# Supplementary material for: Localization of Scattering Objects Using Neural Networks
Source: Sensors (Basel). 2020 Dec 22;21(1):11. doi: 10.3390/s21010011 (PMC7792608; doi:10.3390/s21010011)
Supplement: Supplementary file 1 [file sensors-21-00011-s001.zip]

Archive with 15 entries (11 files):
- Supplementary meterials/
- Supplementary meterials/Matlab files/
- Supplementary meterials/Matlab files/interp_step_scattered_waves.m
- Supplementary meterials/Python notebooks/
- Supplementary meterials/Python notebooks/NN_4_multiple_dec6_conv.ipynb
- Supplementary meterials/Python notebooks/NN_4_multiple_dec6_main.ipynb
- Supplementary meterials/Python notebooks/NN_4_multiple_dec6_noise.ipynb
- Supplementary meterials/Python notebooks/NN_4_multiple_dec6_no_preproc.ipynb
- Supplementary meterials/Python notebooks/readme.txt
- Supplementary meterials/Txt/
- Supplementary meterials/Txt/Characteristics_no_rep.txt
- Supplementary meterials/Txt/interp_scattered_Noisy_NearFieldData.txt
- Supplementary meterials/Txt/NearFieldData_4_reduced_newangle_rev20_dec.txt
- Supplementary meterials/Txt/NearFieldData_no_rep_4.txt
- Supplementary meterials/Txt/Noisy_NearFieldData.txt
