# Supplementary material for: Localization of Scattering Objects Using Neural Networks
Source: Sensors (Basel). 2020 Dec 22;21(1):11. doi: 10.3390/s21010011 (PMC7792608; doi:10.3390/s21010011)
Supplement: Supplementary file 1 [file sensors-21-00011-s001.zip › Supplementary meterials/Python notebooks/NN_4_multiple_dec6_main.ipynb]

# %% [markdown]
## Short description of the notebook

This notebook was created and ran in google colab.

The following notebook imports three txt files:
 - interp_scattered_Noisy_NearFieldData: dataset of the wave intensities on
 - Characteristics_no_rep.txt: geometrical locations of the scattering objects

The data is preprocessed with the preprocessing.scale() function, which centers the dataset to the mean and scales it with the variance. The data is then reduced to shorter vectors, so the NN could learn the different features more easily. Right after, a function is created to split the dataset into training and testing datasets with a random integer used as a random_state in the splitting. And finally the NN is created and called on the splitted dataset. The parameter summary of the model can be seen in the end of the notebook, just as the plot of the validation loss. 

# %% [markdown]
## Importing the necessary libraries

# %% [code]
# Basic calculations and plotting 
import numpy as np
import matplotlib.pyplot as plt

# Generating random numbers
import random

# Prerocessing the data, splitting the dataset, calculating the accuracy
from sklearn import preprocessing
import skimage.measure
from sklearn.model_selection import train_test_split
from sklearn.metrics import accuracy_score

# Creating the NN
from tensorflow import keras
from tensorflow.keras import layers
from tensorflow.keras.layers import Permute, Dense, Activation, LocallyConnected2D, Reshape, Flatten, Dropout, Input
from tensorflow.keras.models import Sequential, Model
import tensorflow.keras.optimizers

# %% [markdown]
## Loading and preprocessing the data

# %% [code]
# Importing the dataset

x_all = np.genfromtxt("interp_scattered_Noisy_NearFieldData.txt", delimiter='')
y = np.genfromtxt("Characteristics_no_rep.txt", delimiter='')

# Setting the number of angles

number_of_angles = 16

# We can delete the last column of the imported dataset, cause we don't calculate with the wavelength just yet

y = np.delete(y, [4], axis = 1)

# We transform the y-coordinates, so the norm is one

y = y+3
y = y/6

# %% [code]
# Some examples for the wave dataset
# Selecting some random indices

indices = random.sample(range(1, len(x_all)), 10)

# Creating a plot of the results

fig, axs = plt.subplots(2,5, figsize=(25, 8), facecolor='w', edgecolor='k')
fig.subplots_adjust(hspace = 0.4, wspace = 0.4)

axs = axs.ravel()

for i in range(0,len(indices)):

    axs[i].plot(x_all[indices[i]], color = 'black', label = 'Original data')
    axs[i].set_title('The label: ' + str(indices[i]))
    axs[i].set_xlabel('Dimensionless distance on the grid')
    axs[i].set_ylabel('Dimensionless intensity of wave')
    axs[i].grid()
    axs[i].legend()

plt.show()

# %% [code]
# Creating some lists to store the new datasets

dataset = []
reduced_dataset = []

# Separating the dataset into a list of lists
# Preprocessing the dataset with the preprocessing.scale() function

for i in range(0,number_of_angles):
    dataset.append(preprocessing.scale(x_all[735*(i):735*(i+1)], axis=0))

# Reducing the size of the dataset with the skimage.measure.block_reduce() function
# Reducing the size of vectors from len = 161 to len = 11
# For this the splitting size must equal to 15
# Using np.average to estimate between the points

splitting_size = 15

for i in range(0,len(dataset)):
    reduced_dataset.append(skimage.measure.block_reduce(dataset[i], (1,splitting_size), np.average))

# %% [code]
# Generating some random indices

indices1 = random.sample(range(1, len(dataset)), 10)
indices2 = random.sample(range(1, len(dataset[0])), 10)

# Comparing the reduced and the noisy dataset

fig, axs = plt.subplots(2,5, figsize=(25, 8), facecolor='w', edgecolor='k')
fig.subplots_adjust(hspace = 0.4, wspace = 0.4)

axs = axs.ravel()

for i in range(0,len(indices1)):

    axs[i].plot(dataset[indices1[i]][indices2[i]], color = 'black', label = 'Noisy data')
    axs[i].plot(np.linspace(0,161,11), reduced_dataset[indices1[i]][indices2[i]], color = 'orange', label = 'Reduced data')
    axs[i].set_title('The label: ' + str(indices1[i]))
    axs[i].set_xlabel('Dimensionless distance on the grid')
    axs[i].set_ylabel('Dimensionless intensity of wave')
    axs[i].grid()
    axs[i].legend()

#plt.savefig('images.jpg', dpi=800)
plt.show()

# %% [markdown]
## Function for splitting the dataset

# %% [code]
# Splitting the matrix to train and test dataset
# Creating some lists to store the data
# Saving the train and test datasets to lists

def dataset_split(reduced_dataset, rand_state):

    combined_vector_train = []
    combined_vector_test = []

    for i in range(0,len(reduced_dataset)):
        x_train, x_test, y_train, y_test = train_test_split(reduced_dataset[i], y, test_size = 0.08, random_state = rand_state) 

        combined_vector_train.append(x_train)
        combined_vector_test.append(x_test)

    # Changing the dimensions of the matrices, so they are appropriate for the NN

    combined_vector_train = np.swapaxes(combined_vector_train,0,1)
    combined_vector_test = np.swapaxes(combined_vector_test,0,1)

    matrix_of_results = [combined_vector_train, combined_vector_test, y_train, y_test]

    return(matrix_of_results)

# %% [markdown]
## Creating the model and launching the neural network

# %% [code]
# Setting the parameters of the NN

runs = 1
BATCH = 32
EPOCH = 250


for i in range (0,runs):

    # Generating a random number and using it as the random_state of the train-test splitting
    random_state = random.randint(0,100)
    # Calling the function of the splitting 
    results = dataset_split(reduced_dataset, random_state)

    # Saving the results in arrays
    combined_vector_train = results[0]
    combined_vector_test = results[1]
    y_train = results[2]
    y_test = results[3]

    # Creating the model
    model = Sequential()

    # Adding the layers
    model.add(Permute((2,1), input_shape=(16,11)))
    model.add(Reshape((16,11,1)))
    model.add(LocallyConnected2D(12,(1,4), activation='relu', use_bias=True))
    model.add(Dropout(0.5))
    model.add(Flatten())
    model.add(Dense(50, activation='relu'))
    model.add(Dense(40, activation='relu'))
    model.add(Dense(8, activation='relu'))
    model.add(Flatten())
    model.add(Dense(4,activation='sigmoid'))
    
    # Setting the optimizer and compiling the model
    optimizer = keras.optimizers.Adam(learning_rate=0.0005, beta_1=0.9, beta_2=0.8, amsgrad=False)
    model.compile(loss='mse', optimizer=optimizer)
    
    # Fitting the model
    print("Run",i+1,"/",runs)
    history = model.fit(combined_vector_train, y_train, validation_data=(combined_vector_test, y_test), batch_size=BATCH, epochs=EPOCH, verbose = 0)
    
    # Calculating the different parameters of the model
    min_of_val_loss = np.min(history.history['val_loss'])
    index_of_min = history.history['val_loss'].index(min_of_val_loss)
    val_loss_min = '{:0.4f}'.format(min_of_val_loss)
    val_loss_final = '{:0.4f}'.format(history.history['val_loss'][EPOCH-1])
    
    # Plotting the validation- and training loss of the model
    plt.plot(history.history['loss'], color = 'orange', label='train loss')
    plt.plot(history.history['val_loss'], color = 'black', label='validation loss')
    plt.xlabel('epochs', fontsize=15)
    plt.ylim(0, 0.006)
    plt.ylabel('loss', fontsize=15)
    plt.legend(fontsize=15)
    plt.grid()
    plt.show()

    # Predicting the test values of the dataset
    predicted_values = np.matrix.round(model.predict(combined_vector_test)*6-3)
    y_test_pred_flat = np.ndarray.flatten(predicted_values)
    y_test_flat = np.ndarray.flatten(y_test)

    # Calculating the accuracy of the model
    acc = accuracy_score(y_test_flat*6-3, y_test_pred_flat)
    
    # Printing the results
    print('The accuracy of the model: ', round(acc,4))
    print("Validation loss =", '{:0.4f}'.format(history.history['val_loss'][EPOCH-1]))
    print('Minimum of validation loss:', '{:0.4f}'.format(min_of_val_loss), 'at EPOCH', index_of_min)
    print('Random state = ', random_state)
    print()


# %% [markdown]
## Summary of the model  and plotting the results

# %% [code]
 # Checking the parameter number of the model
 
 model.summary()

# %% [code]
    # Plotting one graph of the trainin and validation loss
    
    plt.figure(figsize=(7,5))

    plt.plot(history.history['loss'], color = 'orange', label='train loss')
    plt.plot(history.history['val_loss'], color = 'black', label='validation loss')

    plt.xlabel('epochs', fontsize=15)
    plt.ylabel('loss', fontsize=15)
    plt.legend(fontsize=15)
    plt.grid()

    plt.savefig('valid_loss.jpg', dpi = 800)

    plt.show()
