# Supplementary material for: Localization of Scattering Objects Using Neural Networks
Source: Sensors (Basel). 2020 Dec 22;21(1):11. doi: 10.3390/s21010011 (PMC7792608; doi:10.3390/s21010011)
Supplement: Supplementary file 1 [file sensors-21-00011-s001.zip › Supplementary meterials/Python notebooks/readme.txt]

###############################
Txt files required by the codes
###############################

Characteristics_no_rep.txt

interp_scattered_Noisy_NearFieldData.txt

NearFieldData_4_reduced_newangle_rev20_dec.txt

NearFieldData_no_rep_4.txt

Noisy_NearFieldData.txt


#####################################
Notebooks files required by the codes
#####################################

NN_4_multiple_dec6_noise.ipynb

NN_4_multiple_dec6_main.ipynb

NN_4_multiple_dec6_conv.ipynb

NN_4_multiple_dec6_no_preproc.ipynb


#################################
Instructions to use the notebooks
#################################

Run "NN_4_multiple_dec6_noise.ipynb" to create noisy data from the scatter wave intensities. 

Run "NN_4_multiple_dec6_main.ipynb" to load in the noisy data, create the most accurate NN 
and fit the model on the interpolated and preprocessed data.

Run "NN_4_multiple_dec6_conv.ipynb" to load in the noisy data, create a convolutional NN
and fit the model on the interpolated and preprocessed data.

Run "NN_4_multiple_dec6_no_preproc.ipynb" to load in the noisy data, create the NN 
and fit the model on the non interpolated and non preprocessed data.
