# Supplementary material for: Localization of Scattering Objects Using Neural Networks
Source: Sensors (Basel). 2020 Dec 22;21(1):11. doi: 10.3390/s21010011 (PMC7792608; doi:10.3390/s21010011)
Supplement: Supplementary file 1 [file sensors-21-00011-s001.zip › Supplementary meterials/Txt/Characteristics_no_rep.txt]

-3 -3 -3 -2 0
-3 -3 -3 -1 0
-3 -3 -3 0 0
-3 -3 -3 1 0
-3 -3 -3 2 0
-3 -3 -3 3 0
-3 -2 -3 -3 0
-3 -2 -3 -2 0
-3 -2 -3 -1 0
-3 -2 -3 0 0
-3 -2 -3 1 0
-3 -2 -3 2 0
-3 -2 -3 3 0
-3 -1 -3 -3 0
-3 -1 -3 -2 0
-3 -1 -3 -1 0
-3 -1 -3 0 0
-3 -1 -3 1 0
-3 -1 -3 2 0
-3 -1 -3 3 0
-3 0 -3 -3 0
-3 0 -3 -2 0
-3 0 -3 -1 0
-3 0 -3 0 0
-3 0 -3 1 0
-3 0 -3 2 0
-3 0 -3 3 0
-3 1 -3 -3 0
-3 1 -3 -2 0
-3 1 -3 -1 0
-3 1 -3 0 0
-3 1 -3 1 0
-3 1 -3 2 0
-3 1 -3 3 0
-3 2 -3 -3 0
-3 2 -3 -2 0
-3 2 -3 -1 0
-3 2 -3 0 0
-3 2 -3 1 0
-3 2 -3 2 0
-3 2 -3 3 0
-3 3 -3 -3 0
-3 3 -3 -2 0
-3 3 -3 -1 0
-3 3 -3 0 0
-3 3 -3 1 0
-3 3 -3 2 0
-3 3 -3 3 0
-3 -3 -2 -1 0
-3 -3 -2 0 0
-3 -3 -2 1 0
-3 -3 -2 2 0
-3 -3 -2 3 0
-3 -2 -2 -2 0
-3 -2 -2 -1 0
-3 -2 -2 0 0
-3 -2 -2 1 0
-3 -2 -2 2 0
-3 -2 -2 3 0
-3 -1 -2 -2 0
-3 -1 -2 -1 0
-3 -1 -2 0 0
-3 -1 -2 1 0
-3 -1 -2 2 0
-3 -1 -2 3 0
-3 0 -2 -2 0
-3 0 -2 -1 0
-3 0 -2 0 0
-3 0 -2 1 0
-3 0 -2 2 0
-3 0 -2 3 0
-3 1 -2 -2 0
-3 1 -2 -1 0
-3 1 -2 0 0
-3 1 -2 1 0
-3 1 -2 2 0
-3 1 -2 3 0
-3 2 -2 -2 0
-3 2 -2 -1 0
-3 2 -2 0 0
-3 2 -2 1 0
-3 2 -2 2 0
-3 2 -2 3 0
-3 3 -2 -2 0
-3 3 -2 -1 0
-3 3 -2 0 0
-3 3 -2 1 0
-3 3 -2 2 0
-3 3 -2 3 0
-3 -3 -1 0 0
-3 -3 -1 1 0
-3 -3 -1 2 0
-3 -3 -1 3 0
-3 -2 -1 -1 0
-3 -2 -1 0 0
-3 -2 -1 1 0
-3 -2 -1 2 0
-3 -2 -1 3 0
-3 -1 -1 -1 0
-3 -1 -1 0 0
-3 -1 -1 1 0
-3 -1 -1 2 0
-3 -1 -1 3 0
-3 0 -1 -1 0
-3 0 -1 0 0
-3 0 -1 1 0
-3 0 -1 2 0
-3 0 -1 3 0
-3 1 -1 -1 0
-3 1 -1 0 0
-3 1 -1 1 0
-3 1 -1 2 0
-3 1 -1 3 0
-3 2 -1 -1 0
-3 2 -1 0 0
-3 2 -1 1 0
-3 2 -1 2 0
-3 2 -1 3 0
-3 3 -1 -1 0
-3 3 -1 0 0
-3 3 -1 1 0
-3 3 -1 2 0
-3 3 -1 3 0
-3 -3 0 1 0
-3 -3 0 2 0
-3 -3 0 3 0
-3 -2 0 0 0
-3 -2 0 1 0
-3 -2 0 2 0
-3 -2 0 3 0
-3 -1 0 0 0
-3 -1 0 1 0
-3 -1 0 2 0
-3 -1 0 3 0
-3 0 0 0 0
-3 0 0 1 0
-3 0 0 2 0
-3 0 0 3 0
-3 1 0 0 0
-3 1 0 1 0
-3 1 0 2 0
-3 1 0 3 0
-3 2 0 0 0
-3 2 0 1 0
-3 2 0 2 0
-3 2 0 3 0
-3 3 0 0 0
-3 3 0 1 0
-3 3 0 2 0
-3 3 0 3 0
-3 -3 1 2 0
-3 -3 1 3 0
-3 -2 1 1 0
-3 -2 1 2 0
-3 -2 1 3 0
-3 -1 1 1 0
-3 -1 1 2 0
-3 -1 1 3 0
-3 0 1 1 0
-3 0 1 2 0
-3 0 1 3 0
-3 1 1 1 0
-3 1 1 2 0
-3 1 1 3 0
-3 2 1 1 0
-3 2 1 2 0
-3 2 1 3 0
-3 3 1 1 0
-3 3 1 2 0
-3 3 1 3 0
-3 -3 2 3 0
-3 -2 2 2 0
-3 -2 2 3 0
-3 -1 2 2 0
-3 -1 2 3 0
-3 0 2 2 0
-3 0 2 3 0
-3 1 2 2 0
-3 1 2 3 0
-3 2 2 2 0
-3 2 2 3 0
-3 3 2 2 0
-3 3 2 3 0
-3 -2 3 3 0
-3 -1 3 3 0
-3 0 3 3 0
-3 1 3 3 0
-3 2 3 3 0
-3 3 3 3 0
-2 -2 -3 -2 0
-2 -2 -3 -1 0
-2 -2 -3 0 0
-2 -2 -3 1 0
-2 -2 -3 2 0
-2 -2 -3 3 0
-2 -1 -3 -3 0
-2 -1 -3 -2 0
-2 -1 -3 -1 0
-2 -1 -3 0 0
-2 -1 -3 1 0
-2 -1 -3 2 0
-2 -1 -3 3 0
-2 0 -3 -3 0
-2 0 -3 -2 0
-2 0 -3 -1 0
-2 0 -3 0 0
-2 0 -3 1 0
-2 0 -3 2 0
-2 0 -3 3 0
-2 1 -3 -3 0
-2 1 -3 -2 0
-2 1 -3 -1 0
-2 1 -3 0 0
-2 1 -3 1 0
-2 1 -3 2 0
-2 1 -3 3 0
-2 2 -3 -3 0
-2 2 -3 -2 0
-2 2 -3 -1 0
-2 2 -3 0 0
-2 2 -3 1 0
-2 2 -3 2 0
-2 2 -3 3 0
-2 3 -3 -3 0
-2 3 -3 -2 0
-2 3 -3 -1 0
-2 3 -3 0 0
-2 3 -3 1 0
-2 3 -3 2 0
-2 3 -3 3 0
-2 -2 -2 -1 0
-2 -2 -2 0 0
-2 -2 -2 1 0
-2 -2 -2 2 0
-2 -2 -2 3 0
-2 -1 -2 -2 0
-2 -1 -2 -1 0
-2 -1 -2 0 0
-2 -1 -2 1 0
-2 -1 -2 2 0
-2 -1 -2 3 0
-2 0 -2 -2 0
-2 0 -2 -1 0
-2 0 -2 0 0
-2 0 -2 1 0
-2 0 -2 2 0
-2 0 -2 3 0
-2 1 -2 -2 0
-2 1 -2 -1 0
-2 1 -2 0 0
-2 1 -2 1 0
-2 1 -2 2 0
-2 1 -2 3 0
-2 2 -2 -2 0
-2 2 -2 -1 0
-2 2 -2 0 0
-2 2 -2 1 0
-2 2 -2 2 0
-2 2 -2 3 0
-2 3 -2 -2 0
-2 3 -2 -1 0
-2 3 -2 0 0
-2 3 -2 1 0
-2 3 -2 2 0
-2 3 -2 3 0
-2 -2 -1 0 0
-2 -2 -1 1 0
-2 -2 -1 2 0
-2 -2 -1 3 0
-2 -1 -1 -1 0
-2 -1 -1 0 0
-2 -1 -1 1 0
-2 -1 -1 2 0
-2 -1 -1 3 0
-2 0 -1 -1 0
-2 0 -1 0 0
-2 0 -1 1 0
-2 0 -1 2 0
-2 0 -1 3 0
-2 1 -1 -1 0
-2 1 -1 0 0
-2 1 -1 1 0
-2 1 -1 2 0
-2 1 -1 3 0
-2 2 -1 -1 0
-2 2 -1 0 0
-2 2 -1 1 0
-2 2 -1 2 0
-2 2 -1 3 0
-2 3 -1 -1 0
-2 3 -1 0 0
-2 3 -1 1 0
-2 3 -1 2 0
-2 3 -1 3 0
-2 -2 0 1 0
-2 -2 0 2 0
-2 -2 0 3 0
-2 -1 0 0 0
-2 -1 0 1 0
-2 -1 0 2 0
-2 -1 0 3 0
-2 0 0 0 0
-2 0 0 1 0
-2 0 0 2 0
-2 0 0 3 0
-2 1 0 0 0
-2 1 0 1 0
-2 1 0 2 0
-2 1 0 3 0
-2 2 0 0 0
-2 2 0 1 0
-2 2 0 2 0
-2 2 0 3 0
-2 3 0 0 0
-2 3 0 1 0
-2 3 0 2 0
-2 3 0 3 0
-2 -2 1 2 0
-2 -2 1 3 0
-2 -1 1 1 0
-2 -1 1 2 0
-2 -1 1 3 0
-2 0 1 1 0
-2 0 1 2 0
-2 0 1 3 0
-2 1 1 1 0
-2 1 1 2 0
-2 1 1 3 0
-2 2 1 1 0
-2 2 1 2 0
-2 2 1 3 0
-2 3 1 1 0
-2 3 1 2 0
-2 3 1 3 0
-2 -2 2 3 0
-2 -1 2 2 0
-2 -1 2 3 0
-2 0 2 2 0
-2 0 2 3 0
-2 1 2 2 0
-2 1 2 3 0
-2 2 2 2 0
-2 2 2 3 0
-2 3 2 2 0
-2 3 2 3 0
-2 -1 3 3 0
-2 0 3 3 0
-2 1 3 3 0
-2 2 3 3 0
-2 3 3 3 0
-1 -1 -3 -2 0
-1 -1 -3 -1 0
-1 -1 -3 0 0
-1 -1 -3 1 0
-1 -1 -3 2 0
-1 -1 -3 3 0
-1 0 -3 -3 0
-1 0 -3 -2 0
-1 0 -3 -1 0
-1 0 -3 0 0
-1 0 -3 1 0
-1 0 -3 2 0
-1 0 -3 3 0
-1 1 -3 -3 0
-1 1 -3 -2 0
-1 1 -3 -1 0
-1 1 -3 0 0
-1 1 -3 1 0
-1 1 -3 2 0
-1 1 -3 3 0
-1 2 -3 -3 0
-1 2 -3 -2 0
-1 2 -3 -1 0
-1 2 -3 0 0
-1 2 -3 1 0
-1 2 -3 2 0
-1 2 -3 3 0
-1 3 -3 -3 0
-1 3 -3 -2 0
-1 3 -3 -1 0
-1 3 -3 0 0
-1 3 -3 1 0
-1 3 -3 2 0
-1 3 -3 3 0
-1 -1 -2 -1 0
-1 -1 -2 0 0
-1 -1 -2 1 0
-1 -1 -2 2 0
-1 -1 -2 3 0
-1 0 -2 -2 0
-1 0 -2 -1 0
-1 0 -2 0 0
-1 0 -2 1 0
-1 0 -2 2 0
-1 0 -2 3 0
-1 1 -2 -2 0
-1 1 -2 -1 0
-1 1 -2 0 0
-1 1 -2 1 0
-1 1 -2 2 0
-1 1 -2 3 0
-1 2 -2 -2 0
-1 2 -2 -1 0
-1 2 -2 0 0
-1 2 -2 1 0
-1 2 -2 2 0
-1 2 -2 3 0
-1 3 -2 -2 0
-1 3 -2 -1 0
-1 3 -2 0 0
-1 3 -2 1 0
-1 3 -2 2 0
-1 3 -2 3 0
-1 -1 -1 0 0
-1 -1 -1 1 0
-1 -1 -1 2 0
-1 -1 -1 3 0
-1 0 -1 -1 0
-1 0 -1 0 0
-1 0 -1 1 0
-1 0 -1 2 0
-1 0 -1 3 0
-1 1 -1 -1 0
-1 1 -1 0 0
-1 1 -1 1 0
-1 1 -1 2 0
-1 1 -1 3 0
-1 2 -1 -1 0
-1 2 -1 0 0
-1 2 -1 1 0
-1 2 -1 2 0
-1 2 -1 3 0
-1 3 -1 -1 0
-1 3 -1 0 0
-1 3 -1 1 0
-1 3 -1 2 0
-1 3 -1 3 0
-1 -1 0 1 0
-1 -1 0 2 0
-1 -1 0 3 0
-1 0 0 0 0
-1 0 0 1 0
-1 0 0 2 0
-1 0 0 3 0
-1 1 0 0 0
-1 1 0 1 0
-1 1 0 2 0
-1 1 0 3 0
-1 2 0 0 0
-1 2 0 1 0
-1 2 0 2 0
-1 2 0 3 0
-1 3 0 0 0
-1 3 0 1 0
-1 3 0 2 0
-1 3 0 3 0
-1 -1 1 2 0
-1 -1 1 3 0
-1 0 1 1 0
-1 0 1 2 0
-1 0 1 3 0
-1 1 1 1 0
-1 1 1 2 0
-1 1 1 3 0
-1 2 1 1 0
-1 2 1 2 0
-1 2 1 3 0
-1 3 1 1 0
-1 3 1 2 0
-1 3 1 3 0
-1 -1 2 3 0
-1 0 2 2 0
-1 0 2 3 0
-1 1 2 2 0
-1 1 2 3 0
-1 2 2 2 0
-1 2 2 3 0
-1 3 2 2 0
-1 3 2 3 0
-1 0 3 3 0
-1 1 3 3 0
-1 2 3 3 0
-1 3 3 3 0
0 0 -3 -2 0
0 0 -3 -1 0
0 0 -3 0 0
0 0 -3 1 0
0 0 -3 2 0
0 0 -3 3 0
0 1 -3 -3 0
0 1 -3 -2 0
0 1 -3 -1 0
0 1 -3 0 0
0 1 -3 1 0
0 1 -3 2 0
0 1 -3 3 0
0 2 -3 -3 0
0 2 -3 -2 0
0 2 -3 -1 0
0 2 -3 0 0
0 2 -3 1 0
0 2 -3 2 0
0 2 -3 3 0
0 3 -3 -3 0
0 3 -3 -2 0
0 3 -3 -1 0
0 3 -3 0 0
0 3 -3 1 0
0 3 -3 2 0
0 3 -3 3 0
0 0 -2 -1 0
0 0 -2 0 0
0 0 -2 1 0
0 0 -2 2 0
0 0 -2 3 0
0 1 -2 -2 0
0 1 -2 -1 0
0 1 -2 0 0
0 1 -2 1 0
0 1 -2 2 0
0 1 -2 3 0
0 2 -2 -2 0
0 2 -2 -1 0
0 2 -2 0 0
0 2 -2 1 0
0 2 -2 2 0
0 2 -2 3 0
0 3 -2 -2 0
0 3 -2 -1 0
0 3 -2 0 0
0 3 -2 1 0
0 3 -2 2 0
0 3 -2 3 0
0 0 -1 0 0
0 0 -1 1 0
0 0 -1 2 0
0 0 -1 3 0
0 1 -1 -1 0
0 1 -1 0 0
0 1 -1 1 0
0 1 -1 2 0
0 1 -1 3 0
0 2 -1 -1 0
0 2 -1 0 0
0 2 -1 1 0
0 2 -1 2 0
0 2 -1 3 0
0 3 -1 -1 0
0 3 -1 0 0
0 3 -1 1 0
0 3 -1 2 0
0 3 -1 3 0
0 0 0 1 0
0 0 0 2 0
0 0 0 3 0
0 1 0 0 0
0 1 0 1 0
0 1 0 2 0
0 1 0 3 0
0 2 0 0 0
0 2 0 1 0
0 2 0 2 0
0 2 0 3 0
0 3 0 0 0
0 3 0 1 0
0 3 0 2 0
0 3 0 3 0
0 0 1 2 0
0 0 1 3 0
0 1 1 1 0
0 1 1 2 0
0 1 1 3 0
0 2 1 1 0
0 2 1 2 0
0 2 1 3 0
0 3 1 1 0
0 3 1 2 0
0 3 1 3 0
0 0 2 3 0
0 1 2 2 0
0 1 2 3 0
0 2 2 2 0
0 2 2 3 0
0 3 2 2 0
0 3 2 3 0
0 1 3 3 0
0 2 3 3 0
0 3 3 3 0
1 1 -3 -2 0
1 1 -3 -1 0
1 1 -3 0 0
1 1 -3 1 0
1 1 -3 2 0
1 1 -3 3 0
1 2 -3 -3 0
1 2 -3 -2 0
1 2 -3 -1 0
1 2 -3 0 0
1 2 -3 1 0
1 2 -3 2 0
1 2 -3 3 0
1 3 -3 -3 0
1 3 -3 -2 0
1 3 -3 -1 0
1 3 -3 0 0
1 3 -3 1 0
1 3 -3 2 0
1 3 -3 3 0
1 1 -2 -1 0
1 1 -2 0 0
1 1 -2 1 0
1 1 -2 2 0
1 1 -2 3 0
1 2 -2 -2 0
1 2 -2 -1 0
1 2 -2 0 0
1 2 -2 1 0
1 2 -2 2 0
1 2 -2 3 0
1 3 -2 -2 0
1 3 -2 -1 0
1 3 -2 0 0
1 3 -2 1 0
1 3 -2 2 0
1 3 -2 3 0
1 1 -1 0 0
1 1 -1 1 0
1 1 -1 2 0
1 1 -1 3 0
1 2 -1 -1 0
1 2 -1 0 0
1 2 -1 1 0
1 2 -1 2 0
1 2 -1 3 0
1 3 -1 -1 0
1 3 -1 0 0
1 3 -1 1 0
1 3 -1 2 0
1 3 -1 3 0
1 1 0 1 0
1 1 0 2 0
1 1 0 3 0
1 2 0 0 0
1 2 0 1 0
1 2 0 2 0
1 2 0 3 0
1 3 0 0 0
1 3 0 1 0
1 3 0 2 0
1 3 0 3 0
1 1 1 2 0
1 1 1 3 0
1 2 1 1 0
1 2 1 2 0
1 2 1 3 0
1 3 1 1 0
1 3 1 2 0
1 3 1 3 0
1 1 2 3 0
1 2 2 2 0
1 2 2 3 0
1 3 2 2 0
1 3 2 3 0
1 2 3 3 0
1 3 3 3 0
2 2 -3 -2 0
2 2 -3 -1 0
2 2 -3 0 0
2 2 -3 1 0
2 2 -3 2 0
2 2 -3 3 0
2 3 -3 -3 0
2 3 -3 -2 0
2 3 -3 -1 0
2 3 -3 0 0
2 3 -3 1 0
2 3 -3 2 0
2 3 -3 3 0
2 2 -2 -1 0
2 2 -2 0 0
2 2 -2 1 0
2 2 -2 2 0
2 2 -2 3 0
2 3 -2 -2 0
2 3 -2 -1 0
2 3 -2 0 0
2 3 -2 1 0
2 3 -2 2 0
2 3 -2 3 0
2 2 -1 0 0
2 2 -1 1 0
2 2 -1 2 0
2 2 -1 3 0
2 3 -1 -1 0
2 3 -1 0 0
2 3 -1 1 0
2 3 -1 2 0
2 3 -1 3 0
2 2 0 1 0
2 2 0 2 0
2 2 0 3 0
2 3 0 0 0
2 3 0 1 0
2 3 0 2 0
2 3 0 3 0
2 2 1 2 0
2 2 1 3 0
2 3 1 1 0
2 3 1 2 0
2 3 1 3 0
2 2 2 3 0
2 3 2 2 0
2 3 2 3 0
2 3 3 3 0
3 3 -3 -2 0
3 3 -3 -1 0
3 3 -3 0 0
3 3 -3 1 0
3 3 -3 2 0
3 3 -3 3 0
3 3 -2 -1 0
3 3 -2 0 0
3 3 -2 1 0
3 3 -2 2 0
3 3 -2 3 0
3 3 -1 0 0
3 3 -1 1 0
3 3 -1 2 0
3 3 -1 3 0
3 3 0 1 0
3 3 0 2 0
3 3 0 3 0
3 3 1 2 0
3 3 1 3 0
3 3 2 3 0
