# Supplementary material for: Localization of Scattering Objects Using Neural Networks
Source: Sensors (Basel). 2020 Dec 22;21(1):11. doi: 10.3390/s21010011 (PMC7792608; doi:10.3390/s21010011)
Supplement: Supplementary file 1 [file sensors-21-00011-s001.zip › Supplementary meterials/Txt/interp_scattered_Noisy_NearFieldData.txt]

0.42572 0.44373 0.46174 0.47974 0.51536 0.54198 0.53867 0.53535 0.52592 0.52883 0.51773 0.51882 0.51991 0.52101 0.52776 0.53451 0.52627 0.48893 0.45158 0.41423 0.37689 0.32727 0.27765 0.22802 0.22259 0.25427 0.27558 0.29689 0.33186 0.34496 0.35806 0.3427 0.3035 0.26431 0.22511 0.20077 0.17643 0.1521 0.12776 0.11877 0.12581 0.13284 0.14375 0.15466 0.1642 0.17374 0.18821 0.20268 0.20052 0.20102 0.20272 0.19483 0.18971 0.18458 0.17955 0.17451 0.19675 0.19656 0.19636 0.19726 0.19815 0.19905 0.21701 0.23496 0.23297 0.23891 0.26688 0.29486 0.30971 0.32456 0.33941 0.36385 0.38829 0.40635 0.42442 0.42505 0.437 0.44895 0.46805 0.48714 0.49124 0.49534 0.49945 0.50355 0.50611 0.50867 0.52139 0.52459 0.5278 0.52135 0.5149 0.51529 0.52208 0.52887 0.54412 0.53535 0.51525 0.49515 0.4919 0.48866 0.48541 0.4812 0.47714 0.47776 0.46055 0.44194 0.43014 0.42242 0.42987 0.43732 0.43673 0.40672 0.37671 0.35477 0.33282 0.33161 0.33039 0.326 0.32161 0.31722 0.3085 0.29978 0.29133 0.28289 0.27444 0.25826 0.24207 0.23134 0.22061 0.22978 0.23594 0.22809 0.22024 0.22051 0.22078 0.19727 0.16887 0.17729 0.1732 0.16218 0.15116 0.13821 0.12527 0.12526 0.13429 0.14331 0.13393 0.12454 0.11947 0.1144 0.1182 0.122 0.13382 0.14564 0.15747 0.16929 0.18111 0.19294 0.20476 0.21658 0.22841
0.35319 0.37709 0.40099 0.42489 0.44879 0.47294 0.48736 0.47929 0.47307 0.48341 0.49375 0.50657 0.5194 0.52033 0.48851 0.45669 0.42487 0.39305 0.36952 0.34598 0.32245 0.29891 0.27538 0.27861 0.28971 0.30081 0.31191 0.2959 0.27989 0.26389 0.24788 0.22434 0.2008 0.17726 0.15372 0.12526 0.096793 0.11071 0.12463 0.13855 0.15247 0.17508 0.19768 0.22029 0.2429 0.24121 0.23754 0.23952 0.2586 0.25414 0.23205 0.20997 0.18788 0.16579 0.14484 0.12388 0.10292 0.081964 0.061007 0.052702 0.078498 0.10429 0.13009 0.1532 0.17632 0.19943 0.23658 0.26028 0.28398 0.29441 0.30484 0.31542 0.32601 0.33496 0.33771 0.34047 0.34805 0.35563 0.36055 0.36547 0.37205 0.37862 0.38429 0.38996 0.39858 0.41079 0.423 0.42287 0.41237 0.43425 0.4431 0.44071 0.45656 0.46425 0.46785 0.47144 0.47549 0.47995 0.48441 0.49214 0.49584 0.49931 0.49266 0.49852 0.50438 0.49335 0.48233 0.46503 0.44773 0.43077 0.41207 0.39853 0.38498 0.37143 0.35526 0.33909 0.32292 0.30595 0.28899 0.28494 0.28089 0.27122 0.26155 0.24147 0.2214 0.22782 0.22992 0.20102 0.18629 0.1635 0.16039 0.15729 0.18993 0.19547 0.20101 0.20114 0.20162 0.20625 0.21332 0.2204 0.22747 0.23554 0.24361 0.25168 0.26512 0.28522 0.31617 0.32389 0.33162 0.35642 0.37121 0.36418 0.35715 0.36388 0.3941 0.41078 0.41263 0.42111 0.42593 0.43076 0.43558
0.29215 0.32 0.34785 0.37569 0.40354 0.42111 0.46045 0.47658 0.49436 0.49791 0.49449 0.49851 0.49801 0.48652 0.4712 0.46897 0.45231 0.42599 0.39859 0.37119 0.34378 0.31933 0.29487 0.27041 0.27329 0.27618 0.28807 0.27636 0.26466 0.25296 0.23264 0.21232 0.18018 0.14804 0.1159 0.095036 0.074169 0.053302 0.076694 0.10009 0.12868 0.15727 0.16695 0.17662 0.18629 0.16184 0.1443 0.12676 0.10922 0.097004 0.08479 0.072576 0.072239 0.071902 0.11523 0.15855 0.20187 0.23894 0.27601 0.31308 0.35015 0.38036 0.39333 0.4063 0.43583 0.42882 0.4218 0.40212 0.38244 0.35802 0.3336 0.30918 0.28476 0.26434 0.24393 0.22351 0.2031 0.21259 0.21607 0.21954 0.22221 0.22487 0.2533 0.28172 0.29966 0.3176 0.33553 0.34931 0.36309 0.38011 0.3804 0.38348 0.38656 0.39493 0.40422 0.39116 0.39077 0.39523 0.39968 0.40413 0.40036 0.39659 0.39684 0.42865 0.43537 0.43966 0.44835 0.42168 0.41884 0.41929 0.41974 0.41794 0.41614 0.44832 0.45294 0.43667 0.4363 0.418 0.41051 0.40302 0.39553 0.38551 0.3755 0.36548 0.35397 0.34247 0.33097 0.31294 0.29154 0.2707 0.24985 0.23401 0.21818 0.2284 0.22848 0.22855 0.228 0.22724 0.2342 0.24608 0.23478 0.23595 0.24715 0.25835 0.27523 0.29212 0.32323 0.31913 0.31825 0.31737 0.33454 0.35172 0.36945 0.38719 0.423 0.42717 0.43011 0.43305 0.43599 0.43893 0.44187
0.21855 0.2533 0.28805 0.32279 0.35754 0.39229 0.42703 0.46013 0.47766 0.49519 0.49272 0.48627 0.47983 0.48542 0.49101 0.48053 0.446 0.42913 0.41048 0.37928 0.35645 0.32798 0.31503 0.31017 0.30531 0.28996 0.27209 0.25411 0.23614 0.23036 0.2363 0.20515 0.18825 0.17134 0.15084 0.12107 0.11746 0.12787 0.1334 0.13893 0.14783 0.15074 0.15863 0.12575 0.1043 0.082845 0.0747 0.092854 0.11101 0.12916 0.14732 0.16547 0.18925 0.21304 0.23682 0.2606 0.29465 0.3287 0.34279 0.35687 0.37096 0.35952 0.34809 0.32535 0.30262 0.27988 0.25715 0.23441 0.23671 0.23901 0.24131 0.2436 0.2459 0.2482 0.2505 0.29577 0.34103 0.3863 0.40338 0.42046 0.43923 0.458 0.48068 0.47513 0.46959 0.45413 0.4445 0.41784 0.39033 0.36281 0.3353 0.31705 0.2988 0.28054 0.26229 0.25053 0.23876 0.25272 0.26668 0.28064 0.30036 0.32008 0.3398 0.34911 0.35841 0.36772 0.37467 0.38161 0.38856 0.39551 0.39374 0.39197 0.39598 0.39938 0.40279 0.40909 0.41539 0.41204 0.40869 0.39359 0.3798 0.3733 0.38882 0.39608 0.40333 0.40248 0.40163 0.39717 0.39271 0.38251 0.38382 0.38148 0.37954 0.3776 0.37168 0.34806 0.33751 0.32697 0.30813 0.2893 0.28982 0.30969 0.28911 0.26449 0.26019 0.25837 0.25479 0.25122 0.26439 0.26361 0.26531 0.26885 0.26066 0.27963 0.2986 0.31757 0.33654 0.35551 0.37448 0.39345 0.41242
0.29213 0.31392 0.33571 0.3575 0.37929 0.42042 0.44933 0.45659 0.46275 0.46891 0.46591 0.4629 0.46257 0.45879 0.44115 0.42751 0.41709 0.41706 0.41704 0.3908 0.37431 0.35781 0.31719 0.29777 0.2878 0.27288 0.25797 0.24918 0.24326 0.23734 0.22256 0.20777 0.19629 0.18481 0.16343 0.15602 0.1486 0.14206 0.13552 0.12898 0.12152 0.11407 0.10699 0.099913 0.096853 0.093793 0.091826 0.11005 0.12827 0.1465 0.16472 0.18295 0.20628 0.22961 0.25295 0.27628 0.29962 0.30977 0.29708 0.28892 0.28075 0.25313 0.2255 0.19788 0.20475 0.21162 0.21849 0.22536 0.23223 0.2391 0.28483 0.33057 0.3763 0.41852 0.43561 0.4527 0.46027 0.4701 0.46199 0.44396 0.43345 0.39695 0.36044 0.32394 0.29065 0.25736 0.22407 0.22105 0.23909 0.25714 0.28465 0.31217 0.35532 0.39847 0.42381 0.44916 0.47451 0.48969 0.49041 0.49112 0.48677 0.48241 0.46401 0.44644 0.41451 0.38956 0.36462 0.33437 0.30412 0.30194 0.29976 0.29758 0.2954 0.30926 0.32312 0.33699 0.33732 0.34027 0.36867 0.36781 0.36062 0.37423 0.38785 0.39809 0.4038 0.39933 0.39308 0.39771 0.39673 0.39576 0.40428 0.40616 0.4015 0.41237 0.41283 0.39164 0.38072 0.3698 0.36709 0.37606 0.37139 0.36671 0.3692 0.37168 0.36426 0.35685 0.34156 0.32627 0.32481 0.32336 0.31882 0.31428 0.30974 0.29797 0.28998 0.28199 0.27401 0.26602 0.25803 0.25005 0.24206
0.24812 0.26933 0.29055 0.32862 0.36669 0.3999 0.43312 0.44497 0.45681 0.46064 0.46447 0.46829 0.47508 0.46968 0.45925 0.44882 0.42746 0.4061 0.38474 0.36338 0.34777 0.33215 0.31654 0.30093 0.28531 0.27696 0.26861 0.2521 0.24325 0.2344 0.19674 0.18673 0.18652 0.18631 0.17014 0.17705 0.18289 0.18873 0.17018 0.15011 0.13004 0.11443 0.098829 0.08404 0.077423 0.070807 0.071587 0.072367 0.12079 0.17667 0.19731 0.21794 0.23187 0.24581 0.25844 0.27654 0.28908 0.29604 0.28187 0.23395 0.20476 0.16757 0.14389 0.12021 0.11495 0.15641 0.19787 0.23933 0.28079 0.32379 0.3668 0.4098 0.4528 0.45083 0.44885 0.41547 0.3821 0.34872 0.31534 0.30782 0.3003 0.29278 0.28527 0.27775 0.27023 0.30088 0.33153 0.36218 0.40547 0.4399 0.46128 0.48532 0.48837 0.49143 0.4948 0.48929 0.44633 0.40336 0.3604 0.33238 0.30435 0.27632 0.2483 0.24576 0.26022 0.27467 0.30267 0.33067 0.36708 0.40349 0.42975 0.45601 0.45628 0.45656 0.4674 0.46142 0.44432 0.42722 0.4215 0.41579 0.41007 0.39241 0.37474 0.35301 0.33127 0.30685 0.29258 0.27832 0.27328 0.27796 0.29367 0.30571 0.30852 0.31133 0.32744 0.34355 0.35966 0.36901 0.37836 0.38771 0.37878 0.39213 0.40116 0.39466 0.38817 0.38617 0.38418 0.38009 0.37601 0.37192 0.36783 0.36273 0.35762 0.35252 0.34719 0.34187 0.33278 0.32369 0.3146 0.3055 0.29641
0.24063 0.25406 0.2675 0.28093 0.29437 0.30781 0.32124 0.33468 0.34811 0.36155 0.37499 0.38842 0.43851 0.48861 0.5387 0.58879 0.60099 0.52154 0.44209 0.36265 0.33407 0.3055 0.27693 0.24836 0.21978 0.21781 0.21584 0.21387 0.2119 0.2255 0.2391 0.2527 0.2663 0.27989 0.29349 0.317 0.34052 0.36403 0.38754 0.41105 0.38176 0.35247 0.32318 0.26957 0.23979 0.21002 0.20499 0.19996 0.19473 0.1895 0.16337 0.13725 0.11112 0.097142 0.08316 0.069179 0.055198 0.060007 0.064816 0.071234 0.08587 0.11861 0.12416 0.10869 0.093227 0.085021 0.081241 0.077461 0.040557 0.028903 0.01725 0.025334 0.033418 0.054636 0.06014 0.071555 0.08297 0.10467 0.11971 0.14399 0.15813 0.15606 0.16825 0.18043 0.19658 0.21274 0.22678 0.24082 0.25302 0.26522 0.26728 0.27138 0.27459 0.27499 0.29482 0.31465 0.32542 0.33619 0.32522 0.31425 0.33143 0.34109 0.34236 0.34362 0.34536 0.34709 0.34583 0.35841 0.36135 0.36429 0.3622 0.3601 0.37295 0.38477 0.3904 0.40248 0.39251 0.38647 0.38043 0.38455 0.38868 0.3997 0.41229 0.41032 0.4056 0.4063 0.407 0.4077 0.40549 0.40327 0.40106 0.3981 0.39515 0.39663 0.39811 0.40083 0.40356 0.40382 0.40437 0.40898 0.41359 0.40987 0.40069 0.3995 0.3983 0.40085 0.40339 0.40632 0.40925 0.40923 0.40922 0.4092 0.41331 0.41742 0.42152 0.42563 0.42974 0.43385 0.43796 0.44207 0.44617
0.49044 0.47894 0.46745 0.45595 0.44445 0.4445 0.44454 0.44458 0.44434 0.4441 0.44386 0.42387 0.41044 0.39701 0.35059 0.3306 0.31061 0.26836 0.26924 0.27012 0.30022 0.33033 0.39848 0.36834 0.3382 0.30806 0.27792 0.24779 0.2441 0.24042 0.23673 0.23305 0.22937 0.22568 0.23339 0.2411 0.24881 0.25652 0.26424 0.27195 0.27966 0.25804 0.23643 0.21482 0.1932 0.17159 0.1836 0.19561 0.23736 0.27911 0.32087 0.35111 0.38135 0.41159 0.44183 0.45145 0.46107 0.4274 0.39374 0.36008 0.32641 0.2848 0.2432 0.20159 0.15998 0.11896 0.11203 0.1051 0.12452 0.1561 0.18769 0.21208 0.23646 0.24589 0.25532 0.29607 0.30181 0.30668 0.3093 0.29204 0.29395 0.29586 0.29778 0.30494 0.3121 0.30256 0.29573 0.29802 0.30031 0.31316 0.33525 0.35348 0.36929 0.3851 0.42107 0.43407 0.44707 0.4559 0.46473 0.47356 0.49947 0.50594 0.5124 0.52244 0.53248 0.55035 0.55461 0.55888 0.56249 0.56609 0.56589 0.5657 0.55292 0.55397 0.55502 0.56294 0.55618 0.54943 0.54356 0.53769 0.52499 0.53244 0.53636 0.52467 0.51298 0.48075 0.47959 0.47946 0.47932 0.47225 0.46716 0.45816 0.44916 0.44366 0.44131 0.43356 0.42581 0.38975 0.36472 0.36248 0.3547 0.34692 0.33428 0.32338 0.31271 0.30203 0.29446 0.28689 0.27933 0.26358 0.25808 0.25257 0.24081 0.22996 0.22573 0.23163 0.23753 0.24343 0.24933 0.25523 0.26113
0.24891 0.25487 0.26083 0.2668 0.29826 0.31599 0.33373 0.3331 0.33206 0.37171 0.39881 0.38745 0.37246 0.35595 0.32702 0.30563 0.29742 0.30147 0.30729 0.3131 0.34102 0.36894 0.3462 0.32346 0.30072 0.27798 0.25524 0.24482 0.2344 0.22398 0.21356 0.20313 0.24766 0.29219 0.33672 0.36863 0.3675 0.36638 0.33344 0.275 0.21655 0.18987 0.16318 0.13649 0.15168 0.1653 0.17892 0.19255 0.21393 0.23531 0.25669 0.28424 0.29289 0.30154 0.29619 0.25244 0.2318 0.21116 0.16542 0.11969 0.084765 0.049841 0.078906 0.12634 0.17377 0.22121 0.26864 0.31608 0.35684 0.3976 0.43836 0.47912 0.51988 0.51088 0.50189 0.47036 0.4246 0.38884 0.35308 0.32105 0.28902 0.25905 0.2311 0.21873 0.19836 0.18415 0.20292 0.22169 0.24361 0.26554 0.28838 0.30245 0.31652 0.31864 0.32233 0.35277 0.35808 0.36339 0.35166 0.33994 0.33235 0.33677 0.3412 0.33909 0.33698 0.33726 0.35614 0.36703 0.37792 0.3805 0.38309 0.3862 0.3893 0.40767 0.40935 0.41251 0.43182 0.44718 0.45276 0.45586 0.46159 0.45541 0.44923 0.43388 0.44049 0.44089 0.44384 0.44882 0.4398 0.43077 0.42216 0.41355 0.39598 0.37842 0.35856 0.3387 0.32135 0.30536 0.29162 0.27858 0.26749 0.24963 0.23234 0.22867 0.21885 0.20904 0.19922 0.18641 0.17361 0.1608 0.1488 0.13343 0.13583 0.15532 0.15562 0.15593 0.15554 0.15514 0.15475 0.15436 0.15397
0.40802 0.40283 0.39764 0.39245 0.36572 0.35986 0.354 0.33714 0.32029 0.30468 0.28907 0.29572 0.30238 0.30038 0.28881 0.29912 0.30943 0.31974 0.32664 0.33355 0.34045 0.36457 0.37164 0.35266 0.33368 0.28614 0.23859 0.19104 0.19911 0.20717 0.21524 0.2233 0.23136 0.2358 0.24024 0.24468 0.24912 0.25356 0.258 0.26244 0.24488 0.22732 0.20976 0.1922 0.17465 0.15709 0.17969 0.2023 0.21425 0.22797 0.24295 0.23003 0.21732 0.2046 0.164 0.1234 0.14115 0.1589 0.17665 0.1944 0.21216 0.22991 0.24766 0.27729 0.30693 0.33656 0.3662 0.39583 0.42546 0.41712 0.40877 0.35924 0.30971 0.26017 0.21367 0.16718 0.12068 0.13132 0.14195 0.20171 0.26147 0.32342 0.38537 0.42812 0.44269 0.45726 0.47374 0.49022 0.47184 0.45346 0.43507 0.41669 0.39831 0.37992 0.36154 0.34725 0.33295 0.31866 0.30437 0.29007 0.27578 0.26149 0.2472 0.26196 0.27672 0.29148 0.30204 0.31741 0.33561 0.34757 0.35953 0.3733 0.37647 0.37598 0.37549 0.3873 0.38861 0.38381 0.37901 0.37932 0.37964 0.35747 0.33794 0.34278 0.34763 0.34719 0.34142 0.35106 0.3504 0.36354 0.38797 0.3793 0.36888 0.36813 0.36739 0.35951 0.35163 0.34682 0.34201 0.33665 0.33129 0.32174 0.31219 0.30234 0.29252 0.28184 0.27681 0.27415 0.27149 0.26283 0.25418 0.24628 0.23517 0.21926 0.21971 0.22016 0.22061 0.22106 0.22152 0.22197 0.22242
0.54763 0.53412 0.52062 0.50711 0.4936 0.47083 0.44807 0.40428 0.3821 0.35992 0.33895 0.32804 0.31713 0.29086 0.29477 0.29912 0.27632 0.26667 0.28133 0.29599 0.28218 0.26836 0.25455 0.24074 0.22693 0.21312 0.21587 0.21863 0.22138 0.22414 0.22689 0.22964 0.27179 0.31395 0.3561 0.36354 0.37098 0.33932 0.30767 0.27602 0.23516 0.1943 0.15345 0.13575 0.13395 0.14785 0.16527 0.18269 0.16711 0.15153 0.13595 0.12036 0.10478 0.10827 0.11176 0.11525 0.11874 0.12223 0.16423 0.20622 0.24821 0.28054 0.31286 0.3053 0.29774 0.29018 0.28262 0.27506 0.2675 0.24697 0.22644 0.20592 0.18539 0.16486 0.17285 0.21481 0.25677 0.29873 0.3426 0.38646 0.43033 0.47362 0.44818 0.42275 0.39731 0.37187 0.34644 0.321 0.29221 0.26342 0.23463 0.20584 0.17705 0.2002 0.22335 0.25749 0.29163 0.32576 0.3599 0.37719 0.39449 0.41178 0.42907 0.44637 0.46366 0.45154 0.43943 0.4123 0.38925 0.3662 0.33417 0.30947 0.29294 0.27244 0.26198 0.25153 0.26226 0.27299 0.28372 0.29445 0.30518 0.32342 0.34166 0.3599 0.37815 0.37868 0.37922 0.37136 0.37832 0.37984 0.38136 0.39139 0.39472 0.38589 0.37707 0.36071 0.34232 0.33243 0.33298 0.33352 0.33095 0.32838 0.33806 0.34711 0.35615 0.36151 0.34495 0.34751 0.35007 0.35744 0.36481 0.35621 0.34761 0.34383 0.34005 0.33422 0.32364 0.31626 0.30888 0.3015 0.29412
0.58097 0.57103 0.5611 0.55117 0.535 0.51884 0.47838 0.4562 0.43402 0.4116 0.39073 0.35755 0.3438 0.34288 0.34196 0.33823 0.33451 0.33078 0.33034 0.32531 0.32846 0.33847 0.30307 0.26768 0.23229 0.23284 0.23339 0.23394 0.23449 0.23504 0.2356 0.26885 0.30211 0.33537 0.3262 0.33108 0.32991 0.30272 0.27553 0.24834 0.22115 0.20714 0.19312 0.17911 0.1651 0.15109 0.13708 0.14324 0.1494 0.15556 0.15957 0.13179 0.10401 0.10443 0.10485 0.10527 0.10569 0.14385 0.18202 0.22609 0.27016 0.29168 0.31319 0.33471 0.32576 0.31681 0.28763 0.25845 0.23747 0.2165 0.19552 0.19584 0.23445 0.25345 0.27245 0.31856 0.36466 0.39252 0.42038 0.44823 0.44618 0.42336 0.40054 0.37772 0.3549 0.33207 0.33497 0.33786 0.34075 0.34364 0.34653 0.34942 0.35231 0.3552 0.35809 0.35797 0.35786 0.35775 0.35763 0.35752 0.3574 0.35729 0.35717 0.35706 0.32867 0.30029 0.27191 0.24352 0.25884 0.28256 0.30628 0.33 0.35828 0.38657 0.41486 0.42276 0.42545 0.42814 0.45694 0.44799 0.43903 0.42548 0.41194 0.40358 0.39521 0.38017 0.36513 0.35008 0.29346 0.27272 0.25197 0.26705 0.28466 0.3007 0.3245 0.32845 0.33241 0.33356 0.33471 0.35085 0.358 0.36007 0.37359 0.38051 0.37645 0.36896 0.37409 0.37922 0.34956 0.32767 0.3355 0.32985 0.33395 0.33805 0.33038 0.32272 0.31506 0.3074 0.29974 0.29208 0.28441
0.5536 0.55221 0.55082 0.54943 0.53536 0.52754 0.51972 0.48101 0.46228 0.44356 0.42108 0.39859 0.37564 0.35268 0.34304 0.3334 0.33482 0.33623 0.34397 0.35171 0.34466 0.31905 0.29345 0.26784 0.24224 0.2189 0.19556 0.17222 0.14888 0.14378 0.20536 0.24722 0.28908 0.30698 0.28674 0.26651 0.24627 0.22603 0.203 0.17997 0.15694 0.13391 0.1117 0.10544 0.099179 0.083219 0.10557 0.12725 0.14894 0.15668 0.12647 0.083451 0.076911 0.070371 0.087586 0.1048 0.12763 0.15046 0.18973 0.229 0.25894 0.28888 0.29333 0.32334 0.32423 0.29653 0.26883 0.23879 0.20875 0.20551 0.20896 0.21062 0.21229 0.26969 0.32959 0.36132 0.37859 0.40659 0.41583 0.42507 0.41046 0.38305 0.35564 0.32823 0.3359 0.34358 0.35126 0.35894 0.36662 0.37429 0.38197 0.3819 0.38183 0.38175 0.38168 0.38161 0.38153 0.38146 0.38139 0.38132 0.3472 0.31309 0.27897 0.24486 0.24307 0.27288 0.29409 0.31529 0.36109 0.40689 0.43064 0.45438 0.47813 0.4896 0.48045 0.46215 0.44385 0.41494 0.38603 0.35711 0.33136 0.3056 0.27985 0.2622 0.27062 0.27903 0.29887 0.3187 0.33425 0.35739 0.37851 0.40114 0.42301 0.42495 0.42689 0.44276 0.45014 0.42593 0.41075 0.39557 0.38028 0.36498 0.34082 0.31899 0.30444 0.28989 0.28976 0.28962 0.28949 0.29593 0.30237 0.30174 0.30111 0.31862 0.32313 0.32763 0.33214 0.33665 0.34116 0.34567 0.35018
0.18571 0.22247 0.25924 0.296 0.33277 0.37118 0.40959 0.448 0.48967 0.53135 0.50389 0.47643 0.44898 0.42152 0.39407 0.37745 0.36082 0.3442 0.32758 0.31096 0.29533 0.27971 0.26408 0.24846 0.26612 0.28378 0.30143 0.31909 0.32754 0.33598 0.34442 0.35286 0.3283 0.30373 0.27917 0.27785 0.27653 0.27521 0.27389 0.25097 0.22805 0.20514 0.18222 0.21716 0.2521 0.25788 0.26366 0.26194 0.26022 0.25208 0.24394 0.21592 0.1879 0.20194 0.21598 0.23003 0.2598 0.28957 0.31934 0.33247 0.33325 0.33403 0.33481 0.33311 0.3314 0.3297 0.32055 0.31139 0.29597 0.28056 0.23651 0.19247 0.17736 0.16225 0.14715 0.16559 0.18403 0.19657 0.2091 0.21891 0.22871 0.23852 0.2573 0.24803 0.23877 0.2295 0.20781 0.18612 0.17535 0.16459 0.15731 0.15003 0.13674 0.12345 0.11587 0.10829 0.11137 0.12571 0.13842 0.15112 0.16689 0.18265 0.1933 0.20395 0.2154 0.22685 0.24696 0.26708 0.26328 0.26862 0.30647 0.31294 0.31941 0.3177 0.31776 0.32728 0.33679 0.36561 0.35844 0.35677 0.39307 0.41522 0.40446 0.38092 0.37625 0.37157 0.38349 0.39542 0.41318 0.40869 0.4042 0.42597 0.44587 0.46577 0.45876 0.4326 0.43096 0.4261 0.40924 0.41244 0.41564 0.42496 0.43427 0.43574 0.45835 0.46576 0.44949 0.43321 0.43733 0.43598 0.43161 0.45243 0.45141 0.4504 0.4454 0.4404 0.43725 0.4328 0.42836 0.42391 0.41946
0.33317 0.37612 0.41907 0.46762 0.4886 0.50958 0.53785 0.56613 0.57423 0.58234 0.59044 0.57088 0.55131 0.45352 0.35573 0.35858 0.36143 0.36429 0.36714 0.36999 0.35761 0.34523 0.33284 0.32046 0.30808 0.29817 0.28826 0.27836 0.26845 0.28243 0.29641 0.31039 0.32437 0.33835 0.31708 0.29581 0.27454 0.25327 0.232 0.22523 0.21847 0.2117 0.24203 0.27236 0.30269 0.29674 0.2908 0.28486 0.27891 0.27297 0.28012 0.28727 0.29441 0.30156 0.30871 0.31586 0.32742 0.33899 0.35055 0.36211 0.37368 0.38524 0.36171 0.33818 0.31464 0.29111 0.26758 0.29353 0.31949 0.36952 0.39345 0.41737 0.44374 0.4701 0.49646 0.5088 0.52113 0.53347 0.5458 0.55814 0.54859 0.53904 0.49426 0.44948 0.4047 0.37954 0.35439 0.32924 0.30408 0.31739 0.3307 0.37483 0.41896 0.45004 0.48112 0.5122 0.52616 0.52353 0.5209 0.51708 0.52407 0.52538 0.51413 0.49776 0.48128 0.4648 0.46296 0.46111 0.45121 0.44821 0.44521 0.45393 0.4397 0.42547 0.42802 0.43057 0.44837 0.45474 0.46111 0.47494 0.48878 0.50261 0.51645 0.52451 0.53256 0.54062 0.54868 0.55674 0.55899 0.56125 0.56367 0.56609 0.57636 0.58165 0.56943 0.56912 0.5864 0.57728 0.55284 0.56789 0.58687 0.56969 0.56082 0.55194 0.54044 0.52893 0.52496 0.521 0.51462 0.50825 0.49443 0.48061 0.46678 0.45296 0.43914 0.42532 0.4115 0.39768 0.38386 0.37003 0.35621
0.46833 0.46896 0.46959 0.47022 0.46947 0.46654 0.46361 0.42729 0.39098 0.36526 0.33955 0.31383 0.31401 0.3537 0.39339 0.43308 0.412 0.39092 0.36984 0.34876 0.32769 0.30661 0.30188 0.29716 0.29243 0.28771 0.28298 0.35193 0.42089 0.48984 0.48428 0.40905 0.33382 0.25859 0.22145 0.18431 0.14717 0.20973 0.27229 0.33925 0.35176 0.36427 0.34006 0.31584 0.28456 0.25716 0.25839 0.25963 0.26089 0.23919 0.21749 0.22753 0.23756 0.2476 0.25764 0.26768 0.25734 0.247 0.23667 0.22633 0.21599 0.20565 0.19531 0.20108 0.20685 0.21261 0.21838 0.22414 0.22991 0.23567 0.27323 0.3108 0.34836 0.38592 0.42348 0.43212 0.41022 0.38832 0.35544 0.32257 0.27203 0.22149 0.23782 0.25415 0.27048 0.28681 0.30314 0.31947 0.3358 0.36667 0.39754 0.42841 0.45928 0.49014 0.52101 0.50587 0.49074 0.4726 0.45483 0.39614 0.33251 0.27162 0.23249 0.2266 0.23406 0.24152 0.24898 0.26308 0.27718 0.29128 0.30914 0.32699 0.3412 0.3554 0.3616 0.3678 0.37086 0.37393 0.37394 0.37057 0.3672 0.34796 0.34698 0.346 0.34597 0.34593 0.3459 0.34864 0.35138 0.36181 0.36879 0.36982 0.37085 0.38505 0.40453 0.4138 0.41032 0.40901 0.40579 0.40462 0.40344 0.42003 0.43694 0.43517 0.42116 0.41206 0.40983 0.40759 0.39995 0.3923 0.38086 0.36942 0.36227 0.35512 0.34796 0.34081 0.33365 0.3265 0.31935 0.31219 0.30504
0.3623 0.34053 0.31876 0.30246 0.28616 0.25874 0.25602 0.25329 0.25604 0.25879 0.28204 0.30528 0.32853 0.35625 0.38398 0.41171 0.45164 0.40975 0.36787 0.32598 0.2841 0.28913 0.29415 0.29918 0.30421 0.30923 0.31426 0.31009 0.30592 0.30175 0.29758 0.2934 0.28923 0.25903 0.22883 0.19862 0.16842 0.20142 0.23443 0.26743 0.30043 0.3036 0.30676 0.30993 0.32655 0.32941 0.33227 0.28679 0.24132 0.19584 0.20642 0.21699 0.22757 0.23814 0.24872 0.25929 0.2659 0.27252 0.27913 0.28575 0.29236 0.29897 0.30559 0.30909 0.3126 0.3161 0.31961 0.32311 0.32661 0.33012 0.33886 0.34761 0.35635 0.3651 0.37384 0.38258 0.39133 0.35917 0.32701 0.29485 0.2627 0.25544 0.30456 0.35367 0.40278 0.43921 0.47563 0.51205 0.54848 0.55602 0.56356 0.52134 0.47911 0.43689 0.39467 0.39567 0.39667 0.39768 0.39868 0.39968 0.40068 0.40168 0.40268 0.40368 0.44118 0.47869 0.51619 0.55369 0.59119 0.59861 0.58241 0.56622 0.53908 0.51195 0.47222 0.4325 0.39278 0.36781 0.34284 0.31787 0.2929 0.29942 0.30595 0.33084 0.34087 0.3509 0.36478 0.37428 0.38379 0.39471 0.40562 0.40833 0.41103 0.4414 0.47178 0.47884 0.4859 0.46629 0.44669 0.42709 0.42868 0.43027 0.43582 0.41271 0.39377 0.39563 0.39718 0.40228 0.40738 0.40875 0.41013 0.38871 0.38712 0.39554 0.40396 0.41337 0.42278 0.43219 0.4416 0.45101 0.46042
0.43294 0.43084 0.42875 0.42666 0.42456 0.42247 0.42037 0.43333 0.44629 0.45619 0.46609 0.47599 0.47936 0.48273 0.48248 0.44862 0.41476 0.3809 0.34704 0.33783 0.32862 0.31941 0.31019 0.30098 0.29177 0.28036 0.26896 0.25755 0.24615 0.23474 0.22334 0.20244 0.18154 0.16064 0.13974 0.18261 0.22548 0.22732 0.22916 0.21836 0.20757 0.20458 0.20159 0.22537 0.2624 0.26908 0.27575 0.2522 0.19813 0.17497 0.1518 0.097199 0.12519 0.15317 0.18116 0.20915 0.26317 0.3172 0.37122 0.36191 0.31929 0.27667 0.25326 0.22985 0.20644 0.22291 0.25151 0.28012 0.30872 0.33732 0.3511 0.36488 0.37865 0.39243 0.40621 0.38457 0.36294 0.34265 0.32236 0.3126 0.30284 0.31563 0.34059 0.37969 0.41083 0.44198 0.46992 0.49786 0.51984 0.48857 0.45731 0.42604 0.39832 0.37059 0.34287 0.31515 0.29893 0.31913 0.33934 0.3708 0.40226 0.42774 0.45322 0.47871 0.46947 0.46024 0.451 0.44177 0.43254 0.4233 0.41407 0.39316 0.37226 0.35135 0.33044 0.30954 0.32419 0.33884 0.36883 0.38978 0.41073 0.44276 0.4597 0.46582 0.47194 0.46648 0.46101 0.45555 0.45008 0.43944 0.4288 0.41816 0.40752 0.36943 0.3533 0.33717 0.34876 0.35444 0.36011 0.36103 0.36716 0.37328 0.37941 0.3851 0.39079 0.39647 0.38725 0.37614 0.38066 0.38518 0.38736 0.38954 0.37742 0.37013 0.36284 0.35555 0.34794 0.34033 0.33272 0.32511 0.3175
0.3204 0.33589 0.35138 0.36687 0.36772 0.36562 0.3653 0.36942 0.40798 0.44004 0.44493 0.44246 0.45202 0.44856 0.45283 0.46102 0.4409 0.41002 0.37914 0.34825 0.34302 0.33779 0.33255 0.32732 0.32208 0.33927 0.35646 0.37365 0.35499 0.28832 0.22165 0.1903 0.15896 0.12761 0.16433 0.18082 0.1973 0.18907 0.18084 0.1726 0.16437 0.1669 0.16943 0.17195 0.17448 0.18509 0.1957 0.2063 0.19485 0.17175 0.14866 0.16065 0.17263 0.18462 0.19661 0.2086 0.22058 0.25642 0.29226 0.3281 0.36393 0.36177 0.32854 0.29531 0.26716 0.239 0.24506 0.25112 0.28153 0.31194 0.34235 0.36147 0.38059 0.39971 0.41884 0.40107 0.35928 0.33851 0.31774 0.29448 0.31479 0.33511 0.35542 0.37574 0.39605 0.39378 0.3915 0.38922 0.38694 0.38466 0.38239 0.38122 0.38006 0.37889 0.37773 0.37656 0.3754 0.37423 0.40673 0.43922 0.47172 0.50422 0.52169 0.54531 0.55907 0.53561 0.50815 0.45075 0.39336 0.33176 0.27017 0.24939 0.27878 0.30816 0.33755 0.37107 0.4046 0.43812 0.49522 0.52692 0.55862 0.55556 0.51175 0.46794 0.42413 0.39424 0.36435 0.33446 0.30457 0.28929 0.27401 0.27177 0.26953 0.27726 0.30814 0.33901 0.36989 0.3965 0.42312 0.44973 0.47634 0.47808 0.48837 0.48306 0.4368 0.42335 0.4099 0.38562 0.36134 0.34299 0.32465 0.30631 0.30166 0.29676 0.29186 0.28452 0.27717 0.27391 0.27065 0.26739 0.26413
0.19225 0.23139 0.27052 0.29016 0.2979 0.30564 0.31338 0.32687 0.34037 0.35387 0.3974 0.41284 0.42827 0.43237 0.45498 0.45675 0.42067 0.38458 0.3485 0.33354 0.31859 0.30364 0.28868 0.31047 0.33225 0.34646 0.35343 0.34991 0.29034 0.23077 0.22056 0.21035 0.20014 0.18992 0.17971 0.18136 0.183 0.18465 0.18629 0.18794 0.15384 0.11975 0.11344 0.14868 0.18392 0.21483 0.24574 0.2482 0.21719 0.18618 0.15517 0.16337 0.17157 0.17976 0.18796 0.19616 0.20435 0.21255 0.22647 0.24038 0.2543 0.26821 0.28213 0.29605 0.3014 0.30675 0.3121 0.31745 0.3228 0.32815 0.36089 0.39362 0.42636 0.42158 0.4168 0.39446 0.37212 0.34977 0.35202 0.35426 0.35651 0.35875 0.4022 0.44566 0.45637 0.46709 0.44581 0.42453 0.40325 0.38197 0.36069 0.35371 0.34674 0.33976 0.33279 0.32581 0.37269 0.41958 0.45518 0.49079 0.50619 0.52159 0.50491 0.46775 0.43059 0.39342 0.34794 0.30245 0.25697 0.24547 0.28342 0.32136 0.3593 0.39724 0.43025 0.46326 0.49627 0.52928 0.51464 0.47435 0.43405 0.39376 0.35578 0.3178 0.27982 0.26409 0.29025 0.31641 0.34256 0.36872 0.40079 0.43285 0.46492 0.49699 0.50515 0.51984 0.52411 0.48758 0.45105 0.41452 0.37799 0.34373 0.30948 0.27523 0.24097 0.23633 0.24535 0.26079 0.27622 0.31382 0.35385 0.38031 0.4071 0.42777 0.44843 0.4691 0.48977 0.51044 0.5311 0.55177 0.57244
0.2534 0.28972 0.32605 0.36238 0.3987 0.43503 0.43246 0.42988 0.4273 0.42473 0.42215 0.41958 0.417 0.40563 0.39426 0.38289 0.37152 0.36015 0.33248 0.30482 0.27715 0.24948 0.25275 0.25603 0.2593 0.26257 0.28348 0.30438 0.32529 0.31978 0.31426 0.30875 0.388 0.46725 0.47254 0.37363 0.27473 0.25358 0.23244 0.2113 0.26337 0.31545 0.29553 0.27562 0.22791 0.23836 0.24881 0.25926 0.29566 0.33206 0.3516 0.30862 0.26564 0.28082 0.29599 0.31116 0.30776 0.30435 0.30095 0.30314 0.30533 0.30752 0.30971 0.29448 0.27925 0.26402 0.27074 0.27746 0.28418 0.2909 0.29762 0.29772 0.29782 0.29793 0.29803 0.29813 0.29549 0.29285 0.29021 0.28757 0.28493 0.28229 0.33676 0.39124 0.44571 0.50018 0.48518 0.47748 0.48735 0.46502 0.44269 0.42036 0.39803 0.3757 0.35648 0.33726 0.31803 0.29881 0.27959 0.29156 0.30352 0.31552 0.32752 0.31078 0.29493 0.27908 0.28227 0.28546 0.27603 0.2666 0.24935 0.23211 0.21487 0.19763 0.18261 0.16758 0.15256 0.13754 0.13417 0.13079 0.1378 0.1448 0.1518 0.16514 0.17847 0.1907 0.20206 0.21794 0.24106 0.26141 0.26831 0.27486 0.27359 0.28757 0.30893 0.31532 0.32171 0.33349 0.34527 0.3669 0.37041 0.37392 0.37808 0.38224 0.38417 0.3861 0.38975 0.3934 0.40533 0.41726 0.42972 0.43383 0.43793 0.44204 0.43862 0.4352 0.43689 0.45618 0.47547 0.49476 0.51405
0.56856 0.53607 0.50358 0.47108 0.43859 0.4061 0.37361 0.37941 0.38521 0.39101 0.39681 0.40261 0.40841 0.41421 0.42001 0.41112 0.40224 0.39336 0.38447 0.37559 0.3667 0.33395 0.3012 0.26845 0.2357 0.23068 0.22565 0.22062 0.21559 0.22643 0.23726 0.2481 0.24581 0.24352 0.24124 0.22512 0.20901 0.19289 0.17677 0.18853 0.20028 0.21203 0.2043 0.19658 0.18885 0.18113 0.17005 0.15898 0.14791 0.15962 0.17133 0.18304 0.19475 0.19575 0.19675 0.19775 0.20459 0.21143 0.21827 0.22511 0.23069 0.23628 0.24186 0.24744 0.25302 0.26199 0.27096 0.27992 0.28889 0.29785 0.30569 0.31353 0.32137 0.32921 0.33704 0.33127 0.3255 0.31973 0.31396 0.35221 0.39047 0.42872 0.43348 0.4177 0.40192 0.38198 0.36203 0.34454 0.32813 0.31115 0.29417 0.31103 0.32789 0.34475 0.36161 0.37847 0.39533 0.42001 0.44469 0.46937 0.49405 0.51872 0.5123 0.48426 0.45621 0.42817 0.40012 0.39013 0.38014 0.37015 0.36016 0.35017 0.34018 0.3684 0.39663 0.40091 0.40519 0.40532 0.4142 0.42308 0.44187 0.4373 0.42165 0.40657 0.3915 0.39188 0.40579 0.39013 0.37446 0.3588 0.34432 0.32984 0.31536 0.32252 0.32487 0.30734 0.30267 0.3089 0.31753 0.32617 0.35639 0.37462 0.39285 0.40684 0.42082 0.43481 0.45286 0.4709 0.48895 0.49473 0.50052 0.5063 0.51209 0.48785 0.48512 0.48239 0.50837 0.52893 0.52194 0.51495 0.50797
0.34323 0.35171 0.36018 0.3931 0.40912 0.42514 0.43427 0.4434 0.42304 0.40268 0.38232 0.36196 0.34161 0.34865 0.35569 0.36274 0.36978 0.37683 0.38387 0.3652 0.34652 0.32785 0.30918 0.2905 0.27268 0.25486 0.23704 0.21922 0.21854 0.21786 0.21718 0.2165 0.20533 0.19416 0.18299 0.17182 0.18982 0.20782 0.22582 0.2249 0.22399 0.22307 0.22216 0.22124 0.21107 0.20089 0.19072 0.18054 0.19347 0.2064 0.21933 0.21952 0.21971 0.2199 0.2201 0.23152 0.24294 0.25437 0.26579 0.27721 0.28611 0.295 0.30389 0.31278 0.31676 0.32074 0.32471 0.32869 0.33267 0.33583 0.33899 0.34216 0.34532 0.34849 0.35165 0.34913 0.34662 0.3441 0.34158 0.39503 0.44849 0.50194 0.50643 0.481 0.45557 0.43014 0.40471 0.40899 0.41326 0.41754 0.42181 0.42609 0.43036 0.43464 0.42995 0.42527 0.42058 0.4159 0.41121 0.40653 0.40184 0.39716 0.36521 0.33326 0.30131 0.26936 0.23741 0.2509 0.26439 0.32175 0.38239 0.42278 0.46316 0.49569 0.52823 0.53623 0.54422 0.52801 0.5118 0.49559 0.4723 0.44902 0.42573 0.38391 0.36341 0.3429 0.33423 0.33748 0.35257 0.35381 0.34027 0.3448 0.35063 0.35646 0.35228 0.35583 0.35937 0.35759 0.35581 0.3512 0.35112 0.35032 0.35326 0.35038 0.34291 0.33629 0.32967 0.3318 0.33285 0.3351 0.34149 0.34787 0.36122 0.37585 0.40179 0.42772 0.45366 0.47959 0.50553 0.53147 0.5574
0.36665 0.35596 0.34527 0.33458 0.33001 0.32545 0.32603 0.32661 0.34963 0.37265 0.39566 0.41868 0.44169 0.42859 0.41549 0.40239 0.38929 0.37619 0.36309 0.34999 0.3394 0.3288 0.31821 0.30761 0.29702 0.29715 0.29728 0.29741 0.29754 0.29768 0.28578 0.27388 0.26199 0.25009 0.30024 0.3504 0.33517 0.28966 0.24415 0.21242 0.18069 0.14896 0.14045 0.13195 0.12345 0.15241 0.18136 0.21032 0.23927 0.23125 0.22323 0.21521 0.20719 0.19917 0.20614 0.21311 0.22008 0.22705 0.23402 0.24121 0.24841 0.25561 0.26281 0.27001 0.27896 0.28792 0.29687 0.30583 0.31478 0.32412 0.33345 0.34279 0.35212 0.36146 0.36016 0.35887 0.35757 0.35628 0.35498 0.35838 0.36178 0.36517 0.36857 0.37196 0.35737 0.34277 0.32817 0.31357 0.29897 0.33369 0.36841 0.40425 0.44008 0.46276 0.48545 0.50813 0.49525 0.45438 0.41351 0.37264 0.37101 0.36938 0.36776 0.36613 0.3645 0.36287 0.39963 0.43639 0.47315 0.50789 0.54864 0.55286 0.53055 0.52108 0.45951 0.39793 0.35285 0.30776 0.26268 0.23775 0.26464 0.29153 0.31843 0.34532 0.37221 0.39932 0.42643 0.45355 0.48066 0.50778 0.50011 0.49244 0.47222 0.45201 0.43179 0.40669 0.38159 0.3565 0.32609 0.32085 0.32468 0.3285 0.31275 0.29034 0.3005 0.31066 0.3243 0.33794 0.35158 0.36767 0.35325 0.35413 0.3692 0.38428 0.39724 0.41021 0.42318 0.43614 0.44911 0.46208 0.47504
0.39818 0.41229 0.42639 0.41744 0.40291 0.40181 0.4122 0.4146 0.417 0.41941 0.42082 0.42223 0.41182 0.40141 0.38364 0.36588 0.32633 0.28679 0.28401 0.28124 0.27846 0.31043 0.34239 0.37408 0.32463 0.27519 0.22574 0.20848 0.19122 0.17396 0.1567 0.21568 0.27466 0.31758 0.29503 0.27248 0.24994 0.23771 0.22548 0.21326 0.20103 0.1888 0.1774 0.166 0.1546 0.16846 0.18233 0.1962 0.21006 0.2081 0.20614 0.20418 0.20222 0.20026 0.21278 0.2253 0.23781 0.25033 0.31513 0.37993 0.44472 0.44945 0.37772 0.30598 0.31468 0.32339 0.33209 0.34079 0.34338 0.34597 0.34856 0.35115 0.35374 0.35633 0.35501 0.35368 0.35236 0.35104 0.34972 0.35781 0.3659 0.37399 0.38208 0.39017 0.39826 0.37542 0.35259 0.32975 0.30691 0.33097 0.37217 0.41337 0.437 0.46062 0.48425 0.48531 0.46455 0.44378 0.42302 0.40225 0.40665 0.41105 0.41545 0.41985 0.42424 0.42864 0.46598 0.50332 0.54066 0.55391 0.52643 0.49896 0.47148 0.444 0.41653 0.41681 0.4171 0.41739 0.41767 0.41796 0.41825 0.41853 0.41842 0.41831 0.4182 0.41809 0.41798 0.41787 0.41775 0.41764 0.38654 0.35545 0.32435 0.29325 0.26215 0.25394 0.25705 0.26016 0.27646 0.33118 0.36263 0.39409 0.43687 0.47597 0.48773 0.48801 0.48828 0.4815 0.47473 0.45017 0.44147 0.41947 0.39748 0.37548 0.35017 0.32485 0.29954 0.27422 0.2489 0.22359 0.19827
0.36279 0.36628 0.36977 0.37325 0.37674 0.40414 0.42185 0.43956 0.44811 0.44995 0.43308 0.41558 0.39808 0.38058 0.36678 0.35299 0.33919 0.35112 0.38854 0.3997 0.41085 0.41047 0.38812 0.35976 0.30382 0.24788 0.25274 0.2576 0.26246 0.26732 0.25914 0.25096 0.24277 0.23459 0.22641 0.21823 0.18889 0.15956 0.13022 0.10089 0.12236 0.14383 0.1653 0.17254 0.13591 0.14465 0.1534 0.16215 0.17089 0.16722 0.16355 0.15988 0.15621 0.15254 0.16385 0.17516 0.18646 0.19777 0.20907 0.21528 0.22149 0.2277 0.23391 0.24012 0.24688 0.25364 0.2604 0.26716 0.27393 0.29466 0.3154 0.33614 0.35687 0.32313 0.28939 0.23848 0.2607 0.28292 0.30514 0.32736 0.33567 0.34398 0.3523 0.36061 0.36893 0.3366 0.30428 0.27196 0.26698 0.29387 0.32076 0.34765 0.37026 0.39287 0.41548 0.43808 0.43281 0.39466 0.35652 0.33318 0.30984 0.28651 0.2913 0.2961 0.32871 0.36132 0.39393 0.38554 0.37714 0.36874 0.36034 0.35194 0.31665 0.28135 0.24606 0.21077 0.20648 0.27909 0.35169 0.39928 0.44686 0.49444 0.49914 0.50384 0.46348 0.42313 0.38277 0.34242 0.3406 0.33878 0.33696 0.33514 0.33333 0.33151 0.32969 0.32787 0.32606 0.34819 0.37032 0.39245 0.41458 0.43672 0.45885 0.44742 0.43598 0.38283 0.32968 0.29566 0.26165 0.22764 0.19363 0.15961 0.1256 0.091588 0.057576 0.023563 -0.01045 -0.044462 -0.078475 -0.11249 -0.1465
0.29083 0.30554 0.32024 0.32408 0.32799 0.34018 0.35237 0.35602 0.35967 0.36332 0.35252 0.32878 0.3219 0.31502 0.31873 0.33567 0.3526 0.36954 0.38648 0.366 0.34552 0.32504 0.30456 0.28408 0.28389 0.2837 0.28351 0.28332 0.28313 0.2784 0.27366 0.26893 0.26419 0.25946 0.25472 0.22932 0.20393 0.17853 0.15314 0.12774 0.16245 0.19715 0.18773 0.17561 0.16348 0.17292 0.18236 0.1918 0.20123 0.18882 0.17641 0.164 0.15159 0.16133 0.17108 0.18082 0.19057 0.20032 0.20539 0.21046 0.21554 0.22061 0.22568 0.23076 0.23439 0.23803 0.24167 0.2453 0.32007 0.39484 0.4272 0.39759 0.36797 0.33835 0.30874 0.30261 0.29647 0.29034 0.28421 0.34693 0.40965 0.43791 0.41595 0.39398 0.37202 0.35006 0.35254 0.35501 0.35748 0.35995 0.36243 0.3649 0.3916 0.4183 0.44499 0.42495 0.4049 0.36455 0.32421 0.31927 0.31433 0.30939 0.33185 0.35431 0.37677 0.39859 0.4204 0.39809 0.37578 0.35346 0.33115 0.33299 0.33484 0.33668 0.33852 0.34037 0.34221 0.37872 0.41523 0.45173 0.48824 0.48832 0.44435 0.40038 0.35641 0.31472 0.27304 0.23135 0.21418 0.24449 0.27479 0.3051 0.34186 0.37863 0.41539 0.44852 0.46824 0.48796 0.48588 0.44937 0.41285 0.37634 0.33982 0.33933 0.33883 0.33834 0.33784 0.33734 0.33685 0.33635 0.33585 0.33536 0.33486 0.33437 0.33387 0.33337 0.33288 0.33238 0.33189 0.33139 0.33089
0.4803 0.47365 0.467 0.46036 0.45371 0.44706 0.44042 0.43377 0.42712 0.42048 0.41383 0.40844 0.40305 0.39766 0.39226 0.38687 0.38148 0.37609 0.35638 0.33667 0.31696 0.29726 0.29753 0.2978 0.29807 0.30314 0.30822 0.31329 0.31491 0.31654 0.31816 0.31979 0.30433 0.28888 0.27342 0.2484 0.22338 0.19836 0.17334 0.1877 0.20205 0.21641 0.23076 0.22949 0.22822 0.22695 0.22568 0.21818 0.21068 0.20318 0.19568 0.20641 0.21714 0.22787 0.2314 0.23493 0.23846 0.25587 0.27328 0.29068 0.27935 0.26801 0.25667 0.26474 0.27282 0.28089 0.27742 0.27394 0.27047 0.27347 0.27647 0.27947 0.27785 0.27622 0.2746 0.2875 0.30041 0.31331 0.32113 0.32895 0.33677 0.33788 0.33898 0.34009 0.34303 0.34597 0.34891 0.35097 0.35303 0.3551 0.35716 0.35982 0.36248 0.36514 0.3678 0.37046 0.36314 0.35581 0.34849 0.34117 0.33385 0.32652 0.3192 0.36815 0.41709 0.46604 0.51499 0.52823 0.55451 0.57799 0.56474 0.51981 0.47703 0.43424 0.39146 0.3675 0.34354 0.31958 0.29562 0.30359 0.31155 0.31952 0.33227 0.33947 0.34667 0.34244 0.32816 0.31388 0.2996 0.28532 0.27104 0.25681 0.24259 0.22836 0.21413 0.1999 0.17605 0.1724 0.13931 0.11939 0.099483 0.10199 0.10449 0.13297 0.14249 0.15202 0.16193 0.17185 0.19854 0.21806 0.23758 0.25128 0.26497 0.27867 0.2881 0.29754 0.30697 0.31641 0.32585 0.33528 0.34472
0.39035 0.37269 0.35503 0.33737 0.3197 0.30204 0.28438 0.26672 0.27266 0.27861 0.32098 0.36336 0.40574 0.45281 0.49988 0.54695 0.54519 0.46479 0.38439 0.35404 0.32369 0.29334 0.28035 0.26736 0.25437 0.24138 0.25039 0.2594 0.26841 0.26735 0.2663 0.26524 0.26418 0.25778 0.25137 0.24497 0.23856 0.23615 0.23373 0.23131 0.2052 0.17909 0.15298 0.16548 0.17797 0.1685 0.15903 0.16467 0.17032 0.20326 0.17925 0.15524 0.17423 0.19322 0.18283 0.17245 0.16206 0.16728 0.17249 0.1777 0.18291 0.19526 0.20761 0.21996 0.2323 0.2396 0.2469 0.2542 0.26266 0.27113 0.27959 0.28311 0.28663 0.29015 0.29367 0.2959 0.29814 0.30038 0.30727 0.31417 0.32107 0.32797 0.33486 0.33634 0.33782 0.33929 0.34077 0.34838 0.35599 0.36361 0.37122 0.37447 0.37773 0.38098 0.38423 0.37183 0.35942 0.34701 0.3346 0.3222 0.35615 0.39011 0.42407 0.42725 0.42379 0.42034 0.40719 0.3909 0.37461 0.3559 0.33719 0.30174 0.26629 0.28642 0.30656 0.3267 0.34683 0.36697 0.38919 0.41141 0.43363 0.45585 0.47807 0.50029 0.48491 0.46953 0.42773 0.38592 0.34411 0.32051 0.29691 0.27332 0.28891 0.3045 0.31552 0.32654 0.34521 0.36387 0.37642 0.3805 0.38458 0.39828 0.38701 0.37575 0.36448 0.34881 0.33313 0.31746 0.29016 0.26926 0.24836 0.23716 0.2404 0.24363 0.26272 0.26337 0.26403 0.26469 0.26535 0.26601 0.26667
0.38764 0.38666 0.38568 0.34385 0.33093 0.31802 0.26516 0.24084 0.21651 0.21009 0.28246 0.35484 0.40861 0.46237 0.51614 0.54793 0.49504 0.44216 0.38927 0.33639 0.31169 0.287 0.26231 0.23762 0.21292 0.21505 0.21717 0.21929 0.25357 0.28786 0.32214 0.32103 0.31992 0.31881 0.31771 0.29117 0.26463 0.23809 0.21156 0.18502 0.19198 0.19895 0.20591 0.21288 0.191 0.16912 0.1647 0.16027 0.17388 0.18748 0.20108 0.19302 0.18496 0.1769 0.16885 0.18886 0.20888 0.2289 0.21874 0.20858 0.19842 0.18826 0.19377 0.19927 0.20478 0.21029 0.22322 0.23614 0.24907 0.26199 0.26859 0.27518 0.28177 0.28836 0.28797 0.28757 0.28718 0.28678 0.29909 0.3114 0.32371 0.32088 0.31805 0.31522 0.31239 0.30956 0.31052 0.31147 0.31243 0.31338 0.31434 0.32464 0.33494 0.34524 0.35555 0.36585 0.35763 0.3494 0.34118 0.33296 0.32474 0.38114 0.43753 0.49393 0.50923 0.4522 0.39517 0.33814 0.33874 0.33935 0.33995 0.34056 0.34116 0.34177 0.34237 0.37983 0.41729 0.45475 0.49221 0.52967 0.53083 0.45796 0.38509 0.31222 0.3143 0.31637 0.31845 0.32053 0.3226 0.32468 0.32675 0.36636 0.40596 0.44556 0.48516 0.52476 0.51112 0.49748 0.47625 0.45502 0.43379 0.41256 0.39133 0.3701 0.35233 0.33456 0.31679 0.29901 0.28124 0.26347 0.2457 0.24305 0.2404 0.25192 0.25881 0.26894 0.28777 0.28095 0.27413 0.26731 0.26049
0.46791 0.45334 0.43877 0.4242 0.40963 0.38638 0.36314 0.33989 0.31665 0.32473 0.3328 0.34088 0.34895 0.35703 0.36511 0.37318 0.36138 0.34957 0.33776 0.32595 0.31415 0.30234 0.28855 0.27476 0.26097 0.24718 0.23339 0.23812 0.24284 0.24757 0.25229 0.24761 0.24292 0.23824 0.23356 0.22682 0.22009 0.21336 0.20663 0.17963 0.15263 0.12564 0.15764 0.18964 0.18561 0.14034 0.15476 0.16917 0.18358 0.17086 0.15813 0.14541 0.1527 0.16 0.16729 0.17458 0.17907 0.18357 0.18806 0.19255 0.20535 0.21814 0.23094 0.24374 0.25654 0.26149 0.26645 0.2714 0.27635 0.28049 0.28463 0.28877 0.29291 0.3048 0.3167 0.3286 0.34049 0.34427 0.34805 0.35184 0.35562 0.3594 0.35196 0.34453 0.33709 0.32966 0.33008 0.3305 0.33092 0.33134 0.33176 0.34118 0.35059 0.36001 0.36942 0.37884 0.37331 0.36779 0.36226 0.35674 0.35121 0.39176 0.43231 0.47286 0.47053 0.4682 0.40006 0.33193 0.28547 0.23901 0.25124 0.28095 0.34227 0.38385 0.42542 0.41207 0.39872 0.38536 0.37201 0.35866 0.34531 0.34744 0.34958 0.35172 0.35385 0.35599 0.35813 0.36026 0.3624 0.40758 0.45276 0.49794 0.54312 0.54937 0.53462 0.51973 0.4628 0.40587 0.34894 0.33871 0.32847 0.31824 0.30801 0.29778 0.28755 0.27732 0.26708 0.25685 0.24662 0.23639 0.22616 0.21593 0.20569 0.19546 0.18523 0.175 0.16477 0.15454 0.1443 0.13407 0.12384
0.29485 0.28872 0.28259 0.28283 0.29472 0.29256 0.30051 0.31174 0.32298 0.363 0.40301 0.39348 0.38394 0.3744 0.36486 0.35532 0.34578 0.34121 0.33663 0.33206 0.32748 0.32291 0.31834 0.313 0.30765 0.30231 0.29697 0.29163 0.28325 0.27486 0.26647 0.25808 0.24837 0.23865 0.22893 0.21922 0.2095 0.17412 0.13873 0.10335 0.10886 0.11437 0.13288 0.15139 0.1699 0.18841 0.18507 0.18174 0.1784 0.17506 0.1863 0.19753 0.20877 0.22001 0.23125 0.23793 0.24461 0.2513 0.25798 0.27299 0.288 0.30301 0.31802 0.32678 0.33554 0.3443 0.35306 0.36182 0.3626 0.36337 0.36415 0.36492 0.44616 0.5274 0.5221 0.43551 0.34891 0.35717 0.36542 0.37367 0.38192 0.38856 0.3952 0.40184 0.40848 0.41512 0.41634 0.41757 0.4188 0.42003 0.42159 0.42314 0.4247 0.42626 0.42782 0.42373 0.41964 0.41555 0.41146 0.40737 0.44971 0.49205 0.53439 0.51685 0.47583 0.43481 0.39745 0.3601 0.33384 0.34941 0.3628 0.3762 0.40318 0.43016 0.47126 0.51237 0.51319 0.47405 0.43491 0.39577 0.37185 0.34792 0.324 0.30007 0.31266 0.3537 0.39475 0.43579 0.45949 0.48318 0.50688 0.53057 0.49529 0.45299 0.41068 0.36838 0.36465 0.36091 0.35717 0.35344 0.3497 0.38347 0.41724 0.45101 0.48793 0.507 0.52608 0.5442 0.51408 0.48396 0.45384 0.42372 0.3936 0.36461 0.33562 0.30663 0.27764 0.24865 0.21967 0.19068 0.16169
0.45147 0.45635 0.46122 0.4661 0.47097 0.47585 0.46383 0.4518 0.42946 0.42356 0.41765 0.39204 0.36642 0.36617 0.36592 0.36567 0.36542 0.38376 0.4021 0.42044 0.42024 0.42005 0.34061 0.26118 0.25777 0.25436 0.25095 0.24753 0.24412 0.28163 0.31914 0.35665 0.34083 0.325 0.18642 0.17039 0.15435 0.13832 0.15773 0.17715 0.16911 0.16107 0.1616 0.1718 0.182 0.1922 0.18498 0.17776 0.17054 0.16332 0.17108 0.17885 0.18661 0.19437 0.19338 0.19238 0.19139 0.1904 0.19865 0.2069 0.21516 0.22341 0.23167 0.24027 0.24887 0.25747 0.26607 0.27317 0.28027 0.28737 0.29447 0.29913 0.3038 0.30846 0.31312 0.31779 0.32396 0.33013 0.3363 0.34247 0.38805 0.43362 0.47919 0.46743 0.40059 0.33374 0.332 0.33026 0.32852 0.32677 0.33133 0.33589 0.34046 0.34502 0.34958 0.35037 0.35116 0.35194 0.35273 0.35352 0.39059 0.42766 0.46472 0.44877 0.41709 0.3854 0.35371 0.34342 0.33312 0.32283 0.31253 0.33943 0.36633 0.3928 0.41926 0.40517 0.39108 0.37699 0.34752 0.31806 0.2886 0.25242 0.28189 0.31137 0.34085 0.37362 0.4064 0.43918 0.47195 0.48211 0.46171 0.43044 0.39924 0.36804 0.33684 0.34197 0.3471 0.35223 0.35736 0.36249 0.36762 0.36395 0.36027 0.35659 0.35291 0.34923 0.34555 0.34188 0.3382 0.33203 0.32587 0.3197 0.31353 0.30737 0.3012 0.29503 0.28887 0.2827 0.27654 0.27037 0.2642
0.33225 0.33797 0.34369 0.34941 0.35513 0.34713 0.33914 0.33114 0.32611 0.32108 0.31605 0.32587 0.3357 0.34553 0.37841 0.4113 0.44176 0.47222 0.47677 0.42089 0.36501 0.30912 0.30445 0.29978 0.29511 0.29043 0.28576 0.28109 0.27576 0.27043 0.26509 0.25976 0.25443 0.23459 0.21474 0.1949 0.17506 0.18119 0.18733 0.19347 0.1996 0.20574 0.19115 0.17656 0.16198 0.16921 0.15421 0.11911 0.14035 0.1616 0.18284 0.20408 0.2001 0.19612 0.19214 0.18815 0.18417 0.19229 0.20041 0.20852 0.21664 0.22476 0.23805 0.25134 0.26464 0.27793 0.28596 0.29398 0.30201 0.31004 0.31807 0.32037 0.32267 0.32498 0.32728 0.32959 0.33165 0.3337 0.33576 0.33782 0.33988 0.34342 0.34696 0.3505 0.35404 0.35758 0.3563 0.35503 0.35375 0.35247 0.3512 0.35145 0.35171 0.35196 0.35222 0.3565 0.36078 0.36507 0.36935 0.37364 0.37582 0.378 0.38019 0.38237 0.38455 0.38674 0.3832 0.37966 0.37612 0.37258 0.36904 0.3655 0.38642 0.40735 0.42827 0.44919 0.42762 0.40605 0.35169 0.30057 0.28327 0.27655 0.2879 0.32107 0.35425 0.38743 0.38531 0.38318 0.38106 0.37893 0.37681 0.33809 0.29937 0.26065 0.24991 0.28615 0.32239 0.35862 0.38684 0.41505 0.44326 0.47147 0.47071 0.43638 0.40205 0.36772 0.3334 0.32101 0.30862 0.29624 0.28385 0.27147 0.25908 0.2467 0.23431 0.22192 0.20954 0.19715 0.18477 0.17238 0.16
0.45339 0.46423 0.47507 0.48592 0.49676 0.5076 0.52457 0.49556 0.46654 0.43753 0.40852 0.40595 0.40339 0.40083 0.39826 0.3957 0.39314 0.37311 0.35308 0.33306 0.31303 0.30777 0.30251 0.29725 0.29199 0.30437 0.31676 0.32915 0.32413 0.31911 0.31409 0.29877 0.28344 0.26811 0.25279 0.22979 0.2068 0.18381 0.19372 0.20364 0.21355 0.22347 0.21912 0.21478 0.21044 0.2061 0.20256 0.19901 0.19547 0.19193 0.20349 0.21506 0.22662 0.21782 0.20903 0.20023 0.20638 0.21253 0.21868 0.20739 0.1961 0.18481 0.19619 0.20758 0.21897 0.25382 0.28867 0.29409 0.29951 0.30493 0.29374 0.28254 0.27135 0.27917 0.287 0.29482 0.31611 0.33739 0.35867 0.37265 0.38662 0.37078 0.35494 0.3391 0.34338 0.34766 0.35194 0.35424 0.35654 0.35884 0.35835 0.35786 0.35737 0.36619 0.37501 0.38383 0.38812 0.39241 0.3967 0.38884 0.38098 0.37311 0.37473 0.37635 0.37797 0.36651 0.35504 0.34358 0.33211 0.32968 0.32726 0.32483 0.33493 0.34503 0.35513 0.36523 0.37533 0.35779 0.34024 0.3227 0.30516 0.28762 0.33137 0.37512 0.41887 0.46261 0.50725 0.53164 0.5325 0.53335 0.50817 0.48299 0.45781 0.43263 0.39622 0.35981 0.3234 0.29496 0.28793 0.2809 0.30975 0.30686 0.30718 0.3328 0.33867 0.33763 0.3366 0.3308 0.33135 0.33189 0.31049 0.28861 0.26674 0.24766 0.22858 0.19064 0.18559 0.18096 0.17634 0.17171 0.16708
0.31373 0.31195 0.31016 0.28978 0.26408 0.26558 0.27876 0.29383 0.33491 0.376 0.41709 0.41492 0.41275 0.41059 0.40842 0.40625 0.40408 0.38287 0.36165 0.34043 0.31921 0.29218 0.26516 0.23813 0.24095 0.24378 0.2466 0.24943 0.26022 0.27101 0.2818 0.27629 0.27078 0.26527 0.25976 0.23663 0.21351 0.19038 0.16258 0.13479 0.10699 0.12784 0.14869 0.14819 0.14769 0.1472 0.13729 0.12738 0.11748 0.13253 0.14758 0.16263 0.16217 0.16172 0.16126 0.17413 0.187 0.19987 0.20208 0.20429 0.20651 0.21575 0.22499 0.23424 0.24299 0.25174 0.26049 0.26251 0.26453 0.26655 0.27448 0.2824 0.29033 0.29678 0.30324 0.30969 0.3109 0.31211 0.31332 0.31453 0.32132 0.32811 0.3349 0.34154 0.34818 0.35483 0.36086 0.36689 0.37292 0.37324 0.37356 0.37388 0.36774 0.36159 0.35545 0.3493 0.34415 0.339 0.33385 0.33954 0.34522 0.35091 0.3566 0.35609 0.35557 0.35506 0.35455 0.35404 0.36121 0.36838 0.37555 0.38273 0.3824 0.38208 0.38175 0.38143 0.38111 0.35831 0.33551 0.3127 0.2899 0.34082 0.39173 0.42052 0.43697 0.43628 0.43559 0.44009 0.43585 0.3796 0.32335 0.29097 0.25859 0.22621 0.22579 0.22537 0.26879 0.3122 0.35562 0.38853 0.42144 0.45434 0.48725 0.47024 0.43728 0.41459 0.39189 0.34541 0.32596 0.30651 0.28949 0.28025 0.271 0.26319 0.28022 0.29725 0.31965 0.34204 0.34498 0.34792 0.35086
0.24969 0.23918 0.22868 0.24962 0.27057 0.29744 0.32432 0.37385 0.42337 0.46838 0.51338 0.54656 0.50068 0.45479 0.40891 0.36303 0.34946 0.33589 0.32232 0.30876 0.29519 0.28241 0.26964 0.25687 0.24409 0.2555 0.2669 0.2783 0.28636 0.29441 0.30246 0.31051 0.29477 0.27903 0.26328 0.24754 0.25738 0.26721 0.27705 0.28689 0.26545 0.24401 0.22257 0.20113 0.21709 0.27513 0.25637 0.23762 0.21886 0.22324 0.22761 0.23198 0.23636 0.23324 0.23011 0.22699 0.22387 0.24707 0.27026 0.29345 0.29981 0.30617 0.31253 0.31377 0.31501 0.31625 0.31084 0.30542 0.30001 0.2946 0.30204 0.30947 0.31691 0.31875 0.32059 0.32243 0.32424 0.32606 0.32788 0.32969 0.33453 0.33937 0.34421 0.34736 0.35051 0.35367 0.35682 0.35618 0.35553 0.35489 0.35998 0.36507 0.37017 0.37526 0.38035 0.3718 0.36325 0.35471 0.34616 0.35583 0.36551 0.37518 0.38214 0.38911 0.39607 0.40303 0.40999 0.40189 0.39379 0.38569 0.37759 0.38085 0.38411 0.38737 0.39063 0.39389 0.38924 0.38458 0.37992 0.37526 0.3706 0.36594 0.36249 0.35903 0.35557 0.35212 0.34866 0.3452 0.34405 0.3429 0.34175 0.3406 0.33945 0.3383 0.34051 0.34271 0.34492 0.34712 0.34933 0.35153 0.35374 0.35594 0.35815 0.35039 0.34263 0.33487 0.3271 0.31934 0.31158 0.30382 0.36083 0.41784 0.47485 0.50424 0.53364 0.56303 0.59243 0.62183 0.65122 0.68062 0.71002
0.32144 0.31212 0.3028 0.3211 0.33301 0.33872 0.34576 0.36171 0.39151 0.42131 0.45111 0.47658 0.50206 0.52753 0.53971 0.46922 0.39873 0.32824 0.30808 0.28791 0.26775 0.24758 0.32693 0.40628 0.41659 0.3477 0.2788 0.29555 0.3123 0.32905 0.31933 0.3096 0.29988 0.29015 0.27119 0.25222 0.23325 0.21428 0.19532 0.20056 0.2058 0.21104 0.21628 0.22152 0.22373 0.22594 0.22815 0.23036 0.23258 0.22362 0.21467 0.20572 0.21652 0.22732 0.23813 0.24893 0.25985 0.27076 0.28167 0.29259 0.2999 0.30721 0.31453 0.31594 0.31735 0.31877 0.32018 0.32713 0.33408 0.34102 0.34797 0.3441 0.34022 0.33635 0.33748 0.33862 0.33975 0.34089 0.34748 0.35407 0.36065 0.36636 0.37206 0.37776 0.38346 0.38189 0.38032 0.37875 0.37718 0.38245 0.38772 0.39299 0.39825 0.39545 0.39264 0.38984 0.38704 0.38741 0.38778 0.38815 0.38852 0.38889 0.3937 0.39851 0.40332 0.40813 0.40627 0.40442 0.40256 0.40071 0.39885 0.39583 0.39281 0.38979 0.38677 0.38375 0.37972 0.3757 0.37167 0.36764 0.36361 0.36975 0.37589 0.38203 0.38817 0.39431 0.38913 0.38396 0.37878 0.37361 0.36843 0.36326 0.35808 0.39742 0.43677 0.47611 0.51545 0.5234 0.46634 0.40927 0.3522 0.35109 0.34998 0.34886 0.34775 0.34664 0.34552 0.34441 0.34329 0.34218 0.34107 0.33995 0.33884 0.33773 0.33661 0.3355 0.33439 0.33327 0.33216 0.33104 0.32993
0.46447 0.45318 0.4419 0.43368 0.42545 0.40092 0.37639 0.35185 0.35554 0.35922 0.3629 0.36659 0.37027 0.39576 0.42126 0.44675 0.49287 0.45248 0.41209 0.3717 0.33131 0.31797 0.30462 0.29127 0.27792 0.26457 0.26872 0.27286 0.277 0.27193 0.26686 0.26179 0.25672 0.24782 0.23892 0.23002 0.22112 0.21222 0.1896 0.16697 0.14434 0.12171 0.15611 0.1905 0.18595 0.1711 0.18398 0.17016 0.15634 0.14251 0.15508 0.16765 0.18022 0.19278 0.19111 0.18943 0.18775 0.18607 0.19728 0.20849 0.2197 0.23091 0.23139 0.23187 0.23236 0.23284 0.23451 0.23618 0.23786 0.23953 0.24694 0.25434 0.26175 0.26916 0.28533 0.30151 0.31768 0.32005 0.32242 0.32479 0.32716 0.32776 0.32836 0.32896 0.32956 0.33375 0.33793 0.34212 0.34631 0.35195 0.3576 0.36325 0.36889 0.36282 0.35675 0.35067 0.3446 0.34272 0.34084 0.33896 0.33709 0.33521 0.33894 0.34267 0.34641 0.35014 0.35388 0.35198 0.35008 0.34817 0.34627 0.35104 0.35581 0.36059 0.36536 0.37013 0.36622 0.36232 0.35842 0.35451 0.35061 0.35188 0.35315 0.35443 0.3557 0.35697 0.35824 0.35977 0.3613 0.36283 0.36436 0.36588 0.36741 0.36894 0.36283 0.35673 0.35063 0.34452 0.33842 0.33232 0.33202 0.33173 0.33144 0.33115 0.33086 0.33057 0.33028 0.32999 0.3297 0.32941 0.32912 0.32883 0.32854 0.32825 0.32796 0.32767 0.32738 0.32709 0.3268 0.32651 0.32622
0.30779 0.31717 0.32655 0.33166 0.33677 0.35382 0.35398 0.35414 0.3685 0.38287 0.4041 0.42534 0.41229 0.37962 0.34694 0.31427 0.31423 0.31419 0.31415 0.31411 0.31407 0.30263 0.29118 0.27974 0.26829 0.25685 0.25349 0.25013 0.24677 0.24341 0.23367 0.22394 0.21421 0.20447 0.18113 0.15778 0.13443 0.11109 0.14679 0.18248 0.18352 0.16365 0.17568 0.18771 0.19973 0.18401 0.16829 0.15256 0.13684 0.1566 0.17636 0.19612 0.20765 0.21918 0.23071 0.24224 0.24786 0.25349 0.25911 0.26474 0.34734 0.42994 0.42825 0.36174 0.29524 0.304 0.31276 0.32152 0.33057 0.33962 0.34867 0.35772 0.37274 0.38775 0.40276 0.41778 0.41293 0.40808 0.40323 0.39838 0.39201 0.38564 0.37926 0.37289 0.37585 0.3788 0.38175 0.38471 0.38922 0.39373 0.39823 0.40274 0.40179 0.40084 0.39989 0.39895 0.398 0.39576 0.39352 0.39128 0.38904 0.39435 0.39965 0.40496 0.41027 0.41558 0.41314 0.4107 0.40827 0.40583 0.4034 0.40479 0.40618 0.40756 0.40895 0.41034 0.40973 0.40912 0.4085 0.40789 0.40728 0.40666 0.40812 0.40959 0.41105 0.41251 0.41397 0.4119 0.40983 0.40775 0.40568 0.40361 0.40154 0.41899 0.43644 0.4539 0.47135 0.45226 0.43317 0.3923 0.35143 0.35824 0.36504 0.37185 0.37865 0.38545 0.39226 0.38664 0.38102 0.3754 0.36978 0.36416 0.35854 0.32273 0.28692 0.25111 0.2153 0.17949 0.14368 0.10787 0.07206
0.40104 0.40972 0.4184 0.40021 0.38876 0.37535 0.36194 0.34649 0.33105 0.33697 0.33266 0.33396 0.35281 0.37165 0.39008 0.40851 0.43086 0.45322 0.41777 0.38231 0.34686 0.31141 0.3061 0.30079 0.29548 0.29017 0.28486 0.28435 0.28385 0.28334 0.28283 0.28233 0.2639 0.24547 0.22704 0.20861 0.20495 0.20129 0.19764 0.19398 0.16193 0.12987 0.09782 0.096419 0.095018 0.090999 0.075125 0.11008 0.14504 0.17416 0.20327 0.23239 0.23474 0.18689 0.13903 0.14478 0.15053 0.20739 0.26425 0.30601 0.26992 0.23383 0.2417 0.24958 0.25746 0.26533 0.27321 0.27814 0.28308 0.28801 0.29295 0.29419 0.29543 0.29667 0.29791 0.29915 0.29717 0.2952 0.29322 0.29125 0.29823 0.30521 0.3122 0.31938 0.32656 0.33374 0.34092 0.3481 0.3525 0.35689 0.36129 0.36569 0.36653 0.36736 0.3682 0.36904 0.36987 0.36557 0.36127 0.35697 0.35267 0.3479 0.34314 0.33837 0.33361 0.32884 0.33232 0.33579 0.33927 0.34274 0.39033 0.43792 0.48551 0.46284 0.40965 0.35647 0.30734 0.25822 0.2411 0.27515 0.30921 0.34326 0.34743 0.3516 0.35577 0.35994 0.36411 0.36006 0.35601 0.35196 0.3479 0.34385 0.36523 0.38661 0.408 0.42938 0.42794 0.38001 0.33209 0.30542 0.27875 0.25208 0.26505 0.30114 0.33722 0.3733 0.39697 0.42063 0.4443 0.43374 0.41116 0.36911 0.30811 0.2824 0.25669 0.23098 0.20527 0.17956 0.15385 0.12814 0.10242
0.45077 0.45444 0.45812 0.4618 0.49595 0.47788 0.45982 0.44176 0.42369 0.40563 0.40209 0.39856 0.39502 0.39148 0.38795 0.38441 0.36734 0.35028 0.33321 0.31615 0.30531 0.29448 0.28364 0.27281 0.28152 0.29024 0.29896 0.30768 0.31634 0.325 0.33366 0.30494 0.27621 0.24749 0.23183 0.21617 0.20051 0.18485 0.20256 0.22026 0.23797 0.20451 0.17106 0.1376 0.14259 0.16872 0.19486 0.18637 0.17789 0.1694 0.18422 0.19903 0.21384 0.20617 0.1985 0.19083 0.2005 0.21016 0.21982 0.22454 0.22926 0.24233 0.25539 0.26846 0.27236 0.27626 0.28016 0.2691 0.25804 0.26131 0.26457 0.26784 0.27419 0.28055 0.2869 0.30648 0.32606 0.33233 0.33861 0.34488 0.3334 0.32192 0.31044 0.31549 0.32054 0.32559 0.32834 0.33109 0.34348 0.35586 0.36825 0.37676 0.38527 0.39379 0.38865 0.38351 0.37837 0.35095 0.32353 0.32557 0.32762 0.32966 0.34783 0.366 0.38418 0.38889 0.39361 0.39832 0.3839 0.36947 0.37731 0.38516 0.393 0.38189 0.37078 0.35967 0.35372 0.34776 0.34181 0.34672 0.35162 0.35653 0.3619 0.36728 0.37265 0.3719 0.37115 0.3704 0.36966 0.36354 0.35741 0.35129 0.34763 0.34396 0.34029 0.33662 0.33295 0.30699 0.28102 0.25505 0.22909 0.20312 0.28156 0.35999 0.40194 0.4439 0.47178 0.49966 0.52754 0.54051 0.54954 0.5403 0.49258 0.46871 0.44484 0.42097 0.3971 0.37323 0.34936 0.32549 0.30161
0.27488 0.26187 0.24886 0.25871 0.29314 0.32758 0.36201 0.39645 0.42109 0.44573 0.47037 0.49501 0.51965 0.49257 0.44317 0.39377 0.38429 0.3748 0.36532 0.35583 0.33193 0.30803 0.28413 0.26023 0.25678 0.25333 0.24989 0.24644 0.26595 0.28547 0.30498 0.3022 0.29943 0.29665 0.26094 0.22523 0.18951 0.16031 0.13111 0.1019 0.12122 0.14055 0.15987 0.15372 0.14756 0.14141 0.12776 0.1141 0.13164 0.14919 0.16673 0.15572 0.14471 0.13371 0.14233 0.15095 0.15957 0.18176 0.20394 0.22613 0.23455 0.24297 0.25139 0.25267 0.25394 0.25769 0.26145 0.2652 0.26913 0.27307 0.27701 0.2815 0.28599 0.29048 0.29737 0.30425 0.31113 0.3293 0.34746 0.36563 0.36986 0.37409 0.36764 0.36119 0.35474 0.35242 0.35009 0.34777 0.35506 0.36234 0.36963 0.36957 0.36951 0.36945 0.36737 0.36529 0.36321 0.36317 0.36313 0.36309 0.36159 0.36009 0.35859 0.36059 0.3626 0.3646 0.3666 0.36868 0.37076 0.43449 0.49821 0.47957 0.41503 0.35049 0.35363 0.35677 0.35992 0.35659 0.35327 0.34995 0.34663 0.35763 0.36863 0.37962 0.3773 0.37497 0.37264 0.37031 0.36454 0.35878 0.35301 0.34725 0.34931 0.35138 0.35344 0.3555 0.35757 0.35121 0.34485 0.33849 0.33213 0.32577 0.36493 0.40408 0.44324 0.46414 0.46414 0.43842 0.4127 0.38698 0.36125 0.33553 0.30981 0.28409 0.25836 0.23264 0.20692 0.18119 0.15547 0.12975 0.10403
0.56126 0.54324 0.52523 0.50721 0.48919 0.47118 0.45316 0.43514 0.41713 0.39911 0.38109 0.36308 0.34506 0.33903 0.333 0.32697 0.32094 0.31491 0.31705 0.31919 0.32133 0.32347 0.32502 0.32657 0.32811 0.32966 0.3227 0.31573 0.30876 0.30179 0.28687 0.27194 0.25701 0.24209 0.26131 0.28053 0.29975 0.29521 0.29068 0.28614 0.2816 0.27707 0.27253 0.26305 0.25358 0.2441 0.23462 0.24871 0.2628 0.27689 0.27366 0.27044 0.26721 0.26399 0.27916 0.29434 0.30952 0.30335 0.29719 0.29102 0.29839 0.30576 0.31314 0.31999 0.32685 0.3337 0.33881 0.34391 0.34902 0.36602 0.38302 0.40003 0.41201 0.42399 0.43597 0.43557 0.43516 0.43476 0.42539 0.41603 0.40666 0.40945 0.41224 0.41503 0.42121 0.42738 0.43355 0.43973 0.43107 0.42242 0.41377 0.41247 0.41117 0.40987 0.41001 0.41016 0.4103 0.41044 0.40449 0.39853 0.40141 0.40428 0.40716 0.40465 0.40214 0.39962 0.39711 0.40129 0.40546 0.40964 0.41382 0.42448 0.43515 0.44581 0.45648 0.45112 0.44576 0.4404 0.43825 0.4361 0.43395 0.4318 0.42965 0.42753 0.42541 0.42328 0.42116 0.41874 0.41632 0.41391 0.41149 0.41083 0.41018 0.40952 0.40886 0.40821 0.40187 0.39552 0.38918 0.38284 0.3765 0.37016 0.37427 0.37838 0.38249 0.3866 0.39071 0.39482 0.39258 0.39033 0.38808 0.38583 0.38359 0.38134 0.37909 0.37684 0.37459 0.37235 0.3701 0.36785 0.3656
0.52807 0.51342 0.49876 0.48411 0.46945 0.4548 0.44014 0.42549 0.41083 0.39618 0.38152 0.37918 0.37685 0.37451 0.37217 0.36983 0.36749 0.36516 0.35279 0.34043 0.32807 0.3157 0.30238 0.28906 0.27574 0.26241 0.25712 0.25183 0.24654 0.24124 0.2323 0.22335 0.21441 0.20546 0.2165 0.22753 0.23857 0.21233 0.1861 0.15986 0.14762 0.13538 0.15268 0.16997 0.18727 0.18428 0.1813 0.17831 0.17532 0.18926 0.2032 0.21714 0.22466 0.23218 0.2397 0.24857 0.25744 0.26631 0.27518 0.27482 0.27445 0.27408 0.28114 0.2882 0.29526 0.3147 0.33415 0.3536 0.36048 0.36736 0.37424 0.38112 0.38102 0.38093 0.38084 0.38244 0.38405 0.38566 0.39071 0.39577 0.40083 0.40589 0.41016 0.41443 0.4187 0.41894 0.41918 0.41941 0.41965 0.41542 0.41119 0.40696 0.40379 0.40062 0.39744 0.39821 0.39898 0.39975 0.40052 0.40668 0.41284 0.419 0.42269 0.42639 0.43008 0.43378 0.42837 0.42296 0.41755 0.41214 0.41523 0.41832 0.42141 0.4245 0.42659 0.42868 0.43077 0.43287 0.4317 0.43052 0.42935 0.42818 0.43198 0.43577 0.43956 0.44335 0.44052 0.43768 0.43485 0.43202 0.42918 0.42562 0.42206 0.4185 0.41494 0.41138 0.40424 0.39709 0.38995 0.38281 0.37567 0.42158 0.46749 0.51341 0.52522 0.48925 0.45329 0.41733 0.41224 0.40715 0.40206 0.39697 0.39188 0.38679 0.3817 0.37661 0.37151 0.36642 0.36133 0.35624 0.35115
0.33484 0.35731 0.37978 0.40224 0.42471 0.44717 0.46295 0.47872 0.48674 0.49475 0.4868 0.47885 0.43356 0.38828 0.343 0.34887 0.35474 0.36061 0.36648 0.37236 0.36016 0.34797 0.33577 0.32358 0.31088 0.29818 0.28548 0.27278 0.2639 0.25501 0.24613 0.23725 0.2138 0.19035 0.1669 0.14346 0.16866 0.19387 0.21907 0.22154 0.22401 0.19865 0.1733 0.14795 0.15773 0.1675 0.17728 0.18706 0.18669 0.18632 0.18595 0.18558 0.19586 0.20614 0.21642 0.21866 0.2209 0.22314 0.22538 0.23435 0.24331 0.25228 0.26627 0.28025 0.29424 0.30823 0.31923 0.33023 0.34124 0.34074 0.34023 0.33973 0.33923 0.34155 0.34388 0.34621 0.35429 0.36236 0.37044 0.37852 0.37806 0.3776 0.37714 0.37961 0.38209 0.38456 0.39774 0.41093 0.42411 0.4373 0.44132 0.44534 0.44937 0.45339 0.44407 0.43476 0.42545 0.42288 0.42032 0.41776 0.4152 0.41514 0.41509 0.41504 0.41499 0.4154 0.41581 0.41622 0.41663 0.41388 0.41113 0.40838 0.40563 0.47317 0.54071 0.57965 0.50733 0.435 0.43088 0.42676 0.42264 0.41852 0.41906 0.41959 0.42012 0.42066 0.42119 0.41668 0.41218 0.40767 0.40317 0.39866 0.4001 0.40153 0.40296 0.4044 0.33797 0.27154 0.27614 0.31479 0.35343 0.39208 0.39282 0.39357 0.39432 0.39507 0.39582 0.39657 0.39074 0.38492 0.37909 0.37327 0.36744 0.408 0.44856 0.45755 0.46653 0.47552 0.4845 0.49349 0.50248
0.39586 0.38403 0.3722 0.36037 0.34854 0.33672 0.3409 0.34509 0.36972 0.39435 0.41898 0.44361 0.4294 0.4152 0.40099 0.38679 0.37258 0.35838 0.34417 0.32769 0.3112 0.29472 0.27823 0.26175 0.26553 0.26931 0.27309 0.27687 0.28086 0.28486 0.28885 0.29284 0.28521 0.27758 0.26995 0.26233 0.2547 0.21297 0.17124 0.12951 0.15312 0.17673 0.18191 0.1871 0.19144 0.22119 0.18489 0.1486 0.15703 0.16546 0.1739 0.18233 0.19008 0.19783 0.20558 0.21334 0.22045 0.22757 0.23469 0.24181 0.2428 0.24378 0.24477 0.24575 0.2542 0.26265 0.2711 0.27426 0.27742 0.28059 0.28375 0.29543 0.30712 0.3188 0.32511 0.33143 0.33774 0.34406 0.34892 0.35378 0.35865 0.36351 0.36988 0.37626 0.38263 0.38051 0.37838 0.37626 0.37414 0.36859 0.36303 0.35748 0.35193 0.35528 0.35863 0.36197 0.36532 0.36763 0.36993 0.37223 0.37453 0.37486 0.37518 0.37551 0.37584 0.37493 0.37402 0.37311 0.3722 0.37493 0.37765 0.38037 0.38309 0.38495 0.38681 0.38867 0.39053 0.39239 0.39135 0.39031 0.38926 0.38822 0.38896 0.38971 0.39045 0.3912 0.38727 0.38335 0.37942 0.3755 0.37158 0.37311 0.37464 0.37617 0.3777 0.37923 0.38076 0.37551 0.37027 0.36502 0.35978 0.39994 0.4401 0.48026 0.47162 0.42996 0.38829 0.34663 0.34021 0.3338 0.32738 0.32097 0.31455 0.30813 0.30172 0.2953 0.28889 0.28247 0.27606 0.26964 0.26323
0.41066 0.41831 0.42596 0.43917 0.43738 0.43559 0.429 0.4224 0.41581 0.38673 0.35688 0.34386 0.33084 0.31782 0.32318 0.32853 0.33389 0.33924 0.36278 0.38633 0.39304 0.34755 0.30206 0.25656 0.25526 0.25396 0.25266 0.25135 0.25005 0.24799 0.24593 0.24386 0.2418 0.22546 0.20912 0.19278 0.17643 0.17536 0.17429 0.17322 0.16239 0.15155 0.14072 0.12988 0.12502 0.12016 0.1153 0.12633 0.13735 0.14838 0.15038 0.15238 0.15438 0.15638 0.17495 0.19352 0.21208 0.23065 0.24302 0.25539 0.26776 0.28014 0.29163 0.30313 0.31463 0.31395 0.31327 0.31259 0.31191 0.31015 0.30839 0.30662 0.30486 0.31002 0.31517 0.32032 0.32548 0.33205 0.33861 0.34518 0.35175 0.3557 0.35964 0.36359 0.36202 0.36045 0.35887 0.3573 0.35651 0.35573 0.35494 0.35415 0.35627 0.35838 0.36049 0.3626 0.36639 0.37019 0.37398 0.37777 0.3798 0.38183 0.38386 0.3859 0.3808 0.3757 0.3706 0.3655 0.3604 0.36243 0.36447 0.36651 0.36854 0.37011 0.37167 0.37324 0.3748 0.37637 0.37403 0.37169 0.36935 0.36701 0.36467 0.36942 0.37416 0.3789 0.38364 0.38081 0.37799 0.37516 0.37233 0.36951 0.36632 0.36312 0.35993 0.35674 0.35355 0.32258 0.2916 0.26063 0.29558 0.36314 0.43602 0.44995 0.41709 0.38423 0.35137 0.33121 0.31104 0.29088 0.27072 0.30117 0.34132 0.38147 0.42163 0.46178 0.50193 0.54208 0.58224 0.62239 0.66254
0.3966 0.38738 0.37815 0.36795 0.39799 0.41337 0.42876 0.43632 0.43451 0.43269 0.43141 0.44465 0.44127 0.40692 0.40167 0.39643 0.38274 0.36905 0.35536 0.3306 0.30585 0.28991 0.27397 0.25803 0.22701 0.19598 0.18509 0.19221 0.20409 0.21597 0.23889 0.24992 0.2829 0.29512 0.30734 0.3082 0.30906 0.33032 0.34076 0.33107 0.32139 0.30891 0.28996 0.271 0.25572 0.24043 0.22515 0.20189 0.17395 0.1499 0.12876 0.10484 0.088632 0.072427 0.026092 0.02716 0.028227 0.029295 0.04499 0.060686 0.059826 0.0638 0.083149 0.1025 0.11515 0.12781 0.12542 0.12303 0.1272 0.13138 0.13042 0.12364 0.1207 0.12155 0.12239 0.11731 0.11223 0.10413 0.10835 0.11256 0.11678 0.12077 0.12476 0.13113 0.13749 0.14707 0.15666 0.14988 0.1478 0.16741 0.18701 0.20387 0.22073 0.22215 0.21968 0.21721 0.21885 0.23637 0.23966 0.23653 0.23163 0.22887 0.24922 0.26957 0.28029 0.29102 0.30174 0.30866 0.32442 0.33421 0.344 0.34109 0.33819 0.33224 0.3263 0.34222 0.34664 0.3537 0.36043 0.36716 0.36886 0.37057 0.37371 0.3661 0.36739 0.36869 0.36998 0.37631 0.38263 0.38896 0.39962 0.39603 0.39243 0.39341 0.3944 0.38371 0.36325 0.36626 0.37613 0.38599 0.37842 0.35153 0.36151 0.36372 0.34858 0.34569 0.34279 0.34322 0.34365 0.34106 0.33846 0.33849 0.36543 0.3523 0.33917 0.3275 0.31582 0.30415 0.29248 0.2808 0.26913
0.35721 0.3688 0.38038 0.39197 0.40356 0.40757 0.41159 0.40363 0.39568 0.39992 0.4005 0.40108 0.38687 0.37267 0.34946 0.33987 0.35097 0.35649 0.29433 0.2528 0.24178 0.2244 0.2207 0.21701 0.21331 0.21361 0.21392 0.23152 0.24912 0.26073 0.27233 0.27431 0.27629 0.2933 0.31866 0.31543 0.30417 0.29624 0.27841 0.26059 0.24276 0.22494 0.20413 0.18332 0.16251 0.1417 0.093883 0.067332 0.06224 0.057148 0.070041 0.082934 0.095826 0.10872 0.12161 0.15005 0.17848 0.20692 0.20175 0.19741 0.2057 0.20718 0.20865 0.20635 0.20405 0.18778 0.17152 0.15651 0.14151 0.10924 0.098616 0.087997 0.086835 0.072586 0.060693 0.0488 0.048415 0.048031 0.047646 0.055436 0.063225 0.071014 0.090129 0.107 0.11527 0.12355 0.13182 0.14128 0.15074 0.1602 0.15445 0.14933 0.15912 0.16891 0.15632 0.15833 0.16035 0.17109 0.18183 0.16166 0.15794 0.17138 0.18481 0.18561 0.18641 0.1872 0.1903 0.19339 0.19649 0.20788 0.21926 0.22112 0.22298 0.23817 0.24686 0.25555 0.26126 0.26698 0.27269 0.29836 0.28702 0.27762 0.2887 0.29978 0.32412 0.33737 0.35062 0.35283 0.35504 0.35724 0.35924 0.36125 0.36663 0.36738 0.37407 0.39498 0.40775 0.39642 0.38279 0.37643 0.36831 0.3747 0.38443 0.39245 0.40642 0.39061 0.37479 0.35776 0.34074 0.35158 0.35265 0.34243 0.33848 0.32351 0.3142 0.3049 0.29559 0.28629 0.27698 0.26768 0.25837
0.3699 0.37496 0.38003 0.3851 0.39016 0.39523 0.39168 0.3955 0.40304 0.38752 0.37527 0.37907 0.37911 0.36015 0.34119 0.32785 0.3145 0.30572 0.29694 0.28481 0.27268 0.27131 0.26959 0.25352 0.22856 0.22494 0.24087 0.24713 0.25338 0.25542 0.25746 0.26592 0.28399 0.27786 0.27172 0.26558 0.248 0.23041 0.21424 0.19807 0.18189 0.16572 0.14955 0.13961 0.12966 0.11972 0.10977 0.099826 0.089881 0.10362 0.11735 0.13498 0.1526 0.1652 0.17779 0.19039 0.18906 0.19059 0.2032 0.17212 0.1566 0.15896 0.15456 0.15016 0.14378 0.1374 0.12452 0.11165 0.11629 0.13421 0.15213 0.15773 0.16333 0.16257 0.18226 0.20435 0.22644 0.24472 0.26299 0.27796 0.28378 0.2896 0.29347 0.29364 0.2938 0.28134 0.26165 0.24197 0.22759 0.21321 0.19884 0.19942 0.20512 0.21082 0.19772 0.18187 0.16879 0.15571 0.14699 0.13828 0.12957 0.12859 0.12609 0.097089 0.11046 0.12384 0.14266 0.16147 0.18029 0.17557 0.16966 0.17675 0.18385 0.18488 0.18591 0.19298 0.20006 0.20713 0.20796 0.20749 0.20701 0.20653 0.20841 0.21028 0.21215 0.21402 0.21093 0.20783 0.21412 0.22041 0.22835 0.2367 0.24506 0.26464 0.2722 0.27975 0.28625 0.29276 0.29623 0.2997 0.30316 0.30608 0.30691 0.30774 0.33164 0.34474 0.35784 0.36253 0.36722 0.36351 0.35981 0.35454 0.35526 0.35598 0.35067 0.34536 0.32132 0.30837 0.29541 0.28246 0.2695
0.33974 0.33977 0.33979 0.35707 0.37435 0.37396 0.37357 0.37319 0.34059 0.33592 0.33036 0.32981 0.32925 0.3301 0.33096 0.32032 0.30968 0.29864 0.2876 0.28128 0.27037 0.25159 0.2476 0.25286 0.25812 0.25059 0.22933 0.23465 0.23996 0.24527 0.24898 0.25268 0.25475 0.24297 0.23119 0.20661 0.21872 0.2107 0.19854 0.18638 0.16859 0.1508 0.14723 0.15469 0.14898 0.15698 0.16497 0.19298 0.21025 0.19752 0.18478 0.17452 0.19597 0.20539 0.21286 0.20609 0.19932 0.19429 0.1884 0.17204 0.15942 0.15302 0.14662 0.14389 0.14116 0.13892 0.14688 0.15483 0.18392 0.19658 0.20924 0.21389 0.22008 0.22626 0.23245 0.24342 0.25439 0.2473 0.2402 0.23713 0.23329 0.22945 0.19848 0.16751 0.13653 0.10556 0.083682 0.061805 0.039927 0.018049 0.026318 0.034586 0.063414 0.092242 0.12895 0.16566 0.18591 0.20615 0.22198 0.23781 0.25364 0.27311 0.29258 0.30067 0.30876 0.30097 0.29318 0.2909 0.28861 0.28633 0.28165 0.27697 0.26598 0.255 0.24812 0.24124 0.24786 0.24696 0.19873 0.18657 0.18895 0.19132 0.16547 0.1684 0.18207 0.19339 0.18685 0.18919 0.20513 0.203 0.19488 0.18676 0.18597 0.19788 0.1972 0.21033 0.21654 0.22274 0.21855 0.22211 0.22567 0.22734 0.22901 0.23299 0.23558 0.23446 0.24128 0.24809 0.25323 0.26132 0.26416 0.26701 0.27484 0.28267 0.29905 0.31543 0.33098 0.34653 0.36208 0.37763 0.39318
0.29657 0.30722 0.31787 0.32853 0.33918 0.34983 0.36048 0.37113 0.37217 0.3732 0.36283 0.35246 0.34093 0.3294 0.32444 0.31949 0.31667 0.31385 0.30317 0.2925 0.28183 0.26563 0.24944 0.23324 0.23555 0.24996 0.25244 0.25493 0.24918 0.24343 0.23344 0.23478 0.22841 0.21912 0.20983 0.18997 0.19047 0.19097 0.18622 0.18147 0.17136 0.16126 0.16651 0.17176 0.18453 0.18989 0.19525 0.20524 0.21523 0.21952 0.22381 0.21852 0.2122 0.20587 0.19785 0.18852 0.1792 0.16494 0.15068 0.12977 0.11947 0.10918 0.10274 0.11196 0.11417 0.13209 0.15 0.16792 0.18639 0.20487 0.22334 0.22367 0.23061 0.23756 0.23747 0.2111 0.18473 0.16416 0.1436 0.11421 0.084816 0.083927 0.083038 0.08215 0.081261 0.10229 0.12332 0.14435 0.18239 0.21403 0.24246 0.27721 0.27501 0.27507 0.29579 0.30451 0.31322 0.3125 0.31178 0.29582 0.28591 0.276 0.24119 0.20638 0.18496 0.16355 0.14213 0.11607 0.10524 0.094412 0.093034 0.1045 0.11597 0.12752 0.13907 0.1892 0.21324 0.23728 0.24615 0.26787 0.29438 0.30975 0.30684 0.30579 0.30354 0.30129 0.30365 0.30601 0.32194 0.29469 0.27616 0.28554 0.27979 0.25902 0.23824 0.21799 0.22377 0.23085 0.2223 0.21375 0.18216 0.18815 0.19183 0.19858 0.20532 0.20542 0.19341 0.1838 0.18813 0.21688 0.23173 0.24659 0.24706 0.2409 0.23473 0.23696 0.2392 0.24144 0.24368 0.24591 0.24815
0.32559 0.3423 0.35901 0.37572 0.39243 0.38302 0.39029 0.39757 0.41271 0.40515 0.39044 0.36556 0.343 0.30345 0.26389 0.22433 0.18853 0.15273 0.11694 0.13704 0.16017 0.16954 0.17891 0.20063 0.22235 0.24402 0.26569 0.26758 0.23518 0.20278 0.17039 0.13799 0.14306 0.14813 0.1532 0.15827 0.16335 0.16842 0.17349 0.20145 0.22942 0.25738 0.28534 0.3133 0.30676 0.31145 0.31615 0.32282 0.32949 0.32993 0.33038 0.33082 0.33127 0.32166 0.31205 0.31359 0.31704 0.30789 0.28578 0.27392 0.25923 0.2325 0.20577 0.18581 0.16585 0.12318 0.095406 0.067637 0.043709 0.019637 0.018606 0.039757 0.039808 0.043721 0.047633 0.043396 0.039158 0.039301 0.058365 0.077429 0.076696 0.073347 0.076397 0.078061 0.094485 0.092584 0.090683 0.088783 0.080929 0.073075 0.072342 0.060586 0.057832 0.063701 0.064163 0.065467 0.063376 0.08004 0.078013 0.075986 0.04866 0.053653 0.069294 0.070307 0.07132 0.075706 0.080092 0.087076 0.087443 0.094642 0.099555 0.089594 0.087023 0.084452 0.099468 0.10098 0.1035 0.11199 0.12101 0.12618 0.12669 0.12719 0.1511 0.14569 0.14949 0.15328 0.16202 0.17075 0.15633 0.14244 0.1327 0.13433 0.14905 0.17412 0.17199 0.15694 0.16285 0.16877 0.18158 0.1944 0.20569 0.21397 0.21334 0.18716 0.19283 0.19849 0.20649 0.21449 0.2086 0.20433 0.21568 0.22616 0.21939 0.22608 0.23117 0.2253 0.21944 0.21167 0.20389 0.19611 0.18833
0.37766 0.36274 0.34781 0.33289 0.28897 0.26797 0.24022 0.23474 0.24961 0.21332 0.19304 0.17277 0.14933 0.14909 0.18146 0.20118 0.22089 0.2406 0.26032 0.28754 0.31477 0.34199 0.35318 0.36336 0.38834 0.36605 0.34376 0.32486 0.30596 0.28705 0.24798 0.20891 0.16984 0.13271 0.09558 0.058451 0.078093 0.12082 0.16355 0.20627 0.23466 0.26304 0.29142 0.31981 0.32213 0.32373 0.32533 0.31953 0.31373 0.3008 0.30257 0.2831 0.25613 0.2369 0.21766 0.19485 0.17204 0.15883 0.1555 0.1364 0.15314 0.16989 0.18663 0.20337 0.22523 0.2471 0.26896 0.29082 0.314 0.31784 0.32168 0.29784 0.30473 0.32242 0.31934 0.31007 0.3008 0.27018 0.23956 0.20893 0.18066 0.1524 0.12413 0.10416 0.10172 0.099271 0.096003 0.076822 0.05803 0.078132 0.075231 0.072656 0.08524 0.097823 0.10305 0.11289 0.12273 0.12919 0.13565 0.1334 0.11401 0.11229 0.13947 0.14317 0.14687 0.14159 0.13631 0.13139 0.12647 0.12401 0.12155 0.11152 0.11381 0.11611 0.1184 0.13077 0.14314 0.15296 0.16279 0.16902 0.17524 0.19063 0.20601 0.22135 0.2367 0.2569 0.26422 0.27153 0.27211 0.27269 0.28872 0.30463 0.32055 0.32179 0.32304 0.31609 0.33495 0.34369 0.35243 0.36117 0.37243 0.38368 0.39242 0.40116 0.41692 0.41916 0.41257 0.40598 0.40193 0.39787 0.40203 0.40618 0.41513 0.42407 0.43302 0.44196 0.45091 0.45985 0.46879 0.47774 0.48668
0.24656 0.24942 0.25228 0.25515 0.2455 0.23585 0.22618 0.23177 0.22973 0.22769 0.21093 0.20618 0.20143 0.21308 0.22474 0.24337 0.262 0.27367 0.28533 0.29586 0.30639 0.3076 0.31184 0.3212 0.33056 0.3309 0.33124 0.31101 0.27483 0.23865 0.20247 0.16891 0.13536 0.1018 0.086461 0.10984 0.13321 0.15659 0.17996 0.20334 0.23813 0.27292 0.30771 0.3425 0.35723 0.34594 0.33529 0.3341 0.33292 0.31901 0.27944 0.23986 0.20028 0.1736 0.14692 0.12023 0.093546 0.091301 0.10982 0.12833 0.14685 0.16537 0.18383 0.20229 0.22076 0.23922 0.24238 0.25061 0.25884 0.25345 0.23008 0.22698 0.19437 0.16175 0.13971 0.11767 0.095635 0.094095 0.11647 0.13885 0.16122 0.1836 0.20417 0.22473 0.2453 0.26587 0.28643 0.30005 0.31368 0.3156 0.31753 0.31946 0.31702 0.31457 0.31299 0.30128 0.28957 0.26306 0.25986 0.25006 0.24026 0.23046 0.21467 0.19888 0.1831 0.17084 0.15858 0.14626 0.13393 0.13367 0.13342 0.1496 0.15623 0.16286 0.17181 0.1696 0.16739 0.17019 0.17298 0.17577 0.18256 0.18935 0.1732 0.16189 0.16528 0.16868 0.16681 0.16494 0.16551 0.16609 0.16666 0.17936 0.19206 0.19993 0.19438 0.18883 0.19781 0.20678 0.21575 0.22608 0.23642 0.24675 0.26637 0.27552 0.28467 0.29055 0.29643 0.30582 0.31521 0.32538 0.32452 0.3225 0.34001 0.35113 0.35727 0.36342 0.36748 0.3601 0.36763 0.37516 0.3827
0.13488 0.15171 0.16854 0.17874 0.15957 0.14178 0.14019 0.14361 0.14703 0.14591 0.14479 0.14367 0.15217 0.16067 0.17621 0.16689 0.17356 0.19477 0.22749 0.24925 0.27101 0.27765 0.27836 0.2999 0.30572 0.31153 0.30282 0.26737 0.23191 0.19646 0.161 0.12885 0.096696 0.064542 0.032389 0.0455 0.10174 0.15797 0.21421 0.25724 0.30027 0.3433 0.38634 0.39163 0.38474 0.38063 0.37653 0.34141 0.30629 0.28374 0.26119 0.23863 0.20814 0.17764 0.14715 0.11789 0.088639 0.059385 0.073017 0.10126 0.12949 0.14597 0.16245 0.17893 0.17904 0.17914 0.17547 0.16996 0.16445 0.143 0.13883 0.11561 0.10774 0.09988 0.11976 0.14791 0.17606 0.20421 0.23235 0.25105 0.26974 0.28843 0.30712 0.32581 0.33968 0.31838 0.29708 0.27578 0.25448 0.23317 0.21187 0.17863 0.14539 0.11214 0.078902 0.045659 0.028365 0.04917 0.069975 0.09078 0.11159 0.13239 0.1532 0.17575 0.19831 0.22087 0.24343 0.26599 0.28854 0.30718 0.31107 0.31496 0.31366 0.30655 0.29945 0.29234 0.28203 0.27173 0.24801 0.22093 0.22381 0.21727 0.19942 0.18157 0.1734 0.16523 0.17881 0.17088 0.16123 0.16501 0.16878 0.17624 0.18371 0.18235 0.17436 0.19368 0.19253 0.19138 0.1965 0.20162 0.23559 0.2363 0.22712 0.22649 0.22585 0.22522 0.22781 0.23041 0.22582 0.22123 0.21515 0.22247 0.22978 0.2346 0.24186 0.24913 0.25639 0.26365 0.27091 0.27818 0.28544
0.29819 0.27781 0.25744 0.23707 0.2167 0.20791 0.19912 0.19033 0.18873 0.18713 0.18552 0.19585 0.20618 0.21651 0.23548 0.23784 0.24733 0.25681 0.25327 0.24973 0.24619 0.24265 0.23525 0.22785 0.22046 0.21306 0.19849 0.18393 0.16936 0.15479 0.14022 0.14174 0.14326 0.14477 0.14629 0.14781 0.14932 0.1809 0.21248 0.24406 0.3083 0.3333 0.35831 0.34348 0.3345 0.32867 0.32284 0.29226 0.26169 0.23112 0.20055 0.16998 0.15213 0.13428 0.11643 0.098576 0.080726 0.062876 0.08426 0.10564 0.10965 0.11291 0.11618 0.13845 0.13231 0.12862 0.12494 0.11943 0.10672 0.094016 0.093237 0.099701 0.10745 0.13076 0.15406 0.17736 0.19495 0.21253 0.23011 0.24769 0.24672 0.2308 0.22977 0.22875 0.20384 0.17893 0.15402 0.12911 0.11792 0.10673 0.095535 0.084343 0.073152 0.11572 0.15046 0.18519 0.21191 0.23863 0.26535 0.303 0.31505 0.32709 0.32621 0.32126 0.31271 0.29595 0.27919 0.26573 0.25227 0.23047 0.20866 0.18686 0.16505 0.16466 0.16427 0.16388 0.16348 0.16309 0.1627 0.16231 0.18849 0.21468 0.24087 0.26705 0.27624 0.28543 0.30374 0.30835 0.29532 0.31924 0.32024 0.32124 0.30278 0.28432 0.27702 0.26972 0.26128 0.25284 0.22889 0.21699 0.20219 0.18767 0.18335 0.18671 0.19052 0.18116 0.17845 0.18855 0.1949 0.20172 0.20854 0.23116 0.24131 0.24261 0.24836 0.24358 0.23879 0.23997 0.24116 0.24234 0.24352
0.30936 0.30913 0.30889 0.30865 0.29022 0.2718 0.25939 0.24699 0.24657 0.24615 0.24574 0.24444 0.24315 0.24666 0.25152 0.25638 0.2792 0.28169 0.26671 0.26065 0.25459 0.24503 0.23547 0.22591 0.2221 0.21829 0.20189 0.1855 0.16911 0.14298 0.11686 0.090732 0.051521 0.049674 0.086593 0.12847 0.17034 0.21222 0.23921 0.26621 0.29321 0.32021 0.31954 0.32043 0.32131 0.32295 0.29112 0.2593 0.22748 0.19566 0.16384 0.1386 0.11335 0.088107 0.062862 0.037617 0.012372 0.038847 0.081677 0.10061 0.11955 0.13194 0.13254 0.13315 0.13479 0.10494 0.098012 0.091085 0.084157 0.089891 0.095624 0.11433 0.13304 0.15175 0.16691 0.18207 0.19723 0.21239 0.20644 0.19806 0.18968 0.18765 0.18562 0.13631 0.11396 0.091608 0.074126 0.056644 0.077702 0.09876 0.11982 0.14088 0.16194 0.18045 0.19896 0.21748 0.23599 0.2545 0.27302 0.29153 0.27886 0.26619 0.23923 0.21227 0.18532 0.15836 0.15771 0.15706 0.15641 0.15576 0.15511 0.15446 0.15381 0.18074 0.20767 0.2346 0.26153 0.30539 0.31658 0.32776 0.30946 0.31379 0.31737 0.29631 0.29048 0.28464 0.27371 0.25377 0.22849 0.2032 0.17974 0.15627 0.15041 0.14455 0.13869 0.15359 0.16849 0.1834 0.20312 0.22284 0.24256 0.27658 0.28481 0.29305 0.28939 0.28572 0.29033 0.29494 0.30567 0.30299 0.29099 0.26611 0.25558 0.24505 0.24068 0.23631 0.23436 0.22751 0.21827 0.20904 0.1998
0.13215 0.15393 0.17571 0.1975 0.21928 0.24106 0.26284 0.28463 0.30641 0.35085 0.3953 0.43974 0.48419 0.47485 0.40191 0.32897 0.25603 0.2396 0.22317 0.20675 0.19032 0.17389 0.15747 0.15874 0.16002 0.1613 0.16257 0.16385 0.18389 0.20392 0.22396 0.244 0.26403 0.27049 0.27695 0.2834 0.28986 0.29632 0.30277 0.28948 0.27618 0.26289 0.24959 0.2363 0.27292 0.30954 0.34616 0.38154 0.3465 0.31146 0.27643 0.24139 0.20635 0.18216 0.15797 0.13378 0.10959 0.085403 0.12091 0.15642 0.15347 0.14607 0.13868 0.13022 0.12177 0.11314 0.10451 0.10784 0.11117 0.12428 0.1374 0.16443 0.19146 0.20232 0.21318 0.21974 0.24022 0.26071 0.25925 0.2578 0.23937 0.23233 0.2253 0.20569 0.19571 0.18574 0.17077 0.15579 0.14141 0.12702 0.12441 0.1218 0.10723 0.10479 0.10928 0.11106 0.11571 0.119 0.1223 0.13746 0.15262 0.15814 0.16366 0.16727 0.18288 0.17464 0.15352 0.15803 0.16255 0.15698 0.13525 0.13485 0.14262 0.15039 0.1384 0.12865 0.11889 0.12538 0.13187 0.12427 0.1072 0.083697 0.070365 0.075661 0.080952 0.080595 0.047661 0.026585 0.029333 0.02067 0.014318 0.011271 0.0082234 0.020903 0.046204 0.047461 0.048719 0.053982 0.061984 0.069987 0.068327 0.066667 0.072754 0.10257 0.10252 0.10247 0.106 0.12079 0.13558 0.14167 0.14777 0.14459 0.15303 0.15765 0.16226 0.16345 0.16464 0.16582 0.16701 0.16819 0.16938
0.23669 0.23878 0.24086 0.24294 0.24502 0.2471 0.24919 0.25127 0.25335 0.25543 0.25751 0.2596 0.29729 0.33499 0.37268 0.41037 0.44807 0.46313 0.46806 0.45961 0.387 0.31438 0.24176 0.24135 0.24094 0.24052 0.24011 0.23969 0.23928 0.28516 0.33104 0.37693 0.42281 0.40634 0.38986 0.30935 0.22885 0.21888 0.20892 0.19896 0.189 0.22412 0.25923 0.29435 0.31448 0.2998 0.28511 0.27043 0.25575 0.22421 0.19267 0.16114 0.16552 0.19678 0.20203 0.20729 0.20209 0.19411 0.17209 0.14378 0.11547 0.12766 0.13985 0.15204 0.16423 0.1852 0.20617 0.22713 0.2481 0.25629 0.26129 0.26628 0.26838 0.26592 0.26346 0.2481 0.23274 0.20974 0.21709 0.2026 0.16698 0.13539 0.12453 0.11367 0.10851 0.13976 0.17101 0.20226 0.23352 0.27082 0.30813 0.34544 0.38274 0.38865 0.38067 0.38902 0.39737 0.39109 0.3848 0.37851 0.37222 0.35248 0.33274 0.31523 0.29449 0.27386 0.25323 0.22955 0.20588 0.20298 0.20028 0.19759 0.19129 0.19681 0.20677 0.22649 0.24621 0.25902 0.27182 0.28463 0.28725 0.28986 0.29462 0.32852 0.3327 0.33689 0.34107 0.33464 0.32821 0.32178 0.30989 0.30397 0.30136 0.29876 0.29652 0.29429 0.29932 0.29635 0.29339 0.27414 0.25489 0.25857 0.26225 0.29441 0.28791 0.28141 0.26012 0.25753 0.27455 0.29626 0.29958 0.30134 0.30311 0.30487 0.30756 0.31024 0.32218 0.33412 0.34606 0.35799 0.36993
0.21285 0.23543 0.25802 0.2806 0.30319 0.32577 0.34836 0.37094 0.39353 0.41611 0.4387 0.46128 0.48386 0.47374 0.45813 0.45878 0.45943 0.40711 0.35479 0.30248 0.25016 0.24567 0.24117 0.23668 0.23219 0.2277 0.22321 0.21872 0.21628 0.21385 0.21141 0.20898 0.20654 0.20411 0.20167 0.20521 0.20876 0.2123 0.21584 0.21938 0.22293 0.22647 0.23302 0.23956 0.24611 0.25266 0.2592 0.26575 0.2723 0.22352 0.17475 0.12597 0.077197 0.065867 0.098979 0.13209 0.1652 0.19237 0.21953 0.2467 0.23159 0.21647 0.19522 0.17398 0.17098 0.16798 0.16707 0.16708 0.16709 0.18029 0.19349 0.20035 0.18846 0.17656 0.15996 0.14616 0.1256 0.10503 0.082352 0.090453 0.098555 0.10729 0.11603 0.14401 0.16833 0.19264 0.23806 0.26238 0.2867 0.30546 0.31813 0.31886 0.3196 0.31305 0.3065 0.29433 0.2517 0.20587 0.19103 0.171 0.1403 0.10961 0.12167 0.13374 0.1458 0.15787 0.16994 0.182 0.20846 0.23492 0.26138 0.28784 0.3143 0.32912 0.32661 0.3241 0.31834 0.31258 0.3176 0.32263 0.3324 0.31243 0.30009 0.28364 0.27137 0.25682 0.24227 0.21891 0.19555 0.18865 0.18616 0.1765 0.16683 0.1606 0.15436 0.16212 0.18166 0.17856 0.19377 0.20105 0.20832 0.20715 0.20597 0.19899 0.192 0.18794 0.18388 0.18756 0.19123 0.19491 0.1924 0.18988 0.18075 0.17161 0.16992 0.16823 0.16655 0.16486 0.16317 0.16149 0.1598
0.24014 0.25492 0.2697 0.28448 0.29926 0.31403 0.32881 0.32223 0.32807 0.33392 0.36119 0.37981 0.37806 0.37704 0.36834 0.32185 0.27535 0.22886 0.18236 0.16236 0.14237 0.12237 0.10237 0.082373 0.12605 0.16972 0.23047 0.29122 0.34458 0.39794 0.39147 0.38499 0.33091 0.27682 0.22274 0.2252 0.22766 0.23012 0.23258 0.23503 0.23749 0.23995 0.27186 0.30377 0.33567 0.36758 0.39948 0.38622 0.33729 0.28837 0.23944 0.20677 0.1741 0.14144 0.10877 0.10989 0.13373 0.17549 0.1891 0.1959 0.20577 0.2015 0.19724 0.1924 0.18755 0.19406 0.2023 0.21055 0.21996 0.23332 0.24667 0.24846 0.25024 0.2133 0.18355 0.15444 0.12158 0.088732 0.10566 0.1226 0.13953 0.15646 0.18882 0.22118 0.25354 0.2859 0.31222 0.34355 0.34791 0.33871 0.32951 0.32032 0.30038 0.28045 0.24573 0.21102 0.17631 0.18717 0.19802 0.20888 0.21973 0.23058 0.24144 0.27108 0.30071 0.33035 0.35999 0.38963 0.3965 0.41802 0.41626 0.39366 0.37106 0.35305 0.33503 0.30502 0.275 0.24499 0.21497 0.18638 0.15779 0.12921 0.10062 0.11429 0.15122 0.18814 0.21431 0.24047 0.26664 0.3355 0.36434 0.39318 0.39246 0.37816 0.38164 0.38512 0.37848 0.37183 0.35491 0.33799 0.34237 0.34678 0.35119 0.32911 0.30704 0.28119 0.25535 0.24244 0.22953 0.22201 0.21448 0.21877 0.22306 0.22669 0.2359 0.26251 0.26595 0.2399 0.21386 0.18782 0.16178
0.37781 0.37287 0.36793 0.37365 0.37102 0.3684 0.36577 0.36806 0.37036 0.3598 0.32192 0.28991 0.27789 0.26586 0.248 0.23013 0.21227 0.19253 0.17279 0.15305 0.15021 0.1863 0.2019 0.2175 0.26481 0.3219 0.33092 0.33994 0.31414 0.28835 0.26256 0.23676 0.21097 0.21007 0.20916 0.20826 0.20736 0.20646 0.20555 0.20465 0.23871 0.27278 0.30684 0.3409 0.34057 0.31048 0.2804 0.25032 0.22024 0.19016 0.16941 0.14865 0.12789 0.10714 0.086384 0.10479 0.1232 0.1165 0.1098 0.071082 0.072324 0.073566 0.081254 0.07797 0.091874 0.10578 0.14108 0.16066 0.18025 0.19715 0.185 0.17286 0.15753 0.1422 0.13015 0.13088 0.12192 0.117 0.11208 0.12039 0.12871 0.14962 0.17053 0.19144 0.21243 0.23343 0.25443 0.26384 0.27513 0.28165 0.26792 0.25419 0.23594 0.21768 0.18675 0.15582 0.13254 0.10925 0.11665 0.15185 0.18705 0.22225 0.25745 0.28473 0.312 0.33928 0.36656 0.35886 0.35116 0.33002 0.30888 0.28775 0.26661 0.24547 0.22712 0.20878 0.19043 0.17209 0.15374 0.18474 0.22681 0.24939 0.27198 0.30308 0.33418 0.35809 0.38199 0.37451 0.36704 0.35542 0.3438 0.33218 0.32179 0.3114 0.2905 0.2696 0.24869 0.23354 0.21839 0.20324 0.18809 0.19606 0.20404 0.23311 0.24838 0.26365 0.29789 0.32424 0.32895 0.33197 0.33499 0.33342 0.33185 0.31967 0.30749 0.31338 0.31927 0.32516 0.33105 0.33694 0.34282
0.29076 0.30214 0.31353 0.35515 0.3552 0.35525 0.34726 0.33927 0.33128 0.32553 0.31978 0.31403 0.28687 0.27819 0.26951 0.25923 0.24894 0.21196 0.18625 0.19188 0.21062 0.22935 0.24809 0.26237 0.27664 0.29092 0.30519 0.31093 0.31627 0.31947 0.30359 0.2966 0.28962 0.23781 0.186 0.18439 0.18279 0.18118 0.17957 0.17797 0.21313 0.24829 0.28345 0.3021 0.30323 0.30435 0.28778 0.24565 0.20352 0.16138 0.14981 0.13824 0.12667 0.1151 0.10352 0.091952 0.097405 0.10286 0.10831 0.11376 0.096528 0.079292 0.051035 0.066876 0.082716 0.098556 0.12562 0.15269 0.17976 0.18975 0.18616 0.18256 0.20147 0.18778 0.17409 0.14156 0.10902 0.084546 0.088617 0.091455 0.11001 0.12856 0.15856 0.18855 0.21234 0.23613 0.25361 0.27109 0.27061 0.26098 0.25136 0.23489 0.21843 0.1929 0.16737 0.17942 0.19147 0.20352 0.21557 0.22761 0.23966 0.23759 0.23553 0.23346 0.23139 0.22932 0.22725 0.22518 0.22311 0.22104 0.22465 0.22825 0.23186 0.23546 0.23907 0.24267 0.24628 0.24988 0.28172 0.31355 0.34538 0.37721 0.40905 0.40316 0.39317 0.38318 0.37116 0.35915 0.31311 0.26708 0.22104 0.199 0.17697 0.15493 0.13289 0.16877 0.1956 0.22243 0.24926 0.27275 0.29624 0.31973 0.34322 0.37098 0.38082 0.39066 0.38821 0.38577 0.38332 0.38088 0.37843 0.37599 0.37355 0.3711 0.36866 0.36621 0.36377 0.36132 0.35888 0.35643 0.35399
0.30844 0.33878 0.36912 0.39947 0.42981 0.46015 0.47291 0.48568 0.42893 0.37218 0.31543 0.29806 0.28069 0.26332 0.24595 0.22858 0.26983 0.31108 0.35233 0.37598 0.30239 0.22879 0.22718 0.22557 0.22396 0.22235 0.22073 0.22266 0.22458 0.2265 0.22842 0.235 0.24159 0.24817 0.25475 0.26133 0.26814 0.27494 0.28175 0.28855 0.28861 0.28867 0.28874 0.2888 0.28886 0.27968 0.27049 0.2613 0.25212 0.2406 0.22908 0.21755 0.20603 0.19451 0.20311 0.2117 0.22029 0.22889 0.23748 0.2143 0.19111 0.16792 0.18133 0.19474 0.20152 0.19217 0.19749 0.2028 0.2175 0.23043 0.23191 0.23339 0.21147 0.15144 0.15159 0.15173 0.15188 0.17761 0.20334 0.21393 0.22452 0.22555 0.23207 0.23859 0.22177 0.20495 0.18812 0.1713 0.15448 0.13191 0.10934 0.086766 0.064195 0.041624 0.045685 0.049745 0.080688 0.11201 0.1658 0.19494 0.22408 0.25198 0.27989 0.29514 0.31038 0.32563 0.31917 0.30525 0.29133 0.27915 0.26698 0.26093 0.261 0.22773 0.21512 0.2025 0.21269 0.21038 0.20808 0.20603 0.21162 0.21722 0.22389 0.23056 0.23047 0.23933 0.2611 0.26657 0.26274 0.25341 0.24408 0.25913 0.27797 0.27139 0.2648 0.26768 0.26753 0.26738 0.26766 0.26256 0.22977 0.22104 0.2123 0.20653 0.20076 0.195 0.18732 0.17965 0.19018 0.18366 0.15012 0.12698 0.13021 0.12402 0.11782 0.11162 0.10542 0.099223 0.093024 0.086826 0.080628
0.28719 0.31516 0.34313 0.3711 0.39907 0.41659 0.43412 0.4508 0.46748 0.45285 0.38552 0.3182 0.27429 0.23038 0.18648 0.17642 0.23644 0.29645 0.33857 0.38068 0.4228 0.44121 0.37372 0.30624 0.23875 0.21707 0.19539 0.1737 0.15202 0.19873 0.24544 0.29215 0.30254 0.24508 0.18763 0.19058 0.19353 0.19648 0.19943 0.19781 0.1962 0.19458 0.19297 0.19136 0.18568 0.18 0.17433 0.16865 0.16297 0.2214 0.27982 0.28842 0.22927 0.17012 0.16694 0.16376 0.16058 0.15741 0.15423 0.15934 0.16444 0.16955 0.17466 0.17976 0.17702 0.17428 0.17154 0.1688 0.19107 0.21335 0.23563 0.22803 0.17682 0.12562 0.12746 0.1293 0.13115 0.13299 0.13483 0.14395 0.15306 0.16217 0.17129 0.1804 0.18951 0.17719 0.16487 0.15255 0.14022 0.12881 0.11739 0.1255 0.13361 0.14173 0.15694 0.17214 0.18735 0.21141 0.23547 0.25815 0.28084 0.30022 0.2951 0.28997 0.28485 0.26411 0.24338 0.21626 0.18913 0.15859 0.12804 0.11277 0.13681 0.16085 0.18489 0.20893 0.23499 0.26105 0.28711 0.31317 0.32774 0.3423 0.33363 0.32495 0.31627 0.30759 0.29891 0.28094 0.26297 0.245 0.22703 0.22743 0.2299 0.23237 0.226 0.21963 0.22634 0.21924 0.21143 0.20361 0.21872 0.22238 0.22906 0.25762 0.26656 0.2755 0.29353 0.32275 0.32057 0.31625 0.31192 0.31113 0.31034 0.30955 0.29941 0.28926 0.28268 0.27611 0.26953 0.26295 0.25637
0.2508 0.18824 0.12569 0.108 0.090307 0.10482 0.1409 0.17699 0.21308 0.24916 0.28525 0.31962 0.35399 0.38836 0.42272 0.45709 0.44956 0.39358 0.3376 0.28161 0.26108 0.24054 0.22 0.19947 0.17893 0.21912 0.25931 0.29562 0.27002 0.24443 0.21883 0.19324 0.19539 0.19755 0.19971 0.20186 0.20402 0.20617 0.201 0.19582 0.19064 0.18546 0.18028 0.1751 0.17075 0.1664 0.16205 0.15769 0.20175 0.24581 0.28986 0.27341 0.25696 0.2209 0.18483 0.18169 0.17854 0.1754 0.19099 0.20658 0.22217 0.21955 0.19328 0.16702 0.17432 0.18162 0.18892 0.19622 0.2264 0.25658 0.28675 0.28113 0.24557 0.21 0.17444 0.17498 0.17552 0.17607 0.17661 0.17716 0.21137 0.24558 0.2798 0.27448 0.26269 0.27588 0.24345 0.21101 0.17858 0.17834 0.1781 0.17786 0.17762 0.17738 0.21624 0.25511 0.29397 0.31784 0.3359 0.34609 0.31619 0.28629 0.25639 0.22649 0.19659 0.19718 0.19777 0.19835 0.19894 0.19953 0.20011 0.2007 0.23829 0.27589 0.31348 0.35108 0.3505 0.3729 0.39679 0.3939 0.39101 0.36035 0.33122 0.3021 0.27297 0.24384 0.23414 0.22443 0.21473 0.20502 0.19532 0.18562 0.19879 0.21197 0.22515 0.23832 0.27604 0.31377 0.32313 0.33249 0.34184 0.35032 0.3588 0.35257 0.34634 0.32366 0.30097 0.29472 0.28847 0.28222 0.29307 0.30391 0.30199 0.30007 0.27969 0.2856 0.29602 0.29426 0.2925 0.29075 0.28899
0.31799 0.33062 0.34324 0.35587 0.36849 0.38619 0.4006 0.41502 0.433 0.42502 0.415 0.37642 0.33784 0.29927 0.26069 0.25671 0.25273 0.24875 0.24476 0.24078 0.2368 0.23282 0.26499 0.29715 0.32931 0.36148 0.35633 0.31576 0.27519 0.23462 0.24168 0.24873 0.25579 0.26284 0.2699 0.27695 0.27284 0.26873 0.26462 0.26051 0.2564 0.25229 0.24818 0.23926 0.23035 0.22143 0.21252 0.2036 0.21138 0.21915 0.22692 0.23469 0.24246 0.25023 0.23009 0.20994 0.18979 0.16964 0.14949 0.15381 0.15812 0.15518 0.15757 0.18076 0.18763 0.1945 0.21858 0.2061 0.19361 0.18112 0.16863 0.15615 0.16414 0.17213 0.18012 0.18811 0.1961 0.2041 0.24206 0.28003 0.31799 0.30118 0.2776 0.25401 0.23042 0.20684 0.2021 0.19736 0.19262 0.18788 0.18315 0.17841 0.21103 0.24365 0.26608 0.28851 0.29244 0.29637 0.30029 0.28122 0.26214 0.19718 0.17286 0.14854 0.14202 0.16391 0.1858 0.20769 0.23561 0.26352 0.29143 0.31268 0.32893 0.34519 0.36172 0.33993 0.31815 0.29704 0.27592 0.25481 0.21754 0.18027 0.18103 0.18179 0.18254 0.1833 0.21963 0.25595 0.28091 0.30854 0.34052 0.3725 0.3974 0.42229 0.42308 0.3901 0.35712 0.32413 0.29115 0.26705 0.24296 0.21886 0.19476 0.17067 0.16583 0.17774 0.18965 0.20156 0.21347 0.22538 0.23729 0.25229 0.26729 0.28228 0.29728 0.31228 0.32728 0.33913 0.35098 0.36284 0.37469
0.29745 0.31632 0.3352 0.34601 0.32092 0.3029 0.29645 0.29 0.24918 0.22664 0.20411 0.17384 0.16484 0.15584 0.15703 0.15821 0.18465 0.21109 0.23752 0.26396 0.27882 0.29368 0.30854 0.32339 0.33825 0.31782 0.29739 0.22581 0.15422 0.16294 0.17166 0.18038 0.18911 0.19783 0.19796 0.19809 0.19822 0.19835 0.19849 0.19862 0.19875 0.18689 0.17503 0.16317 0.15131 0.13945 0.17992 0.22038 0.26085 0.286 0.2643 0.2426 0.22089 0.21088 0.20086 0.19084 0.18083 0.17081 0.17372 0.17662 0.17953 0.16528 0.15104 0.13175 0.15006 0.16837 0.18667 0.20665 0.22663 0.2466 0.2345 0.22239 0.16794 0.12974 0.090474 0.091868 0.11092 0.12997 0.19263 0.22651 0.26039 0.2769 0.25639 0.23589 0.21538 0.19488 0.19558 0.19628 0.19697 0.19767 0.19837 0.19907 0.22328 0.24749 0.2717 0.29591 0.28995 0.29302 0.29649 0.26891 0.24133 0.21375 0.21957 0.2254 0.23122 0.23704 0.24287 0.24869 0.25451 0.28232 0.31013 0.33794 0.36575 0.34977 0.32352 0.29728 0.27103 0.24479 0.21268 0.18057 0.14847 0.15232 0.15617 0.18916 0.22957 0.27472 0.31986 0.35706 0.39427 0.41736 0.40927 0.40118 0.37167 0.34215 0.30023 0.25832 0.23419 0.21007 0.18594 0.17078 0.1919 0.21302 0.23413 0.25525 0.2796 0.30395 0.3283 0.35265 0.36553 0.3784 0.39127 0.40415 0.41702 0.42989 0.44277 0.45564 0.46851 0.48139 0.49426 0.50713 0.52
0.23508 0.2524 0.26972 0.2775 0.26571 0.25392 0.24658 0.23451 0.23133 0.24764 0.25055 0.25347 0.26975 0.28603 0.3023 0.31516 0.32801 0.34087 0.35372 0.37738 0.37055 0.35286 0.33517 0.28864 0.24211 0.19558 0.16404 0.13249 0.10095 0.06941 0.087725 0.13896 0.1902 0.24143 0.24011 0.23879 0.23746 0.23614 0.23482 0.23349 0.22526 0.21703 0.2088 0.20056 0.19233 0.1841 0.21965 0.25521 0.29077 0.29197 0.25144 0.21091 0.17038 0.1558 0.14122 0.12664 0.11206 0.13592 0.15978 0.14473 0.1436 0.14983 0.12279 0.13047 0.13816 0.14584 0.1555 0.16517 0.17483 0.17201 0.15574 0.13946 0.12318 0.1069 0.10727 0.10765 0.10802 0.10839 0.13971 0.17103 0.20235 0.20705 0.21174 0.19585 0.17996 0.16407 0.14818 0.15325 0.15833 0.16341 0.16849 0.17356 0.19874 0.22391 0.24908 0.27426 0.27577 0.27727 0.25372 0.23016 0.2066 0.20894 0.21127 0.21361 0.21594 0.21828 0.22061 0.22294 0.24485 0.26675 0.28865 0.31055 0.31677 0.29265 0.26854 0.24443 0.22032 0.20705 0.19379 0.18053 0.16726 0.18594 0.20463 0.22331 0.26614 0.30978 0.35131 0.36433 0.37735 0.36423 0.32161 0.279 0.23638 0.20635 0.17631 0.14627 0.11624 0.10291 0.14749 0.19208 0.22718 0.26229 0.29739 0.33394 0.37435 0.38041 0.38647 0.38368 0.38089 0.36072 0.3006 0.2709 0.2412 0.2115 0.1818 0.1521 0.1224 0.092695 0.062994 0.033293 0.0035912
0.43238 0.43317 0.43395 0.43777 0.45566 0.44992 0.39922 0.34852 0.29782 0.29495 0.29207 0.2892 0.28633 0.28346 0.27472 0.26599 0.25725 0.24852 0.23978 0.23105 0.21876 0.20646 0.19417 0.18188 0.24796 0.31404 0.32763 0.25993 0.19224 0.20776 0.22328 0.23881 0.24001 0.24121 0.24241 0.24361 0.2452 0.2468 0.24839 0.24998 0.25175 0.25352 0.25529 0.25705 0.24996 0.24287 0.23577 0.22868 0.23126 0.23384 0.23642 0.239 0.21808 0.19716 0.17625 0.21744 0.25863 0.26192 0.23553 0.20913 0.1764 0.14368 0.14794 0.1706 0.19326 0.20746 0.22165 0.22524 0.22882 0.18777 0.18563 0.1835 0.18136 0.20867 0.23598 0.27144 0.24526 0.21908 0.19289 0.19783 0.20277 0.20771 0.24837 0.28902 0.32968 0.3246 0.25613 0.18766 0.19005 0.19245 0.19484 0.19724 0.19963 0.19698 0.19433 0.19168 0.18903 0.18638 0.18373 0.17939 0.17506 0.17073 0.16639 0.16206 0.21025 0.25844 0.30663 0.30808 0.30796 0.32382 0.33879 0.33136 0.30023 0.2691 0.24024 0.21137 0.15862 0.10586 0.11119 0.11652 0.12185 0.12718 0.13251 0.16615 0.19978 0.23342 0.26705 0.29164 0.30368 0.29024 0.28571 0.2967 0.27726 0.2677 0.25814 0.26233 0.26332 0.26399 0.27813 0.27324 0.27206 0.27442 0.26385 0.27047 0.27709 0.2823 0.2875 0.28619 0.28488 0.28329 0.2817 0.29185 0.33029 0.33776 0.34523 0.32996 0.31799 0.31189 0.3058 0.2997 0.29361
0.42671 0.41834 0.40997 0.36999 0.33001 0.29003 0.29316 0.2963 0.29943 0.30257 0.3057 0.30883 0.35316 0.39749 0.44181 0.44234 0.39 0.33766 0.28532 0.23298 0.21499 0.197 0.17901 0.16102 0.16347 0.16592 0.16837 0.17082 0.17327 0.17939 0.1855 0.19162 0.19774 0.20704 0.21634 0.22564 0.23493 0.24172 0.24851 0.2553 0.2621 0.26889 0.26936 0.26984 0.27032 0.27079 0.25323 0.23566 0.2181 0.20053 0.18609 0.17164 0.1572 0.14276 0.13218 0.12161 0.11103 0.10046 0.1026 0.10475 0.10689 0.10904 0.0981 0.087162 0.076225 0.12084 0.13725 0.12958 0.12203 0.11447 0.10213 0.1325 0.15981 0.18712 0.2155 0.18613 0.15676 0.12739 0.13121 0.13502 0.13884 0.14266 0.17735 0.21204 0.24673 0.23346 0.18923 0.145 0.14925 0.1535 0.15775 0.21483 0.27192 0.28294 0.25324 0.22354 0.19384 0.19195 0.19007 0.18819 0.1863 0.18442 0.18254 0.18065 0.19411 0.20756 0.22101 0.23447 0.24792 0.23544 0.22296 0.20196 0.18096 0.15996 0.13915 0.11833 0.097518 0.096968 0.15765 0.21833 0.25258 0.28683 0.32108 0.32307 0.34124 0.34854 0.32124 0.29394 0.26663 0.23933 0.21203 0.19764 0.18324 0.16884 0.15444 0.14004 0.12564 0.15315 0.18065 0.22333 0.27454 0.28589 0.29574 0.30183 0.30224 0.30745 0.3062 0.30495 0.30792 0.29946 0.28693 0.2744 0.24877 0.24394 0.23837 0.21378 0.19142 0.21093 0.23044 0.24996 0.26947
0.36201 0.37828 0.39456 0.40223 0.4061 0.40997 0.40925 0.40854 0.36352 0.3185 0.27349 0.27276 0.27202 0.27129 0.27056 0.26982 0.26909 0.26306 0.25703 0.251 0.24496 0.23893 0.2329 0.22687 0.21688 0.2069 0.19692 0.18694 0.17695 0.23499 0.29303 0.29384 0.24866 0.20349 0.21774 0.232 0.24625 0.26051 0.27476 0.27493 0.2751 0.27528 0.27545 0.26667 0.25789 0.24911 0.24033 0.23154 0.22678 0.22202 0.21726 0.2125 0.2005 0.1885 0.1765 0.1645 0.19449 0.22447 0.25446 0.26631 0.21775 0.19355 0.16935 0.17322 0.17709 0.19459 0.19672 0.19884 0.18058 0.17976 0.19766 0.21556 0.23346 0.22453 0.2156 0.20667 0.19774 0.20511 0.21248 0.21984 0.25843 0.29702 0.33561 0.33752 0.29037 0.24321 0.19606 0.19931 0.20257 0.20582 0.20908 0.21233 0.21078 0.20922 0.20766 0.20611 0.20455 0.203 0.20038 0.19777 0.19516 0.19255 0.18994 0.18733 0.18472 0.18506 0.1854 0.18574 0.18607 0.18641 0.18675 0.18709 0.19287 0.19864 0.20441 0.21018 0.21595 0.22173 0.2275 0.22722 0.22695 0.22667 0.2264 0.22612 0.22585 0.22557 0.22529 0.22383 0.22236 0.22089 0.21943 0.21796 0.21649 0.21502 0.21356 0.2578 0.30204 0.34629 0.39053 0.40103 0.39695 0.39286 0.38666 0.38047 0.33719 0.31984 0.30249 0.26277 0.22306 0.18334 0.16094 0.13854 0.11613 0.093729 0.11554 0.13735 0.17255 0.20775 0.24294 0.27814 0.31334
0.066283 0.099981 0.13368 0.17301 0.21235 0.24551 0.27867 0.31378 0.34889 0.37485 0.4008 0.42675 0.42561 0.40357 0.39279 0.38201 0.33291 0.28381 0.23471 0.22654 0.21837 0.21021 0.20204 0.19387 0.18712 0.18037 0.17362 0.16687 0.16012 0.15337 0.16037 0.16738 0.17439 0.18139 0.1884 0.19509 0.20178 0.20846 0.21515 0.22184 0.21549 0.20915 0.2028 0.19645 0.19011 0.18442 0.17873 0.17304 0.16735 0.16167 0.15397 0.14628 0.13859 0.1309 0.18382 0.23674 0.23427 0.23181 0.20537 0.17894 0.1754 0.17186 0.16832 0.19319 0.21806 0.22752 0.20687 0.18622 0.19415 0.20208 0.21002 0.21795 0.21311 0.20827 0.20343 0.19859 0.20119 0.20379 0.20639 0.20899 0.2116 0.19904 0.18647 0.17391 0.16135 0.14879 0.14909 0.14938 0.14967 0.14997 0.15026 0.15055 0.15669 0.16283 0.16897 0.17511 0.18125 0.18739 0.17835 0.16932 0.16028 0.15124 0.18701 0.22277 0.25854 0.29025 0.30784 0.29971 0.26322 0.22673 0.19992 0.1731 0.14628 0.10207 0.12388 0.1457 0.16752 0.18933 0.21115 0.21208 0.21302 0.21395 0.21489 0.21582 0.21675 0.21769 0.21862 0.2223 0.22598 0.22967 0.23335 0.23703 0.24071 0.24439 0.27999 0.31559 0.35119 0.38679 0.37575 0.3647 0.33401 0.31416 0.2943 0.27445 0.25459 0.23474 0.21488 0.19503 0.17517 0.15532 0.13546 0.1156 0.095749 0.075894 0.056038 0.036183 0.016327 -0.0035281 -0.023383 -0.043239 -0.063094
0.3245 0.34385 0.3632 0.35725 0.35608 0.35531 0.34598 0.32173 0.29748 0.28007 0.26266 0.24525 0.21553 0.17547 0.15976 0.18787 0.21598 0.24409 0.2722 0.26617 0.26014 0.25411 0.24808 0.24205 0.23602 0.22999 0.22934 0.22868 0.22802 0.22736 0.2267 0.22605 0.22956 0.23307 0.23658 0.24009 0.2436 0.24711 0.24213 0.23715 0.23217 0.22719 0.22221 0.2752 0.32819 0.32272 0.31725 0.25066 0.18407 0.17212 0.16016 0.14821 0.13626 0.15789 0.17952 0.20116 0.19091 0.17644 0.17565 0.17486 0.17408 0.17329 0.16482 0.15635 0.14789 0.12365 0.099405 0.094057 0.13079 0.16751 0.20424 0.19812 0.192 0.18587 0.17975 0.18163 0.1835 0.18538 0.18725 0.18913 0.19326 0.19739 0.20152 0.20565 0.20978 0.21391 0.20876 0.20361 0.19845 0.1933 0.24388 0.29446 0.30529 0.31612 0.28983 0.26354 0.23725 0.20055 0.16385 0.12715 0.12887 0.17582 0.22276 0.26904 0.31531 0.33685 0.309 0.28115 0.2533 0.23032 0.20734 0.18436 0.16139 0.17359 0.20861 0.24363 0.27865 0.30254 0.32644 0.35034 0.37424 0.36282 0.32821 0.2936 0.25898 0.26359 0.26821 0.27282 0.27743 0.28204 0.28665 0.31603 0.34541 0.3748 0.40418 0.40625 0.40833 0.39031 0.37229 0.32888 0.28797 0.24706 0.20822 0.16938 0.17055 0.20951 0.24846 0.28742 0.3227 0.35797 0.39325 0.41018 0.42711 0.44403 0.46096 0.47789 0.49481 0.51174 0.52867 0.54559 0.56252
0.25257 0.2499 0.24722 0.24455 0.24188 0.23575 0.22962 0.22318 0.25368 0.26815 0.28262 0.30551 0.32023 0.33495 0.35872 0.38248 0.3878 0.39313 0.39845 0.39062 0.38278 0.32883 0.27488 0.22093 0.21102 0.20112 0.19121 0.1813 0.17139 0.2032 0.23501 0.26683 0.29864 0.2933 0.23417 0.17505 0.18336 0.19167 0.19998 0.20829 0.24946 0.29063 0.3318 0.32865 0.32551 0.28003 0.23454 0.18906 0.17771 0.16635 0.155 0.14365 0.18754 0.23143 0.23004 0.20775 0.18529 0.16283 0.13564 0.1431 0.15056 0.15802 0.15904 0.16006 0.16108 0.1621 0.16551 0.16893 0.17235 0.17576 0.16965 0.16354 0.15743 0.15132 0.14521 0.14586 0.14652 0.14718 0.14784 0.1485 0.14916 0.14902 0.14887 0.14873 0.14859 0.14844 0.15352 0.15861 0.16369 0.16877 0.17386 0.17894 0.17891 0.17888 0.17884 0.17881 0.17878 0.17472 0.17066 0.1666 0.16254 0.15848 0.19317 0.22785 0.26253 0.30225 0.30968 0.30059 0.25458 0.22496 0.19534 0.1592 0.16991 0.18061 0.19132 0.21478 0.23825 0.26172 0.30072 0.28625 0.27177 0.25729 0.24282 0.22834 0.22848 0.22862 0.22876 0.2289 0.22904 0.22917 0.25478 0.28038 0.30598 0.33158 0.32279 0.314 0.26999 0.25265 0.23532 0.17806 0.15306 0.12805 0.1323 0.16545 0.1986 0.23175 0.2649 0.26941 0.27393 0.27844 0.28295 0.28746 0.29197 0.26582 0.23967 0.21351 0.18736 0.16121 0.13505 0.1089 0.082747
0.47694 0.43986 0.40279 0.36571 0.32863 0.29098 0.25334 0.2157 0.20025 0.23786 0.27547 0.31308 0.30186 0.29063 0.27941 0.26819 0.25697 0.24575 0.23136 0.21697 0.20258 0.18819 0.17379 0.17077 0.16775 0.16472 0.1617 0.1801 0.1985 0.2169 0.23003 0.24316 0.2563 0.26943 0.27374 0.27805 0.28236 0.28667 0.28472 0.28277 0.28082 0.27887 0.27492 0.27097 0.26701 0.26306 0.25603 0.24899 0.24196 0.22986 0.21776 0.20566 0.19356 0.2003 0.20704 0.21378 0.20297 0.19217 0.18137 0.17056 0.17982 0.18908 0.19833 0.19923 0.19674 0.18842 0.18195 0.20201 0.22207 0.2187 0.21534 0.21198 0.20861 0.20613 0.20365 0.24023 0.27681 0.30003 0.22067 0.22327 0.22586 0.22846 0.23106 0.22799 0.22493 0.22186 0.21879 0.21754 0.21629 0.21503 0.19935 0.18367 0.16798 0.17274 0.17749 0.18225 0.187 0.18702 0.18704 0.18705 0.18707 0.19314 0.19921 0.20529 0.21136 0.21539 0.21942 0.22345 0.22749 0.23152 0.23151 0.23149 0.23148 0.23147 0.23146 0.23309 0.23471 0.23634 0.23796 0.23959 0.24122 0.23478 0.22834 0.2219 0.21546 0.20902 0.20258 0.23491 0.26725 0.29959 0.33193 0.35444 0.37655 0.37956 0.37224 0.36491 0.3486 0.33228 0.28887 0.24547 0.20206 0.17948 0.15689 0.13431 0.11173 0.13202 0.15231 0.18055 0.20879 0.23599 0.26319 0.2758 0.28134 0.28688 0.28626 0.27576 0.26811 0.26047 0.25283 0.24518 0.23754
0.2439 0.21721 0.19053 0.17715 0.20035 0.22355 0.24675 0.26995 0.29315 0.29256 0.29198 0.29139 0.2908 0.29022 0.28963 0.28905 0.27843 0.26781 0.25719 0.24657 0.23595 0.2232 0.21044 0.19769 0.18494 0.17219 0.16997 0.16776 0.16554 0.16333 0.22919 0.29505 0.28509 0.18721 0.20834 0.22947 0.25061 0.25174 0.25287 0.254 0.25513 0.25626 0.25198 0.2477 0.24342 0.23914 0.23175 0.22436 0.21697 0.1993 0.18163 0.16396 0.14629 0.14383 0.14138 0.13893 0.13183 0.12472 0.11761 0.1105 0.12128 0.13206 0.14284 0.1333 0.12377 0.10797 0.10032 0.10639 0.11622 0.11887 0.10988 0.12588 0.16323 0.14166 0.12008 0.098502 0.10461 0.11072 0.11683 0.12294 0.12842 0.1339 0.13938 0.14487 0.14609 0.14732 0.14854 0.14807 0.1476 0.14713 0.14666 0.14619 0.1568 0.16741 0.17802 0.18864 0.18759 0.18653 0.18548 0.18443 0.18803 0.19163 0.19522 0.19882 0.20241 0.20572 0.20903 0.21234 0.21565 0.21202 0.20839 0.20475 0.20112 0.19749 0.24027 0.28304 0.32582 0.31606 0.28475 0.25344 0.22212 0.20356 0.18499 0.16643 0.18534 0.20426 0.22379 0.23529 0.24679 0.28214 0.28766 0.29319 0.29071 0.26779 0.24488 0.22196 0.19905 0.20418 0.20931 0.21443 0.21956 0.22469 0.22982 0.23495 0.272 0.30905 0.34609 0.38314 0.37792 0.36783 0.36264 0.32721 0.29179 0.25382 0.21586 0.18865 0.16276 0.13687 0.11098 0.085094 0.059207
0.15642 0.16657 0.17672 0.18687 0.19702 0.20717 0.21732 0.22746 0.23761 0.24776 0.25791 0.30452 0.35112 0.39773 0.44433 0.43576 0.3778 0.31984 0.26188 0.25355 0.24521 0.23687 0.22854 0.22662 0.2247 0.22278 0.22087 0.21895 0.2274 0.23585 0.2443 0.25274 0.2611 0.26945 0.2778 0.28615 0.29178 0.29741 0.30304 0.30867 0.31429 0.3035 0.29271 0.28192 0.27113 0.26194 0.25276 0.24357 0.23438 0.2252 0.23401 0.24283 0.25165 0.26046 0.24433 0.2282 0.21207 0.19594 0.21991 0.24387 0.26784 0.25826 0.23908 0.21991 0.20284 0.18576 0.16254 0.19481 0.22708 0.27086 0.31464 0.30665 0.26638 0.22612 0.23513 0.24414 0.25315 0.24993 0.2467 0.24348 0.24026 0.24646 0.25266 0.25886 0.26506 0.26043 0.25579 0.25116 0.24652 0.24189 0.24601 0.25013 0.25425 0.25837 0.26249 0.26079 0.25908 0.25738 0.25567 0.2579 0.26012 0.26234 0.26456 0.32388 0.3832 0.44251 0.44985 0.3586 0.26734 0.26827 0.26919 0.27011 0.27103 0.27196 0.27046 0.26897 0.26748 0.26598 0.26449 0.26199 0.2595 0.25701 0.25451 0.25202 0.24952 0.24703 0.29469 0.34234 0.39 0.43766 0.42209 0.36314 0.30419 0.24523 0.23653 0.22782 0.21911 0.2104 0.2585 0.3066 0.3547 0.37162 0.38854 0.40547 0.42239 0.43931 0.45623 0.47315 0.49007 0.50699 0.52391 0.54083 0.55776 0.57468 0.5916 0.60852 0.62544 0.64236 0.65928 0.6762 0.69313
0.31997 0.31492 0.30987 0.30482 0.29976 0.29471 0.28966 0.28461 0.27955 0.2745 0.26945 0.26439 0.25934 0.25429 0.29179 0.32929 0.36678 0.38911 0.41508 0.38931 0.30104 0.21277 0.21195 0.21113 0.21031 0.20949 0.26374 0.318 0.37225 0.38538 0.31176 0.23813 0.24678 0.25544 0.26409 0.27275 0.2721 0.27145 0.27081 0.27016 0.26951 0.26052 0.25152 0.24253 0.23353 0.22454 0.22549 0.22645 0.22741 0.22837 0.2093 0.19023 0.17116 0.15209 0.17758 0.20307 0.22855 0.24707 0.23588 0.2247 0.17747 0.16724 0.1691 0.17649 0.19116 0.20584 0.22051 0.23518 0.22125 0.20732 0.19339 0.17947 0.18923 0.19899 0.20876 0.21852 0.2234 0.22827 0.23314 0.23802 0.24351 0.24901 0.25451 0.26001 0.2655 0.26217 0.25883 0.25549 0.25216 0.2552 0.25825 0.2613 0.26435 0.2674 0.26165 0.2559 0.25016 0.24441 0.23866 0.24009 0.24151 0.24294 0.24437 0.24579 0.24637 0.24695 0.24752 0.2481 0.24867 0.2452 0.24172 0.23824 0.23477 0.23129 0.23894 0.24659 0.25424 0.26188 0.26953 0.26751 0.26549 0.26347 0.26145 0.25943 0.25741 0.30675 0.35608 0.40541 0.40435 0.35286 0.30137 0.24988 0.24792 0.24596 0.244 0.24204 0.24009 0.23813 0.27587 0.31361 0.35135 0.38909 0.39384 0.36021 0.32658 0.29296 0.25933 0.26279 0.26624 0.2697 0.27316 0.27661 0.28007 0.28352 0.28698 0.29043 0.29389 0.29734 0.3008 0.30425 0.30771
0.24025 0.26453 0.2888 0.31308 0.33736 0.36164 0.38591 0.41019 0.43447 0.42521 0.41595 0.3757 0.33546 0.29522 0.25498 0.24307 0.23115 0.21924 0.20732 0.19541 0.1835 0.2102 0.23689 0.26359 0.28684 0.24937 0.21191 0.17445 0.17938 0.1843 0.18922 0.19415 0.19907 0.21009 0.22111 0.23213 0.24316 0.25418 0.19888 0.14359 0.14139 0.1924 0.24341 0.29777 0.35212 0.36475 0.28713 0.20951 0.20131 0.19311 0.18491 0.17671 0.18299 0.18927 0.19555 0.20183 0.1891 0.17637 0.16364 0.15091 0.13818 0.14908 0.15998 0.17087 0.17062 0.16228 0.17148 0.18068 0.17476 0.16883 0.16291 0.17099 0.17906 0.18714 0.19522 0.18903 0.18284 0.17665 0.17046 0.16427 0.16707 0.16987 0.17266 0.17546 0.17826 0.17747 0.17669 0.17591 0.17512 0.17868 0.18224 0.1858 0.18936 0.19293 0.19348 0.19404 0.1946 0.19516 0.19572 0.20006 0.20441 0.20875 0.21309 0.21744 0.25888 0.30033 0.34178 0.29496 0.23051 0.16605 0.17546 0.18487 0.19427 0.20368 0.20713 0.21058 0.21403 0.21747 0.22092 0.21971 0.21849 0.21728 0.21606 0.21484 0.21363 0.24553 0.27743 0.30934 0.34124 0.32996 0.29055 0.25115 0.21175 0.21326 0.21477 0.21629 0.2178 0.21931 0.22082 0.22234 0.22115 0.21997 0.21878 0.2176 0.21641 0.21523 0.21057 0.20592 0.20127 0.19662 0.19196 0.18731 0.18266 0.17801 0.17336 0.1687 0.16405 0.1594 0.15475 0.15009 0.14544
0.29399 0.2716 0.24921 0.24788 0.23308 0.21828 0.19928 0.18028 0.17247 0.16466 0.17311 0.18156 0.20291 0.22426 0.24947 0.27947 0.32045 0.35694 0.36685 0.36866 0.35922 0.30592 0.25262 0.19932 0.18924 0.17915 0.16906 0.15898 0.20121 0.24344 0.28567 0.3315 0.29925 0.267 0.23476 0.23223 0.22971 0.22718 0.22465 0.22213 0.21838 0.21463 0.21088 0.20713 0.20338 0.19964 0.18544 0.17124 0.15704 0.14285 0.18597 0.2291 0.22077 0.18631 0.15185 0.14378 0.1357 0.12762 0.14197 0.15631 0.16235 0.13263 0.08897 0.086267 0.15904 0.19775 0.23645 0.25686 0.19751 0.13815 0.13937 0.14059 0.14181 0.14303 0.21307 0.2831 0.28681 0.29052 0.22975 0.16897 0.1737 0.17842 0.18314 0.18786 0.18991 0.19197 0.19403 0.19609 0.19814 0.20092 0.2037 0.20649 0.20927 0.21205 0.215 0.21795 0.2209 0.22385 0.2268 0.23037 0.23395 0.23752 0.24109 0.24466 0.24872 0.25277 0.25682 0.26088 0.26493 0.2602 0.25546 0.25073 0.24599 0.24126 0.24152 0.24177 0.24203 0.24229 0.24254 0.2428 0.24421 0.24563 0.24704 0.24845 0.24987 0.25128 0.2726 0.29392 0.31524 0.33656 0.31521 0.29385 0.20612 0.21194 0.21777 0.22359 0.22941 0.23523 0.26208 0.28892 0.31577 0.34262 0.34041 0.33819 0.29461 0.25103 0.25938 0.26773 0.27608 0.28443 0.29278 0.30113 0.30949 0.31784 0.32619 0.33454 0.34289 0.35124 0.35959 0.36794 0.37629
0.27375 0.27607 0.27839 0.28071 0.28303 0.28535 0.28767 0.28999 0.29231 0.29463 0.29695 0.28937 0.28179 0.27421 0.26663 0.25905 0.25147 0.23393 0.21638 0.19884 0.18129 0.23819 0.29508 0.29659 0.23104 0.16549 0.17646 0.18743 0.1984 0.20954 0.22069 0.23184 0.24299 0.25157 0.26016 0.26874 0.26824 0.26773 0.26722 0.26671 0.26618 0.26565 0.26512 0.26459 0.25798 0.25138 0.24477 0.23817 0.2193 0.20043 0.18156 0.18714 0.19273 0.19831 0.20389 0.19832 0.19274 0.18717 0.20155 0.21594 0.19716 0.17838 0.17181 0.16525 0.1697 0.17416 0.19805 0.20688 0.18898 0.17108 0.17866 0.18624 0.19381 0.19224 0.19067 0.18909 0.19448 0.19988 0.20527 0.19808 0.19089 0.1837 0.19335 0.20299 0.21264 0.22228 0.2241 0.22592 0.22775 0.21774 0.20774 0.19774 0.20394 0.21013 0.21633 0.23301 0.24969 0.26636 0.25179 0.23721 0.22264 0.22288 0.22312 0.22336 0.2236 0.22935 0.2351 0.24085 0.2405 0.24015 0.2398 0.23945 0.23976 0.24007 0.24039 0.23936 0.23834 0.23732 0.2363 0.23764 0.23899 0.24033 0.24168 0.24653 0.25137 0.25622 0.26107 0.26591 0.25936 0.25282 0.24627 0.23972 0.23758 0.23544 0.2333 0.23117 0.22903 0.23522 0.24142 0.24762 0.25382 0.26001 0.26621 0.26128 0.25635 0.25141 0.24648 0.24155 0.23662 0.23168 0.22675 0.22182 0.21689 0.21195 0.20702 0.20209 0.19716 0.19222 0.18729 0.18236 0.17743
0.15648 0.19293 0.22938 0.26583 0.30228 0.32709 0.35191 0.37673 0.40155 0.4113 0.40028 0.38117 0.36205 0.3188 0.27555 0.27854 0.28153 0.28453 0.27217 0.25982 0.24747 0.23511 0.22276 0.21025 0.19774 0.18523 0.17272 0.16021 0.16927 0.17833 0.18739 0.20311 0.21884 0.23457 0.2503 0.24899 0.24769 0.24638 0.24507 0.23907 0.23307 0.22708 0.22108 0.21487 0.20866 0.20246 0.19625 0.18819 0.18014 0.17208 0.16738 0.16267 0.15797 0.15326 0.14163 0.13 0.11837 0.12905 0.13973 0.15042 0.12344 0.096464 0.10396 0.10976 0.10984 0.11651 0.12317 0.13368 0.14418 0.16429 0.13106 0.13597 0.14088 0.14579 0.14317 0.14055 0.13793 0.13531 0.14286 0.15041 0.15796 0.2016 0.24525 0.23869 0.12187 0.12534 0.12882 0.1323 0.13606 0.13982 0.14358 0.14734 0.15005 0.15277 0.15549 0.16324 0.17098 0.17873 0.18519 0.19166 0.19812 0.20458 0.20711 0.20964 0.21216 0.21469 0.21645 0.21821 0.21997 0.22172 0.21546 0.20919 0.20293 0.19667 0.20003 0.2034 0.20677 0.21014 0.20811 0.20608 0.20405 0.20201 0.20426 0.20651 0.20876 0.21101 0.26564 0.32028 0.37492 0.35735 0.29405 0.23075 0.23169 0.23263 0.23357 0.23638 0.23919 0.24201 0.24482 0.24763 0.25045 0.22276 0.19506 0.16737 0.13968 0.13625 0.1706 0.20496 0.23932 0.27368 0.30803 0.34239 0.37675 0.4111 0.44546 0.47982 0.51418 0.54853 0.58289 0.61725 0.6516
0.14817 0.19446 0.24074 0.28702 0.3333 0.37959 0.43272 0.45327 0.47381 0.46435 0.39913 0.33391 0.26869 0.26587 0.26305 0.26024 0.25742 0.2546 0.25157 0.24855 0.24552 0.24249 0.23947 0.23644 0.23914 0.24183 0.24453 0.24723 0.2524 0.25757 0.26274 0.26791 0.26558 0.26325 0.26093 0.2586 0.25627 0.25658 0.25688 0.25718 0.25748 0.25228 0.24708 0.24188 0.23668 0.245 0.25332 0.26165 0.26997 0.25856 0.24716 0.23575 0.22435 0.23503 0.2457 0.25638 0.24146 0.22654 0.21554 0.22395 0.23237 0.24079 0.2492 0.23843 0.22765 0.21688 0.20611 0.21327 0.22044 0.2276 0.23477 0.2412 0.24763 0.25407 0.26345 0.27283 0.28221 0.26927 0.25632 0.24338 0.23044 0.22782 0.22521 0.22259 0.21998 0.23254 0.2451 0.25767 0.26679 0.27592 0.28504 0.29416 0.30329 0.29229 0.28129 0.27029 0.25929 0.25964 0.25999 0.26034 0.2553 0.25026 0.24522 0.24018 0.23977 0.23936 0.23895 0.23854 0.24512 0.2517 0.25827 0.26485 0.26658 0.26831 0.27004 0.27177 0.27241 0.27304 0.27368 0.27431 0.27495 0.2737 0.27245 0.27119 0.26994 0.26974 0.26955 0.26935 0.26915 0.26895 0.27275 0.27655 0.28034 0.28414 0.28793 0.29173 0.29577 0.29982 0.30386 0.30791 0.31195 0.31599 0.31043 0.30487 0.29931 0.29375 0.28819 0.35229 0.4164 0.4805 0.47111 0.46172 0.45232 0.44293 0.43354 0.42415 0.41476 0.40537 0.39597 0.38658 0.37719
0.10622 0.14138 0.17654 0.2117 0.24686 0.28203 0.31719 0.35235 0.38751 0.42267 0.47719 0.43922 0.40125 0.36328 0.32531 0.31357 0.30184 0.2901 0.27837 0.26663 0.25613 0.24564 0.23514 0.22464 0.21414 0.20858 0.20302 0.19746 0.1919 0.18634 0.18958 0.19281 0.19605 0.19929 0.20253 0.2043 0.20608 0.20785 0.20962 0.21392 0.21822 0.22253 0.22683 0.22045 0.21408 0.2077 0.20132 0.19495 0.19788 0.20082 0.20376 0.2067 0.17435 0.14201 0.1552 0.16838 0.1632 0.15802 0.13075 0.14498 0.15921 0.15533 0.15146 0.14759 0.15232 0.15705 0.16179 0.16652 0.16059 0.15465 0.14872 0.14278 0.15455 0.16633 0.1781 0.18987 0.18654 0.1832 0.17987 0.17653 0.17612 0.17571 0.17529 0.17488 0.17828 0.18169 0.18509 0.18849 0.19087 0.19325 0.19562 0.19882 0.20201 0.20521 0.2084 0.21669 0.22498 0.23327 0.24156 0.24487 0.24818 0.2515 0.25481 0.25009 0.24537 0.24065 0.23593 0.23603 0.23613 0.23624 0.23634 0.23644 0.24067 0.2449 0.24913 0.25335 0.25758 0.25774 0.2579 0.25806 0.25822 0.25831 0.2584 0.2585 0.25859 0.25991 0.26122 0.26254 0.26385 0.26517 0.26132 0.25747 0.25362 0.24977 0.24592 0.31466 0.38341 0.39868 0.36126 0.32384 0.28642 0.24613 0.20583 0.16553 0.17204 0.22174 0.27144 0.31236 0.35328 0.36599 0.38935 0.38064 0.32729 0.30123 0.27516 0.24909 0.22303 0.19696 0.1709 0.14483 0.11877
0.30171 0.28313 0.26456 0.24598 0.21687 0.18777 0.19637 0.20497 0.21357 0.24379 0.27401 0.30422 0.34526 0.38629 0.36349 0.34069 0.31789 0.29509 0.27229 0.2581 0.24392 0.22973 0.21555 0.20137 0.24369 0.28601 0.32834 0.35082 0.28524 0.21966 0.22085 0.22205 0.22325 0.22445 0.22565 0.22859 0.23154 0.23449 0.23743 0.23289 0.22834 0.2238 0.21925 0.21316 0.20707 0.20099 0.1949 0.18881 0.17266 0.15651 0.14035 0.1242 0.13284 0.14148 0.15012 0.14218 0.13424 0.1263 0.1409 0.1555 0.16275 0.13917 0.10843 0.11247 0.14077 0.16908 0.15462 0.14017 0.12571 0.1342 0.1427 0.15119 0.15969 0.16818 0.1703 0.17242 0.17454 0.17666 0.17954 0.18241 0.18529 0.18817 0.19326 0.19835 0.20343 0.20852 0.20669 0.20485 0.20301 0.24498 0.28694 0.3289 0.32258 0.25768 0.19278 0.20755 0.22232 0.23708 0.24092 0.24476 0.2486 0.25243 0.2555 0.25857 0.26164 0.26471 0.26674 0.26877 0.2708 0.27283 0.27486 0.27392 0.27298 0.27204 0.2711 0.27016 0.27094 0.27171 0.27249 0.27327 0.27405 0.27352 0.27299 0.27246 0.27194 0.32087 0.3698 0.41874 0.41305 0.34076 0.26848 0.27027 0.27206 0.27384 0.27563 0.31907 0.3625 0.40593 0.40143 0.35037 0.2993 0.27093 0.24256 0.21419 0.22945 0.2447 0.30063 0.32416 0.34768 0.36917 0.34578 0.32239 0.29529 0.26819 0.24108 0.21398 0.18688 0.15978 0.13268 0.10557 0.078471
0.42752 0.43336 0.43919 0.44502 0.45085 0.45668 0.44005 0.41211 0.38418 0.35624 0.3283 0.30037 0.29345 0.28654 0.27962 0.27271 0.26579 0.25888 0.25196 0.24289 0.23381 0.22474 0.21566 0.20659 0.19752 0.19866 0.1998 0.20094 0.20209 0.20323 0.21349 0.22376 0.23403 0.24429 0.25456 0.25801 0.26146 0.26492 0.26837 0.27183 0.2629 0.25397 0.24505 0.23612 0.2272 0.2138 0.20041 0.18702 0.17362 0.18235 0.19108 0.19981 0.20854 0.1772 0.14585 0.11451 0.095398 0.12199 0.1341 0.14622 0.15703 0.16784 0.16955 0.17126 0.17297 0.14941 0.1347 0.11999 0.12852 0.13705 0.14558 0.20717 0.22962 0.19669 0.16376 0.13083 0.13304 0.13524 0.13744 0.13964 0.14514 0.15065 0.15615 0.16165 0.16828 0.17491 0.18154 0.18817 0.1948 0.19258 0.19037 0.18815 0.18593 0.1908 0.19566 0.20053 0.2054 0.20586 0.20633 0.2068 0.20726 0.20773 0.20037 0.19302 0.18567 0.17832 0.24907 0.31983 0.35901 0.28837 0.21772 0.21501 0.21229 0.20957 0.20685 0.25705 0.30726 0.35746 0.36458 0.30679 0.24899 0.2492 0.24941 0.24962 0.24983 0.25171 0.25358 0.25545 0.25733 0.2592 0.26115 0.26309 0.26504 0.26699 0.26893 0.27088 0.31089 0.35091 0.39093 0.36405 0.30579 0.24753 0.24609 0.24466 0.24323 0.24179 0.27792 0.31404 0.35017 0.37385 0.33775 0.30164 0.2679 0.23416 0.20042 0.16668 0.13294 0.099195 0.065454 0.031713 -0.0020274
0.37146 0.36955 0.36764 0.37107 0.3745 0.38147 0.39764 0.39347 0.37719 0.36798 0.36322 0.35845 0.34932 0.33388 0.31845 0.30302 0.28914 0.27526 0.26139 0.24751 0.23568 0.22921 0.22273 0.19896 0.19926 0.19799 0.19672 0.19545 0.18619 0.17694 0.17719 0.17921 0.18122 0.18653 0.19183 0.20226 0.21716 0.24519 0.2487 0.25221 0.25498 0.25774 0.26933 0.28092 0.28178 0.28265 0.28316 0.28304 0.27178 0.26051 0.25301 0.25172 0.25044 0.24916 0.24262 0.23608 0.22268 0.20928 0.19635 0.18342 0.17048 0.15247 0.13446 0.11645 0.098443 0.081634 0.064824 0.048015 0.031206 0.022608 0.01401 0.0054122 0.009927 0.014442 0.018957 0.032868 0.038611 0.044355 0.062421 0.080488 0.083539 0.075132 0.086248 0.08945 0.092652 0.08869 0.084727 0.085189 0.089333 0.10218 0.1125 0.10031 0.088817 0.086011 0.083205 0.078948 0.086081 0.084098 0.082114 0.072161 0.08006 0.08912 0.10604 0.10359 0.10113 0.094396 0.087659 0.083766 0.09615 0.10853 0.12324 0.13795 0.12831 0.12796 0.12761 0.13167 0.14495 0.14586 0.14192 0.16103 0.16977 0.17852 0.18483 0.19356 0.20022 0.18637 0.18855 0.19074 0.19292 0.2056 0.21827 0.23444 0.2368 0.23916 0.24152 0.24666 0.25181 0.25364 0.25548 0.25171 0.26482 0.27274 0.27606 0.28287 0.28969 0.28213 0.26638 0.28409 0.29212 0.29489 0.30186 0.30363 0.30133 0.30287 0.29823 0.29087 0.29984 0.30881 0.31778 0.32675 0.33572
0.342 0.34483 0.34766 0.35049 0.35332 0.35008 0.34684 0.33585 0.32865 0.32146 0.30959 0.31307 0.29966 0.28626 0.2787 0.27114 0.25927 0.24741 0.23554 0.22551 0.21549 0.20546 0.19543 0.20792 0.20409 0.1822 0.17878 0.18609 0.19651 0.20693 0.21735 0.22778 0.23731 0.24684 0.25638 0.26591 0.25905 0.25219 0.25861 0.28016 0.27733 0.27451 0.26434 0.26908 0.26657 0.26405 0.2508 0.2473 0.24379 0.24916 0.24262 0.21596 0.18931 0.17281 0.15632 0.13982 0.10963 0.079439 0.068127 0.056816 0.045505 0.034193 0.040509 0.046824 0.05314 0.057834 0.055959 0.10352 0.12383 0.14413 0.14639 0.14866 0.1566 0.16455 0.16405 0.16576 0.17915 0.17612 0.17187 0.16763 0.16674 0.16257 0.13027 0.12783 0.12538 0.12419 0.123 0.10739 0.091781 0.079574 0.067368 0.057338 0.047309 0.038259 0.029209 0.02016 0.025476 0.030791 0.036107 0.041423 0.050885 0.060348 0.06981 0.051182 0.05449 0.057798 0.090527 0.090499 0.09047 0.08394 0.07741 0.086701 0.095992 0.11282 0.11755 0.12228 0.11753 0.11152 0.11193 0.11234 0.10439 0.10261 0.10084 0.1072 0.11961 0.11685 0.11765 0.11845 0.11925 0.12186 0.12446 0.12495 0.12543 0.12531 0.12519 0.12527 0.13638 0.14478 0.15443 0.16408 0.16961 0.17515 0.1821 0.18904 0.21039 0.20956 0.21072 0.21644 0.21979 0.22313 0.22964 0.23614 0.25232 0.26379 0.27525 0.27198 0.27549 0.28663 0.29778 0.30892 0.32007
0.32509 0.32749 0.32988 0.33228 0.33802 0.33273 0.32743 0.32748 0.32753 0.31833 0.30913 0.29993 0.28261 0.26529 0.26025 0.25307 0.24588 0.22714 0.2084 0.20544 0.20249 0.20603 0.20957 0.20675 0.20393 0.20111 0.19875 0.21516 0.22861 0.24206 0.2397 0.21524 0.21697 0.21869 0.22041 0.22214 0.22572 0.2293 0.23288 0.23646 0.23248 0.22926 0.22604 0.20829 0.21366 0.21223 0.18731 0.17697 0.1653 0.15362 0.14194 0.12666 0.11138 0.096096 0.085254 0.06239 0.050277 0.06203 0.073783 0.091222 0.10866 0.13323 0.13548 0.13772 0.15918 0.16918 0.17919 0.18313 0.18708 0.19103 0.19829 0.20556 0.21282 0.21823 0.21009 0.19676 0.18746 0.17815 0.16885 0.15291 0.13696 0.13296 0.12905 0.12513 0.11824 0.12503 0.12884 0.1358 0.14277 0.14974 0.15523 0.16073 0.16623 0.17172 0.17831 0.1849 0.19148 0.20173 0.21199 0.22527 0.22459 0.21974 0.21489 0.21004 0.21047 0.2109 0.20975 0.20609 0.20242 0.19924 0.19429 0.18933 0.17997 0.17061 0.15694 0.14328 0.14018 0.14648 0.15278 0.14937 0.14596 0.13282 0.11968 0.11485 0.11001 0.1136 0.12541 0.11691 0.099289 0.10179 0.097027 0.09899 0.10095 0.1082 0.12082 0.13007 0.13933 0.14204 0.12305 0.11447 0.1059 0.11197 0.11805 0.12895 0.13985 0.13352 0.12719 0.1246 0.12202 0.12515 0.12827 0.12377 0.11914 0.12417 0.12943 0.13468 0.13955 0.14441 0.16471 0.18501 0.2053
0.31679 0.31905 0.32131 0.31278 0.31333 0.32933 0.32861 0.31747 0.30825 0.29171 0.29035 0.27886 0.2762 0.27354 0.2708 0.26807 0.26114 0.2542 0.23914 0.22409 0.22097 0.21786 0.21474 0.2129 0.21106 0.19645 0.18184 0.17589 0.18634 0.19678 0.20287 0.20896 0.21504 0.21365 0.21227 0.21088 0.19362 0.19108 0.18855 0.18975 0.19095 0.18978 0.18861 0.18183 0.179 0.17617 0.17089 0.16182 0.15274 0.1276 0.12562 0.12365 0.12711 0.1045 0.098873 0.12266 0.14645 0.15887 0.17128 0.18369 0.19584 0.20798 0.22028 0.23258 0.23046 0.22835 0.23792 0.24478 0.23414 0.2235 0.20032 0.18725 0.20636 0.19878 0.19121 0.16932 0.14743 0.14135 0.14067 0.13999 0.14685 0.13946 0.13665 0.15485 0.17305 0.19125 0.20155 0.21184 0.22214 0.23243 0.20985 0.20104 0.21393 0.21534 0.21172 0.22558 0.2274 0.20878 0.19715 0.16142 0.12828 0.11274 0.09721 0.080243 0.063276 0.049726 0.036176 0.033635 0.031094 0.028554 0.046983 0.063629 0.080276 0.098512 0.11675 0.12651 0.13627 0.1499 0.16352 0.1972 0.20589 0.21457 0.21321 0.21184 0.21726 0.23994 0.2381 0.23627 0.22753 0.21879 0.21351 0.20822 0.19857 0.18893 0.17397 0.19204 0.19374 0.19543 0.17933 0.16323 0.15503 0.16163 0.15992 0.16275 0.16557 0.1709 0.15327 0.15078 0.14828 0.15162 0.15496 0.1523 0.14964 0.15552 0.15427 0.14812 0.14197 0.13581 0.12966 0.12351 0.11736
0.37812 0.3655 0.35289 0.34028 0.30833 0.30624 0.29954 0.26871 0.24921 0.22706 0.20491 0.18792 0.17092 0.15393 0.12941 0.11175 0.11289 0.1227 0.1325 0.14599 0.15949 0.17714 0.1948 0.23196 0.25094 0.25812 0.26045 0.26277 0.25165 0.24053 0.21685 0.20885 0.18349 0.15834 0.13319 0.10803 0.099751 0.091471 0.083191 0.07491 0.089327 0.10374 0.11872 0.13369 0.14867 0.16062 0.17256 0.18451 0.19637 0.20822 0.21831 0.22841 0.2385 0.24916 0.25982 0.27806 0.29268 0.29962 0.30213 0.31406 0.32599 0.32888 0.32294 0.31701 0.31434 0.31168 0.30645 0.30403 0.28808 0.27214 0.25977 0.24741 0.22484 0.20162 0.17841 0.15989 0.14137 0.12286 0.11079 0.098718 0.086648 0.077852 0.069056 0.06026 0.050687 0.041113 0.03154 0.021967 0.026837 0.028238 0.0092473 0.018429 0.027611 0.055776 0.059568 0.063361 0.064478 0.065596 0.06339 0.061184 0.051254 0.05848 0.068295 0.058784 0.060836 0.093103 0.091253 0.089404 0.061712 0.071132 0.071048 0.070964 0.066125 0.063424 0.059636 0.063859 0.068082 0.06917 0.070259 0.069076 0.067894 0.066711 0.058626 0.050541 0.046179 0.064805 0.064692 0.061619 0.059086 0.053296 0.047507 0.041718 0.040158 0.038598 0.037038 0.041352 0.073128 0.076638 0.080148 0.069629 0.05911 0.060545 0.06198 0.075382 0.077951 0.080519 0.083087 0.083799 0.084512 0.095977 0.10208 0.11158 0.10367 0.094115 0.1044 0.11469 0.11638 0.11806 0.095209 0.072361 0.049513
0.15646 0.14902 0.14157 0.13413 0.12668 0.11924 0.1118 0.11471 0.11763 0.13677 0.12795 0.14961 0.17127 0.20187 0.23247 0.24234 0.26289 0.2772 0.28267 0.28814 0.30606 0.30887 0.31168 0.29973 0.30143 0.31839 0.30359 0.28878 0.27398 0.25972 0.24545 0.23119 0.20279 0.17919 0.15558 0.13023 0.10984 0.090719 0.071598 0.064072 0.056546 0.075384 0.09796 0.12053 0.13846 0.15638 0.17431 0.18985 0.2054 0.22915 0.242 0.25484 0.27011 0.27137 0.28047 0.28994 0.30613 0.3136 0.30851 0.30342 0.28286 0.26832 0.25378 0.24592 0.23806 0.23157 0.22508 0.21104 0.197 0.1666 0.15759 0.14859 0.15152 0.15589 0.16027 0.17057 0.17993 0.18929 0.19864 0.20584 0.21303 0.22023 0.24248 0.24285 0.24322 0.24095 0.23867 0.24546 0.25225 0.23905 0.23921 0.23936 0.23562 0.21769 0.19977 0.18185 0.17038 0.15892 0.14746 0.136 0.12405 0.11441 0.10477 0.092656 0.084955 0.07303 0.061104 0.054764 0.048425 0.052248 0.063577 0.074906 0.084766 0.094626 0.085887 0.064799 0.065621 0.083043 0.084018 0.079196 0.082596 0.085996 0.093558 0.10112 0.12246 0.114 0.10775 0.10149 0.11142 0.12134 0.11473 0.082911 0.073733 0.070666 0.067598 0.062431 0.057263 0.055071 0.052592 0.050113 0.047275 0.044437 0.044135 0.05485 0.056149 0.051515 0.065468 0.079421 0.092958 0.1065 0.12003 0.12038 0.12581 0.13199 0.13817 0.14435 0.15053 0.15671 0.16289 0.16906 0.17524
0.13537 0.14391 0.15246 0.15507 0.15722 0.15937 0.15002 0.1353 0.13646 0.14921 0.16195 0.1747 0.18362 0.19254 0.20147 0.22245 0.23832 0.25418 0.28737 0.30749 0.30866 0.30984 0.30463 0.29602 0.2991 0.31002 0.3006 0.29117 0.27113 0.25108 0.21956 0.20481 0.19007 0.15989 0.12971 0.10909 0.088463 0.067837 0.06078 0.053723 0.045884 0.05604 0.089202 0.12236 0.14896 0.17555 0.20492 0.2239 0.24288 0.26192 0.26244 0.27592 0.28939 0.30905 0.32871 0.33463 0.31649 0.29229 0.30002 0.29916 0.29831 0.26866 0.23902 0.20937 0.17972 0.15134 0.12296 0.094586 0.066209 0.068839 0.07147 0.10023 0.10805 0.11587 0.13169 0.14751 0.16333 0.17915 0.19292 0.2067 0.22047 0.23425 0.24802 0.24144 0.21259 0.21037 0.21814 0.20618 0.19443 0.17974 0.15936 0.13899 0.11861 0.11513 0.11165 0.10817 0.10468 0.12197 0.13925 0.15653 0.16671 0.16719 0.17727 0.18736 0.20231 0.21726 0.23921 0.23049 0.23013 0.22978 0.23715 0.24452 0.24536 0.2462 0.24893 0.23688 0.22379 0.22019 0.21659 0.20495 0.21485 0.2178 0.19265 0.17516 0.16796 0.1682 0.16845 0.17325 0.17804 0.16206 0.15988 0.15771 0.16168 0.16566 0.16305 0.16045 0.15784 0.14368 0.13472 0.12577 0.13208 0.1384 0.1464 0.14257 0.13874 0.13491 0.12914 0.12336 0.11758 0.10809 0.13108 0.12446 0.11436 0.10426 0.11686 0.10841 0.088624 0.09204 0.095456 0.098873 0.10229
0.10009 0.1028 0.1055 0.10821 0.10067 0.10395 0.10722 0.1176 0.12797 0.13831 0.13581 0.13331 0.13558 0.16113 0.18085 0.20057 0.21248 0.22439 0.23114 0.24478 0.23875 0.23768 0.2645 0.27555 0.2866 0.28458 0.28256 0.26309 0.25398 0.24487 0.22092 0.19697 0.18248 0.168 0.15352 0.11945 0.085384 0.090791 0.096199 0.10161 0.10701 0.11242 0.1393 0.16618 0.19306 0.21993 0.24535 0.26193 0.27979 0.29765 0.30465 0.31165 0.31004 0.3281 0.32505 0.32039 0.33329 0.30247 0.27427 0.24606 0.22115 0.19624 0.17955 0.16287 0.14618 0.078883 0.050694 0.022506 0.031694 0.068035 0.10438 0.12609 0.14781 0.16953 0.1779 0.18627 0.19464 0.20193 0.20921 0.2139 0.20774 0.20158 0.19542 0.18926 0.17303 0.1568 0.14056 0.12512 0.12553 0.12595 0.13176 0.1444 0.15703 0.1649 0.17276 0.18861 0.2025 0.20873 0.21822 0.22771 0.23681 0.24731 0.2591 0.24973 0.24036 0.22944 0.21852 0.2076 0.19474 0.18188 0.16773 0.15357 0.1282 0.10283 0.077454 0.054669 0.031884 0.0090994 0.01667 0.051002 0.085403 0.11823 0.13694 0.15566 0.17834 0.19372 0.18865 0.18047 0.22151 0.24899 0.25179 0.2546 0.25644 0.25828 0.2354 0.23111 0.24206 0.23731 0.23257 0.22781 0.22305 0.21056 0.1966 0.18263 0.1696 0.18025 0.17337 0.1585 0.14362 0.12136 0.11989 0.12355 0.12721 0.13268 0.12973 0.12299 0.11626 0.10953 0.10279 0.096057 0.089323
0.17659 0.17442 0.17226 0.18124 0.19669 0.18228 0.1756 0.16891 0.18756 0.19545 0.20335 0.20369 0.20403 0.20437 0.20641 0.21428 0.22215 0.21993 0.2123 0.21821 0.22342 0.2355 0.23239 0.22444 0.21648 0.22127 0.22529 0.1992 0.17311 0.14702 0.12751 0.108 0.088499 0.068993 0.044861 0.020729 0.02002 0.019312 0.06644 0.085177 0.10391 0.12265 0.14139 0.16013 0.17886 0.1976 0.21242 0.22724 0.24207 0.25689 0.27171 0.28653 0.30136 0.29037 0.28433 0.27829 0.26751 0.25672 0.226 0.20284 0.17969 0.15474 0.1298 0.10485 0.10294 0.10102 0.09911 0.097197 0.095284 0.093372 0.10483 0.1163 0.12776 0.13922 0.15068 0.14966 0.14864 0.14928 0.14992 0.15981 0.1674 0.16206 0.11976 0.11032 0.10089 0.10511 0.11275 0.12038 0.12802 0.13565 0.14328 0.15217 0.16105 0.16993 0.17881 0.19181 0.18284 0.17953 0.18729 0.19506 0.18775 0.18308 0.16859 0.1412 0.1138 0.09058 0.067356 0.074053 0.069348 0.073472 0.090919 0.10837 0.12581 0.14326 0.15887 0.17448 0.19008 0.20569 0.24133 0.2469 0.25248 0.24916 0.24585 0.25235 0.25885 0.25696 0.25506 0.23034 0.20562 0.18091 0.15619 0.13692 0.11765 0.098387 0.079119 0.059851 0.04105 0.05487 0.068689 0.082509 0.097435 0.11236 0.12729 0.14157 0.15586 0.17015 0.17922 0.18828 0.19735 0.20641 0.21548 0.221 0.22652 0.25437 0.24916 0.23726 0.23373 0.23019 0.22665 0.22311 0.21957
0.39963 0.40452 0.40941 0.38527 0.36113 0.33699 0.31285 0.28872 0.26458 0.25086 0.23713 0.22341 0.20969 0.19597 0.18225 0.16853 0.18713 0.20572 0.22431 0.25154 0.23264 0.21374 0.19484 0.17595 0.14747 0.119 0.090522 0.062048 0.026727 0.067028 0.10733 0.14763 0.2009 0.25418 0.30745 0.33435 0.31042 0.2865 0.26258 0.23866 0.23946 0.24027 0.24108 0.24189 0.2427 0.2435 0.24431 0.27592 0.30752 0.33913 0.37074 0.3726 0.37446 0.34508 0.31571 0.28634 0.25696 0.22684 0.19672 0.1666 0.13648 0.11088 0.096781 0.099314 0.10804 0.11676 0.12548 0.13076 0.13604 0.14132 0.14541 0.1495 0.15358 0.15767 0.16766 0.17765 0.18764 0.18165 0.16622 0.15802 0.16418 0.17076 0.15509 0.13941 0.13072 0.12204 0.13118 0.13726 0.13064 0.12882 0.127 0.14265 0.14633 0.11991 0.12996 0.14002 0.17112 0.15529 0.15371 0.14839 0.14938 0.16265 0.14782 0.13031 0.1128 0.10036 0.10529 0.11023 0.1129 0.11557 0.1021 0.088485 0.090863 0.10376 0.10476 0.10576 0.10921 0.11061 0.1108 0.13249 0.13974 0.14699 0.15996 0.16154 0.16312 0.148 0.14888 0.14975 0.1756 0.17731 0.17901 0.14966 0.12768 0.12836 0.12904 0.12972 0.13013 0.13054 0.13095 0.12414 0.12808 0.13562 0.13445 0.13329 0.12179 0.12283 0.11979 0.11674 0.10207 0.10906 0.10855 0.098652 0.083691 0.074516 0.06534 0.056165 0.04699 0.037814 0.028639 0.019463 0.010288
0.11971 0.14694 0.17417 0.2014 0.22863 0.25586 0.28309 0.30502 0.32694 0.34401 0.36107 0.37813 0.41099 0.40884 0.39246 0.37608 0.33515 0.29422 0.2533 0.21237 0.19439 0.17642 0.15844 0.14047 0.12249 0.15817 0.19385 0.22614 0.25844 0.29074 0.32093 0.35112 0.38131 0.37302 0.36472 0.30892 0.28629 0.26365 0.20834 0.15302 0.14299 0.13297 0.12294 0.16495 0.20696 0.26435 0.29338 0.32241 0.33365 0.34489 0.32265 0.30041 0.27817 0.25593 0.23369 0.21145 0.1881 0.16475 0.14141 0.11806 0.09471 0.071362 0.097084 0.10932 0.12156 0.11646 0.11136 0.10626 0.09528 0.084296 0.096132 0.091203 0.080319 0.069435 0.074958 0.080481 0.091896 0.092851 0.093805 0.11138 0.132 0.15262 0.1656 0.17858 0.18196 0.19318 0.2044 0.20149 0.20014 0.19879 0.21439 0.18155 0.16499 0.14844 0.13123 0.11402 0.096806 0.084687 0.072568 0.060449 0.04833 0.070735 0.10382 0.1369 0.16998 0.20187 0.23376 0.26565 0.26355 0.26481 0.27933 0.29386 0.29581 0.29775 0.30147 0.30519 0.30111 0.29703 0.29295 0.28887 0.28513 0.2814 0.27766 0.2726 0.26754 0.22315 0.20881 0.20125 0.19368 0.16881 0.1629 0.15699 0.16488 0.18343 0.18297 0.18252 0.18166 0.1808 0.19239 0.20398 0.20585 0.19688 0.20415 0.21141 0.21777 0.22413 0.22441 0.22468 0.22854 0.23239 0.24029 0.2336 0.23876 0.26668 0.26685 0.26609 0.26574 0.24261 0.23703 0.23145 0.22587
0.37381 0.37296 0.37212 0.38269 0.39326 0.41577 0.43828 0.44777 0.46059 0.45809 0.41661 0.40481 0.39302 0.40347 0.39893 0.3537 0.3172 0.26788 0.21856 0.16924 0.16957 0.1699 0.17024 0.17057 0.17091 0.17124 0.17157 0.20823 0.24488 0.28153 0.31818 0.32705 0.34537 0.34229 0.2908 0.2393 0.1878 0.19234 0.19687 0.20141 0.20595 0.21048 0.21502 0.21955 0.22409 0.22159 0.2191 0.21661 0.21411 0.21162 0.20912 0.20663 0.20414 0.20164 0.19915 0.18957 0.18 0.17043 0.16086 0.15128 0.14171 0.13214 0.12256 0.14894 0.17532 0.2017 0.22807 0.23162 0.23516 0.24149 0.24781 0.23096 0.21411 0.16781 0.15365 0.13948 0.13777 0.13605 0.12663 0.11721 0.10314 0.11079 0.11844 0.13314 0.14785 0.16267 0.16036 0.15805 0.1508 0.14356 0.13419 0.12357 0.12412 0.12466 0.12236 0.12006 0.11787 0.1339 0.15328 0.16324 0.17121 0.19522 0.21924 0.22595 0.23266 0.23937 0.24608 0.25621 0.26634 0.2586 0.25085 0.2431 0.23535 0.21734 0.19934 0.18133 0.16333 0.14103 0.11874 0.095722 0.072707 0.056143 0.042009 0.037907 0.062529 0.08715 0.10163 0.1161 0.13058 0.13737 0.15425 0.16426 0.17756 0.20389 0.21254 0.2212 0.2239 0.22297 0.22204 0.22646 0.204 0.19518 0.1929 0.18934 0.21628 0.22279 0.20495 0.18521 0.18164 0.17442 0.15647 0.15229 0.14811 0.15329 0.15848 0.15699 0.15549 0.154 0.15251 0.15102 0.14953
0.29263 0.30962 0.32661 0.33101 0.32808 0.3272 0.32633 0.32546 0.32613 0.32681 0.32346 0.32012 0.29405 0.26797 0.24694 0.2259 0.20099 0.17608 0.14587 0.11566 0.06217 0.080857 0.099545 0.11823 0.15415 0.19006 0.22597 0.2617 0.29743 0.31426 0.33109 0.34587 0.35664 0.33429 0.31194 0.26277 0.21361 0.16444 0.16965 0.17486 0.18007 0.18528 0.19049 0.1957 0.24079 0.28589 0.33098 0.37608 0.37235 0.36713 0.40236 0.39296 0.37124 0.34953 0.31152 0.2735 0.23549 0.19748 0.17878 0.16009 0.14139 0.1227 0.104 0.12788 0.15175 0.18221 0.21266 0.2374 0.26214 0.24078 0.22283 0.20487 0.18692 0.17043 0.15395 0.13746 0.14501 0.15781 0.15114 0.13834 0.14199 0.14563 0.17332 0.15794 0.14589 0.13383 0.13289 0.12912 0.13155 0.11458 0.072849 0.08486 0.096871 0.10888 0.12089 0.14061 0.16033 0.18005 0.19977 0.24841 0.26018 0.27196 0.29794 0.30197 0.306 0.31003 0.29442 0.27881 0.2632 0.22482 0.20598 0.18715 0.1388 0.090463 0.083249 0.076035 0.068822 0.061608 0.097953 0.1343 0.17626 0.21822 0.24839 0.27856 0.281 0.29332 0.30312 0.32332 0.33671 0.35009 0.34635 0.3426 0.32522 0.30785 0.27678 0.24571 0.22745 0.2092 0.19094 0.16361 0.13629 0.11577 0.095259 0.074746 0.067073 0.080226 0.093379 0.11147 0.12957 0.15762 0.17245 0.18728 0.22706 0.24375 0.23457 0.24399 0.2533 0.26261 0.27192 0.28123 0.29054
0.35752 0.34389 0.33026 0.32122 0.30234 0.29578 0.29181 0.26358 0.26105 0.25553 0.21116 0.17738 0.15407 0.14063 0.12719 0.10489 0.10542 0.10595 0.11893 0.13191 0.15113 0.17036 0.18959 0.20882 0.22805 0.24402 0.25999 0.27596 0.29193 0.30791 0.30133 0.29476 0.26291 0.23107 0.19922 0.16738 0.16795 0.16853 0.1691 0.16967 0.17025 0.17082 0.1714 0.17197 0.17254 0.20041 0.22829 0.25616 0.28403 0.3119 0.31296 0.28571 0.25846 0.23121 0.20396 0.17671 0.16624 0.15577 0.1453 0.13483 0.12435 0.11388 0.10341 0.11707 0.13072 0.14437 0.15803 0.15535 0.15266 0.13202 0.11138 0.10429 0.097194 0.097684 0.098173 0.094333 0.090492 0.086651 0.095914 0.10282 0.10973 0.11649 0.12325 0.11706 0.11088 0.096436 0.085729 0.070765 0.064695 0.059249 0.045624 0.038723 0.062333 0.085943 0.10435 0.12276 0.12218 0.1331 0.1641 0.19509 0.20198 0.20887 0.21576 0.22266 0.2101 0.19755 0.185 0.16301 0.14102 0.11672 0.092416 0.075533 0.064486 0.05771 0.089 0.12029 0.14089 0.16149 0.18209 0.21106 0.24002 0.26016 0.2803 0.30044 0.29467 0.28917 0.28367 0.27504 0.25345 0.23186 0.20647 0.18107 0.14674 0.11215 0.103 0.093854 0.09399 0.094126 0.10626 0.1317 0.15379 0.15591 0.16673 0.20117 0.23561 0.26422 0.29282 0.29495 0.29707 0.29371 0.29442 0.29512 0.29583 0.29653 0.29724 0.29795 0.29865 0.29936 0.30006 0.30077 0.30148
0.066578 0.10757 0.14856 0.18954 0.23053 0.26122 0.29191 0.3226 0.35329 0.38836 0.34687 0.30538 0.26389 0.2224 0.21017 0.19794 0.18571 0.17348 0.16125 0.14902 0.13679 0.17707 0.21736 0.25764 0.2722 0.21133 0.15046 0.15884 0.16723 0.17562 0.18401 0.19239 0.19485 0.19731 0.19976 0.20222 0.20468 0.20713 0.20827 0.2094 0.21054 0.21168 0.21281 0.21556 0.21832 0.22107 0.22382 0.22657 0.22933 0.23208 0.23367 0.23525 0.23684 0.23843 0.24001 0.28682 0.33362 0.38042 0.36945 0.31725 0.26504 0.21284 0.1903 0.16777 0.14524 0.12271 0.15787 0.19303 0.24742 0.26218 0.27694 0.26931 0.22247 0.19712 0.17178 0.13367 0.11561 0.097554 0.094348 0.091142 0.10184 0.11546 0.12909 0.1222 0.1029 0.10379 0.10467 0.10028 0.10484 0.093833 0.10887 0.1239 0.13874 0.15358 0.16842 0.16853 0.16865 0.17372 0.1788 0.19571 0.19169 0.18767 0.18365 0.16314 0.14264 0.12256 0.10248 0.082394 0.069613 0.056832 0.044051 0.03127 0.037134 0.042998 0.067227 0.091456 0.11631 0.14117 0.15035 0.15375 0.17699 0.18259 0.18819 0.19836 0.20193 0.20551 0.19581 0.20643 0.21079 0.18595 0.17555 0.16514 0.16899 0.17284 0.17308 0.16839 0.1637 0.16436 0.16503 0.16569 0.16053 0.15537 0.16936 0.18111 0.19286 0.19387 0.19489 0.20654 0.20889 0.21124 0.21181 0.21238 0.23112 0.24091 0.22745 0.23051 0.23076 0.23102 0.23127 0.23152 0.23177
0.13492 0.14821 0.1615 0.17479 0.18809 0.20138 0.21467 0.22796 0.24125 0.25455 0.2734 0.29225 0.3111 0.32995 0.3488 0.36765 0.34924 0.33082 0.28883 0.24684 0.20485 0.17998 0.1551 0.13022 0.10535 0.13158 0.17185 0.21213 0.22549 0.23885 0.25221 0.23316 0.21412 0.1676 0.12109 0.13086 0.14063 0.15039 0.16016 0.16993 0.1716 0.17327 0.17494 0.17661 0.17828 0.17995 0.18162 0.18454 0.18747 0.19039 0.19331 0.19623 0.19343 0.19062 0.18782 0.18501 0.18221 0.1794 0.17295 0.16651 0.16006 0.15361 0.14716 0.14071 0.17013 0.19955 0.22896 0.25838 0.25329 0.19857 0.14385 0.11677 0.089687 0.062608 0.082285 0.10338 0.12447 0.14323 0.162 0.15704 0.15208 0.1477 0.15574 0.13316 0.11058 0.084903 0.059227 0.064254 0.06928 0.096354 0.10697 0.11759 0.12096 0.12432 0.13321 0.15934 0.17885 0.16806 0.15025 0.13244 0.12526 0.11807 0.12498 0.11404 0.08745 0.05958 0.047845 0.049663 0.056811 0.063958 0.095664 0.12737 0.15908 0.18661 0.21413 0.24166 0.251 0.24919 0.25448 0.25976 0.24436 0.22897 0.21357 0.19818 0.18278 0.16739 0.15438 0.14137 0.12837 0.11536 0.10235 0.089348 0.076342 0.084712 0.093082 0.12154 0.14001 0.15848 0.17022 0.19162 0.204 0.20931 0.21462 0.24491 0.25003 0.25515 0.23084 0.22516 0.21948 0.2206 0.22173 0.22862 0.22685 0.21282 0.19879 0.18932 0.17986 0.17039 0.16093 0.15146 0.142
0.24628 0.25307 0.25986 0.26665 0.29946 0.33228 0.35248 0.37268 0.36127 0.33612 0.31098 0.28584 0.2607 0.23556 0.21122 0.18688 0.16254 0.1382 0.11386 0.09255 0.11942 0.14629 0.17315 0.20002 0.19616 0.19231 0.18845 0.18459 0.18073 0.17687 0.17301 0.16915 0.17115 0.17315 0.17515 0.17715 0.17915 0.18115 0.18315 0.18518 0.1872 0.18922 0.19124 0.19326 0.19528 0.19731 0.19422 0.19113 0.18805 0.18496 0.18188 0.17879 0.18142 0.18406 0.1867 0.18933 0.19197 0.1946 0.18759 0.18058 0.17357 0.16656 0.15954 0.15253 0.14552 0.17436 0.20319 0.23203 0.23476 0.22442 0.19758 0.13073 0.12521 0.11969 0.11417 0.12883 0.14348 0.15814 0.17099 0.18385 0.17835 0.17286 0.15161 0.13035 0.10392 0.077483 0.085279 0.093075 0.10087 0.10867 0.11646 0.12426 0.14391 0.16357 0.18322 0.20287 0.22253 0.24339 0.21655 0.1897 0.16285 0.13781 0.11278 0.087738 0.0627 0.052597 0.046762 0.051845 0.088139 0.12443 0.16073 0.19438 0.22803 0.26169 0.27389 0.27682 0.27975 0.28297 0.25242 0.22186 0.1913 0.16074 0.15453 0.14831 0.1421 0.13588 0.12967 0.12345 0.11724 0.1479 0.17856 0.20922 0.22815 0.24883 0.29773 0.31961 0.29955 0.30398 0.31796 0.32303 0.31313 0.29194 0.27969 0.26745 0.2375 0.20754 0.19225 0.17696 0.16167 0.15122 0.14076 0.12748 0.11419 0.10956 0.12456 0.15139 0.14602 0.14065 0.13527 0.1299 0.12452
0.39716 0.38814 0.37911 0.36437 0.34963 0.33489 0.31559 0.29629 0.2624 0.22851 0.19461 0.1657 0.13679 0.10788 0.07897 0.073415 0.099757 0.1261 0.15244 0.17878 0.20512 0.20167 0.19821 0.19476 0.1913 0.18784 0.18439 0.18093 0.17748 0.18119 0.1849 0.18861 0.19232 0.19602 0.19973 0.20344 0.2062 0.20896 0.21172 0.21448 0.21724 0.22 0.22276 0.22551 0.22653 0.22754 0.22856 0.22957 0.23058 0.2316 0.23261 0.22874 0.22486 0.22099 0.21711 0.21324 0.20936 0.20548 0.20161 0.18344 0.16526 0.14709 0.12892 0.11075 0.14909 0.18743 0.22577 0.24657 0.23711 0.22764 0.21818 0.19262 0.16707 0.146 0.13523 0.12446 0.11323 0.11644 0.11965 0.12286 0.1213 0.11974 0.12043 0.087693 0.087446 0.087198 0.086951 0.11236 0.13777 0.15066 0.16356 0.17646 0.17668 0.17691 0.17714 0.17736 0.15569 0.13401 0.10124 0.068465 0.059695 0.050924 0.042153 0.064471 0.12749 0.15461 0.18173 0.19493 0.20768 0.22043 0.25085 0.25299 0.25513 0.23133 0.23461 0.22617 0.19229 0.1584 0.12452 0.13058 0.13665 0.14271 0.14878 0.15484 0.16091 0.19192 0.22293 0.25394 0.28495 0.30055 0.29962 0.29869 0.29776 0.28566 0.27357 0.25007 0.22657 0.20307 0.17957 0.15606 0.15583 0.1556 0.15536 0.15513 0.1549 0.15466 0.15443 0.15419 0.18493 0.21567 0.2464 0.27714 0.30762 0.30763 0.30763 0.30525 0.30287 0.30049 0.29811 0.29573 0.29335
0.19168 0.18506 0.17844 0.17182 0.1652 0.15859 0.12962 0.10815 0.10947 0.15289 0.17414 0.1954 0.2037 0.212 0.22305 0.2341 0.2607 0.2873 0.31691 0.34651 0.35923 0.33815 0.32836 0.31858 0.28082 0.24307 0.20531 0.16755 0.16623 0.16491 0.16358 0.16226 0.16094 0.15961 0.19707 0.23452 0.27198 0.30943 0.32053 0.31189 0.29857 0.26977 0.24097 0.21218 0.18338 0.18017 0.17695 0.17374 0.17053 0.20536 0.2402 0.27503 0.28736 0.30348 0.30005 0.26711 0.23416 0.20121 0.16826 0.1591 0.14995 0.14079 0.13163 0.12247 0.11332 0.13298 0.15265 0.17232 0.19199 0.18861 0.16421 0.13982 0.1148 0.089788 0.085195 0.11088 0.11496 0.11903 0.13325 0.12557 0.11789 0.10083 0.083764 0.066702 0.052651 0.071524 0.090398 0.10927 0.12815 0.14559 0.16304 0.18049 0.19794 0.18454 0.18923 0.19336 0.15517 0.13542 0.11567 0.083258 0.079848 0.076438 0.073028 0.086985 0.10094 0.13428 0.16762 0.19806 0.22851 0.24122 0.24151 0.24181 0.23579 0.22977 0.20124 0.1848 0.16835 0.12823 0.088098 0.084585 0.081072 0.077559 0.10663 0.1357 0.18207 0.23889 0.27458 0.28639 0.2982 0.29907 0.29994 0.28852 0.27709 0.25882 0.24056 0.20374 0.16692 0.13032 0.093725 0.082954 0.098653 0.10974 0.12082 0.14916 0.1775 0.20584 0.23418 0.26252 0.29086 0.3192 0.34754 0.37587 0.40421 0.43255 0.46089 0.48923 0.51757 0.54591 0.57425 0.60259 0.63092
0.40901 0.40575 0.40249 0.39923 0.38708 0.3418 0.29652 0.25124 0.24873 0.24623 0.24373 0.24123 0.23872 0.23622 0.23095 0.22568 0.22041 0.21514 0.20987 0.20459 0.19932 0.19191 0.18449 0.17708 0.16966 0.16897 0.16827 0.16757 0.16687 0.16618 0.1703 0.17442 0.17855 0.18267 0.1868 0.19092 0.20038 0.20983 0.21928 0.22873 0.23344 0.23814 0.24284 0.24754 0.25224 0.25379 0.25533 0.25688 0.25842 0.25997 0.25629 0.25261 0.24894 0.24526 0.24158 0.23112 0.22066 0.2102 0.19974 0.19594 0.19214 0.18834 0.18454 0.18074 0.18406 0.18738 0.1907 0.19402 0.19735 0.19058 0.18381 0.17705 0.17028 0.16351 0.18515 0.20678 0.22841 0.22103 0.21365 0.20479 0.18477 0.17289 0.16102 0.16548 0.16995 0.17442 0.18522 0.19602 0.19829 0.20056 0.20284 0.19083 0.17883 0.16682 0.15482 0.14281 0.13944 0.13606 0.13268 0.1293 0.12592 0.1492 0.17249 0.17761 0.18625 0.19014 0.19403 0.20369 0.19831 0.18051 0.1627 0.14489 0.12709 0.12772 0.12835 0.12898 0.12961 0.13024 0.13087 0.1315 0.16075 0.19 0.21926 0.24586 0.26407 0.27245 0.28721 0.29249 0.28071 0.28011 0.28406 0.27739 0.25054 0.22368 0.19565 0.16761 0.14523 0.12285 0.10047 0.083216 0.065962 0.048709 0.066805 0.086644 0.10648 0.13027 0.15406 0.16445 0.17484 0.17468 0.17452 0.17436 0.1848 0.19523 0.20567 0.21611 0.22654 0.23698 0.24741 0.25785 0.26828
0.36245 0.36086 0.35927 0.38128 0.36285 0.34441 0.32598 0.30755 0.28911 0.28095 0.27279 0.26463 0.25647 0.24831 0.24014 0.23198 0.25459 0.27719 0.2998 0.30183 0.30386 0.26137 0.21888 0.1764 0.16633 0.15626 0.14619 0.13612 0.12606 0.12911 0.13216 0.13521 0.13826 0.1461 0.15394 0.16178 0.16962 0.17747 0.18531 0.18843 0.19155 0.19467 0.19779 0.2009 0.20402 0.20521 0.20639 0.20757 0.20875 0.20993 0.20826 0.20658 0.20491 0.20323 0.20156 0.19998 0.19839 0.19681 0.19523 0.19365 0.19206 0.18721 0.18236 0.17751 0.17265 0.1678 0.16063 0.15346 0.14629 0.13913 0.13196 0.1693 0.20664 0.20324 0.19983 0.14264 0.11967 0.096704 0.099631 0.10256 0.13083 0.14625 0.16168 0.16475 0.13748 0.11022 0.11064 0.11107 0.1115 0.11193 0.10676 0.10159 0.09642 0.09125 0.08608 0.073067 0.060054 0.04704 0.034027 0.076682 0.096434 0.11256 0.12708 0.14159 0.15052 0.15946 0.14762 0.1402 0.13279 0.12537 0.11299 0.10061 0.083829 0.067054 0.077016 0.086978 0.09694 0.11927 0.1416 0.16392 0.18442 0.20493 0.2207 0.23648 0.24429 0.25211 0.21024 0.18101 0.15179 0.12472 0.097651 0.086566 0.07548 0.064394 0.07448 0.084566 0.13369 0.15788 0.18208 0.20366 0.22525 0.24684 0.24221 0.23757 0.23294 0.22831 0.22368 0.21905 0.21442 0.20979 0.19303 0.17627 0.15951 0.14275 0.12599 0.10923 0.092471 0.075711 0.058952 0.042193 0.025434
0.15176 0.154 0.15624 0.12073 0.1384 0.15608 0.17375 0.19143 0.22462 0.25781 0.291 0.32678 0.34138 0.35597 0.368 0.35307 0.33356 0.31405 0.2451 0.17615 0.17064 0.16514 0.15963 0.15412 0.14862 0.18796 0.22731 0.26666 0.2574 0.22227 0.18713 0.15199 0.15833 0.16467 0.17101 0.17735 0.18369 0.19003 0.1899 0.18978 0.18965 0.18953 0.1894 0.1985 0.2076 0.21669 0.22579 0.23489 0.24398 0.24235 0.24072 0.23909 0.23746 0.23584 0.23421 0.22572 0.21723 0.20874 0.20025 0.20239 0.20453 0.20668 0.20882 0.21096 0.21311 0.20793 0.20275 0.19757 0.19239 0.18721 0.18204 0.22231 0.26258 0.30285 0.29634 0.25101 0.20568 0.17066 0.13565 0.15358 0.16236 0.17115 0.17994 0.18274 0.18555 0.18835 0.19116 0.17406 0.17362 0.18609 0.20333 0.20408 0.18835 0.19003 0.17278 0.15553 0.13829 0.13934 0.14039 0.14144 0.1425 0.14355 0.1446 0.16583 0.18706 0.20829 0.20687 0.18955 0.17223 0.15491 0.12622 0.097519 0.071743 0.090413 0.10908 0.12775 0.14642 0.16509 0.19007 0.21505 0.24003 0.265 0.25592 0.23028 0.20464 0.179 0.15336 0.15737 0.16138 0.16538 0.16939 0.1734 0.1774 0.18141 0.18541 0.21429 0.24316 0.27203 0.30091 0.32978 0.35601 0.34724 0.33349 0.31974 0.28593 0.25213 0.21832 0.18249 0.14666 0.11083 0.071806 0.078044 0.084281 0.090519 0.12233 0.15415 0.21723 0.28031 0.34339 0.40647 0.46956
0.31021 0.3314 0.35258 0.3596 0.36662 0.36108 0.33929 0.31066 0.27184 0.25526 0.23869 0.21577 0.19285 0.16993 0.17142 0.17291 0.1744 0.17589 0.17738 0.21995 0.26252 0.28853 0.28618 0.28382 0.26982 0.25582 0.2144 0.17298 0.13156 0.13553 0.13949 0.14346 0.14742 0.15139 0.15535 0.15706 0.15877 0.16048 0.16218 0.16389 0.16714 0.17039 0.17363 0.17688 0.18013 0.21591 0.25169 0.28747 0.32326 0.30883 0.26791 0.22699 0.18607 0.18671 0.18735 0.18799 0.18863 0.22837 0.2681 0.30783 0.31995 0.2755 0.23104 0.18659 0.17974 0.17289 0.16604 0.15919 0.15234 0.20313 0.25391 0.23867 0.22239 0.23362 0.21204 0.19047 0.17544 0.16042 0.1454 0.1554 0.16539 0.16971 0.17402 0.17249 0.17096 0.15087 0.13724 0.13253 0.12782 0.13154 0.14534 0.15914 0.17062 0.18209 0.19271 0.15205 0.11139 0.11106 0.11073 0.1104 0.11007 0.10974 0.10941 0.11087 0.11232 0.11378 0.11524 0.1167 0.11816 0.097361 0.076567 0.055773 0.03498 0.036272 0.073398 0.11004 0.13283 0.15562 0.17841 0.18715 0.19589 0.20463 0.21337 0.19275 0.18194 0.16956 0.15717 0.085545 0.097519 0.10949 0.12147 0.13344 0.14541 0.16917 0.19292 0.21667 0.24042 0.26417 0.29344 0.30685 0.28109 0.24537 0.20965 0.18459 0.15954 0.13449 0.084734 0.10305 0.12136 0.13967 0.15799 0.1763 0.19461 0.21292 0.23124 0.24955 0.26786 0.28617 0.30449 0.3228 0.34111
0.23 0.20948 0.18896 0.1803 0.17164 0.15395 0.13626 0.10157 0.1133 0.12502 0.1507 0.17638 0.18881 0.21311 0.25162 0.26986 0.28809 0.311 0.31885 0.3267 0.32102 0.28659 0.26346 0.21326 0.16306 0.12724 0.091409 0.055583 0.063453 0.10589 0.14833 0.19077 0.19147 0.19218 0.19288 0.19359 0.19429 0.19499 0.19056 0.18613 0.1817 0.17727 0.17284 0.22373 0.27463 0.32346 0.34163 0.35979 0.36242 0.31192 0.26142 0.21091 0.2025 0.19409 0.18568 0.17726 0.16885 0.17174 0.17464 0.17753 0.18043 0.18332 0.18621 0.18911 0.18554 0.18197 0.1784 0.17483 0.17126 0.1677 0.17488 0.18206 0.18925 0.19643 0.16934 0.14225 0.13915 0.15271 0.16626 0.16198 0.1577 0.15342 0.13718 0.12095 0.10578 0.090557 0.098712 0.12267 0.14663 0.17059 0.16362 0.15666 0.1497 0.14273 0.13577 0.13375 0.13173 0.12971 0.12769 0.12567 0.15724 0.1888 0.22037 0.23846 0.237 0.2316 0.20719 0.18279 0.15839 0.13761 0.11684 0.096059 0.097727 0.11818 0.13863 0.15909 0.17954 0.18137 0.18321 0.18504 0.18688 0.18871 0.19055 0.19238 0.17921 0.16604 0.15287 0.1397 0.12653 0.13202 0.13751 0.16995 0.20239 0.23483 0.26398 0.29313 0.32228 0.29755 0.26982 0.24209 0.21435 0.18662 0.16681 0.147 0.12719 0.10737 0.1315 0.17821 0.22492 0.25977 0.29462 0.32947 0.34247 0.34371 0.34207 0.34043 0.31018 0.29751 0.28484 0.27218 0.25951
0.20279 0.20336 0.20394 0.20451 0.20508 0.20566 0.20623 0.2068 0.20738 0.20795 0.20852 0.20676 0.205 0.20324 0.20147 0.19971 0.19795 0.19238 0.18681 0.18124 0.17567 0.1701 0.17149 0.17289 0.17428 0.17567 0.17706 0.17826 0.17947 0.18067 0.18187 0.18549 0.18911 0.19273 0.19635 0.20332 0.21029 0.21726 0.22424 0.23121 0.27325 0.3153 0.35735 0.32272 0.19174 0.20125 0.21076 0.22027 0.21791 0.21556 0.2132 0.21084 0.20848 0.20524 0.20199 0.19874 0.19549 0.19433 0.19317 0.19201 0.19084 0.18485 0.17886 0.17287 0.16688 0.17113 0.17538 0.17963 0.18388 0.17691 0.16993 0.16296 0.15599 0.14901 0.16179 0.17457 0.18735 0.17493 0.1625 0.15007 0.16166 0.17068 0.16687 0.17424 0.18161 0.1857 0.1898 0.18826 0.18671 0.15108 0.13362 0.11616 0.13236 0.17858 0.21847 0.22671 0.20741 0.18812 0.16883 0.17082 0.17282 0.17481 0.17681 0.21007 0.24334 0.25836 0.23663 0.21491 0.19319 0.19479 0.19639 0.19798 0.19958 0.20118 0.2099 0.21863 0.22736 0.23608 0.24481 0.21791 0.19101 0.14862 0.10624 0.081602 0.056965 0.10019 0.1364 0.1726 0.18998 0.20735 0.22473 0.23644 0.24095 0.24546 0.2416 0.23774 0.21268 0.18761 0.1581 0.12859 0.084416 0.097777 0.11114 0.1245 0.13786 0.15122 0.18009 0.20896 0.23783 0.2667 0.29781 0.29942 0.30103 0.28907 0.2771 0.27334 0.27825 0.28316 0.28807 0.29298 0.2979
0.31505 0.28591 0.25677 0.22763 0.19849 0.15464 0.17759 0.20054 0.22348 0.26166 0.29983 0.338 0.36529 0.34218 0.31907 0.29597 0.27286 0.24975 0.2426 0.23545 0.2283 0.22115 0.214 0.20685 0.19829 0.18973 0.18117 0.17261 0.16405 0.15514 0.14623 0.13732 0.12841 0.17769 0.22698 0.2204 0.18381 0.14722 0.159 0.17077 0.18254 0.19431 0.22581 0.25731 0.2888 0.27731 0.23585 0.19438 0.19959 0.2048 0.21001 0.21068 0.21136 0.21204 0.21271 0.21339 0.20862 0.20386 0.1991 0.19433 0.18957 0.18439 0.17922 0.17404 0.16886 0.16368 0.15262 0.14157 0.13051 0.11945 0.11626 0.11308 0.10989 0.1067 0.10381 0.10091 0.098022 0.09513 0.12647 0.15782 0.16202 0.14569 0.12937 0.12171 0.11406 0.12082 0.12757 0.13508 0.12413 0.096808 0.095175 0.093542 0.12708 0.16062 0.15987 0.15912 0.15837 0.15761 0.15686 0.1517 0.14653 0.14137 0.13621 0.16665 0.19709 0.23018 0.19592 0.16165 0.12739 0.12138 0.11537 0.10936 0.10335 0.13298 0.16261 0.19223 0.19391 0.19558 0.16408 0.14502 0.12596 0.10646 0.092957 0.079451 0.085136 0.10116 0.11718 0.13601 0.15485 0.18073 0.20662 0.2069 0.20717 0.20744 0.20772 0.18699 0.16627 0.1126 0.12216 0.13171 0.14127 0.15082 0.16038 0.18749 0.21461 0.24173 0.26884 0.27753 0.28622 0.29491 0.3036 0.31229 0.32097 0.32966 0.33835 0.34704 0.35573 0.36442 0.3731 0.38179 0.39048
0.44673 0.4171 0.38746 0.35783 0.32819 0.29856 0.26892 0.23929 0.23534 0.23139 0.22745 0.2235 0.21955 0.2156 0.21165 0.21204 0.21243 0.21282 0.21321 0.21359 0.21398 0.21437 0.21163 0.2089 0.20616 0.20343 0.20069 0.19795 0.19908 0.2002 0.20132 0.20245 0.20357 0.20764 0.21171 0.21578 0.21985 0.22392 0.22268 0.22145 0.22021 0.21897 0.21773 0.2165 0.22172 0.22695 0.23218 0.2374 0.29975 0.36209 0.42444 0.41874 0.32953 0.24032 0.2353 0.23027 0.22524 0.22022 0.22238 0.22455 0.22672 0.22888 0.23105 0.22842 0.22579 0.22316 0.22052 0.21789 0.25115 0.28441 0.31767 0.29567 0.27366 0.21004 0.20153 0.19301 0.1845 0.20322 0.22194 0.23062 0.23687 0.24126 0.24566 0.23383 0.21527 0.21458 0.21419 0.21073 0.21339 0.21605 0.22996 0.25762 0.27814 0.28752 0.26784 0.24816 0.22849 0.23435 0.24022 0.24608 0.25194 0.25781 0.25266 0.24752 0.24238 0.23724 0.23209 0.22695 0.22573 0.22451 0.22328 0.22206 0.22084 0.21962 0.21587 0.21212 0.20837 0.20462 0.20087 0.19712 0.17103 0.14494 0.11886 0.092767 0.13975 0.17776 0.21578 0.25574 0.2957 0.29862 0.29978 0.30044 0.24897 0.19749 0.14602 0.15143 0.15684 0.16225 0.16766 0.17307 0.17848 0.22195 0.26542 0.30889 0.35235 0.36653 0.33792 0.3188 0.29969 0.25098 0.20226 0.15355 0.15361 0.15367 0.15374 0.1538 0.15387 0.15393 0.15399 0.15406 0.15412
0.088151 0.13876 0.18936 0.23997 0.27168 0.30339 0.3351 0.36725 0.38322 0.39919 0.39353 0.35695 0.33566 0.29072 0.24578 0.20083 0.18245 0.16406 0.14567 0.12729 0.1677 0.20811 0.24292 0.27694 0.30275 0.26214 0.22153 0.18092 0.16017 0.13941 0.11866 0.09791 0.15863 0.23207 0.29918 0.31157 0.28559 0.25961 0.23364 0.20766 0.21402 0.22039 0.22675 0.23312 0.23949 0.23474 0.23 0.22525 0.2205 0.21576 0.21255 0.20934 0.20612 0.20291 0.1997 0.25326 0.30683 0.36039 0.36681 0.28169 0.19656 0.19131 0.18606 0.18082 0.17557 0.17032 0.1937 0.21708 0.24046 0.26384 0.23353 0.20321 0.18572 0.16822 0.17158 0.17493 0.17829 0.19123 0.20417 0.20888 0.21359 0.22903 0.22881 0.21901 0.2092 0.19234 0.17548 0.15345 0.17218 0.1909 0.20963 0.20424 0.19886 0.19348 0.1881 0.18272 0.1838 0.18488 0.18596 0.18704 0.18812 0.1892 0.18607 0.18294 0.17982 0.17669 0.17357 0.17663 0.1797 0.18277 0.18584 0.18891 0.19198 0.18954 0.18709 0.18464 0.18219 0.17974 0.17729 0.17491 0.17252 0.17014 0.16776 0.16537 0.16299 0.19782 0.23266 0.26749 0.30233 0.30842 0.26431 0.24683 0.22936 0.18621 0.14307 0.14925 0.15544 0.16162 0.16781 0.17399 0.20437 0.23474 0.26511 0.29548 0.30224 0.30899 0.31574 0.32249 0.32924 0.336 0.34275 0.3495 0.35625 0.363 0.36976 0.37651 0.38326 0.39001 0.39676 0.40352 0.41027
0.37349 0.37552 0.37754 0.33744 0.29735 0.25725 0.21715 0.21112 0.2051 0.19908 0.19305 0.18703 0.181 0.17498 0.16895 0.19384 0.21872 0.2436 0.26848 0.29336 0.32008 0.27415 0.22822 0.18229 0.17288 0.16347 0.15406 0.14465 0.13525 0.17205 0.20885 0.24565 0.25915 0.21957 0.18 0.14042 0.14584 0.15127 0.15669 0.16212 0.16754 0.222 0.27645 0.3309 0.33261 0.29183 0.25105 0.21027 0.21153 0.21279 0.21405 0.21531 0.21657 0.21581 0.21506 0.2143 0.21354 0.21279 0.20572 0.19865 0.19158 0.18451 0.17744 0.17037 0.17123 0.1721 0.17296 0.17383 0.17469 0.16236 0.15003 0.1377 0.12537 0.14593 0.16649 0.20773 0.21033 0.21294 0.18573 0.17799 0.17033 0.16267 0.14098 0.14808 0.15518 0.16182 0.16846 0.16297 0.15748 0.14097 0.15192 0.16287 0.20537 0.21325 0.19728 0.18132 0.16536 0.1494 0.15212 0.15484 0.15756 0.16028 0.17342 0.18655 0.19968 0.21282 0.19468 0.17655 0.15178 0.12702 0.11775 0.10849 0.13118 0.18687 0.17518 0.1635 0.15181 0.14013 0.12845 0.12687 0.1253 0.12373 0.12216 0.12059 0.11902 0.15776 0.19651 0.23525 0.24611 0.23235 0.22535 0.21835 0.17848 0.13862 0.13373 0.12884 0.12395 0.11906 0.14277 0.16648 0.19019 0.22528 0.23776 0.25024 0.2576 0.23221 0.20681 0.18142 0.15602 0.13684 0.11765 0.09847 0.079286 0.11455 0.15275 0.19095 0.22915 0.26735 0.30556 0.34376 0.38196
0.1463 0.16001 0.17372 0.18742 0.20113 0.21484 0.22854 0.27045 0.31235 0.35425 0.35246 0.29934 0.24622 0.19309 0.17413 0.15517 0.13621 0.11725 0.16512 0.21299 0.27684 0.24753 0.21821 0.1889 0.18474 0.18058 0.17642 0.17226 0.1681 0.16486 0.16163 0.15839 0.15515 0.16633 0.17751 0.18869 0.19986 0.20905 0.21824 0.22743 0.23662 0.2385 0.24039 0.24227 0.24415 0.24117 0.2382 0.23523 0.23225 0.23353 0.2348 0.23608 0.23736 0.2358 0.23424 0.23269 0.23113 0.22093 0.21073 0.20053 0.19034 0.17987 0.16941 0.15894 0.14848 0.14238 0.13627 0.13017 0.15158 0.17298 0.19439 0.21579 0.17842 0.14105 0.142 0.16491 0.18783 0.18153 0.17523 0.16687 0.15851 0.16968 0.1462 0.15471 0.18755 0.19872 0.20989 0.19904 0.18226 0.16548 0.17006 0.17464 0.17922 0.1838 0.17982 0.17584 0.17186 0.16789 0.17367 0.17945 0.18523 0.18347 0.1817 0.17994 0.17818 0.18137 0.18456 0.18776 0.19095 0.19415 0.19288 0.19162 0.19035 0.18909 0.19161 0.19413 0.19665 0.19917 0.19942 0.19968 0.19993 0.20018 0.20044 0.2016 0.20277 0.20394 0.2051 0.24146 0.27782 0.31417 0.31757 0.24424 0.17091 0.16126 0.15162 0.14197 0.13232 0.18682 0.24132 0.26764 0.30163 0.29473 0.28783 0.23759 0.18735 0.13664 0.085924 0.063633 0.09004 0.11645 0.14285 0.17627 0.20969 0.24311 0.27634 0.29003 0.29066 0.29129 0.29192 0.29255 0.29318
0.090291 0.13257 0.17486 0.20499 0.23513 0.26526 0.2866 0.30794 0.32928 0.32713 0.32499 0.2882 0.25141 0.21463 0.21297 0.21132 0.20966 0.20801 0.20635 0.20078 0.19522 0.18965 0.18408 0.17851 0.16755 0.1566 0.14564 0.13468 0.16315 0.19162 0.22008 0.21554 0.18442 0.1533 0.16505 0.1768 0.18855 0.19203 0.19551 0.19898 0.20246 0.20594 0.21345 0.22096 0.22848 0.23599 0.23593 0.23588 0.23582 0.23576 0.22971 0.22367 0.21762 0.21157 0.20908 0.20658 0.20409 0.2016 0.1991 0.19055 0.182 0.17344 0.16489 0.15747 0.15006 0.14264 0.13522 0.12944 0.12365 0.11786 0.11208 0.12167 0.13127 0.14087 0.13403 0.1272 0.12037 0.11353 0.11338 0.11323 0.11308 0.11292 0.10508 0.097242 0.10853 0.13731 0.12892 0.12053 0.075093 0.076828 0.11501 0.13628 0.15756 0.1711 0.14147 0.11184 0.11671 0.12159 0.12646 0.13133 0.1362 0.13227 0.12834 0.12441 0.12048 0.12554 0.13059 0.13565 0.14071 0.14306 0.1454 0.14774 0.15009 0.14926 0.14844 0.14761 0.14679 0.2014 0.25601 0.24935 0.24269 0.19185 0.14101 0.14857 0.15613 0.16369 0.16311 0.16253 0.16194 0.16136 0.16077 0.15982 0.15886 0.15791 0.15696 0.156 0.15505 0.1788 0.20255 0.2263 0.25005 0.24346 0.23687 0.19799 0.15912 0.13346 0.10781 0.082149 0.088714 0.095279 0.14069 0.1861 0.23151 0.27693 0.32234 0.36775 0.41316 0.45857 0.50398 0.5494 0.59481
0.069233 0.094696 0.12016 0.14562 0.17109 0.19655 0.24188 0.28721 0.33254 0.37787 0.39462 0.33829 0.28196 0.22563 0.22415 0.22266 0.22118 0.21969 0.2182 0.21672 0.21523 0.21287 0.21051 0.20815 0.20579 0.20342 0.20106 0.20532 0.20957 0.21383 0.21808 0.22234 0.22532 0.22829 0.23127 0.23425 0.23722 0.23509 0.23296 0.23083 0.2287 0.22657 0.21944 0.21231 0.20518 0.19805 0.1993 0.20055 0.2018 0.20305 0.20843 0.2138 0.21917 0.22455 0.22992 0.21689 0.20386 0.19083 0.1778 0.18569 0.19359 0.20149 0.20938 0.20242 0.19545 0.18849 0.18153 0.17456 0.19455 0.21454 0.23452 0.22836 0.22219 0.19242 0.19212 0.19181 0.21065 0.19765 0.19464 0.24434 0.27284 0.30133 0.30512 0.26235 0.21958 0.22039 0.2212 0.22201 0.21913 0.21625 0.21336 0.21048 0.2076 0.21205 0.2165 0.22095 0.2254 0.22985 0.22678 0.2237 0.22062 0.21755 0.22288 0.22822 0.23355 0.23888 0.24422 0.24611 0.24801 0.24991 0.2518 0.25529 0.25878 0.26227 0.26576 0.26925 0.31824 0.36724 0.41623 0.39158 0.31623 0.24089 0.24424 0.2476 0.25096 0.25432 0.25015 0.24598 0.24181 0.23764 0.23347 0.23416 0.23486 0.23556 0.23625 0.23695 0.23765 0.2409 0.24415 0.2474 0.25065 0.2539 0.25715 0.25464 0.25213 0.24961 0.2471 0.24459 0.24208 0.23957 0.23706 0.23455 0.23204 0.22953 0.22702 0.22451 0.222 0.21949 0.21698 0.21447 0.21196
0.34267 0.31511 0.28756 0.25174 0.21593 0.18011 0.16455 0.14898 0.13342 0.18179 0.21695 0.25211 0.28727 0.27971 0.27215 0.26458 0.25702 0.24946 0.24189 0.23641 0.23092 0.22543 0.21994 0.21445 0.20896 0.20347 0.22436 0.24526 0.26615 0.28704 0.25224 0.13825 0.14494 0.15164 0.15833 0.16502 0.17045 0.17587 0.18129 0.18672 0.19214 0.19089 0.18963 0.18838 0.18712 0.22158 0.25604 0.29049 0.28596 0.28144 0.21728 0.15312 0.15315 0.15318 0.15322 0.15694 0.16066 0.16439 0.16811 0.15527 0.14243 0.12958 0.11674 0.14869 0.18064 0.19725 0.19112 0.17791 0.15028 0.12264 0.12667 0.1307 0.14108 0.15146 0.16184 0.15067 0.13949 0.12831 0.13133 0.17161 0.16491 0.15821 0.1515 0.1448 0.14913 0.15346 0.1578 0.16213 0.15845 0.15478 0.15111 0.14743 0.14837 0.14931 0.15024 0.15118 0.15212 0.14897 0.14582 0.14267 0.13952 0.13637 0.14004 0.1437 0.14736 0.15102 0.21937 0.28772 0.29333 0.23411 0.1749 0.17559 0.17627 0.17696 0.17764 0.22115 0.26466 0.30817 0.3159 0.24919 0.18249 0.18459 0.1867 0.1888 0.1909 0.193 0.1931 0.1932 0.1933 0.1934 0.1935 0.18992 0.18633 0.18274 0.17916 0.17557 0.17198 0.21187 0.25177 0.29166 0.31696 0.28566 0.25437 0.22307 0.21781 0.21255 0.20729 0.20203 0.19677 0.22671 0.25666 0.2866 0.28837 0.2742 0.26071 0.24722 0.20105 0.16329 0.12554 0.087787 0.050034
0.26949 0.29361 0.31773 0.34158 0.36842 0.37842 0.34739 0.31635 0.28532 0.25988 0.23443 0.20899 0.18355 0.11258 0.066027 0.091997 0.13212 0.17225 0.21237 0.21152 0.21066 0.20981 0.20896 0.2081 0.20725 0.207 0.20674 0.20649 0.20624 0.20598 0.20573 0.23564 0.26555 0.29546 0.32538 0.33111 0.26744 0.20378 0.20439 0.20499 0.2056 0.2062 0.20855 0.21089 0.21324 0.21558 0.21793 0.22027 0.21637 0.21247 0.20857 0.20467 0.23544 0.26621 0.29697 0.27888 0.21708 0.15528 0.15232 0.14936 0.1464 0.14343 0.14047 0.14405 0.14762 0.15119 0.15477 0.14303 0.1313 0.11956 0.10782 0.12382 0.13982 0.13055 0.13859 0.15714 0.15002 0.15986 0.1573 0.15474 0.13232 0.1276 0.12288 0.11349 0.1041 0.10868 0.11327 0.1854 0.17521 0.16502 0.15483 0.15668 0.15853 0.16038 0.16223 0.16408 0.16081 0.15754 0.15427 0.15099 0.14772 0.1507 0.15369 0.15668 0.15966 0.16265 0.16447 0.16629 0.16811 0.16993 0.17175 0.17258 0.17341 0.17424 0.17507 0.21486 0.25466 0.29445 0.28272 0.22175 0.16077 0.16729 0.17381 0.18033 0.18686 0.19338 0.19747 0.20156 0.20565 0.20973 0.21382 0.2135 0.21317 0.21285 0.21252 0.21219 0.21187 0.21278 0.2137 0.21461 0.21553 0.21644 0.21736 0.19428 0.17119 0.14811 0.12502 0.14849 0.18501 0.22152 0.26268 0.30385 0.30007 0.28234 0.27078 0.25922 0.24767 0.23611 0.22455 0.213 0.20144
0.32893 0.34046 0.35199 0.34956 0.34317 0.33825 0.33333 0.32503 0.31673 0.27956 0.26849 0.29592 0.30352 0.28415 0.27823 0.27232 0.25577 0.23921 0.2258 0.21239 0.20652 0.20065 0.19364 0.18663 0.17962 0.17485 0.17008 0.16531 0.16613 0.16696 0.17439 0.18183 0.17931 0.17678 0.17334 0.16989 0.17588 0.18187 0.18398 0.18609 0.1937 0.20132 0.20893 0.22425 0.23957 0.24192 0.24427 0.24639 0.24691 0.25179 0.25897 0.26615 0.2671 0.26805 0.269 0.26437 0.25974 0.26069 0.26165 0.25622 0.2508 0.2221 0.2174 0.21705 0.20941 0.20413 0.19885 0.19358 0.18072 0.16786 0.16156 0.15265 0.14262 0.13258 0.10963 0.11112 0.11058 0.095669 0.080753 0.070729 0.060705 0.050681 0.03037 0.01006 0.001088 -0.0078836 -0.0085329 0.0048312 0.011445 0.01806 0.043549 0.041611 0.039672 0.036025 0.032379 0.045305 0.058232 0.071158 0.079836 0.079653 0.079469 0.071865 0.07339 0.068877 0.056137 0.060039 0.056496 0.052953 0.052116 0.051279 0.069451 0.077537 0.067078 0.061864 0.05665 0.050417 0.044184 0.046761 0.049339 0.05103 0.052721 0.060125 0.067416 0.074707 0.072566 0.070425 0.083536 0.096514 0.096036 0.095558 0.080519 0.061638 0.080212 0.092075 0.10394 0.10336 0.10278 0.10478 0.10679 0.12915 0.13741 0.14567 0.14573 0.14578 0.1556 0.16542 0.17222 0.15986 0.1475 0.15246 0.15741 0.18841 0.18154 0.17993 0.19297 0.1974 0.20183 0.19763 0.19343 0.18923 0.18503
0.29863 0.29689 0.29514 0.28319 0.28188 0.28058 0.27927 0.27256 0.26585 0.25971 0.24773 0.23816 0.22835 0.21854 0.21807 0.21215 0.18855 0.18751 0.18646 0.18493 0.17533 0.16574 0.15157 0.15151 0.13866 0.13531 0.14366 0.15201 0.15019 0.1284 0.1334 0.1384 0.1434 0.14923 0.15505 0.16447 0.17813 0.1918 0.18815 0.188 0.21696 0.2469 0.24075 0.23473 0.2287 0.21937 0.2253 0.24492 0.26333 0.26934 0.26018 0.25379 0.24741 0.2264 0.21839 0.21235 0.2063 0.20025 0.18974 0.17924 0.17022 0.16119 0.15217 0.13163 0.11108 0.097602 0.084122 0.070301 0.05648 0.020353 0.0034941 -0.013365 -0.022288 0.016313 0.035432 0.054551 0.056067 0.057976 0.068247 0.078518 0.085282 0.092046 0.09881 0.10809 0.11736 0.12701 0.13665 0.14316 0.14966 0.15361 0.15756 0.16151 0.16354 0.16558 0.1689 0.1751 0.15865 0.1493 0.15573 0.13551 0.10556 0.10137 0.10568 0.10999 0.10119 0.082413 0.068897 0.05538 0.056904 0.066615 0.055485 0.044354 0.018463 0.013625 0.025563 0.037501 0.030674 0.024186 0.017698 0.028159 0.038619 0.046796 0.038673 0.030549 0.023321 0.016094 0.022159 0.028225 0.042325 0.056424 0.06712 0.077816 0.079837 0.081858 0.084677 0.09033 0.081542 0.072754 0.072751 0.072748 0.072744 0.079941 0.087137 0.094333 0.1058 0.10198 0.098161 0.094343 0.086339 0.078335 0.070331 0.074736 0.07914 0.09598 0.097868 0.10165 0.10543 0.10195 0.092766 0.083581 0.074396
0.3475 0.30828 0.26905 0.26797 0.26689 0.27558 0.26481 0.25403 0.25461 0.2433 0.24166 0.24469 0.23405 0.23061 0.22718 0.22302 0.20958 0.18487 0.1811 0.19234 0.19436 0.19639 0.19191 0.18743 0.18384 0.20152 0.20235 0.20317 0.18211 0.17862 0.19524 0.19405 0.18537 0.18853 0.19169 0.19108 0.19951 0.18961 0.17971 0.18312 0.19767 0.21223 0.21488 0.21754 0.22253 0.22752 0.22341 0.21929 0.20312 0.20767 0.19582 0.17549 0.15516 0.14709 0.16155 0.13237 0.11494 0.097509 0.086917 0.076325 0.069344 0.062364 0.055383 0.045617 0.03585 0.035138 0.034426 0.033714 0.050507 0.067299 0.10012 0.10783 0.11554 0.1226 0.12966 0.15375 0.16161 0.16454 0.16852 0.1858 0.20067 0.20601 0.20687 0.20773 0.21437 0.23114 0.20565 0.1968 0.18796 0.1843 0.18065 0.17699 0.16491 0.15283 0.14076 0.13223 0.12371 0.12304 0.12237 0.1217 0.11905 0.11876 0.11847 0.11818 0.11481 0.11144 0.10807 0.11003 0.112 0.11396 0.12797 0.14197 0.15327 0.17107 0.17177 0.16634 0.16636 0.14591 0.14627 0.14663 0.14971 0.15279 0.15288 0.15297 0.15981 0.16241 0.16502 0.15956 0.15411 0.14812 0.14213 0.1336 0.12507 0.12124 0.1174 0.11811 0.11055 0.11168 0.11281 0.1106 0.10839 0.11771 0.11413 0.088497 0.11551 0.11838 0.12124 0.11274 0.11284 0.11294 0.11304 0.10703 0.10103 0.10133 0.088051 0.098138 0.097938 0.080593 0.094984 0.10937 0.12377
0.25131 0.23387 0.21642 0.20073 0.18504 0.17541 0.16578 0.1521 0.13652 0.12094 0.1102 0.10393 0.097653 0.098554 0.12445 0.15034 0.15534 0.16034 0.16535 0.1644 0.17981 0.19522 0.2079 0.22057 0.22077 0.22097 0.20671 0.19246 0.19251 0.20824 0.20023 0.17264 0.14963 0.15017 0.15071 0.13873 0.12102 0.1033 0.081656 0.072667 0.064308 0.05595 0.061631 0.067313 0.072995 0.078957 0.08492 0.090883 0.097979 0.10508 0.11609 0.12711 0.13812 0.1471 0.15609 0.16267 0.16926 0.17979 0.19032 0.20801 0.20894 0.20987 0.21058 0.21129 0.23226 0.25271 0.27316 0.28011 0.26295 0.27508 0.2774 0.27971 0.26554 0.25138 0.25531 0.28613 0.2902 0.29426 0.28753 0.2808 0.25429 0.24491 0.23552 0.22554 0.21555 0.18915 0.18367 0.18098 0.17829 0.17064 0.16298 0.15532 0.14767 0.13436 0.12104 0.10773 0.097049 0.086365 0.085976 0.085587 0.085124 0.062756 0.048397 0.034038 0.035505 0.036972 0.04907 0.053017 0.055517 0.058017 0.061503 0.075896 0.08241 0.057753 0.057192 0.056631 0.065493 0.074355 0.074946 0.075538 0.090715 0.08698 0.08507 0.088865 0.074785 0.060705 0.048595 0.056196 0.063796 0.076864 0.089932 0.088568 0.087205 0.080171 0.073138 0.071128 0.069118 0.06358 0.058041 0.052927 0.047812 0.044631 0.041449 0.046107 0.050765 0.052113 0.051609 0.05185 0.05289 0.053931 0.063689 0.058774 0.047119 0.054122 0.061125 0.092123 0.086337 0.056408 0.026479 -0.0034505 -0.03338
0.091235 0.099555 0.10787 0.10429 0.11683 0.12938 0.14326 0.15714 0.17142 0.1857 0.19999 0.20722 0.21445 0.22168 0.24625 0.26415 0.25308 0.25631 0.26498 0.27365 0.29372 0.30135 0.30899 0.31069 0.3124 0.3141 0.30422 0.29434 0.28446 0.25779 0.24669 0.2356 0.21799 0.20039 0.18278 0.16633 0.14988 0.13343 0.10473 0.076034 0.062043 0.048052 0.034061 0.043405 0.030763 0.014818 0.035133 0.054093 0.074947 0.09254 0.11013 0.11958 0.12644 0.1498 0.14912 0.17159 0.20567 0.2135 0.22133 0.22916 0.24183 0.2545 0.25179 0.26198 0.27172 0.28146 0.28266 0.28387 0.28027 0.27667 0.27388 0.27109 0.26396 0.25684 0.24737 0.2379 0.22842 0.21993 0.21143 0.20369 0.17923 0.16845 0.15766 0.14688 0.14301 0.13915 0.13529 0.12482 0.11434 0.1232 0.13638 0.1287 0.1385 0.14829 0.15206 0.15584 0.16228 0.16871 0.1893 0.2096 0.20456 0.19525 0.18594 0.18479 0.18364 0.18249 0.17532 0.16814 0.17136 0.17062 0.16988 0.13702 0.12258 0.12918 0.13786 0.14655 0.1532 0.13107 0.12711 0.12591 0.11117 0.096429 0.07863 0.063535 0.061963 0.083603 0.070901 0.070934 0.089322 0.10771 0.10568 0.10365 0.083596 0.08413 0.084664 0.085423 0.086182 0.08769 0.089199 0.096551 0.1039 0.1098 0.11569 0.078353 0.07411 0.069868 0.081826 0.093784 0.092393 0.091001 0.08961 0.087909 0.086207 0.084506 0.077047 0.069589 0.06213 0.054671 0.047213 0.039754 0.032295
0.10249 0.10662 0.11074 0.11487 0.11381 0.11275 0.11168 0.12303 0.13437 0.14572 0.16226 0.1788 0.1742 0.17898 0.19698 0.21497 0.22464 0.2343 0.24397 0.24322 0.25088 0.25855 0.27585 0.27745 0.27511 0.27527 0.27543 0.2853 0.27718 0.26907 0.25899 0.24891 0.22661 0.20432 0.18859 0.17286 0.15714 0.14021 0.12329 0.10637 0.085328 0.064286 0.043244 0.035213 0.027196 0.015099 0.042528 0.070412 0.088216 0.10602 0.12301 0.13999 0.15698 0.19538 0.2182 0.23819 0.25125 0.2643 0.29079 0.29461 0.29842 0.30063 0.30284 0.30505 0.31461 0.32416 0.32337 0.30331 0.28362 0.26239 0.24628 0.23017 0.20907 0.18796 0.16686 0.14576 0.12997 0.11418 0.098395 0.082606 0.066818 0.065837 0.076544 0.087252 0.098381 0.10951 0.12324 0.13696 0.15069 0.17525 0.19981 0.20348 0.20016 0.20571 0.21126 0.21997 0.22529 0.23062 0.22872 0.22682 0.22675 0.22668 0.20359 0.1805 0.15741 0.14288 0.12834 0.11381 0.099273 0.097004 0.094736 0.086472 0.078208 0.069944 0.083489 0.10025 0.10735 0.11446 0.12259 0.12635 0.13388 0.13348 0.13307 0.14189 0.15072 0.16828 0.18584 0.1919 0.18642 0.18095 0.18434 0.18173 0.18291 0.18409 0.18316 0.18223 0.18129 0.17399 0.16669 0.15618 0.16056 0.1625 0.16443 0.16637 0.16527 0.16417 0.16234 0.14507 0.13855 0.1397 0.14848 0.1562 0.14022 0.1172 0.094181 0.071163 0.048145 0.025128 0.0021097 -0.020908 -0.043926
0.094139 0.10364 0.11314 0.093882 0.10408 0.11428 0.12447 0.14084 0.15721 0.17357 0.17201 0.17314 0.17432 0.17501 0.17569 0.1871 0.20611 0.21699 0.21702 0.23657 0.23237 0.22818 0.23596 0.24373 0.2543 0.26487 0.24626 0.23661 0.24868 0.23757 0.22645 0.21534 0.20422 0.18608 0.16793 0.14979 0.13165 0.11077 0.089884 0.078328 0.066771 0.050125 0.037926 0.025728 0.042301 0.065074 0.078323 0.091572 0.13224 0.16505 0.17916 0.19328 0.20032 0.20736 0.22052 0.23368 0.24683 0.25999 0.2723 0.28461 0.29692 0.30923 0.32155 0.30981 0.29372 0.27762 0.26153 0.24543 0.23242 0.21942 0.20641 0.19341 0.1673 0.1412 0.10969 0.078184 0.061268 0.044351 0.057042 0.069733 0.082424 0.095115 0.11473 0.13434 0.15395 0.17356 0.19863 0.20996 0.2213 0.22604 0.23078 0.23553 0.23645 0.23737 0.22567 0.21983 0.214 0.20223 0.19046 0.17314 0.15581 0.14899 0.14218 0.13732 0.12683 0.11634 0.12184 0.13721 0.15258 0.15497 0.15736 0.16309 0.17389 0.18469 0.19825 0.2118 0.21782 0.19841 0.19735 0.1983 0.19925 0.20016 0.20107 0.19967 0.19828 0.16956 0.16573 0.16191 0.15679 0.15167 0.13168 0.11168 0.082092 0.073466 0.057132 0.040798 0.031269 0.02174 0.032502 0.043264 0.087431 0.098541 0.10965 0.116 0.13273 0.14945 0.1392 0.13688 0.14758 0.14974 0.15191 0.1769 0.1813 0.18571 0.18127 0.18748 0.1937 0.199 0.20431 0.20962 0.21493
0.17128 0.1607 0.15012 0.13955 0.12897 0.1184 0.12005 0.12669 0.13274 0.13879 0.1602 0.15701 0.18221 0.2089 0.23559 0.25382 0.25575 0.25768 0.25116 0.24464 0.2108 0.19402 0.17724 0.15309 0.12893 0.10477 0.093736 0.082697 0.071658 0.093184 0.11471 0.16476 0.21481 0.2379 0.261 0.28409 0.27421 0.26433 0.2375 0.21068 0.18385 0.15702 0.14664 0.13627 0.1259 0.11553 0.10516 0.094787 0.12374 0.1527 0.21031 0.26386 0.28638 0.29769 0.309 0.32142 0.30869 0.30535 0.30202 0.28799 0.27396 0.23382 0.2325 0.23118 0.22309 0.20495 0.1868 0.16865 0.15638 0.1441 0.13182 0.13315 0.13447 0.13579 0.13919 0.14259 0.15319 0.15498 0.15678 0.16009 0.1634 0.16671 0.19803 0.21082 0.22361 0.23089 0.23816 0.24544 0.23763 0.22983 0.21647 0.20311 0.19195 0.18078 0.16045 0.14012 0.13907 0.14512 0.12911 0.12259 0.11608 0.12237 0.12045 0.11421 0.11291 0.11446 0.11184 0.10921 0.077523 0.075565 0.083854 0.092143 0.095626 0.09911 0.10259 0.10699 0.1114 0.093126 0.081116 0.078361 0.090717 0.10438 0.0969 0.089416 0.081053 0.07269 0.073744 0.074799 0.080673 0.071752 0.074862 0.077972 0.083892 0.089813 0.08177 0.090663 0.10268 0.086109 0.092709 0.099308 0.10591 0.11246 0.11902 0.11688 0.12312 0.12936 0.13369 0.13802 0.14235 0.14347 0.14458 0.13348 0.126 0.1275 0.129 0.13051 0.13201 0.13351 0.13501 0.13651 0.13801
0.3034 0.31202 0.32065 0.32928 0.3379 0.34668 0.34965 0.36873 0.37443 0.38012 0.36881 0.30504 0.27364 0.24225 0.20464 0.16703 0.14064 0.11424 0.092184 0.070124 0.084888 0.099652 0.11442 0.12918 0.14394 0.17989 0.21584 0.25179 0.28773 0.30175 0.30165 0.31282 0.3202 0.32759 0.32383 0.30587 0.28791 0.27137 0.25484 0.20464 0.14411 0.11838 0.09265 0.10925 0.12585 0.14246 0.15906 0.17566 0.20831 0.24097 0.27362 0.30628 0.31142 0.31657 0.30358 0.2906 0.2835 0.2764 0.2493 0.2222 0.18182 0.14144 0.10937 0.077298 0.06019 0.043081 0.025972 0.027488 0.05729 0.074463 0.091636 0.12931 0.1468 0.13493 0.14115 0.14736 0.16687 0.14191 0.11745 0.11543 0.11341 0.11289 0.11237 0.11274 0.10187 0.090992 0.079424 0.089526 0.10167 0.10896 0.11624 0.12353 0.12932 0.13512 0.14091 0.14897 0.17063 0.17165 0.17267 0.16662 0.17357 0.18052 0.18173 0.17634 0.17096 0.15473 0.15656 0.14317 0.12997 0.11678 0.098712 0.080644 0.062576 0.05248 0.042385 0.03229 0.022194 0.026229 0.030264 0.05832 0.084277 0.11023 0.1337 0.15717 0.17967 0.20217 0.21558 0.22898 0.23497 0.24097 0.24645 0.24669 0.25023 0.25376 0.2607 0.25367 0.25152 0.25445 0.26626 0.26392 0.25654 0.24917 0.24003 0.2309 0.22066 0.21041 0.20524 0.20007 0.19489 0.19084 0.18564 0.15314 0.12372 0.12743 0.13114 0.13687 0.14259 0.14832 0.15404 0.15977 0.16549
0.40827 0.40821 0.40816 0.4081 0.39666 0.3987 0.39739 0.3686 0.3398 0.311 0.2822 0.2534 0.2246 0.1958 0.18726 0.17871 0.17016 0.16161 0.15306 0.14451 0.13597 0.12742 0.11887 0.11032 0.13933 0.16834 0.19734 0.22635 0.26938 0.27404 0.27869 0.2749 0.28346 0.29203 0.28619 0.28036 0.2418 0.20324 0.16468 0.16592 0.16716 0.1684 0.16964 0.17088 0.17212 0.17336 0.19811 0.22286 0.24761 0.27236 0.29711 0.32015 0.33288 0.34561 0.36388 0.34197 0.32465 0.29928 0.27391 0.24853 0.22316 0.19778 0.17126 0.14473 0.1182 0.091675 0.065148 0.079936 0.12185 0.14021 0.15856 0.18515 0.19979 0.21443 0.24494 0.25098 0.25703 0.25287 0.25385 0.25018 0.24651 0.24264 0.23878 0.22514 0.21035 0.18962 0.15969 0.13934 0.12809 0.11684 0.10102 0.085196 0.06754 0.077769 0.082087 0.076047 0.081513 0.08698 0.10373 0.12048 0.12566 0.13083 0.13631 0.1418 0.14687 0.15193 0.14895 0.14596 0.14298 0.14433 0.14569 0.14999 0.1543 0.16446 0.18392 0.18131 0.1787 0.17514 0.17157 0.18915 0.20673 0.2074 0.20021 0.20745 0.21469 0.21316 0.21164 0.21556 0.21306 0.21057 0.19969 0.18881 0.17351 0.15822 0.14483 0.13143 0.11804 0.09696 0.07588 0.036628 0.022191 0.017194 0.00056203 0.014325 0.044916 0.0535 0.062083 0.070667 0.089808 0.10895 0.13519 0.16142 0.1612 0.16097 0.13084 0.1537 0.15671 0.15971 0.16271 0.16571 0.16871
0.28456 0.28521 0.28586 0.28651 0.28091 0.27253 0.26415 0.26317 0.25968 0.23043 0.22787 0.2253 0.20102 0.17675 0.15247 0.1282 0.10985 0.091495 0.073145 0.054794 0.076384 0.097974 0.11279 0.12203 0.15841 0.18133 0.20424 0.25685 0.27541 0.29396 0.29517 0.28771 0.28949 0.29127 0.28714 0.283 0.2485 0.22262 0.20973 0.17335 0.1497 0.12606 0.077114 0.091852 0.10659 0.12133 0.15178 0.18224 0.2127 0.24201 0.27132 0.30062 0.31114 0.32166 0.33217 0.34269 0.35321 0.34782 0.34243 0.30846 0.27448 0.2405 0.20653 0.18652 0.1665 0.14649 0.12648 0.10646 0.08645 0.10101 0.11556 0.13012 0.16991 0.18731 0.2047 0.21907 0.23344 0.24033 0.24721 0.24212 0.23703 0.22693 0.21422 0.20152 0.20237 0.20617 0.15742 0.11929 0.09301 0.082431 0.071853 0.075784 0.079714 0.11422 0.12018 0.087405 0.088175 0.10444 0.11094 0.11745 0.12343 0.12941 0.13078 0.13214 0.1335 0.13018 0.12686 0.12172 0.11659 0.13024 0.14388 0.16836 0.19284 0.20881 0.20973 0.21196 0.21418 0.22293 0.23168 0.23894 0.23462 0.22421 0.2064 0.21135 0.21629 0.19389 0.16477 0.14512 0.12547 0.11198 0.098491 0.085003 0.081076 0.07715 0.080765 0.08438 0.09673 0.10908 0.13618 0.16288 0.17772 0.19256 0.2074 0.23431 0.26122 0.26217 0.26051 0.26953 0.27699 0.2712 0.27355 0.28775 0.268 0.25219 0.20912 0.19293 0.17674 0.16055 0.14435 0.12816 0.11197
0.36027 0.32897 0.29767 0.26637 0.23507 0.20002 0.16497 0.12992 0.10952 0.089117 0.10534 0.12156 0.13778 0.18259 0.2274 0.24388 0.25165 0.26435 0.2527 0.21649 0.18882 0.16115 0.13252 0.10389 0.073672 0.091989 0.11031 0.12862 0.14694 0.18207 0.2172 0.25233 0.26076 0.21763 0.1745 0.13137 0.13826 0.14515 0.15203 0.15892 0.16581 0.17269 0.20244 0.23219 0.26194 0.29169 0.32144 0.30685 0.29226 0.23297 0.17369 0.18024 0.18678 0.19332 0.19986 0.20641 0.21295 0.21949 0.24657 0.27364 0.30072 0.3278 0.35488 0.32755 0.25985 0.19215 0.18199 0.17182 0.16166 0.15149 0.14133 0.16772 0.19411 0.22051 0.27218 0.2739 0.27563 0.2611 0.24656 0.25661 0.24 0.2039 0.1678 0.13171 0.098743 0.065779 0.032815 0.017271 0.026997 0.044622 0.062246 0.087971 0.1157 0.12825 0.11482 0.098626 0.10063 0.10264 0.11282 0.11916 0.12712 0.13091 0.13471 0.13249 0.13264 0.12987 0.1271 0.11594 0.12658 0.13722 0.14501 0.1528 0.16059 0.16843 0.16115 0.15386 0.15137 0.14484 0.12078 0.10758 0.094375 0.091943 0.089511 0.087079 0.082193 0.077308 0.072422 0.061453 0.050485 0.039516 0.035598 0.03168 0.035286 0.04755 0.059815 0.075379 0.090944 0.11448 0.12681 0.13198 0.13307 0.13697 0.14088 0.14276 0.14464 0.1414 0.13815 0.13491 0.13482 0.13473 0.13464 0.13455 0.1353 0.13604 0.1314 0.12677 0.12213 0.11749 0.11286 0.10822 0.10359
0.25738 0.26746 0.27754 0.28761 0.29769 0.30777 0.32298 0.32984 0.3367 0.33688 0.31585 0.29483 0.27224 0.24966 0.22119 0.19273 0.16426 0.14441 0.12456 0.10471 0.11745 0.15155 0.18564 0.20746 0.22927 0.25108 0.23441 0.2223 0.23035 0.20399 0.17764 0.15128 0.12492 0.12715 0.12938 0.13161 0.13384 0.13607 0.1383 0.14053 0.14202 0.14352 0.14501 0.14651 0.148 0.1495 0.15099 0.14383 0.13667 0.12951 0.12234 0.11518 0.14709 0.179 0.2109 0.23532 0.25973 0.25862 0.25752 0.25642 0.23043 0.20443 0.15189 0.099355 0.10004 0.10072 0.1014 0.10208 0.13885 0.17561 0.21237 0.22827 0.24417 0.2288 0.21342 0.19805 0.17307 0.1481 0.12909 0.11007 0.088313 0.066555 0.044796 0.036143 0.06267 0.089196 0.11407 0.13894 0.13615 0.12955 0.12295 0.11413 0.1053 0.10102 0.096732 0.089844 0.082956 0.063808 0.04466 0.049858 0.055056 0.060255 0.065453 0.070651 0.07585 0.081048 0.094429 0.10781 0.12119 0.13457 0.14795 0.15091 0.1478 0.1422 0.13659 0.13498 0.13337 0.12941 0.098159 0.066912 0.066119 0.065326 0.064534 0.063741 0.062948 0.083138 0.10333 0.12352 0.14977 0.16153 0.17329 0.18527 0.19725 0.20923 0.20954 0.20985 0.21016 0.21046 0.21077 0.20274 0.19471 0.18668 0.17989 0.1672 0.14688 0.12656 0.10623 0.093578 0.080925 0.068272 0.061846 0.05542 0.047929 0.077298 0.098138 0.10432 0.11051 0.11878 0.12706 0.13533 0.1436
0.41205 0.38065 0.34926 0.32649 0.32938 0.3233 0.29613 0.26897 0.2418 0.21836 0.19491 0.17147 0.14863 0.12579 0.13642 0.14705 0.15768 0.16831 0.19211 0.2159 0.2397 0.26349 0.29842 0.30326 0.3081 0.31294 0.30422 0.2955 0.23395 0.20857 0.18319 0.14323 0.10326 0.11043 0.11759 0.12475 0.16268 0.20061 0.23853 0.26324 0.28796 0.28962 0.29129 0.27244 0.2536 0.21955 0.18549 0.15144 0.14635 0.14126 0.13616 0.13107 0.16223 0.19339 0.22455 0.24511 0.26566 0.27747 0.28929 0.29043 0.25421 0.21799 0.18177 0.14555 0.13967 0.1338 0.12792 0.12205 0.11617 0.1103 0.12549 0.14068 0.15587 0.17106 0.18625 0.20144 0.19196 0.18248 0.173 0.14968 0.11531 0.065238 0.042029 0.01882 0.022034 0.052038 0.082041 0.10898 0.13592 0.15541 0.14334 0.14476 0.14617 0.13633 0.12649 0.11665 0.094347 0.072042 0.049736 0.052924 0.052281 0.049299 0.075769 0.10224 0.11944 0.13664 0.15384 0.16035 0.15991 0.15947 0.16282 0.16617 0.14419 0.12222 0.10024 0.07827 0.081512 0.084755 0.087997 0.09124 0.094482 0.097725 0.10097 0.12473 0.1485 0.17227 0.19603 0.2094 0.22278 0.24005 0.25732 0.2746 0.27431 0.27402 0.2527 0.23138 0.21496 0.19854 0.16019 0.1321 0.10402 0.081681 0.059341 0.058495 0.057648 0.056802 0.070557 0.084312 0.098067 0.13492 0.17177 0.20862 0.24547 0.28232 0.31918 0.35603 0.39288 0.42973 0.46658 0.50343 0.54028
0.28098 0.26227 0.24356 0.23031 0.20863 0.18696 0.16529 0.13654 0.1078 0.079059 0.075087 0.10345 0.13182 0.1599 0.18798 0.21425 0.24051 0.2539 0.26729 0.28067 0.27681 0.27296 0.2816 0.28406 0.24407 0.20408 0.16409 0.13495 0.10581 0.076667 0.047525 0.048027 0.048529 0.09769 0.14685 0.18252 0.2182 0.25387 0.28843 0.28244 0.27646 0.27048 0.26449 0.24567 0.22684 0.20802 0.16585 0.12369 0.13729 0.1509 0.1645 0.17811 0.19172 0.24327 0.29482 0.34637 0.35503 0.35285 0.35066 0.33818 0.30154 0.28256 0.26357 0.21403 0.16449 0.14819 0.13189 0.1156 0.13971 0.16383 0.20173 0.21624 0.23075 0.25664 0.28031 0.27424 0.25036 0.23662 0.20856 0.18051 0.15246 0.12441 0.10121 0.077999 0.054792 0.031586 0.049685 0.082313 0.093971 0.10563 0.10689 0.11269 0.11983 0.10105 0.092496 0.083942 0.091288 0.098634 0.10862 0.10864 0.10865 0.10867 0.10933 0.11 0.11067 0.11133 0.10626 0.1012 0.096132 0.084346 0.072559 0.060378 0.05325 0.046121 0.061482 0.074147 0.086812 0.094425 0.10204 0.11755 0.13307 0.14858 0.16571 0.18284 0.19996 0.20804 0.21255 0.22011 0.20997 0.19983 0.18287 0.1659 0.143 0.1201 0.097194 0.083395 0.069596 0.055796 0.068163 0.080529 0.10675 0.13297 0.15919 0.18536 0.21154 0.23771 0.23606 0.24385 0.2714 0.27029 0.26917 0.26806 0.25807 0.24808 0.2381 0.22811 0.21812 0.20814 0.19815 0.18816 0.17818
0.16826 0.19348 0.2187 0.24392 0.26606 0.28821 0.2977 0.30719 0.32218 0.27763 0.23307 0.18852 0.1532 0.11789 0.082575 0.047259 0.076718 0.15757 0.19147 0.22536 0.23373 0.211 0.18828 0.16556 0.14283 0.14105 0.13927 0.13748 0.1357 0.13391 0.13213 0.16564 0.19914 0.23265 0.22943 0.1752 0.12096 0.12854 0.13612 0.14371 0.15129 0.15887 0.16645 0.16976 0.17306 0.17637 0.17967 0.18298 0.18813 0.19329 0.19845 0.2036 0.20876 0.24731 0.28587 0.32442 0.36297 0.3601 0.28959 0.21908 0.21624 0.2134 0.21056 0.20771 0.20487 0.20203 0.1943 0.18657 0.17883 0.1711 0.16337 0.15563 0.15201 0.14839 0.14477 0.14115 0.13752 0.18646 0.2354 0.28434 0.28235 0.28036 0.24442 0.20848 0.17255 0.14843 0.12432 0.1002 0.11726 0.13431 0.15373 0.17315 0.17471 0.17626 0.17782 0.15787 0.13791 0.11914 0.11238 0.1038 0.10339 0.10898 0.10854 0.10811 0.10606 0.10402 0.094701 0.085381 0.064858 0.070448 0.071185 0.070478 0.09359 0.10765 0.12172 0.12963 0.13754 0.14545 0.16757 0.17885 0.17494 0.17153 0.1861 0.17364 0.16118 0.14262 0.12405 0.10145 0.089837 0.078223 0.074703 0.071183 0.081561 0.091938 0.10232 0.11269 0.13546 0.15822 0.18099 0.2299 0.2464 0.22906 0.22706 0.22506 0.22306 0.2184 0.21374 0.20457 0.19684 0.1891 0.16476 0.1521 0.13945 0.13411 0.14783 0.16156 0.17528 0.189 0.20273 0.21645 0.23017
0.13213 0.13561 0.1391 0.14258 0.1727 0.19876 0.22483 0.25089 0.26908 0.28726 0.30544 0.32363 0.32425 0.29296 0.26166 0.23037 0.20083 0.17129 0.14176 0.13014 0.11324 0.10562 0.1373 0.16898 0.18299 0.19699 0.21099 0.20807 0.20514 0.17928 0.15342 0.12755 0.1247 0.12185 0.11899 0.11614 0.11328 0.13987 0.16646 0.19305 0.18686 0.19272 0.19691 0.1623 0.1277 0.13503 0.14237 0.1497 0.15704 0.18152 0.20601 0.23049 0.25498 0.26637 0.22535 0.18432 0.15519 0.12606 0.096931 0.090852 0.1377 0.18454 0.1834 0.18225 0.1811 0.17996 0.17881 0.17767 0.16105 0.14443 0.12781 0.11119 0.094571 0.12975 0.16477 0.19978 0.2229 0.24603 0.24506 0.2324 0.19509 0.13863 0.082175 0.081183 0.080192 0.0792 0.078209 0.11063 0.14306 0.17549 0.17844 0.16604 0.154 0.14196 0.11365 0.085338 0.072445 0.059552 0.064519 0.069486 0.090865 0.10914 0.12741 0.12237 0.10397 0.085579 0.067184 0.057419 0.047653 0.037888 0.028122 0.033671 0.03922 0.044768 0.062407 0.080046 0.089212 0.098378 0.10322 0.11249 0.12176 0.11842 0.10509 0.10988 0.11467 0.10168 0.088677 0.06436 0.040044 0.043202 0.056016 0.06883 0.081646 0.094463 0.12654 0.14754 0.16871 0.18343 0.19816 0.20711 0.20314 0.19977 0.1964 0.17803 0.15967 0.1413 0.12294 0.10458 0.10051 0.096444 0.092379 0.088314 0.084248 0.080183 0.076117 0.072052 0.067987 0.063921 0.059856 0.055791 0.051725
0.29485 0.29593 0.29701 0.29809 0.31556 0.3227 0.32983 0.3304 0.33097 0.29935 0.25691 0.22491 0.19292 0.16092 0.13176 0.10259 0.073429 0.065749 0.11789 0.15181 0.18573 0.21723 0.24874 0.26351 0.27828 0.25949 0.22993 0.20037 0.1708 0.13635 0.1019 0.067455 0.066097 0.12082 0.17553 0.20961 0.24369 0.24529 0.24688 0.21937 0.19185 0.15867 0.12549 0.092316 0.060602 0.1007 0.1408 0.1809 0.23116 0.28141 0.33167 0.34239 0.29255 0.24272 0.19288 0.19326 0.19364 0.19402 0.1944 0.19478 0.19516 0.24269 0.29022 0.33774 0.34982 0.30668 0.26354 0.22039 0.17725 0.17499 0.17273 0.17048 0.16822 0.16596 0.1637 0.19988 0.23605 0.27223 0.3084 0.28467 0.26094 0.22424 0.18754 0.15084 0.14983 0.14883 0.14782 0.14681 0.16385 0.18088 0.19792 0.21496 0.20332 0.19168 0.18005 0.15127 0.1225 0.10831 0.094119 0.07993 0.0946 0.11781 0.14103 0.15434 0.16765 0.15989 0.15213 0.1293 0.10603 0.10433 0.10263 0.11877 0.13491 0.15104 0.16269 0.17433 0.18597 0.177 0.16802 0.1465 0.13892 0.13376 0.12861 0.11814 0.10767 0.093409 0.08954 0.085671 0.10005 0.12495 0.14985 0.17476 0.18888 0.20301 0.21713 0.19913 0.21365 0.25674 0.25075 0.22663 0.20251 0.17652 0.15053 0.12777 0.105 0.096185 0.089 0.081814 0.083476 0.093724 0.10227 0.15271 0.20316 0.23072 0.25828 0.28584 0.27708 0.26832 0.25956 0.2508 0.24204
0.2711 0.25378 0.23646 0.21914 0.20182 0.1845 0.13831 0.084608 0.072634 0.094271 0.11591 0.13754 0.16204 0.18653 0.21102 0.25536 0.27181 0.28825 0.29002 0.29191 0.2938 0.2732 0.21076 0.19065 0.17053 0.13801 0.1055 0.07783 0.050164 0.068001 0.096101 0.1242 0.1523 0.16746 0.18263 0.19779 0.21295 0.20195 0.19095 0.17995 0.14471 0.10948 0.097055 0.084633 0.11071 0.13679 0.16251 0.18823 0.21396 0.20118 0.1884 0.17563 0.16285 0.15008 0.15523 0.16039 0.16555 0.1707 0.17586 0.18101 0.181 0.18098 0.18096 0.18094 0.18093 0.18091 0.18089 0.17415 0.16741 0.16067 0.15393 0.14719 0.14045 0.17767 0.21488 0.2521 0.25444 0.22963 0.20482 0.18001 0.1552 0.14877 0.14233 0.1359 0.12946 0.12303 0.11659 0.13687 0.15715 0.17742 0.17173 0.16604 0.16307 0.15741 0.1413 0.1252 0.10615 0.087111 0.073797 0.10615 0.13638 0.14553 0.14686 0.13934 0.13183 0.12581 0.12741 0.11579 0.09356 0.088551 0.076168 0.070733 0.096748 0.12276 0.132 0.14123 0.15047 0.14674 0.143 0.14587 0.14299 0.12561 0.091013 0.072534 0.054056 0.057068 0.06008 0.075271 0.090461 0.11049 0.13052 0.15055 0.17002 0.18949 0.20896 0.20598 0.20299 0.18305 0.16311 0.14722 0.13132 0.10905 0.08677 0.078868 0.070966 0.063064 0.07834 0.093617 0.12168 0.14975 0.18064 0.21153 0.23541 0.24338 0.26191 0.26524 0.25847 0.2517 0.24493 0.23816 0.23139
0.31929 0.30924 0.29918 0.28913 0.22814 0.16715 0.16896 0.17077 0.17258 0.17439 0.1762 0.17802 0.17686 0.17571 0.17455 0.1734 0.17225 0.17109 0.16771 0.16433 0.16095 0.15757 0.15419 0.15081 0.14623 0.14165 0.13707 0.13249 0.12791 0.12802 0.12812 0.12823 0.12833 0.12844 0.12854 0.13256 0.13657 0.14059 0.14461 0.14862 0.15399 0.15935 0.16471 0.17008 0.17544 0.18384 0.19224 0.20063 0.20903 0.21743 0.22097 0.22451 0.22804 0.23158 0.23512 0.23022 0.22533 0.22043 0.21554 0.21064 0.20997 0.20929 0.20861 0.20794 0.20836 0.20877 0.20919 0.20961 0.21003 0.20225 0.19447 0.18669 0.17891 0.17113 0.22793 0.28473 0.28995 0.25187 0.2138 0.17572 0.16906 0.16239 0.15572 0.14906 0.17389 0.19872 0.22355 0.2138 0.20404 0.14462 0.13864 0.13265 0.12667 0.13746 0.14825 0.15903 0.18141 0.19326 0.19171 0.19016 0.18908 0.17746 0.17251 0.16757 0.16507 0.16258 0.15158 0.14059 0.14615 0.15171 0.15961 0.16751 0.17542 0.18332 0.18706 0.1908 0.16097 0.1403 0.11964 0.096051 0.081667 0.067284 0.056026 0.10851 0.13191 0.15531 0.1695 0.17753 0.18555 0.18961 0.17901 0.16841 0.15921 0.15 0.1305 0.086308 0.064901 0.043494 0.056823 0.070151 0.08348 0.096809 0.11014 0.13719 0.16424 0.19129 0.21834 0.24097 0.25136 0.24872 0.23865 0.23589 0.23313 0.23038 0.22762 0.22486 0.22211 0.21935 0.2166 0.21384 0.21108
0.31209 0.30763 0.30317 0.2987 0.31458 0.28573 0.25687 0.22802 0.22071 0.2134 0.20609 0.19878 0.19147 0.18416 0.19946 0.21475 0.23005 0.24534 0.25503 0.22064 0.18624 0.15184 0.14419 0.13654 0.1289 0.12125 0.14502 0.16879 0.19256 0.18113 0.1785 0.18162 0.1373 0.092979 0.096129 0.099278 0.10243 0.10558 0.14198 0.17839 0.21479 0.23531 0.21151 0.18771 0.1639 0.16558 0.16726 0.16894 0.17062 0.2172 0.26377 0.28304 0.26017 0.2373 0.20184 0.16638 0.14486 0.17746 0.21005 0.23099 0.25192 0.27286 0.28021 0.24833 0.21644 0.18456 0.1815 0.17844 0.17538 0.17232 0.16925 0.16845 0.16765 0.16684 0.16604 0.16523 0.16117 0.15711 0.15304 0.14898 0.14491 0.14085 0.13911 0.13738 0.13564 0.1339 0.13216 0.12473 0.11731 0.10988 0.10245 0.12154 0.14063 0.15973 0.17389 0.16143 0.14897 0.13651 0.12493 0.11334 0.10176 0.090171 0.10043 0.11881 0.12405 0.11367 0.096535 0.0794 0.063258 0.076026 0.083331 0.090636 0.1203 0.15896 0.14006 0.12115 0.10225 0.079072 0.055896 0.032721 0.0095456 -0.0011984 0.017983 0.037165 0.065132 0.0931 0.12348 0.13638 0.14928 0.15805 0.16217 0.1544 0.12445 0.0945 0.077179 0.059858 0.042538 0.045837 0.049137 0.098717 0.12313 0.14753 0.15722 0.16691 0.1766 0.18628 0.19168 0.19709 0.20508 0.20375 0.17378 0.14381 0.11383 0.083445 0.05306 0.022674 -0.0077113 -0.038097 -0.068482 -0.098868 -0.12925
-0.0012183 0.033371 0.06796 0.10255 0.13714 0.19359 0.25005 0.3056 0.32988 0.35415 0.3577 0.36125 0.32182 0.28239 0.24296 0.20353 0.19774 0.19195 0.18616 0.18037 0.17458 0.16878 0.16299 0.16345 0.1639 0.16435 0.16481 0.16526 0.16572 0.16617 0.16707 0.16798 0.16888 0.16979 0.22761 0.28543 0.28954 0.29365 0.25675 0.21985 0.18295 0.18667 0.19038 0.1941 0.19782 0.20154 0.2515 0.30147 0.35144 0.35214 0.35084 0.34949 0.27243 0.19537 0.19769 0.20002 0.20235 0.20468 0.2817 0.35872 0.38228 0.32394 0.2656 0.20727 0.20601 0.20475 0.20349 0.20223 0.20097 0.19971 0.23514 0.27056 0.30598 0.34141 0.31041 0.27941 0.18744 0.19577 0.20409 0.21242 0.23409 0.25577 0.27744 0.29912 0.28492 0.27072 0.23805 0.20537 0.20328 0.20119 0.19911 0.21227 0.22544 0.23861 0.24053 0.24244 0.23652 0.23059 0.21618 0.20176 0.21181 0.21275 0.19059 0.19327 0.19595 0.19625 0.19655 0.20044 0.20433 0.21276 0.2212 0.23352 0.23677 0.24001 0.22906 0.19297 0.15687 0.13076 0.10465 0.078535 0.077828 0.10891 0.13998 0.17106 0.16927 0.16748 0.16569 0.1639 0.16212 0.16033 0.15854 0.15675 0.1568 0.15686 0.15691 0.15697 0.15703 0.15708 0.15714 0.15719 0.18211 0.20702 0.23193 0.25684 0.25135 0.22057 0.18979 0.15901 0.12823 0.10433 0.08043 0.05653 0.03263 0.069469 0.11476 0.16005 0.20051 0.24096 0.27368 0.30641 0.33913
0.36572 0.36172 0.35773 0.34365 0.30597 0.26828 0.23654 0.2048 0.162 0.1192 0.12061 0.12202 0.12342 0.12483 0.15605 0.18728 0.2185 0.26499 0.27743 0.28987 0.27596 0.26205 0.22853 0.19501 0.16149 0.16525 0.16901 0.17277 0.17652 0.18028 0.21324 0.2462 0.27916 0.26959 0.26002 0.21945 0.17888 0.13831 0.14925 0.16019 0.17114 0.18208 0.19303 0.19636 0.19969 0.20303 0.20636 0.20969 0.21303 0.21636 0.21725 0.21814 0.21904 0.21993 0.22082 0.22172 0.2187 0.21568 0.21267 0.20965 0.20664 0.20362 0.20002 0.19642 0.19282 0.18921 0.18561 0.18201 0.17841 0.18002 0.18163 0.18324 0.18485 0.18646 0.18807 0.18157 0.17507 0.16857 0.16208 0.15558 0.18145 0.20732 0.23319 0.25906 0.26112 0.25179 0.2273 0.16894 0.14776 0.12658 0.12627 0.1447 0.16313 0.17708 0.19104 0.20499 0.20862 0.21225 0.19719 0.18769 0.17819 0.18316 0.18434 0.15476 0.14732 0.15671 0.16609 0.15201 0.15029 0.20352 0.22056 0.2376 0.21818 0.19521 0.1884 0.18159 0.1369 0.11584 0.094782 0.10283 0.1306 0.14268 0.17061 0.1924 0.2142 0.21886 0.22351 0.20103 0.17855 0.15606 0.13358 0.13564 0.1377 0.13975 0.14181 0.14387 0.14593 0.16581 0.18569 0.20557 0.22545 0.219 0.20244 0.18588 0.16931 0.15275 0.13619 0.13878 0.14137 0.14395 0.14654 0.14913 0.15172 0.15431 0.15689 0.15948 0.16207 0.16466 0.16724 0.16983 0.17242
0.14669 0.12545 0.10422 0.082984 0.11397 0.1685 0.22303 0.25547 0.28791 0.32035 0.3126 0.26102 0.20944 0.15786 0.15273 0.14759 0.14246 0.13733 0.13219 0.16895 0.2057 0.24245 0.24815 0.20027 0.15238 0.15517 0.15796 0.16076 0.16355 0.16274 0.16193 0.16112 0.16031 0.1595 0.16023 0.16096 0.16169 0.16241 0.16314 0.20355 0.24395 0.28436 0.27199 0.21971 0.16744 0.17717 0.18689 0.19662 0.20634 0.21092 0.2155 0.22008 0.22465 0.22164 0.21863 0.21562 0.21261 0.20968 0.20675 0.20381 0.20088 0.19795 0.19812 0.19829 0.19846 0.19864 0.20114 0.20365 0.20616 0.20867 0.21118 0.20616 0.20115 0.19613 0.19112 0.18336 0.17561 0.16785 0.16009 0.15406 0.14803 0.142 0.13597 0.13887 0.14178 0.14468 0.14759 0.15049 0.14544 0.14039 0.13533 0.13028 0.13877 0.14726 0.15575 0.13953 0.1233 0.10708 0.1073 0.11564 0.12417 0.13963 0.13512 0.13994 0.14476 0.16128 0.1778 0.1803 0.17117 0.16204 0.15291 0.15716 0.16141 0.16566 0.1816 0.19755 0.21811 0.19964 0.18117 0.1627 0.1615 0.16029 0.15908 0.15787 0.15666 0.15291 0.14916 0.14542 0.14167 0.13792 0.13417 0.1345 0.13482 0.13515 0.13547 0.1358 0.13612 0.13329 0.13045 0.12762 0.12479 0.12195 0.11912 0.11757 0.11602 0.11447 0.11292 0.11137 0.10982 0.10827 0.14054 0.17281 0.20508 0.21891 0.23274 0.24658 0.26041 0.27424 0.28807 0.3019 0.31574
0.18591 0.16782 0.14973 0.13164 0.1295 0.1633 0.1971 0.2309 0.2505 0.2701 0.2897 0.3093 0.28687 0.24731 0.20776 0.16664 0.12551 0.089122 0.098475 0.10783 0.15037 0.1687 0.18702 0.17311 0.15921 0.14531 0.1314 0.12909 0.12678 0.12447 0.12216 0.11985 0.11642 0.113 0.10957 0.10614 0.10271 0.10674 0.11077 0.11479 0.11882 0.12285 0.12949 0.13613 0.14277 0.14942 0.15606 0.1627 0.16552 0.16834 0.17116 0.17398 0.20852 0.24306 0.2776 0.27432 0.23485 0.19538 0.20014 0.20489 0.20965 0.2144 0.21119 0.20797 0.20476 0.20154 0.19833 0.18688 0.17543 0.16398 0.19058 0.21718 0.24378 0.25016 0.18875 0.12735 0.1236 0.11985 0.1161 0.11235 0.14268 0.17301 0.20334 0.18491 0.13719 0.089481 0.091751 0.094021 0.096291 0.10821 0.12014 0.13206 0.14398 0.11456 0.085139 0.084949 0.10369 0.11476 0.13426 0.1296 0.12494 0.12027 0.11545 0.11063 0.1242 0.13776 0.1424 0.14704 0.14741 0.14778 0.13699 0.11309 0.11381 0.11453 0.12199 0.12945 0.15331 0.14251 0.13171 0.12091 0.11011 0.11069 0.11127 0.11186 0.11244 0.14919 0.18594 0.18245 0.1575 0.13255 0.10942 0.086298 0.059064 0.036707 0.046523 0.083525 0.12053 0.14145 0.16238 0.18331 0.18425 0.15954 0.13483 0.11012 0.099853 0.089582 0.079311 0.06904 0.058768 0.072765 0.086761 0.13073 0.15347 0.17621 0.18089 0.18557 0.19024 0.19492 0.19959 0.20427 0.20894
0.20765 0.20613 0.2046 0.20307 0.20155 0.20002 0.1985 0.19697 0.19544 0.19392 0.19239 0.19087 0.2266 0.26233 0.29806 0.33379 0.32121 0.30917 0.29971 0.23136 0.16301 0.16347 0.16392 0.16437 0.16482 0.21083 0.25685 0.30286 0.30137 0.29987 0.24424 0.18862 0.19169 0.19476 0.19783 0.20089 0.24416 0.28743 0.3307 0.33303 0.28285 0.23267 0.18248 0.18731 0.19215 0.19698 0.20181 0.20664 0.20705 0.20746 0.20787 0.20828 0.20868 0.20909 0.19934 0.18959 0.17984 0.17009 0.23792 0.30574 0.32939 0.27685 0.22432 0.17178 0.16789 0.16399 0.1601 0.15621 0.15231 0.15866 0.16501 0.17136 0.17771 0.18406 0.18143 0.1788 0.17617 0.17355 0.18154 0.18954 0.19754 0.20554 0.21354 0.21177 0.20999 0.20822 0.20645 0.22292 0.23939 0.25586 0.24663 0.2374 0.2315 0.23198 0.22676 0.23036 0.20819 0.19634 0.18449 0.18616 0.18784 0.21762 0.23895 0.26027 0.26442 0.26857 0.23093 0.19329 0.19844 0.20358 0.20872 0.21386 0.21901 0.23948 0.25996 0.28044 0.30091 0.27803 0.2374 0.19677 0.20305 0.20932 0.2156 0.22188 0.25753 0.29318 0.32883 0.31971 0.27716 0.2346 0.19204 0.19712 0.20219 0.20726 0.21234 0.21741 0.25753 0.29766 0.33778 0.31769 0.27327 0.22886 0.18445 0.18439 0.18432 0.18426 0.18419 0.18413 0.2171 0.25008 0.28305 0.31603 0.30945 0.30288 0.2963 0.28972 0.28315 0.27657 0.27 0.26342 0.25685
0.23599 0.25064 0.26528 0.31991 0.3382 0.35648 0.34859 0.33927 0.31777 0.27128 0.22479 0.1783 0.17694 0.17558 0.17423 0.17287 0.17151 0.17016 0.20563 0.2411 0.27657 0.2746 0.29283 0.29925 0.25666 0.21406 0.17147 0.17092 0.17037 0.16982 0.16927 0.16872 0.19729 0.22587 0.25444 0.28302 0.27857 0.22161 0.16464 0.16087 0.15709 0.15331 0.14954 0.14576 0.14508 0.1444 0.14372 0.14305 0.14237 0.14169 0.14602 0.15034 0.15467 0.159 0.16333 0.16303 0.16272 0.16242 0.16212 0.16181 0.15315 0.14448 0.13582 0.12715 0.17183 0.21652 0.23534 0.21477 0.1942 0.17363 0.15306 0.14962 0.14618 0.14273 0.13929 0.13585 0.13895 0.14205 0.14515 0.14825 0.1241 0.099952 0.075803 0.055915 0.10605 0.14198 0.17792 0.17406 0.16206 0.15005 0.13986 0.12966 0.11947 0.12155 0.15057 0.17016 0.16789 0.16562 0.13136 0.11372 0.096084 0.099474 0.14463 0.1621 0.17957 0.18652 0.16447 0.14241 0.12036 0.12433 0.12831 0.13228 0.13625 0.16275 0.18926 0.21576 0.21016 0.20457 0.16474 0.12492 0.12954 0.13417 0.13879 0.17133 0.20388 0.23642 0.23846 0.19888 0.1593 0.11972 0.12056 0.1214 0.12224 0.12308 0.12392 0.12476 0.1256 0.12846 0.13131 0.13417 0.13703 0.13988 0.14274 0.12578 0.10883 0.091876 0.074923 0.1085 0.14066 0.17282 0.2045 0.23618 0.23099 0.22579 0.2206 0.2154 0.21021 0.20501 0.19982 0.19462 0.18943
0.28973 0.28743 0.28512 0.28282 0.27315 0.26919 0.26522 0.26704 0.26886 0.26344 0.23768 0.2319 0.22613 0.22646 0.22679 0.21817 0.20956 0.19692 0.20115 0.20539 0.19856 0.19351 0.17961 0.16572 0.15349 0.14126 0.14961 0.15796 0.1551 0.14058 0.12605 0.11153 0.10695 0.10236 0.097784 0.12041 0.13285 0.14529 0.15218 0.1314 0.13854 0.14623 0.14831 0.15893 0.16954 0.18041 0.19127 0.1924 0.19352 0.20239 0.22386 0.21466 0.21704 0.21717 0.2173 0.21568 0.21406 0.21244 0.22374 0.23504 0.24611 0.22191 0.22003 0.21814 0.23215 0.2253 0.21845 0.21067 0.20289 0.19524 0.18759 0.19733 0.20387 0.19784 0.19181 0.1847 0.17759 0.15397 0.15207 0.15017 0.1506 0.14533 0.14007 0.12043 0.12413 0.12784 0.1217 0.11556 0.080736 0.083934 0.087132 0.081405 0.075678 0.060676 0.047784 0.030954 0.023087 0.01522 0.016967 0.014276 -0.024888 -0.02522 -0.025552 -0.0066793 0.012193 0.021672 0.031151 0.04063 0.045425 0.050221 0.034139 0.02793 0.041463 0.05149 0.061516 0.060525 0.049103 0.041544 0.037592 0.033639 0.037333 0.041026 0.04472 0.046657 0.048593 0.043487 0.03838 0.050589 0.073296 0.063939 0.050982 0.047818 0.050546 0.052217 0.055068 0.054965 0.054863 0.05476 0.054658 0.053064 0.051471 0.049877 0.051411 0.052945 0.049748 0.046551 0.056162 0.067969 0.065501 0.069729 0.073958 0.079927 0.085897 0.091867 0.093959 0.096052 0.098144 0.10024 0.10233 0.10442 0.10651
0.25718 0.2575 0.25782 0.25907 0.26031 0.26155 0.25826 0.25497 0.25168 0.22947 0.20818 0.20971 0.21125 0.21068 0.201 0.19131 0.18286 0.17441 0.16783 0.16124 0.15412 0.14701 0.13989 0.13819 0.1512 0.1642 0.16414 0.16408 0.16402 0.16448 0.16493 0.16538 0.16584 0.1729 0.17996 0.18703 0.18873 0.17284 0.17128 0.16971 0.16815 0.17275 0.17735 0.18632 0.19529 0.19887 0.20244 0.20602 0.21039 0.22755 0.23521 0.24029 0.24537 0.24619 0.24702 0.24116 0.23531 0.22945 0.22825 0.22706 0.22586 0.21939 0.21291 0.20643 0.19495 0.18346 0.17616 0.16887 0.16157 0.15001 0.13846 0.13799 0.13752 0.12121 0.09639 0.099482 0.10257 0.12002 0.11926 0.089967 0.057563 0.047054 0.036545 0.02043 0.0043143 0.0036233 0.014376 0.025128 0.032746 0.040363 0.051244 0.062125 0.071351 0.080577 0.091678 0.10278 0.11242 0.12207 0.1085 0.10371 0.11595 0.12612 0.1221 0.11284 0.1199 0.12696 0.12829 0.12963 0.13094 0.13226 0.13551 0.13876 0.1398 0.14084 0.13274 0.11559 0.11185 0.1081 0.10436 0.09667 0.088977 0.083667 0.078356 0.073046 0.073081 0.073115 0.069936 0.066757 0.063577 0.057688 0.051799 0.04591 0.025237 0.007075 0.014505 0.021935 0.021789 0.021644 0.0089093 0.021657 0.041807 0.053803 0.039835 0.030877 0.047297 0.04085 0.031051 0.046302 0.058086 0.06987 0.070727 0.071583 0.063561 0.053304 0.052891 0.072905 0.075501 0.078098 0.057435 0.036773 0.016111
0.12802 0.12497 0.12193 0.11888 0.10227 0.10341 0.097867 0.092324 0.09372 0.095115 0.096511 0.10361 0.11071 0.11834 0.12596 0.13359 0.14122 0.15434 0.16746 0.18058 0.17339 0.17051 0.18591 0.18757 0.18256 0.18819 0.18933 0.19047 0.18275 0.17503 0.16554 0.17182 0.1781 0.18314 0.17179 0.1536 0.14104 0.13422 0.1274 0.1128 0.10149 0.076877 0.065661 0.054444 0.036812 0.034146 0.031481 0.028815 0.032854 0.036893 0.04648 0.056067 0.068684 0.081301 0.091003 0.094539 0.098075 0.099854 0.098036 0.096218 0.11111 0.12305 0.14161 0.14573 0.14985 0.16298 0.16881 0.17464 0.17521 0.17906 0.18891 0.19877 0.21521 0.23165 0.25458 0.26184 0.26478 0.26771 0.26547 0.26354 0.27067 0.26656 0.26303 0.2595 0.25597 0.2479 0.23983 0.2461 0.26476 0.26248 0.25353 0.24459 0.23374 0.21726 0.21138 0.20551 0.2125 0.20769 0.19484 0.18198 0.17038 0.15878 0.15127 0.14376 0.13626 0.11193 0.10558 0.099236 0.10193 0.1084 0.11487 0.10125 0.093127 0.085003 0.08577 0.08391 0.082049 0.056628 0.056735 0.056841 0.071078 0.085315 0.078753 0.072191 0.072093 0.071995 0.088917 0.085842 0.082768 0.064125 0.06242 0.060714 0.070487 0.080261 0.087879 0.095497 0.10311 0.10201 0.083125 0.06424 0.05294 0.041641 0.049896 0.058151 0.083998 0.083845 0.083693 0.083653 0.083612 0.083571 0.083669 0.083767 0.066168 0.062382 0.058595 0.055587 0.061502 0.058414 0.055326 0.052237 0.049149
0.11441 0.12302 0.13162 0.14023 0.1459 0.15157 0.15976 0.16796 0.18311 0.18739 0.19168 0.20031 0.20893 0.21896 0.24102 0.25705 0.27307 0.26996 0.26685 0.25533 0.24962 0.24391 0.24381 0.24371 0.2665 0.27194 0.27737 0.27515 0.27292 0.2604 0.24815 0.20765 0.19836 0.18907 0.18735 0.18563 0.18392 0.17906 0.1742 0.14985 0.10646 0.095047 0.083638 0.067949 0.052261 0.023074 0.018192 0.0030982 0.0022949 0.0014916 0.012316 0.023141 0.042232 0.057978 0.073725 0.089118 0.10451 0.1199 0.1353 0.14443 0.15357 0.1627 0.17183 0.18097 0.18618 0.19138 0.21953 0.24024 0.24353 0.24682 0.25011 0.25335 0.25659 0.258 0.25941 0.25741 0.25542 0.26088 0.28115 0.27885 0.27654 0.26531 0.25407 0.24362 0.24171 0.2398 0.23549 0.23272 0.22995 0.20767 0.1854 0.17443 0.16346 0.1525 0.14513 0.13777 0.12971 0.12166 0.11768 0.09325 0.093643 0.12551 0.14058 0.12224 0.10943 0.13161 0.12833 0.12505 0.10632 0.1079 0.10948 0.12486 0.13132 0.13779 0.14426 0.15412 0.16398 0.16652 0.16905 0.1691 0.16162 0.15415 0.14668 0.13729 0.1279 0.16218 0.16733 0.16026 0.15319 0.14577 0.13834 0.12762 0.11689 0.11968 0.12247 0.12052 0.11857 0.11081 0.10305 0.12032 0.1158 0.094006 0.092999 0.095894 0.098789 0.091803 0.084816 0.075734 0.082526 0.083818 0.077531 0.083446 0.090495 0.097543 0.10459 0.11164 0.11869 0.12574 0.13279 0.13984 0.14688
0.11157 0.12129 0.13102 0.13983 0.13829 0.12949 0.12069 0.13268 0.14952 0.16636 0.18015 0.18253 0.20502 0.21674 0.22846 0.22667 0.22488 0.22061 0.25035 0.25461 0.24064 0.24253 0.24443 0.24632 0.25699 0.26765 0.25379 0.23994 0.22343 0.20692 0.21982 0.23273 0.2321 0.23148 0.20718 0.19466 0.18213 0.16991 0.15601 0.14008 0.14441 0.14116 0.11063 0.062512 0.061346 0.068377 0.058785 0.049194 0.045935 0.042676 0.04625 0.049824 0.062348 0.067232 0.085093 0.10841 0.11514 0.12595 0.13675 0.14984 0.16294 0.17603 0.20769 0.21652 0.22535 0.24341 0.26416 0.26768 0.26836 0.26904 0.27868 0.27828 0.27787 0.27747 0.27993 0.28239 0.28485 0.27647 0.26809 0.23895 0.22512 0.21129 0.19745 0.18362 0.16979 0.15595 0.14212 0.1256 0.10909 0.092573 0.076058 0.059543 0.043027 0.053131 0.047371 0.041611 0.044914 0.079289 0.092463 0.10564 0.12259 0.13954 0.15103 0.16253 0.17402 0.18346 0.19289 0.19449 0.19608 0.19767 0.19926 0.19967 0.20007 0.20948 0.21345 0.21743 0.20308 0.18873 0.15481 0.1606 0.16639 0.16656 0.12176 0.11163 0.10711 0.070007 0.062739 0.072812 0.082885 0.082788 0.075525 0.068263 0.082232 0.085045 0.068852 0.081538 0.094225 0.10699 0.11975 0.11071 0.11036 0.11001 0.10779 0.099988 0.092181 0.11041 0.1241 0.13778 0.14749 0.1572 0.16537 0.17354 0.15259 0.15352 0.16881 0.16088 0.1501 0.13933 0.12855 0.11778 0.107
0.051628 0.084115 0.1166 0.14909 0.17163 0.19416 0.2167 0.23446 0.24735 0.25516 0.25899 0.25377 0.24877 0.24378 0.23878 0.23378 0.22417 0.21455 0.20494 0.17747 0.15 0.12253 0.098697 0.074868 0.051039 0.042564 0.034088 0.045805 0.057522 0.084873 0.11222 0.13547 0.15872 0.17035 0.18198 0.1806 0.19266 0.19288 0.1931 0.17761 0.16212 0.14662 0.12935 0.11208 0.094806 0.087034 0.079263 0.086001 0.092739 0.099477 0.11633 0.13318 0.15872 0.18426 0.21049 0.23673 0.24643 0.24345 0.24606 0.24866 0.26656 0.27214 0.26685 0.26157 0.25297 0.24437 0.24581 0.24346 0.22173 0.22583 0.21662 0.20742 0.19822 0.17887 0.15953 0.14038 0.11376 0.10994 0.10611 0.099429 0.092745 0.082801 0.092301 0.1018 0.1113 0.1208 0.13151 0.14222 0.15293 0.16364 0.17171 0.17775 0.18379 0.20083 0.21077 0.22072 0.23015 0.23957 0.23955 0.23953 0.23663 0.23373 0.22336 0.21299 0.19735 0.18393 0.17754 0.17116 0.15232 0.14112 0.12992 0.12741 0.1249 0.11965 0.1144 0.083023 0.066098 0.069371 0.072644 0.064148 0.055652 0.045874 0.05504 0.060077 0.065114 0.065556 0.065998 0.06596 0.066034 0.066109 0.063442 0.060774 0.062095 0.063416 0.064737 0.06455 0.059695 0.054839 0.049984 0.04759 0.045195 0.053225 0.060189 0.067153 0.085884 0.079462 0.055749 0.062839 0.060167 0.042828 0.045508 0.058646 0.06048 0.067789 0.080044 0.085214 0.08973 0.094246 0.098762 0.10328 0.10779
0.31756 0.31164 0.30571 0.28931 0.30315 0.29606 0.28081 0.26555 0.25908 0.24914 0.19828 0.16847 0.13867 0.11348 0.088288 0.0631 0.064515 0.06593 0.067345 0.06876 0.093062 0.11736 0.14167 0.18683 0.20992 0.233 0.24915 0.2653 0.27771 0.29012 0.2972 0.30591 0.3054 0.30489 0.30633 0.2974 0.26687 0.23635 0.20582 0.1753 0.14477 0.12665 0.10852 0.090403 0.072281 0.054159 0.086438 0.11872 0.15406 0.1894 0.2088 0.22819 0.24759 0.25546 0.26332 0.27625 0.28919 0.29891 0.28805 0.2772 0.25938 0.25059 0.24181 0.23282 0.22383 0.20268 0.18152 0.16037 0.14272 0.12507 0.10743 0.08978 0.058157 0.046932 0.035706 0.048411 0.055112 0.063611 0.085536 0.10134 0.11339 0.12105 0.12871 0.12678 0.12646 0.12613 0.1258 0.12935 0.1329 0.13645 0.12984 0.12323 0.11661 0.10971 0.1028 0.1032 0.10361 0.10003 0.096457 0.09288 0.079 0.074656 0.079749 0.084841 0.090124 0.092044 0.11285 0.11307 0.1133 0.10703 0.12763 0.15038 0.15472 0.15906 0.16005 0.15779 0.13534 0.12425 0.12857 0.13254 0.13901 0.13837 0.14135 0.14432 0.12245 0.092785 0.078067 0.06335 0.057615 0.05188 0.046146 0.026698 0.0024565 0.019818 0.036694 0.05357 0.070446 0.088241 0.10604 0.12383 0.14049 0.14784 0.15519 0.16537 0.17554 0.18371 0.19188 0.20348 0.20299 0.20251 0.20209 0.20168 0.20127 0.20399 0.2067 0.20733 0.19414 0.19083 0.18752 0.1842 0.18089
0.3547 0.36837 0.38203 0.37313 0.3533 0.33347 0.30892 0.28437 0.25982 0.23527 0.21072 0.18617 0.16085 0.13552 0.11019 0.084869 0.059544 0.034218 0.034694 0.057651 0.080608 0.1037 0.12679 0.15638 0.18598 0.201 0.21603 0.23105 0.24608 0.25613 0.26618 0.26663 0.25817 0.24971 0.25302 0.2547 0.21347 0.19523 0.17699 0.15458 0.13216 0.10904 0.085925 0.071623 0.082045 0.092467 0.10289 0.11853 0.13417 0.14981 0.17304 0.19628 0.21952 0.24348 0.26744 0.29141 0.28591 0.27966 0.30045 0.30307 0.30568 0.29501 0.27986 0.26472 0.22675 0.21513 0.21467 0.1828 0.13642 0.11749 0.09857 0.091889 0.085207 0.078526 0.08514 0.10469 0.12424 0.13826 0.15228 0.1663 0.18657 0.20517 0.23204 0.25177 0.23771 0.23108 0.23126 0.2252 0.23974 0.23655 0.23335 0.23016 0.21685 0.20354 0.19023 0.15244 0.14247 0.13251 0.12474 0.12115 0.11757 0.10214 0.086724 0.067733 0.048742 0.04957 0.050398 0.062797 0.083467 0.10463 0.11726 0.12914 0.14102 0.15067 0.16033 0.16659 0.17285 0.16741 0.16337 0.15933 0.17885 0.17971 0.14482 0.14424 0.14366 0.14308 0.14069 0.13831 0.13592 0.13516 0.13441 0.1402 0.146 0.13171 0.14033 0.14896 0.15427 0.15359 0.16012 0.16665 0.17119 0.17572 0.18092 0.16628 0.15948 0.15268 0.1707 0.17088 0.1587 0.14652 0.13565 0.12477 0.11347 0.10542 0.093047 0.074549 0.056051 0.037553 0.019055 0.00055679 -0.017941
0.086047 0.090327 0.094607 0.098887 0.1249 0.15091 0.17713 0.20335 0.23499 0.24982 0.26465 0.26355 0.26244 0.23134 0.21132 0.19129 0.15576 0.12022 0.084684 0.082246 0.079807 0.077369 0.07493 0.10311 0.13129 0.15947 0.17601 0.19255 0.21488 0.23721 0.23784 0.20867 0.18257 0.14505 0.10753 0.070588 0.033641 0.032203 0.074592 0.099194 0.1238 0.15949 0.19517 0.21973 0.24429 0.26885 0.26992 0.25442 0.24574 0.23706 0.20652 0.17598 0.14544 0.15244 0.15944 0.16644 0.17344 0.18044 0.21736 0.25427 0.29119 0.29249 0.29379 0.28803 0.28227 0.28077 0.27928 0.24878 0.21827 0.18777 0.16083 0.13389 0.10695 0.08001 0.08863 0.12647 0.16432 0.18445 0.20458 0.22471 0.23387 0.2328 0.23174 0.23869 0.24564 0.24898 0.23417 0.21936 0.20342 0.18748 0.16994 0.15239 0.12636 0.11281 0.099251 0.076888 0.054526 0.054547 0.054568 0.054589 0.069997 0.085404 0.10096 0.11464 0.12832 0.13664 0.13825 0.13986 0.15619 0.17159 0.16911 0.16663 0.15769 0.14874 0.14803 0.14732 0.14496 0.1426 0.14025 0.12916 0.12523 0.1213 0.10702 0.10217 0.10232 0.10524 0.10728 0.10932 0.10659 0.10386 0.11755 0.11661 0.10979 0.10297 0.11502 0.10374 0.096153 0.098864 0.10157 0.095695 0.085965 0.076234 0.057776 0.03819 0.011726 0.027689 0.027936 0.028184 0.025392 0.0226 0.019807 0.020997 0.022186 0.028716 0.035246 0.051703 0.068161 0.062889 0.057617 0.052346 0.047074
0.28665 0.29826 0.30986 0.29351 0.27716 0.25952 0.24188 0.21427 0.18667 0.16488 0.1431 0.12131 0.11449 0.10768 0.11105 0.11442 0.13574 0.17301 0.1918 0.21059 0.24135 0.24963 0.25792 0.25806 0.2523 0.24654 0.23627 0.22601 0.19202 0.15803 0.13409 0.11015 0.08621 0.057961 0.073524 0.089088 0.10465 0.13319 0.16172 0.17632 0.19092 0.19996 0.209 0.21805 0.21392 0.19102 0.16813 0.14523 0.11643 0.087622 0.058818 0.024012 0.054732 0.085452 0.11617 0.15703 0.19788 0.23874 0.25128 0.25793 0.25676 0.23458 0.21239 0.1902 0.16801 0.14356 0.11911 0.094666 0.070219 0.032527 0.058351 0.084176 0.11334 0.1425 0.17166 0.18774 0.20383 0.21545 0.22707 0.21792 0.19807 0.17822 0.15837 0.14917 0.13997 0.13077 0.12157 0.10188 0.058043 0.047497 0.051657 0.057018 0.073083 0.086199 0.089864 0.093529 0.10383 0.11413 0.12134 0.10354 0.091807 0.10181 0.11056 0.11931 0.12806 0.12993 0.13181 0.10586 0.087593 0.069325 0.051057 0.049509 0.047961 0.046412 0.044864 0.043316 0.041768 0.052872 0.063976 0.07508 0.10337 0.12093 0.13849 0.14484 0.13005 0.13438 0.1324 0.13041 0.12842 0.1275 0.12658 0.1322 0.10868 0.094103 0.079526 0.066274 0.053022 0.036269 0.036671 0.037073 0.041955 0.046836 0.063005 0.076082 0.089159 0.10654 0.12863 0.14666 0.16468 0.17053 0.17638 0.18222 0.17184 0.16146 0.15107 0.14069 0.13031 0.11993 0.10954 0.099161 0.088778
0.22211 0.20787 0.19362 0.17938 0.16513 0.15089 0.12377 0.096645 0.10596 0.11527 0.12459 0.1339 0.14322 0.15253 0.17432 0.19611 0.2179 0.23969 0.26148 0.27206 0.28263 0.29243 0.30223 0.31754 0.28875 0.25996 0.23118 0.20239 0.1736 0.16 0.1464 0.1328 0.1192 0.10561 0.092006 0.11864 0.14527 0.1719 0.20898 0.24606 0.25619 0.26631 0.27644 0.26637 0.25631 0.24624 0.25636 0.25063 0.21182 0.17301 0.1342 0.10305 0.071905 0.040759 0.056086 0.10239 0.1487 0.18021 0.21171 0.24322 0.2562 0.26919 0.26715 0.26512 0.2485 0.23188 0.16883 0.13681 0.10478 0.063521 0.068929 0.074337 0.079745 0.099302 0.11886 0.13842 0.17636 0.21072 0.21559 0.19874 0.19987 0.201 0.21183 0.20625 0.17925 0.15226 0.12527 0.10224 0.079208 0.056177 0.033145 0.024662 0.026281 0.026383 0.046249 0.066115 0.080695 0.095274 0.10985 0.11982 0.12979 0.13976 0.14127 0.14278 0.14429 0.13014 0.116 0.096881 0.090043 0.083204 0.061525 0.059722 0.057918 0.067807 0.077695 0.097844 0.11799 0.1336 0.14921 0.15516 0.15671 0.15826 0.15521 0.15592 0.18515 0.18051 0.17586 0.17122 0.14727 0.12331 0.10319 0.092998 0.073056 0.069338 0.065621 0.075068 0.090067 0.10507 0.11882 0.13258 0.14634 0.15621 0.17713 0.19832 0.22058 0.22616 0.22037 0.21458 0.20971 0.20485 0.19738 0.20866 0.19556 0.18078 0.16601 0.14319 0.13155 0.11992 0.10828 0.096649 0.085015
0.31244 0.26437 0.21631 0.1744 0.13359 0.092785 0.085271 0.077757 0.11341 0.14906 0.17845 0.20784 0.22963 0.25142 0.2481 0.24479 0.21506 0.18533 0.1556 0.12366 0.09172 0.059781 0.039644 0.08315 0.14613 0.17241 0.19868 0.20576 0.21285 0.21993 0.19849 0.17851 0.14907 0.1265 0.10392 0.11656 0.12921 0.14185 0.1545 0.1842 0.21391 0.24361 0.24418 0.21324 0.18229 0.15134 0.1571 0.16286 0.16861 0.17437 0.18013 0.18589 0.19165 0.20733 0.22301 0.23869 0.25438 0.27006 0.24963 0.22921 0.20878 0.14975 0.091887 0.080003 0.1195 0.15899 0.19849 0.22458 0.25068 0.27677 0.30287 0.29162 0.28037 0.22445 0.16854 0.16688 0.16522 0.16356 0.16189 0.16023 0.19249 0.22475 0.25701 0.26103 0.26055 0.25264 0.22511 0.19758 0.17005 0.14253 0.12495 0.10738 0.089808 0.072236 0.098647 0.12506 0.16536 0.2038 0.20823 0.20304 0.20012 0.18919 0.17826 0.1501 0.11899 0.10261 0.086233 0.073972 0.061711 0.057799 0.053888 0.049976 0.04437 0.038764 0.057832 0.0769 0.092553 0.10821 0.10534 0.10247 0.098399 0.094326 0.090252 0.091268 0.092284 0.10227 0.10543 0.11136 0.11728 0.11515 0.11302 0.12954 0.14259 0.13733 0.13206 0.12469 0.12395 0.12322 0.14065 0.14144 0.11121 0.10822 0.10522 0.10056 0.087096 0.080919 0.079668 0.069477 0.064885 0.07865 0.088105 0.1047 0.10077 0.10826 0.11575 0.13568 0.1556 0.17308 0.19057 0.20805 0.22553
0.27377 0.27699 0.28021 0.28343 0.28666 0.28287 0.27909 0.25676 0.23443 0.2121 0.18976 0.16133 0.13289 0.10445 0.10451 0.11614 0.12777 0.1394 0.15354 0.16768 0.18182 0.19077 0.19972 0.22175 0.22604 0.19867 0.1713 0.14393 0.11657 0.10618 0.095792 0.085405 0.075018 0.064631 0.098321 0.13201 0.15928 0.16698 0.17467 0.17227 0.15237 0.14379 0.1352 0.070091 0.080627 0.091164 0.1017 0.11224 0.12277 0.15354 0.1843 0.21506 0.24582 0.25388 0.22643 0.18497 0.15042 0.11587 0.12383 0.13179 0.13974 0.1477 0.15566 0.16361 0.19023 0.21684 0.24346 0.27007 0.26133 0.24692 0.23348 0.18175 0.13002 0.085933 0.041844 0.053875 0.091154 0.12843 0.16571 0.19143 0.21716 0.24288 0.2686 0.25745 0.22003 0.18262 0.14542 0.10822 0.084708 0.05654 0.044243 0.064076 0.083909 0.10374 0.12012 0.1365 0.15289 0.15918 0.17007 0.16084 0.13622 0.11351 0.090499 0.067485 0.060238 0.052991 0.045743 0.043043 0.040344 0.03166 0.045135 0.058609 0.065046 0.06292 0.060794 0.058668 0.065309 0.071949 0.06428 0.048152 0.040646 0.03314 0.031368 0.029596 0.038273 0.036671 0.035068 0.046308 0.057547 0.072308 0.087068 0.095336 0.1036 0.11187 0.13996 0.13732 0.13467 0.13203 0.11195 0.091872 0.066462 0.057603 0.048744 0.045166 0.041588 0.057866 0.074144 0.090422 0.10256 0.11469 0.12682 0.13849 0.15016 0.16193 0.1737 0.18546 0.1739 0.17213 0.16671 0.16129 0.15588
0.33635 0.28784 0.23933 0.22219 0.20505 0.17603 0.14701 0.1169 0.086795 0.088047 0.1042 0.12035 0.1365 0.15209 0.16769 0.18328 0.19888 0.22339 0.24791 0.24308 0.23824 0.23341 0.22857 0.2086 0.18862 0.16864 0.14092 0.1132 0.085475 0.063466 0.041457 0.085417 0.1175 0.14959 0.18031 0.21103 0.22683 0.23792 0.23414 0.23035 0.20172 0.17309 0.14446 0.15281 0.16116 0.16951 0.17785 0.1862 0.19455 0.20037 0.2062 0.21203 0.21785 0.22368 0.2295 0.1963 0.16309 0.12989 0.079734 0.10332 0.12691 0.15049 0.17408 0.21104 0.248 0.28495 0.32191 0.3411 0.31838 0.29565 0.26213 0.22861 0.17844 0.12827 0.13684 0.14541 0.15398 0.16255 0.19236 0.22217 0.25198 0.28179 0.28244 0.29126 0.31008 0.26728 0.22448 0.18168 0.17295 0.16422 0.15549 0.14676 0.13802 0.12929 0.14861 0.16793 0.18724 0.20656 0.21212 0.23033 0.22648 0.16853 0.14909 0.12964 0.12031 0.10329 0.086265 0.048857 0.056652 0.064447 0.072242 0.094059 0.11588 0.13865 0.15007 0.16148 0.14928 0.14472 0.14149 0.13826 0.11636 0.09445 0.088011 0.081572 0.08534 0.093633 0.10193 0.11459 0.12725 0.13992 0.14886 0.15779 0.15211 0.14643 0.14074 0.13379 0.12683 0.11987 0.11528 0.11069 0.10514 0.099592 0.11041 0.12123 0.1485 0.17578 0.1851 0.19441 0.19585 0.19728 0.20834 0.21941 0.21269 0.20597 0.19925 0.19253 0.1858 0.17908 0.17236 0.16564 0.15892
0.29031 0.28795 0.2856 0.28325 0.29996 0.29135 0.28273 0.26013 0.23753 0.18363 0.12974 0.12995 0.13015 0.13036 0.13057 0.15299 0.17542 0.19784 0.22027 0.22426 0.22826 0.18572 0.14318 0.13887 0.13456 0.13025 0.12594 0.12164 0.14932 0.17701 0.2047 0.21194 0.18175 0.15156 0.12137 0.12603 0.13069 0.13536 0.14002 0.14469 0.14935 0.18221 0.21507 0.24793 0.23197 0.21601 0.16526 0.1145 0.12481 0.13513 0.14544 0.15575 0.16239 0.16903 0.17567 0.18231 0.18895 0.19559 0.19969 0.20378 0.20788 0.21198 0.21608 0.22018 0.21903 0.21788 0.21673 0.21558 0.21443 0.21328 0.20436 0.19543 0.18651 0.17758 0.2118 0.24602 0.28023 0.31644 0.27775 0.23905 0.20036 0.1742 0.14803 0.12186 0.095698 0.12052 0.14534 0.20717 0.26713 0.27612 0.25443 0.23275 0.20538 0.178 0.081266 0.091586 0.10191 0.11223 0.12255 0.12904 0.13554 0.14204 0.14853 0.15503 0.16152 0.16802 0.14903 0.13003 0.11104 0.092046 0.089001 0.10696 0.12492 0.13607 0.14722 0.12144 0.10748 0.10321 0.09894 0.096648 0.11764 0.10914 0.094462 0.10857 0.092555 0.077568 0.078091 0.082486 0.089726 0.096966 0.09282 0.088674 0.067099 0.062954 0.07325 0.083546 0.10167 0.1198 0.13226 0.11564 0.12575 0.13586 0.15317 0.14192 0.13067 0.12091 0.11846 0.10491 0.091359 0.079122 0.066886 0.054649 0.043622 0.054213 0.068421 0.07405 0.079678 0.085307 0.090936 0.096565 0.10219
0.11422 0.12382 0.13341 0.14301 0.15995 0.17688 0.19382 0.21019 0.22655 0.24292 0.24233 0.24174 0.22203 0.21197 0.20192 0.16796 0.134 0.12782 0.12164 0.11546 0.13198 0.14851 0.16503 0.20062 0.20053 0.20045 0.18745 0.18276 0.16006 0.13367 0.10728 0.10866 0.11003 0.1114 0.11278 0.12684 0.1409 0.15496 0.16902 0.17419 0.15612 0.13805 0.11146 0.084865 0.063692 0.085071 0.10645 0.12783 0.17142 0.21501 0.21649 0.18975 0.16301 0.13627 0.14259 0.1489 0.15522 0.16153 0.16785 0.17416 0.19551 0.21687 0.23822 0.25958 0.24928 0.23898 0.19071 0.14244 0.14905 0.15565 0.16225 0.16885 0.20438 0.23991 0.27544 0.25612 0.21962 0.18312 0.14662 0.14636 0.1461 0.14585 0.14559 0.14534 0.16687 0.18841 0.20994 0.23147 0.22389 0.21631 0.16506 0.1138 0.10744 0.10109 0.094728 0.08837 0.11571 0.14304 0.17038 0.17956 0.18874 0.17112 0.1535 0.13588 0.11826 0.095241 0.072227 0.049212 0.057104 0.073762 0.09042 0.11003 0.12964 0.12606 0.12248 0.10173 0.086259 0.066699 0.054028 0.041356 0.036709 0.047001 0.048636 0.052094 0.079282 0.084082 0.072918 0.072229 0.063355 0.054482 0.038344 0.022207 0.017182 0.019059 0.020194 0.021329 0.043162 0.062177 0.076602 0.09275 0.091971 0.091193 0.095285 0.10838 0.09923 0.090079 0.081405 0.072731 0.068249 0.063767 0.048343 0.042892 0.055175 0.067457 0.081603 0.095748 0.14053 0.18531 0.23009 0.27487 0.31965
0.33843 0.32662 0.31482 0.30043 0.28603 0.25825 0.22846 0.1722 0.15242 0.13264 0.10462 0.076607 0.090685 0.10476 0.11884 0.13292 0.147 0.18202 0.21703 0.25205 0.28707 0.28105 0.24451 0.22565 0.20678 0.17219 0.1376 0.14774 0.15788 0.16802 0.17816 0.18829 0.18776 0.18722 0.18669 0.18615 0.18562 0.18508 0.18821 0.19135 0.19448 0.19761 0.20074 0.20387 0.23916 0.27444 0.30972 0.345 0.34523 0.29402 0.24282 0.19162 0.19647 0.20132 0.20617 0.21102 0.21587 0.22073 0.22558 0.2234 0.22122 0.21904 0.21686 0.21468 0.2125 0.20425 0.19599 0.18774 0.17949 0.17123 0.22488 0.27853 0.33218 0.37203 0.33768 0.30333 0.26898 0.23463 0.22933 0.22404 0.21874 0.21345 0.20815 0.20286 0.19756 0.19886 0.20015 0.20145 0.20274 0.20404 0.20533 0.20446 0.20358 0.20271 0.20184 0.20096 0.20009 0.2219 0.24372 0.26553 0.28735 0.26287 0.2407 0.21854 0.19637 0.17785 0.15933 0.14081 0.11613 0.11273 0.13476 0.15678 0.17056 0.18344 0.1926 0.18111 0.1738 0.16648 0.17024 0.17399 0.17531 0.17586 0.17641 0.1761 0.14979 0.13742 0.12505 0.12605 0.15047 0.14462 0.13876 0.13282 0.12688 0.14115 0.15487 0.16165 0.16843 0.17523 0.18202 0.16968 0.15733 0.14499 0.1329 0.12081 0.10872 0.10112 0.093522 0.10024 0.10696 0.11368 0.1204 0.15208 0.18375 0.1998 0.21585 0.2319 0.24795 0.26401 0.28006 0.29611 0.31216
0.15726 0.15712 0.15699 0.15686 0.15672 0.15659 0.15646 0.15632 0.15619 0.19337 0.23055 0.26774 0.28197 0.25616 0.23638 0.21661 0.1679 0.1192 0.11664 0.11409 0.11153 0.15821 0.20489 0.23631 0.20435 0.1724 0.14044 0.13728 0.13413 0.13097 0.12781 0.12465 0.16205 0.19944 0.23684 0.24514 0.19948 0.17237 0.14525 0.082654 0.1003 0.11795 0.13559 0.1894 0.24321 0.24063 0.20276 0.16489 0.12702 0.13711 0.1472 0.15729 0.16738 0.17159 0.17581 0.18003 0.18425 0.18846 0.18797 0.18748 0.18698 0.18649 0.186 0.1855 0.18869 0.19187 0.19506 0.19825 0.20143 0.20118 0.20094 0.20069 0.20045 0.2002 0.19996 0.19779 0.19561 0.19344 0.19127 0.19024 0.1892 0.18817 0.18713 0.1861 0.18506 0.18127 0.17749 0.1737 0.16991 0.16612 0.16309 0.16006 0.15702 0.15399 0.15096 0.1524 0.15384 0.15528 0.15672 0.15816 0.15077 0.14338 0.136 0.12861 0.15005 0.1715 0.19294 0.18783 0.18272 0.16783 0.15294 0.13162 0.11029 0.097914 0.11861 0.13931 0.14937 0.15942 0.16948 0.16111 0.15862 0.15614 0.14796 0.15114 0.14287 0.12628 0.14769 0.15252 0.13015 0.10946 0.11446 0.11946 0.13117 0.14288 0.13914 0.15005 0.14608 0.13145 0.11683 0.10558 0.094325 0.083972 0.076985 0.069999 0.060685 0.089231 0.11778 0.13534 0.1529 0.17047 0.16557 0.16068 0.14117 0.13429 0.12674 0.11918 0.11007 0.10095 0.091833 0.082716 0.073599
0.19028 0.18907 0.18785 0.18663 0.18541 0.1842 0.18298 0.18176 0.18054 0.17933 0.17811 0.17689 0.19283 0.20876 0.2247 0.24063 0.22757 0.20783 0.18809 0.16342 0.13874 0.083282 0.09528 0.10728 0.11928 0.13127 0.13134 0.13141 0.13148 0.13155 0.13162 0.13169 0.13039 0.12909 0.12779 0.12649 0.12519 0.1371 0.14901 0.16092 0.17282 0.18473 0.16437 0.14401 0.10136 0.11561 0.12986 0.1441 0.15835 0.1571 0.15584 0.15458 0.15333 0.15207 0.15081 0.15341 0.15601 0.15861 0.16121 0.16381 0.17 0.17618 0.18236 0.18855 0.19473 0.20091 0.20288 0.20484 0.2068 0.20877 0.21073 0.20495 0.19917 0.19339 0.18761 0.18183 0.17833 0.17483 0.17134 0.16784 0.16434 0.16084 0.1567 0.15255 0.14841 0.14426 0.14011 0.1367 0.13329 0.12988 0.12646 0.12305 0.15799 0.19293 0.22787 0.24355 0.17947 0.13971 0.099946 0.074487 0.093118 0.11175 0.13038 0.15078 0.17118 0.19159 0.17048 0.13008 0.11326 0.09643 0.083754 0.089708 0.095661 0.11485 0.12642 0.11994 0.11822 0.11717 0.11612 0.10157 0.087024 0.08114 0.092612 0.10408 0.11096 0.11784 0.13646 0.12854 0.12062 0.1127 0.099256 0.085807 0.072358 0.08398 0.10951 0.12436 0.1392 0.14064 0.10917 0.090599 0.072031 0.065045 0.070586 0.034545 0.041595 0.048645 0.055695 0.082021 0.10835 0.12022 0.14458 0.14699 0.14412 0.1342 0.12427 0.11435 0.10443 0.094507 0.084585 0.074662 0.06474
0.20709 0.22538 0.24368 0.26197 0.28027 0.29856 0.29739 0.29141 0.28543 0.2728 0.23311 0.19342 0.15373 0.15677 0.15982 0.16286 0.1659 0.16895 0.20468 0.24042 0.27616 0.3119 0.31211 0.31232 0.27038 0.22845 0.18651 0.18324 0.17996 0.17669 0.17342 0.17015 0.19954 0.22893 0.25832 0.28771 0.30294 0.24366 0.18437 0.18671 0.18905 0.19139 0.19373 0.19607 0.19841 0.19651 0.1946 0.1927 0.19079 0.18889 0.18698 0.18783 0.18869 0.18954 0.19039 0.19125 0.23647 0.28169 0.32691 0.31679 0.30667 0.25903 0.21139 0.16375 0.16941 0.17506 0.18072 0.18637 0.19203 0.19516 0.19829 0.20143 0.20456 0.2077 0.2038 0.19991 0.19602 0.19212 0.18823 0.18434 0.19267 0.20099 0.20932 0.21765 0.22597 0.17886 0.13175 0.10439 0.13288 0.16138 0.18987 0.21371 0.23755 0.26139 0.28522 0.26485 0.18888 0.16337 0.13787 0.14166 0.15887 0.17723 0.1956 0.21825 0.20698 0.19751 0.19356 0.18961 0.18202 0.17442 0.18963 0.19022 0.19082 0.18525 0.18136 0.18148 0.1816 0.18968 0.19776 0.20831 0.21886 0.25441 0.24056 0.22672 0.21287 0.19095 0.16903 0.14711 0.12578 0.13854 0.1513 0.16407 0.17683 0.1752 0.17358 0.17195 0.17032 0.1687 0.16707 0.16544 0.16561 0.16578 0.16595 0.16612 0.16629 0.16646 0.18137 0.19629 0.21121 0.22613 0.21838 0.21064 0.20289 0.19514 0.18739 0.17964 0.17189 0.16415 0.1564 0.14865 0.1409
0.25786 0.254 0.25013 0.24627 0.24076 0.25281 0.24761 0.25224 0.25688 0.25467 0.25247 0.21091 0.20344 0.19598 0.19868 0.21003 0.21358 0.20067 0.18775 0.17484 0.16037 0.1459 0.15551 0.14587 0.14776 0.15097 0.11305 0.10374 0.11804 0.13234 0.13401 0.10354 0.11315 0.13282 0.13221 0.13161 0.13248 0.13335 0.12418 0.11501 0.11367 0.12775 0.14507 0.14939 0.12512 0.12733 0.14622 0.15267 0.15913 0.1601 0.16106 0.18034 0.18482 0.1893 0.19378 0.18368 0.17357 0.17742 0.18536 0.19331 0.19732 0.20133 0.20209 0.19967 0.19726 0.20427 0.21128 0.21893 0.21774 0.20235 0.20245 0.20255 0.20773 0.21291 0.20061 0.21923 0.22726 0.21538 0.19535 0.19521 0.20045 0.19329 0.19023 0.18716 0.17748 0.17622 0.18135 0.18206 0.1501 0.1421 0.13409 0.12609 0.13355 0.14101 0.14428 0.11335 0.10946 0.10558 0.10952 0.099993 0.097191 0.094388 0.090786 0.087183 0.05504 0.034843 0.055462 0.070621 0.071223 0.052848 0.035289 0.030397 0.025505 0.0028101 0.001042 -0.00072617 -0.0024943 0.0043966 0.011287 0.018178 0.023601 0.027845 0.041113 0.053976 0.055608 0.05643 0.051344 0.030977 0.030516 0.030054 0.032228 0.034402 0.031868 0.029334 0.039132 0.051175 0.050467 0.042309 0.044263 0.052467 0.058232 0.057554 0.052817 0.04808 0.045739 0.043398 0.036661 0.034975 0.033289 0.028632 0.023975 0.021352 0.01873 0.035176 0.043231 0.051286 0.059342 0.067397 0.075452 0.083508 0.091563
0.12239 0.10401 0.085636 0.086979 0.088322 0.095435 0.10255 0.10775 0.11295 0.11816 0.11402 0.10988 0.10574 0.10159 0.111 0.12041 0.13699 0.15357 0.17016 0.17038 0.17406 0.17835 0.17392 0.16948 0.18161 0.19152 0.20143 0.20181 0.19145 0.18109 0.17017 0.15926 0.1549 0.15054 0.14896 0.14737 0.14579 0.14066 0.13374 0.12683 0.11093 0.11214 0.11085 0.10882 0.093027 0.07723 0.061265 0.045299 0.04899 0.052682 0.052102 0.049451 0.0468 0.04862 0.05044 0.05635 0.083618 0.076881 0.070144 0.058814 0.047483 0.0562 0.064917 0.077569 0.090221 0.095848 0.10148 0.086399 0.09234 0.092855 0.091493 0.10813 0.12477 0.14884 0.17291 0.17811 0.17629 0.17932 0.1736 0.17871 0.18694 0.19517 0.22245 0.23748 0.25251 0.25651 0.23923 0.23812 0.23701 0.24892 0.26782 0.25725 0.24668 0.23825 0.22981 0.24954 0.26826 0.2618 0.25533 0.24886 0.23694 0.22502 0.2131 0.21417 0.21249 0.21081 0.21334 0.20935 0.20537 0.18804 0.18117 0.18092 0.18067 0.19615 0.17752 0.16699 0.15646 0.16179 0.16187 0.16195 0.16035 0.14063 0.12466 0.10869 0.10224 0.095797 0.086417 0.081984 0.084065 0.086145 0.079411 0.072677 0.066007 0.059336 0.06143 0.063524 0.085968 0.084061 0.069174 0.065152 0.06113 0.06735 0.086143 0.085094 0.084046 0.067008 0.043938 0.041301 0.055861 0.061454 0.067047 0.072639 0.079981 0.087322 0.094664 0.093925 0.093186 0.092447 0.091708 0.090969 0.09023
0.1696 0.16522 0.16083 0.1439 0.14541 0.1734 0.21801 0.20996 0.20191 0.16598 0.1794 0.19282 0.23357 0.24006 0.24654 0.25302 0.2513 0.24958 0.24304 0.24658 0.25012 0.2519 0.25367 0.25544 0.25953 0.26362 0.2633 0.26298 0.24555 0.22811 0.21978 0.22467 0.22357 0.22248 0.22477 0.22706 0.18872 0.1581 0.12749 0.11602 0.13866 0.1207 0.11177 0.10284 0.09391 0.084634 0.075358 0.059586 0.043814 0.04058 0.037345 0.027805 0.018265 -0.0015301 0.0052533 0.012037 0.021569 0.031101 0.047799 0.064497 0.084093 0.10369 0.11307 0.11098 0.11648 0.12199 0.12802 0.13406 0.13376 0.14368 0.15359 0.18048 0.19131 0.20215 0.20341 0.19064 0.20891 0.23999 0.24009 0.2341 0.22812 0.23434 0.24056 0.25277 0.25061 0.25353 0.25646 0.26514 0.26805 0.25799 0.2362 0.23085 0.2255 0.22305 0.22059 0.20936 0.21848 0.22547 0.20872 0.20959 0.21047 0.20134 0.19221 0.18309 0.16995 0.15682 0.15971 0.16259 0.13902 0.12395 0.10888 0.11478 0.12068 0.1169 0.11312 0.087629 0.093073 0.094662 0.09625 0.097353 0.098456 0.095001 0.091545 0.091117 0.090688 0.10134 0.10654 0.10237 0.098203 0.10569 0.11411 0.12252 0.13094 0.13935 0.14539 0.15142 0.15746 0.16349 0.16678 0.15727 0.14497 0.13268 0.11835 0.11307 0.10815 0.10324 0.10461 0.11596 0.12338 0.11614 0.10891 0.10167 0.092941 0.084213 0.087129 0.090046 0.089314 0.088583 0.087852 0.087121 0.08639
0.20188 0.21048 0.21908 0.2151 0.21488 0.21466 0.23305 0.25801 0.25626 0.24808 0.24289 0.22494 0.2051 0.18945 0.18597 0.18249 0.16607 0.14965 0.13685 0.12404 0.10377 0.083896 0.064023 0.042951 0.047793 0.056836 0.065934 0.075031 0.086064 0.10203 0.118 0.13397 0.14822 0.16248 0.17673 0.17232 0.1679 0.1698 0.17169 0.16651 0.14193 0.13313 0.12433 0.11 0.09566 0.081325 0.067255 0.053185 0.039115 0.055962 0.057551 0.059139 0.062798 0.09176 0.12072 0.14004 0.15936 0.1655 0.17163 0.18297 0.1943 0.20564 0.21636 0.22708 0.22375 0.22043 0.23185 0.24005 0.23536 0.23067 0.23301 0.23536 0.23486 0.22922 0.22358 0.2176 0.21162 0.19498 0.18213 0.16928 0.16676 0.18677 0.16739 0.14285 0.11831 0.10505 0.091785 0.089434 0.087082 0.080609 0.073532 0.066456 0.077564 0.089501 0.10006 0.10942 0.11878 0.12995 0.14112 0.16006 0.1672 0.1792 0.1912 0.20437 0.21753 0.22773 0.21884 0.20152 0.19896 0.19857 0.19817 0.20255 0.20692 0.22329 0.22442 0.22555 0.22288 0.20337 0.18386 0.17189 0.15992 0.14795 0.15149 0.1481 0.13064 0.10319 0.081413 0.066721 0.069046 0.094681 0.095335 0.095989 0.075784 0.059569 0.03906 0.033317 0.048662 0.049866 0.041147 0.048026 0.054905 0.057763 0.060621 0.041661 0.034372 0.027084 0.033699 0.037227 0.040755 0.049437 0.054045 0.040786 0.04288 0.046014 0.050502 0.05499 0.059479 0.063967 0.068455 0.072944 0.077432
0.30233 0.28625 0.27017 0.25409 0.23801 0.21918 0.20035 0.18225 0.16416 0.13888 0.10987 0.084659 0.059453 0.035642 0.011831 0.008249 0.037649 0.062662 0.083681 0.1047 0.12572 0.14674 0.16596 0.18518 0.2044 0.22362 0.24284 0.26724 0.2826 0.28748 0.2755 0.2814 0.2873 0.28772 0.28815 0.27305 0.25794 0.23129 0.20464 0.17799 0.15679 0.13559 0.11438 0.093177 0.072534 0.05189 0.064754 0.077618 0.090482 0.10335 0.11621 0.14256 0.1689 0.19525 0.2216 0.2385 0.23717 0.23435 0.23802 0.25897 0.26507 0.27118 0.26939 0.26761 0.26153 0.25545 0.24718 0.23892 0.22085 0.21109 0.19755 0.18402 0.17048 0.14455 0.11862 0.068713 0.060269 0.051826 0.060299 0.068772 0.077245 0.072303 0.06736 0.060826 0.049849 0.052403 0.083638 0.081818 0.089514 0.09721 0.10491 0.12126 0.13761 0.15396 0.1537 0.13741 0.13133 0.12898 0.12662 0.12707 0.12751 0.12796 0.14603 0.15401 0.14307 0.13212 0.12579 0.11946 0.11313 0.10976 0.10091 0.099779 0.099067 0.08147 0.082359 0.097898 0.096894 0.097118 0.097342 0.099818 0.10229 0.10855 0.1148 0.11368 0.11256 0.10872 0.12174 0.13638 0.15755 0.15144 0.14636 0.14128 0.13344 0.12561 0.12309 0.12058 0.11858 0.11657 0.10804 0.099518 0.093382 0.087245 0.076628 0.06601 0.055393 0.042161 0.02893 0.025009 0.030445 0.035882 0.044268 0.052655 0.053057 0.053458 0.057529 0.0616 0.087562 0.10521 0.12286 0.14052 0.15817
0.23637 0.2378 0.23923 0.24066 0.24672 0.25463 0.24081 0.2346 0.21699 0.19938 0.18177 0.16416 0.13786 0.11156 0.085253 0.068096 0.050939 0.046311 0.041683 0.064392 0.089031 0.11367 0.13831 0.16177 0.18523 0.20868 0.21158 0.21448 0.19654 0.1786 0.16066 0.14272 0.11606 0.089401 0.062743 0.050678 0.038612 0.053886 0.069161 0.12485 0.15869 0.19253 0.21663 0.24072 0.26482 0.25953 0.23871 0.23554 0.21844 0.18722 0.17284 0.16745 0.14223 0.11701 0.10002 0.083033 0.095268 0.11555 0.13333 0.1511 0.18456 0.21801 0.23437 0.25073 0.26709 0.26867 0.27178 0.27489 0.26797 0.26105 0.23187 0.2027 0.18204 0.16138 0.14148 0.12157 0.12298 0.12439 0.1258 0.12721 0.12861 0.14313 0.15764 0.17215 0.18666 0.21577 0.23348 0.25118 0.26034 0.24201 0.23653 0.23501 0.23192 0.22883 0.2228 0.21677 0.20974 0.19052 0.1713 0.14183 0.11236 0.09569 0.079024 0.064429 0.049834 0.043291 0.035131 0.032984 0.04602 0.059057 0.072638 0.086219 0.10081 0.1154 0.13 0.148 0.16601 0.16952 0.17302 0.17008 0.17016 0.18011 0.16707 0.15425 0.16082 0.16668 0.15533 0.15699 0.15894 0.143 0.14104 0.13015 0.11937 0.11104 0.10271 0.070833 0.055729 0.057763 0.063059 0.068355 0.080623 0.092749 0.083988 0.083298 0.099753 0.095352 0.091988 0.088623 0.091076 0.093944 0.096812 0.10627 0.1151 0.090502 0.062406 0.060759 0.052758 0.044757 0.036755 0.028754 0.020753
0.21977 0.20443 0.18908 0.17374 0.1584 0.14492 0.13145 0.11797 0.11341 0.12403 0.13595 0.12496 0.11986 0.14293 0.16464 0.19813 0.20903 0.21993 0.23299 0.24605 0.2526 0.25916 0.26571 0.25385 0.24199 0.20667 0.1926 0.17853 0.14833 0.11813 0.087936 0.085397 0.082857 0.080317 0.077777 0.075237 0.094069 0.1129 0.13173 0.15057 0.17441 0.19578 0.19768 0.20033 0.19846 0.18916 0.17985 0.15479 0.132 0.10921 0.08642 0.080296 0.074172 0.068048 0.061924 0.08834 0.11476 0.14486 0.17497 0.18962 0.20428 0.21893 0.21359 0.22031 0.23154 0.21066 0.18019 0.14675 0.13256 0.11836 0.10542 0.09248 0.075546 0.058613 0.059017 0.080156 0.1013 0.10891 0.11653 0.12414 0.13846 0.16662 0.16754 0.17083 0.18792 0.18811 0.16815 0.15925 0.16782 0.15944 0.15105 0.14185 0.13264 0.11728 0.10192 0.088234 0.07455 0.060867 0.056248 0.053599 0.05095 0.055494 0.091295 0.095756 0.10022 0.097484 0.094751 0.11818 0.13067 0.14316 0.14854 0.15392 0.14068 0.13917 0.14223 0.12916 0.11979 0.10714 0.094497 0.086524 0.078552 0.070579 0.073701 0.06917 0.032274 0.021154 0.010034 0.014237 0.02569 0.037142 0.045879 0.054615 0.067427 0.08024 0.093052 0.099872 0.10669 0.11351 0.12033 0.11314 0.10595 0.12258 0.14547 0.14273 0.13679 0.13085 0.11565 0.10956 0.10347 0.10702 0.10475 0.086553 0.079685 0.072816 0.052285 0.035586 0.018887 0.0021881 -0.014511 -0.03121 -0.047909
0.14548 0.16097 0.17647 0.1904 0.21037 0.22609 0.24181 0.23386 0.22591 0.21795 0.21 0.17741 0.14482 0.11703 0.099749 0.05866 0.070345 0.082031 0.093716 0.11389 0.13407 0.15425 0.16561 0.1952 0.21537 0.19556 0.17575 0.15594 0.13613 0.1163 0.096479 0.076655 0.056831 0.066197 0.075562 0.12804 0.15403 0.18002 0.20855 0.22176 0.23497 0.232 0.22904 0.18892 0.14607 0.10998 0.073887 0.08944 0.10499 0.12055 0.1361 0.15165 0.16897 0.18629 0.20361 0.22092 0.23824 0.25556 0.23972 0.22388 0.20804 0.16857 0.12911 0.1101 0.091082 0.13221 0.16249 0.19277 0.22305 0.21892 0.21479 0.21067 0.20654 0.20242 0.19829 0.19416 0.19441 0.19466 0.1949 0.19515 0.19539 0.19564 0.19589 0.19613 0.21712 0.23811 0.2591 0.28009 0.30107 0.29101 0.26696 0.24292 0.21887 0.19482 0.17078 0.15531 0.13984 0.12438 0.10891 0.093443 0.11086 0.12828 0.13455 0.15865 0.19288 0.19888 0.20487 0.1914 0.18239 0.18607 0.1919 0.17613 0.15481 0.1415 0.12009 0.098687 0.082207 0.065726 0.049245 0.019052 0.021899 0.024746 0.047708 0.045777 0.043847 0.049034 0.089078 0.11985 0.1183 0.12252 0.13691 0.13619 0.13548 0.12691 0.12262 0.11832 0.1178 0.11727 0.12634 0.12458 0.11808 0.11814 0.11819 0.12105 0.12391 0.11877 0.11792 0.11707 0.12393 0.13078 0.12446 0.11813 0.11308 0.10803 0.10297 0.10854 0.094503 0.083823 0.08878 0.093737 0.098694
0.21509 0.19838 0.18167 0.16496 0.14826 0.13155 0.11484 0.10982 0.1048 0.1146 0.12441 0.14099 0.14833 0.15567 0.16763 0.17959 0.19158 0.19591 0.20868 0.21023 0.19674 0.18325 0.16485 0.14646 0.12664 0.10683 0.0869 0.066968 0.072216 0.077463 0.090257 0.10305 0.11426 0.13029 0.14632 0.16468 0.18305 0.19367 0.18095 0.16823 0.14222 0.11622 0.09021 0.09055 0.090889 0.091229 0.091569 0.091909 0.11842 0.14493 0.17144 0.18096 0.1857 0.19043 0.18759 0.1649 0.15479 0.14467 0.1142 0.083723 0.087874 0.092024 0.096174 0.10032 0.13674 0.17316 0.20104 0.21446 0.22787 0.23825 0.24863 0.2266 0.20458 0.18255 0.16052 0.15697 0.15343 0.14988 0.14634 0.14279 0.13925 0.16232 0.1854 0.20848 0.23156 0.23105 0.22688 0.22271 0.21485 0.18448 0.16727 0.15006 0.11985 0.10354 0.087217 0.075525 0.065882 0.066128 0.10196 0.11799 0.13402 0.15581 0.15978 0.16375 0.16208 0.16177 0.16146 0.16115 0.15865 0.15616 0.13249 0.10882 0.088473 0.068125 0.047777 0.027512 0.026178 0.027574 0.02897 0.026866 0.033998 0.04113 0.076053 0.079027 0.082002 0.10071 0.13486 0.14694 0.1454 0.1318 0.1182 0.1024 0.086594 0.070792 0.058351 0.045909 0.033468 0.037897 0.040245 0.0435 0.05344 0.051763 0.050086 0.075338 0.085632 0.095925 0.10622 0.10782 0.10941 0.11101 0.10941 0.10781 0.099135 0.090461 0.081788 0.073115 0.064442 0.055768 0.047095 0.038422 0.029749
0.097091 0.10486 0.11263 0.1204 0.12816 0.13593 0.1437 0.15147 0.14933 0.14718 0.14504 0.1429 0.14075 0.13861 0.13647 0.13432 0.11716 0.1 0.082842 0.065682 0.048522 0.086238 0.12112 0.156 0.18731 0.21861 0.21386 0.18808 0.1623 0.13653 0.11395 0.091383 0.068812 0.057392 0.10156 0.13028 0.159 0.18449 0.16861 0.15274 0.13686 0.12099 0.10511 0.10705 0.10899 0.11093 0.11287 0.11481 0.11675 0.15337 0.19 0.22662 0.24618 0.22717 0.20817 0.18917 0.17017 0.15198 0.13379 0.11561 0.097424 0.13258 0.18117 0.22977 0.24531 0.26085 0.27639 0.254 0.23161 0.17851 0.12542 0.13341 0.14141 0.1494 0.1574 0.16539 0.16505 0.16471 0.16437 0.16402 0.16368 0.16334 0.163 0.15889 0.15479 0.15069 0.14659 0.14249 0.13839 0.17969 0.22099 0.26229 0.26748 0.25762 0.24775 0.23177 0.2158 0.16949 0.12318 0.11213 0.10108 0.090028 0.12123 0.15243 0.18658 0.21979 0.22179 0.20733 0.19287 0.18224 0.17162 0.161 0.093838 0.063456 0.033074 0.038403 0.070557 0.083609 0.11681 0.13544 0.15408 0.16596 0.17145 0.17693 0.16617 0.14705 0.12793 0.1088 0.098754 0.088707 0.078659 0.068611 0.067982 0.067354 0.05826 0.049166 0.048988 0.062879 0.076771 0.085819 0.094867 0.098076 0.10128 0.099751 0.093485 0.095276 0.097068 0.096331 0.10052 0.11092 0.12133 0.13174 0.12969 0.12765 0.12561 0.12401 0.16076 0.1587 0.15664 0.15458 0.15252
0.2882 0.26701 0.24583 0.24671 0.24759 0.23231 0.19479 0.17385 0.15291 0.13152 0.11012 0.096918 0.10364 0.11035 0.12671 0.1562 0.18569 0.21318 0.24066 0.22413 0.20539 0.18664 0.16906 0.15148 0.13429 0.11709 0.0999 0.078715 0.05753 0.064087 0.0863 0.10851 0.12986 0.15122 0.15972 0.15465 0.14958 0.13941 0.11892 0.098433 0.072917 0.0474 0.044124 0.058979 0.073834 0.08869 0.11534 0.142 0.17404 0.17621 0.17837 0.16626 0.14518 0.1241 0.10302 0.11053 0.11805 0.12557 0.13308 0.1406 0.16907 0.19753 0.226 0.24275 0.24776 0.21269 0.17359 0.13449 0.09771 0.06093 0.066977 0.12093 0.14695 0.17297 0.22472 0.2471 0.26947 0.27504 0.26384 0.23375 0.19324 0.15816 0.11318 0.11976 0.12634 0.13292 0.1395 0.16206 0.18462 0.20718 0.22344 0.20098 0.17852 0.15605 0.13359 0.12916 0.12473 0.1203 0.11587 0.11144 0.10702 0.12939 0.15177 0.17415 0.17139 0.16864 0.15153 0.13442 0.11731 0.1002 0.096205 0.092207 0.08821 0.084213 0.080216 0.076218 0.072221 0.077849 0.083477 0.089106 0.094734 0.10036 0.092845 0.085328 0.075901 0.066473 0.055624 0.044775 0.0424 0.040025 0.044346 0.048668 0.052989 0.051971 0.050952 0.049934 0.044465 0.05726 0.070055 0.075658 0.078213 0.073157 0.066441 0.068794 0.050192 0.0494 0.048607 0.056933 0.065258 0.074598 0.083938 0.090053 0.096169 0.10228 0.1114 0.1021 0.10217 0.10225 0.10232 0.10239 0.10247
0.34321 0.30404 0.26487 0.25238 0.22081 0.18924 0.15767 0.1509 0.14412 0.13734 0.13057 0.12379 0.15013 0.17647 0.20281 0.21279 0.22278 0.20998 0.19718 0.18438 0.15128 0.11819 0.06459 0.081089 0.097588 0.11409 0.11645 0.11882 0.12118 0.12354 0.12591 0.12827 0.13063 0.13288 0.13512 0.13736 0.1396 0.14184 0.17003 0.19822 0.22641 0.21679 0.1888 0.16081 0.13282 0.13457 0.13631 0.13806 0.1398 0.14155 0.17117 0.20079 0.23041 0.23475 0.20025 0.16575 0.13125 0.1351 0.13894 0.14279 0.14663 0.15048 0.15548 0.16049 0.1655 0.1705 0.17551 0.18051 0.18185 0.18319 0.18453 0.18587 0.18721 0.18855 0.18484 0.18112 0.1774 0.17369 0.16997 0.16625 0.15631 0.14637 0.13643 0.12649 0.17166 0.21684 0.24737 0.22553 0.20368 0.18184 0.16 0.16227 0.16453 0.1668 0.16907 0.17134 0.19799 0.22463 0.25128 0.27792 0.25598 0.21059 0.1652 0.1254 0.085598 0.061191 0.10395 0.14671 0.14803 0.14934 0.15066 0.15197 0.15329 0.1546 0.14946 0.14431 0.13917 0.13403 0.12888 0.12374 0.11859 0.14023 0.16187 0.18351 0.16821 0.13906 0.12964 0.12023 0.12912 0.13479 0.10163 0.10003 0.098429 0.11941 0.10588 0.10659 0.10729 0.12697 0.12433 0.12169 0.11886 0.11602 0.099278 0.083323 0.096339 0.093544 0.089123 0.084702 0.076564 0.068426 0.064744 0.089546 0.098531 0.085159 0.074779 0.079296 0.083813 0.088331 0.092848 0.097365 0.10188
0.15124 0.1698 0.18835 0.21719 0.2293 0.24141 0.23809 0.23478 0.22003 0.20527 0.19051 0.17576 0.161 0.15617 0.15133 0.14649 0.14166 0.13682 0.13199 0.14872 0.16545 0.18217 0.19063 0.17674 0.16284 0.14895 0.13505 0.12116 0.11731 0.11346 0.10961 0.10576 0.10191 0.13156 0.16121 0.16823 0.15037 0.13251 0.11812 0.10372 0.089326 0.057367 0.067867 0.078367 0.088867 0.11214 0.13542 0.15869 0.17926 0.15847 0.13768 0.11689 0.10127 0.085646 0.070023 0.087397 0.10477 0.1677 0.18413 0.20056 0.19959 0.19862 0.18088 0.16314 0.1454 0.11451 0.083609 0.088005 0.11753 0.14706 0.17851 0.20996 0.23897 0.24885 0.22036 0.19941 0.17677 0.11623 0.10798 0.099719 0.12208 0.14444 0.18831 0.23217 0.22029 0.20841 0.19652 0.18464 0.17276 0.16243 0.1521 0.14177 0.13144 0.12112 0.14895 0.17679 0.20463 0.21021 0.18811 0.16602 0.14393 0.12183 0.11847 0.11511 0.11175 0.10838 0.10502 0.13266 0.1603 0.18795 0.188 0.15028 0.12888 0.10748 0.090437 0.073398 0.063283 0.053168 0.067738 0.1051 0.12289 0.14068 0.15077 0.14227 0.13377 0.12693 0.12009 0.099626 0.079162 0.063924 0.048686 0.075979 0.090644 0.094054 0.097464 0.09741 0.097355 0.087859 0.087452 0.087045 0.058366 0.043688 0.02901 0.035943 0.042876 0.06635 0.069979 0.073608 0.06507 0.063602 0.062133 0.063594 0.065055 0.058305 0.051554 0.048538 0.045522 0.042505 0.039489 0.036472 0.033456
0.10916 0.095366 0.081568 0.075631 0.088772 0.090836 0.092899 0.10184 0.1239 0.14313 0.15402 0.15492 0.15581 0.14229 0.14252 0.14676 0.151 0.14796 0.14492 0.14188 0.15926 0.17664 0.17507 0.17351 0.15838 0.14325 0.15226 0.16126 0.17678 0.17189 0.16699 0.13704 0.13357 0.13011 0.13698 0.12368 0.11075 0.11508 0.11941 0.11221 0.097734 0.0973 0.096865 0.09502 0.087756 0.077681 0.067606 0.057531 0.04736 0.037189 0.027018 0.030141 0.033757 0.037374 0.044143 0.050912 0.051439 0.051966 0.039279 0.024817 0.02191 0.041806 0.049649 0.04343 0.03721 0.026749 0.035104 0.043459 0.042328 0.051894 0.06146 0.067703 0.073945 0.078624 0.083304 0.094629 0.10595 0.10799 0.11566 0.11773 0.13398 0.14348 0.14473 0.15359 0.16245 0.16535 0.16824 0.15906 0.14987 0.15577 0.1979 0.2109 0.2239 0.21727 0.20227 0.22643 0.23202 0.23762 0.22736 0.2171 0.22159 0.22527 0.22956 0.23386 0.23523 0.2241 0.21297 0.20134 0.21067 0.21999 0.23328 0.23069 0.2281 0.22551 0.21519 0.20486 0.19309 0.19207 0.18523 0.1784 0.17882 0.17925 0.17968 0.17643 0.17318 0.16993 0.16732 0.16471 0.1621 0.1703 0.15739 0.14254 0.12768 0.11435 0.10101 0.10316 0.1066 0.11003 0.10901 0.10798 0.095469 0.07505 0.072547 0.070044 0.06818 0.066316 0.064452 0.057529 0.050607 0.05158 0.040061 0.03595 0.031839 0.035165 0.038491 0.044451 0.050411 0.047548 0.044685 0.041823 0.03896
0.22724 0.22933 0.23142 0.24015 0.23943 0.24141 0.22755 0.21463 0.20484 0.19883 0.19282 0.18992 0.18702 0.17132 0.15634 0.13852 0.1207 0.10213 0.083557 0.065979 0.048401 0.047166 0.04593 0.056739 0.067548 0.078357 0.071807 0.077236 0.097261 0.11729 0.12514 0.13299 0.12764 0.12909 0.13795 0.14665 0.15535 0.14772 0.14641 0.16486 0.17153 0.16522 0.14816 0.13901 0.12151 0.10401 0.086515 0.066822 0.047128 0.027434 0.028155 0.039707 0.051259 0.065262 0.079265 0.092605 0.10594 0.11517 0.1244 0.13233 0.14025 0.14922 0.15819 0.18307 0.18453 0.18599 0.1801 0.20248 0.21029 0.20848 0.20668 0.20446 0.2182 0.22373 0.22249 0.22742 0.22972 0.23203 0.23118 0.23032 0.22136 0.2224 0.21605 0.19594 0.1765 0.17981 0.18313 0.17462 0.16612 0.15551 0.14489 0.14131 0.12847 0.11563 0.1086 0.10158 0.09151 0.079895 0.085809 0.091724 0.09378 0.095837 0.096835 0.097832 0.1106 0.12336 0.13338 0.13766 0.14933 0.16101 0.17004 0.17908 0.18067 0.17508 0.20168 0.21403 0.22639 0.22426 0.22212 0.21359 0.21062 0.20765 0.21209 0.20391 0.19515 0.19507 0.19361 0.19214 0.17649 0.16175 0.14701 0.14817 0.14934 0.1505 0.14899 0.14748 0.12872 0.12193 0.11311 0.10429 0.099662 0.10198 0.1043 0.094829 0.085362 0.076613 0.067864 0.059115 0.062136 0.05591 0.045037 0.043809 0.042582 0.034796 0.028332 0.021869 0.0090152 0.0095927 0.01017 0.010748 0.011325
0.29048 0.25761 0.22473 0.20753 0.19033 0.16824 0.14616 0.12408 0.10595 0.087813 0.069681 0.053185 0.045451 0.037718 0.050465 0.068714 0.086964 0.10521 0.12046 0.13571 0.15096 0.16064 0.17033 0.18002 0.17642 0.17281 0.16921 0.16561 0.15128 0.13694 0.1226 0.095946 0.069291 0.048718 0.028145 0.031421 0.034697 0.062209 0.09741 0.13542 0.14756 0.15971 0.17784 0.20452 0.2112 0.21788 0.20919 0.2005 0.19181 0.1757 0.15958 0.14346 0.088634 0.072085 0.055536 0.062769 0.043677 0.042596 0.071871 0.10115 0.12208 0.14302 0.15909 0.17516 0.19185 0.20853 0.22522 0.24479 0.26023 0.27761 0.27758 0.2646 0.22054 0.20115 0.18176 0.1616 0.14145 0.12954 0.11764 0.10574 0.084152 0.086274 0.088395 0.097474 0.10655 0.10889 0.11615 0.12341 0.13892 0.15444 0.17203 0.17335 0.18226 0.19117 0.20374 0.2201 0.21958 0.21905 0.20992 0.20078 0.20472 0.20866 0.21818 0.21311 0.20805 0.17824 0.16768 0.15712 0.15091 0.13005 0.11071 0.091379 0.078987 0.066595 0.054202 0.04834 0.039641 0.039807 0.060223 0.066068 0.071913 0.088229 0.099034 0.10984 0.13722 0.14713 0.15704 0.16111 0.15454 0.14797 0.14427 0.17145 0.18064 0.17297 0.1653 0.16583 0.16636 0.17772 0.1691 0.16321 0.15057 0.13736 0.12415 0.12749 0.12908 0.13066 0.10567 0.088595 0.086247 0.083899 0.074796 0.070599 0.066401 0.066905 0.067409 0.06945 0.06743 0.06541 0.077841 0.090271 0.1027
0.27755 0.25828 0.239 0.2276 0.19058 0.15356 0.12695 0.10033 0.073718 0.039357 0.045317 0.051277 0.057237 0.074722 0.092207 0.10969 0.13992 0.17014 0.18164 0.19313 0.20462 0.20206 0.1794 0.15675 0.13409 0.10705 0.080013 0.052974 0.058027 0.050579 0.040186 0.086316 0.11131 0.1363 0.15674 0.17719 0.19416 0.21113 0.21967 0.21882 0.21184 0.17788 0.14392 0.11533 0.086729 0.058133 0.049471 0.060896 0.072321 0.085949 0.099576 0.1552 0.17253 0.18985 0.21788 0.22987 0.24185 0.22799 0.22131 0.20298 0.16505 0.12713 0.12401 0.12089 0.11777 0.11465 0.13591 0.15718 0.17845 0.207 0.21798 0.22895 0.24935 0.25942 0.26949 0.2695 0.26951 0.23242 0.19534 0.15825 0.1325 0.10675 0.080993 0.055241 0.066491 0.10599 0.1455 0.17027 0.19504 0.21981 0.24941 0.26506 0.2807 0.28192 0.27658 0.26206 0.24117 0.2211 0.16497 0.1373 0.10963 0.097583 0.085534 0.088198 0.090863 0.093528 0.10451 0.11549 0.1254 0.13531 0.1494 0.15498 0.16185 0.17361 0.18536 0.18576 0.18615 0.18655 0.17735 0.16814 0.15894 0.14877 0.13859 0.11681 0.099801 0.093635 0.087469 0.064768 0.052291 0.039813 0.037292 0.037385 0.037479 0.041318 0.06095 0.089166 0.10062 0.10399 0.1058 0.11138 0.11697 0.14536 0.14971 0.14913 0.14646 0.1438 0.14113 0.13582 0.13051 0.1252 0.11969 0.11419 0.10751 0.10082 0.10572 0.11062 0.11098 0.11134 0.1117 0.11207 0.11243
0.23167 0.23314 0.23462 0.23609 0.2304 0.21497 0.21093 0.20689 0.16271 0.11852 0.087627 0.056733 0.025839 0.026603 0.056703 0.086803 0.1169 0.1398 0.1627 0.18559 0.20849 0.22889 0.20649 0.18408 0.16168 0.13927 0.10853 0.077791 0.047051 0.050908 0.08128 0.11366 0.13308 0.15298 0.16197 0.17096 0.15936 0.14775 0.13615 0.12454 0.11294 0.11423 0.11552 0.11681 0.1181 0.11939 0.12069 0.14408 0.16748 0.19087 0.21427 0.22059 0.18303 0.14547 0.10792 0.11204 0.11615 0.12027 0.12439 0.12851 0.13263 0.13674 0.16253 0.18831 0.2141 0.23988 0.26567 0.24495 0.21177 0.1786 0.14543 0.14873 0.15204 0.15535 0.15865 0.16196 0.16527 0.20381 0.24236 0.28091 0.29309 0.28054 0.26799 0.25215 0.23632 0.18839 0.14047 0.10624 0.072013 0.09087 0.10973 0.14261 0.17548 0.20836 0.22288 0.23741 0.25193 0.26645 0.25129 0.23614 0.18655 0.13695 0.1037 0.070452 0.037201 0.043847 0.12006 0.15171 0.18337 0.18176 0.18553 0.19882 0.21132 0.20999 0.20866 0.18403 0.15941 0.13479 0.11017 0.089621 0.069076 0.048531 0.027986 0.025134 0.042449 0.078224 0.10024 0.11398 0.12286 0.13173 0.13979 0.14785 0.15549 0.16313 0.1444 0.12567 0.10694 0.092178 0.077418 0.062658 0.047898 0.06149 0.054179 0.042398 0.048064 0.05373 0.065233 0.076736 0.07015 0.060805 0.079151 0.097497 0.112 0.12651 0.11929 0.11207 0.10367 0.11245 0.12123 0.13001 0.13879
0.08344 0.10436 0.12529 0.14621 0.16713 0.17152 0.18357 0.19562 0.20041 0.2052 0.17977 0.15434 0.12891 0.10348 0.081415 0.059353 0.037292 0.064505 0.091718 0.12888 0.15593 0.17638 0.16541 0.15444 0.14348 0.13251 0.12154 0.11887 0.1162 0.11353 0.11085 0.10818 0.10551 0.13667 0.16782 0.17161 0.17198 0.17235 0.18184 0.16081 0.13977 0.11874 0.1249 0.13107 0.13724 0.1434 0.14957 0.14958 0.1496 0.14961 0.14963 0.14964 0.14966 0.14736 0.14506 0.14276 0.14046 0.13816 0.13587 0.1813 0.22674 0.24978 0.2315 0.21321 0.19493 0.17665 0.15836 0.15935 0.16033 0.16131 0.16229 0.16328 0.16426 0.16524 0.1664 0.16755 0.16871 0.16986 0.17102 0.17217 0.1741 0.17603 0.17797 0.1799 0.18183 0.21915 0.25646 0.29377 0.27805 0.23916 0.20028 0.1614 0.16158 0.16176 0.16193 0.16211 0.16228 0.16246 0.16264 0.17899 0.19535 0.2117 0.22806 0.24441 0.21039 0.15673 0.10307 0.10542 0.10777 0.11012 0.11247 0.11482 0.15242 0.19002 0.22761 0.22647 0.22533 0.19286 0.1604 0.12793 0.10994 0.091949 0.073959 0.055969 0.076186 0.096403 0.13347 0.16078 0.17034 0.18931 0.19704 0.16896 0.14087 0.1222 0.10353 0.084859 0.062849 0.059278 0.055708 0.06249 0.069272 0.076054 0.096997 0.11827 0.12191 0.1223 0.12269 0.13285 0.09121 0.071073 0.074895 0.078718 0.063236 0.060151 0.057066 0.077339 0.097611 0.11788 0.13816 0.15843 0.1787
0.38346 0.37517 0.36688 0.35859 0.3188 0.29665 0.26477 0.21993 0.17611 0.13228 0.14906 0.16584 0.18263 0.19941 0.21619 0.23298 0.24976 0.28771 0.32565 0.3636 0.40155 0.43949 0.45474 0.46999 0.48546 0.50093 0.5164 0.51283 0.50925 0.48638 0.47884 0.48871 0.50766 0.51488 0.5221 0.52151 0.52092 0.52033 0.47053 0.42073 0.37093 0.33784 0.30476 0.27167 0.23859 0.2479 0.2572 0.27624 0.30668 0.32274 0.3388 0.31718 0.29556 0.27395 0.25233 0.23071 0.21183 0.19296 0.17408 0.15521 0.13633 0.11746 0.12626 0.13507 0.14896 0.16284 0.1773 0.19175 0.20431 0.2043 0.20429 0.19203 0.18547 0.17892 0.17838 0.17785 0.18941 0.18965 0.15604 0.15652 0.16758 0.17865 0.20494 0.22139 0.23784 0.25199 0.26614 0.28029 0.29764 0.31498 0.33233 0.36858 0.38491 0.40123 0.41225 0.42326 0.44707 0.44375 0.44294 0.45925 0.47556 0.4934 0.51125 0.52662 0.51167 0.50377 0.51831 0.52745 0.53336 0.53926 0.53666 0.53405 0.5201 0.51954 0.50949 0.49867 0.48785 0.47625 0.48867 0.47255 0.46411 0.45567 0.45955 0.46258 0.4656 0.46126 0.45693 0.43971 0.4225 0.41274 0.40297 0.39321 0.38687 0.38053 0.3742 0.35569 0.33718 0.33054 0.32391 0.31727 0.32566 0.31238 0.30028 0.29496 0.28964 0.27677 0.26391 0.25497 0.24603 0.23723 0.22844 0.21675 0.20506 0.19256 0.18006 0.17754 0.17501 0.17249 0.16996 0.16744 0.16492
0.44351 0.45276 0.46202 0.47127 0.48053 0.48978 0.4776 0.44519 0.41278 0.38038 0.34797 0.31556 0.31505 0.31454 0.31403 0.31352 0.31301 0.3125 0.31199 0.31149 0.31098 0.31047 0.34085 0.37124 0.40162 0.43201 0.46239 0.46425 0.46611 0.47384 0.48157 0.51245 0.52321 0.53397 0.52649 0.48387 0.4616 0.43934 0.39598 0.35262 0.32779 0.30297 0.27814 0.27245 0.26676 0.28991 0.30628 0.32264 0.31258 0.28933 0.26607 0.24225 0.21843 0.18575 0.15307 0.12039 0.10842 0.096449 0.084479 0.11204 0.13959 0.17406 0.21798 0.22024 0.21808 0.25347 0.24955 0.24563 0.24171 0.22393 0.20616 0.18345 0.16074 0.13803 0.11532 0.11818 0.12105 0.12392 0.12678 0.12965 0.13251 0.13538 0.13824 0.16891 0.19957 0.23024 0.2609 0.28378 0.30666 0.32217 0.33769 0.33593 0.33418 0.33798 0.34524 0.34254 0.33985 0.33716 0.33849 0.33982 0.34115 0.35019 0.35922 0.36826 0.39346 0.40329 0.41313 0.4234 0.43368 0.43857 0.44346 0.45938 0.4722 0.48503 0.48421 0.48657 0.47904 0.47075 0.47132 0.47143 0.47155 0.47705 0.48255 0.47071 0.45886 0.45288 0.4469 0.4695 0.47305 0.45952 0.446 0.42989 0.41379 0.38845 0.38296 0.37747 0.3621 0.34672 0.32397 0.30121 0.2679 0.26063 0.25337 0.24484 0.23631 0.23012 0.22393 0.21774 0.20358 0.18498 0.19449 0.20401 0.20016 0.18112 0.19622 0.20088 0.20554 0.20227 0.199 0.19574 0.19247
0.29181 0.32403 0.35625 0.38848 0.41388 0.43928 0.45888 0.47847 0.46984 0.43184 0.39383 0.35583 0.3274 0.29897 0.27053 0.2421 0.18974 0.20656 0.22338 0.2402 0.25702 0.29661 0.33619 0.37578 0.41037 0.44497 0.4633 0.48163 0.49997 0.50002 0.50544 0.51086 0.5204 0.50414 0.49311 0.48208 0.46123 0.44039 0.41327 0.38615 0.35902 0.33139 0.30376 0.27612 0.27281 0.29922 0.3116 0.30456 0.29753 0.26282 0.22811 0.1934 0.1587 0.14436 0.13003 0.1157 0.10136 0.087031 0.072698 0.09506 0.11742 0.13979 0.1528 0.14688 0.14152 0.12198 0.11085 0.099717 0.085116 0.072045 0.069501 0.085091 0.10068 0.12069 0.14071 0.18549 0.23027 0.26111 0.29194 0.32277 0.35507 0.38736 0.40088 0.4144 0.42793 0.42825 0.42857 0.42889 0.40279 0.37668 0.35058 0.32448 0.29622 0.26795 0.23969 0.21143 0.22264 0.22221 0.22538 0.23679 0.24819 0.25959 0.27052 0.28146 0.29239 0.32705 0.35372 0.35284 0.34946 0.35624 0.36846 0.37461 0.38076 0.38691 0.39948 0.41204 0.43438 0.41303 0.40089 0.40642 0.41195 0.41144 0.41743 0.42343 0.42103 0.42959 0.43447 0.43936 0.43921 0.43906 0.42924 0.42713 0.42859 0.42232 0.41897 0.41769 0.41447 0.41593 0.41949 0.3892 0.38027 0.37133 0.37627 0.36891 0.36155 0.34106 0.32056 0.30007 0.28877 0.27747 0.26617 0.26116 0.25615 0.25114 0.23317 0.21519 0.19722 0.17924 0.16127 0.14329 0.12531
0.20009 0.22172 0.24334 0.26496 0.28658 0.3082 0.32982 0.35144 0.37306 0.39468 0.4163 0.43792 0.41167 0.38543 0.34595 0.30646 0.26698 0.2505 0.23402 0.21754 0.24586 0.27418 0.31044 0.3467 0.38608 0.42546 0.45238 0.47873 0.49809 0.49001 0.48989 0.495 0.50011 0.48995 0.47979 0.46548 0.45116 0.43484 0.41851 0.37852 0.36383 0.34913 0.32055 0.2939 0.28416 0.27442 0.27278 0.27115 0.26426 0.2488 0.23334 0.21335 0.19446 0.16322 0.13752 0.13719 0.13687 0.1368 0.13673 0.13633 0.13592 0.12632 0.11117 0.096015 0.081399 0.066783 0.062194 0.083891 0.089433 0.094974 0.1312 0.15735 0.1835 0.21525 0.247 0.27876 0.30835 0.33795 0.36755 0.37841 0.38927 0.38072 0.37218 0.35015 0.32812 0.28903 0.24994 0.21085 0.21971 0.22856 0.23741 0.24626 0.25511 0.26397 0.27282 0.28167 0.29052 0.31761 0.3447 0.37179 0.39888 0.42597 0.45305 0.48014 0.47253 0.44924 0.42595 0.39649 0.38178 0.36706 0.35235 0.33706 0.32178 0.30649 0.29234 0.2782 0.28006 0.28192 0.28379 0.29906 0.31433 0.3296 0.33656 0.34371 0.36339 0.38308 0.4013 0.41953 0.42213 0.42514 0.4211 0.41932 0.42163 0.42394 0.41785 0.41175 0.39021 0.37782 0.39064 0.40209 0.39246 0.39757 0.41135 0.40457 0.39671 0.38885 0.37575 0.36786 0.36513 0.37902 0.38618 0.38164 0.37709 0.36726 0.35743 0.34648 0.33554 0.33687 0.33221 0.32755 0.32289
0.08065 0.13593 0.1912 0.24648 0.2863 0.32612 0.36593 0.40689 0.44162 0.46296 0.46519 0.46741 0.44016 0.40985 0.37953 0.34922 0.3189 0.31398 0.30906 0.30415 0.29923 0.29431 0.32623 0.35816 0.39008 0.4154 0.44072 0.45179 0.46286 0.4656 0.46833 0.47248 0.47663 0.48078 0.4701 0.45942 0.43813 0.42369 0.39816 0.37264 0.34959 0.32654 0.31181 0.29438 0.28568 0.26854 0.26521 0.26175 0.23922 0.24151 0.23135 0.21699 0.20264 0.16451 0.14751 0.13051 0.12792 0.14451 0.15422 0.16393 0.16951 0.1375 0.10549 0.093109 0.080732 0.068355 0.076224 0.084092 0.095057 0.10602 0.1535 0.17977 0.20706 0.22901 0.25095 0.2729 0.28747 0.30204 0.31662 0.33119 0.33525 0.28924 0.24322 0.20998 0.17675 0.14351 0.14035 0.16706 0.19376 0.22046 0.24717 0.27387 0.30057 0.33186 0.36315 0.39444 0.42573 0.45702 0.45204 0.44707 0.40601 0.36496 0.32391 0.2975 0.27109 0.24468 0.21827 0.20306 0.22662 0.25017 0.27373 0.29946 0.3252 0.35094 0.37667 0.40633 0.436 0.45628 0.47655 0.50207 0.49887 0.46526 0.46734 0.46196 0.4347 0.40743 0.38017 0.35803 0.33588 0.31374 0.2916 0.27707 0.29592 0.31785 0.31729 0.30985 0.31977 0.33282 0.34194 0.35106 0.36018 0.36822 0.37625 0.38429 0.39233 0.40396 0.41559 0.41565 0.41572 0.41579 0.40439 0.40688 0.40084 0.3948 0.39736 0.39973 0.4021 0.40446 0.40683 0.4092 0.41157
0.11084 0.14116 0.17148 0.2018 0.23212 0.26244 0.29276 0.32308 0.35721 0.39133 0.42545 0.45958 0.45343 0.42214 0.39085 0.35956 0.3234 0.28724 0.25108 0.24955 0.24802 0.27154 0.29506 0.31859 0.34211 0.36612 0.39014 0.41415 0.43816 0.44363 0.4491 0.44959 0.45009 0.45058 0.4413 0.42508 0.40938 0.38165 0.36984 0.35803 0.34354 0.32906 0.31157 0.29409 0.26063 0.25067 0.26343 0.26178 0.24392 0.23032 0.21672 0.21059 0.20446 0.19575 0.18705 0.1629 0.15935 0.15581 0.14305 0.1303 0.11505 0.099806 0.092782 0.085758 0.075898 0.075385 0.074872 0.098083 0.12129 0.14495 0.1686 0.20663 0.23029 0.25396 0.27285 0.29174 0.29055 0.28937 0.27003 0.2507 0.22284 0.19499 0.1634 0.13181 0.12342 0.16357 0.20372 0.24387 0.28402 0.3243 0.36458 0.40487 0.44515 0.45599 0.42082 0.38565 0.35048 0.31531 0.31756 0.31981 0.32207 0.32432 0.32657 0.32882 0.33108 0.33333 0.33558 0.33784 0.36781 0.39779 0.42777 0.45775 0.48773 0.51771 0.52103 0.48052 0.44002 0.39951 0.359 0.32971 0.30042 0.27112 0.24183 0.21254 0.21948 0.23743 0.26822 0.29965 0.33108 0.36251 0.38938 0.41624 0.44311 0.4528 0.46733 0.47009 0.45765 0.44891 0.44016 0.41745 0.39474 0.37736 0.35999 0.34261 0.32948 0.31957 0.2956 0.28113 0.26666 0.26259 0.27139 0.28019 0.28837 0.29656 0.31161 0.32667 0.34173 0.35679 0.37185 0.38691 0.40197
0.41545 0.42294 0.43042 0.42983 0.43555 0.44127 0.44666 0.45205 0.44174 0.44079 0.44519 0.44647 0.44775 0.47296 0.47736 0.4552 0.43354 0.41188 0.39022 0.36856 0.3469 0.32905 0.31121 0.29337 0.27552 0.25768 0.23984 0.23706 0.23428 0.2808 0.32731 0.37383 0.42035 0.41061 0.40088 0.39114 0.3814 0.37167 0.36193 0.3522 0.32148 0.29075 0.26003 0.22931 0.23031 0.2313 0.2323 0.2333 0.2343 0.24334 0.25238 0.26142 0.27046 0.2795 0.28854 0.32964 0.37074 0.41184 0.45294 0.42605 0.3949 0.36374 0.33259 0.30144 0.27809 0.25474 0.23139 0.20805 0.1847 0.16678 0.14887 0.13095 0.11304 0.09841 0.083784 0.069158 0.054532 0.063527 0.072522 0.11598 0.11924 0.12249 0.10098 0.092578 0.084179 0.079109 0.07404 0.066308 0.037888 0.025715 0.013542 0.022682 0.031823 0.048171 0.064519 0.056197 0.063498 0.087206 0.11091 0.12072 0.13054 0.14035 0.15857 0.19195 0.20673 0.22205 0.23852 0.25498 0.25975 0.26452 0.25427 0.26086 0.26744 0.29383 0.31542 0.32769 0.32352 0.31935 0.3163 0.32475 0.33319 0.33259 0.33199 0.32817 0.34707 0.36464 0.35501 0.35601 0.36871 0.37137 0.37402 0.4009 0.39375 0.38016 0.36656 0.37909 0.37847 0.37145 0.38842 0.38972 0.39103 0.41516 0.4196 0.42404 0.40508 0.39522 0.39891 0.40261 0.41256 0.42251 0.41094 0.40444 0.42203 0.4375 0.42804 0.41859 0.40913 0.39967 0.39021 0.38076 0.3713
0.34076 0.34923 0.35769 0.36615 0.38185 0.39754 0.4083 0.41325 0.41061 0.40882 0.40274 0.38743 0.39845 0.42724 0.44734 0.45735 0.45421 0.45107 0.45463 0.45555 0.4598 0.46097 0.45572 0.45047 0.446 0.45468 0.46201 0.46933 0.46029 0.45125 0.44221 0.41983 0.39744 0.37147 0.34549 0.31952 0.29399 0.26846 0.24293 0.24379 0.28771 0.33164 0.3529 0.37416 0.39542 0.39365 0.31706 0.24047 0.24159 0.24271 0.24384 0.24496 0.24609 0.30249 0.35888 0.41528 0.4095 0.36967 0.32984 0.29001 0.25903 0.22804 0.19706 0.16608 0.16807 0.17711 0.17472 0.21158 0.23579 0.26 0.29283 0.32565 0.35848 0.38755 0.41663 0.4457 0.44293 0.44015 0.40317 0.36619 0.32922 0.29224 0.25526 0.23881 0.22236 0.20591 0.18945 0.173 0.15655 0.14009 0.16515 0.19021 0.21526 0.24849 0.26448 0.28047 0.30856 0.32171 0.32146 0.32121 0.31156 0.30192 0.28692 0.27192 0.27088 0.28464 0.29248 0.30033 0.32278 0.33206 0.34133 0.35662 0.36839 0.38017 0.42127 0.43743 0.45359 0.46629 0.47173 0.47717 0.48999 0.50281 0.51563 0.52287 0.53012 0.53736 0.54954 0.55989 0.57025 0.56531 0.56912 0.5714 0.57369 0.5767 0.57305 0.5694 0.55974 0.55584 0.55194 0.52578 0.49962 0.49392 0.48822 0.48253 0.47683 0.48538 0.49393 0.50316 0.50074 0.49831 0.46894 0.44342 0.42971 0.416 0.40434 0.41689 0.42944 0.442 0.45455 0.4671 0.47966
0.48194 0.46553 0.44912 0.44633 0.43387 0.42141 0.40895 0.39475 0.38054 0.36634 0.34987 0.3334 0.31545 0.2975 0.28843 0.27995 0.27147 0.25379 0.25989 0.26599 0.27149 0.27698 0.28247 0.2972 0.31192 0.32665 0.35241 0.37817 0.37206 0.3725 0.38176 0.39103 0.3835 0.37598 0.34694 0.33701 0.32709 0.31716 0.32592 0.33468 0.34344 0.32654 0.30964 0.29274 0.27584 0.25894 0.24204 0.22883 0.21562 0.20241 0.1892 0.17599 0.22357 0.27116 0.32078 0.3357 0.35061 0.34733 0.30413 0.26093 0.21773 0.21366 0.20959 0.20552 0.20145 0.19738 0.19331 0.21813 0.24296 0.26779 0.29261 0.29279 0.29297 0.2985 0.30403 0.2948 0.24582 0.19683 0.14785 0.15926 0.17067 0.18208 0.19349 0.2049 0.21632 0.26961 0.32291 0.37621 0.4295 0.47502 0.515 0.51317 0.48816 0.48258 0.47701 0.45478 0.43192 0.40907 0.36346 0.31785 0.27491 0.23197 0.21404 0.20818 0.20232 0.18912 0.20237 0.22073 0.23909 0.25767 0.27625 0.29082 0.30539 0.31433 0.32328 0.32111 0.32093 0.32074 0.34165 0.35497 0.34847 0.34749 0.34651 0.3542 0.36189 0.36675 0.36611 0.38006 0.3884 0.39553 0.40266 0.40979 0.42321 0.43662 0.45004 0.46426 0.47269 0.47527 0.47827 0.47431 0.46176 0.46147 0.46118 0.45675 0.45233 0.44791 0.44577 0.44364 0.42777 0.40302 0.39992 0.39682 0.39164 0.38647 0.38129 0.37611 0.37094 0.36576 0.36058 0.35541 0.35023
0.30176 0.32728 0.35279 0.37831 0.40382 0.42934 0.45721 0.46737 0.49194 0.50935 0.52677 0.52365 0.52053 0.50899 0.49746 0.49216 0.48686 0.47537 0.46388 0.45239 0.4286 0.40482 0.38856 0.37229 0.3602 0.3481 0.3381 0.33342 0.32875 0.31219 0.30187 0.29572 0.28957 0.28101 0.27244 0.27255 0.27267 0.28471 0.29676 0.3088 0.32085 0.30427 0.2877 0.27113 0.25455 0.23798 0.22141 0.22496 0.22852 0.23207 0.23563 0.23918 0.24273 0.24683 0.25093 0.25502 0.25912 0.26321 0.26731 0.2714 0.26013 0.24885 0.23758 0.2263 0.21503 0.20375 0.19248 0.2008 0.20913 0.21745 0.22578 0.2341 0.21915 0.2042 0.13611 0.10992 0.083732 0.039249 0.083133 0.12702 0.1709 0.21479 0.24989 0.28499 0.32009 0.35519 0.3903 0.4254 0.4212 0.41699 0.38013 0.34326 0.30639 0.26953 0.27447 0.2794 0.28434 0.28928 0.29422 0.29916 0.30409 0.30903 0.34436 0.37969 0.41502 0.45035 0.48568 0.49028 0.49488 0.47011 0.44533 0.42056 0.39578 0.37101 0.34202 0.31303 0.28404 0.25505 0.22606 0.22134 0.21662 0.23048 0.24435 0.25821 0.27382 0.28943 0.30503 0.31451 0.34068 0.34974 0.34736 0.36586 0.38437 0.39188 0.3994 0.40691 0.39142 0.37593 0.36834 0.36075 0.35696 0.35316 0.35289 0.35649 0.35522 0.35552 0.35581 0.35482 0.35382 0.35697 0.36013 0.34585 0.34062 0.3354 0.34489 0.37311 0.40133 0.42955 0.45777 0.48599 0.51421
0.23428 0.21072 0.18716 0.15459 0.14961 0.19223 0.23485 0.27746 0.32008 0.3627 0.39688 0.43106 0.46524 0.49942 0.5336 0.56778 0.5808 0.58169 0.58258 0.56753 0.54551 0.52349 0.50147 0.47945 0.45744 0.43542 0.41669 0.39796 0.37923 0.3605 0.34176 0.32303 0.30613 0.2821 0.28064 0.27918 0.27254 0.2659 0.27374 0.28819 0.30116 0.31401 0.32128 0.31086 0.26448 0.2181 0.17726 0.13642 0.11389 0.14447 0.17506 0.20564 0.23622 0.2487 0.26118 0.27367 0.28615 0.29863 0.27008 0.24154 0.21299 0.18192 0.15713 0.16163 0.17765 0.16223 0.15301 0.14379 0.15142 0.15904 0.17052 0.14648 0.12999 0.1135 0.059627 0.061258 0.062888 0.094182 0.12548 0.17012 0.21477 0.25942 0.25969 0.25997 0.26024 0.26052 0.26079 0.26107 0.26134 0.26162 0.26825 0.27488 0.28151 0.28814 0.29477 0.3014 0.30803 0.31466 0.34612 0.37758 0.40904 0.44049 0.47195 0.46093 0.44991 0.41721 0.38451 0.35181 0.31912 0.28725 0.25539 0.22352 0.19166 0.19146 0.23312 0.27477 0.31643 0.358 0.39956 0.44113 0.45576 0.46876 0.48175 0.49778 0.4717 0.46056 0.43912 0.41769 0.39626 0.3749 0.35354 0.33218 0.32142 0.31066 0.29991 0.29856 0.29722 0.29588 0.29454 0.31244 0.33034 0.34824 0.36018 0.37213 0.3801 0.38807 0.39603 0.40269 0.40935 0.39606 0.38276 0.36946 0.355 0.34053 0.33664 0.33275 0.32885 0.3176 0.30634 0.29508 0.28383
0.38075 0.35556 0.33037 0.30518 0.27999 0.2548 0.22961 0.20442 0.17923 0.16826 0.22463 0.281 0.32197 0.36295 0.40392 0.43934 0.4678 0.49397 0.52871 0.54455 0.54568 0.54681 0.54875 0.53855 0.52835 0.50591 0.48346 0.45382 0.44773 0.44165 0.41208 0.36542 0.34184 0.32183 0.29937 0.29353 0.30164 0.30303 0.30888 0.31844 0.32801 0.34502 0.33649 0.29432 0.25216 0.21 0.2115 0.213 0.2145 0.216 0.2175 0.21901 0.24559 0.27217 0.29876 0.32534 0.32142 0.3175 0.29037 0.26325 0.23612 0.20585 0.17559 0.14532 0.15134 0.15702 0.15898 0.16093 0.17867 0.1652 0.15174 0.13828 0.12481 0.11279 0.10077 0.088748 0.12088 0.15061 0.18035 0.21008 0.23981 0.26455 0.28929 0.31402 0.33876 0.32191 0.30507 0.27888 0.2527 0.22651 0.20776 0.18901 0.17025 0.19198 0.22884 0.2657 0.30257 0.33943 0.34676 0.3541 0.36143 0.36876 0.3761 0.38343 0.34884 0.31424 0.27965 0.2572 0.24738 0.23755 0.23732 0.27587 0.31442 0.35297 0.39105 0.42914 0.46722 0.46661 0.466 0.45758 0.45416 0.41597 0.37777 0.34006 0.30235 0.2829 0.26345 0.26902 0.2746 0.28017 0.28574 0.29132 0.31427 0.33722 0.36018 0.38781 0.41344 0.42583 0.4485 0.45117 0.4348 0.41843 0.41116 0.40389 0.39662 0.38015 0.36368 0.34721 0.33095 0.31468 0.29842 0.29414 0.28986 0.29707 0.30428 0.31149 0.3187 0.32591 0.33312 0.34034 0.34755
0.46761 0.44632 0.42503 0.40375 0.38246 0.35611 0.32976 0.3034 0.26459 0.22578 0.24448 0.26319 0.2819 0.3006 0.31931 0.33802 0.35672 0.38843 0.42014 0.45185 0.48356 0.51527 0.54698 0.54451 0.52695 0.50938 0.49329 0.47721 0.46112 0.44373 0.42635 0.41029 0.39424 0.38139 0.36854 0.3573 0.34607 0.35433 0.36102 0.3479 0.33478 0.32231 0.30984 0.28062 0.25141 0.2222 0.21525 0.20829 0.20133 0.19438 0.18742 0.21846 0.24951 0.29832 0.3114 0.32448 0.31258 0.30069 0.26819 0.2357 0.20321 0.17356 0.14391 0.11426 0.10965 0.12916 0.14866 0.14184 0.13503 0.12821 0.12139 0.11457 0.12384 0.13311 0.14238 0.15165 0.16092 0.17019 0.17946 0.21587 0.25227 0.28868 0.32508 0.32151 0.30942 0.29733 0.28452 0.27171 0.2223 0.23684 0.25139 0.26593 0.28047 0.29501 0.30955 0.32558 0.34161 0.35765 0.37368 0.38971 0.40574 0.39498 0.3669 0.33881 0.29583 0.25284 0.25024 0.26575 0.27926 0.31031 0.34135 0.37239 0.40357 0.43475 0.46593 0.46398 0.43925 0.41452 0.38824 0.36195 0.32686 0.29178 0.27712 0.26246 0.2478 0.25518 0.26257 0.31986 0.35298 0.38609 0.42231 0.45626 0.46882 0.4633 0.45664 0.43671 0.41677 0.39684 0.3769 0.35697 0.35165 0.34633 0.34101 0.33569 0.33037 0.32505 0.31973 0.31442 0.33192 0.34942 0.36692 0.38442 0.42914 0.44523 0.46132 0.45502 0.43299 0.41302 0.39306 0.3731 0.35314
0.38066 0.38562 0.39057 0.39553 0.40048 0.40544 0.42738 0.42486 0.40718 0.39624 0.3853 0.37435 0.36618 0.35801 0.32767 0.29733 0.27611 0.2549 0.23368 0.22716 0.22065 0.26128 0.3019 0.34253 0.38316 0.42297 0.46279 0.50261 0.54242 0.58224 0.59257 0.56992 0.55996 0.55001 0.45195 0.35389 0.34053 0.32717 0.31381 0.30046 0.28431 0.26816 0.25202 0.27068 0.28933 0.30799 0.32665 0.33735 0.34805 0.35875 0.36945 0.35488 0.34032 0.32575 0.31119 0.3125 0.31381 0.31513 0.31644 0.30054 0.28465 0.26875 0.25286 0.23696 0.26836 0.29976 0.28472 0.26562 0.24652 0.22742 0.20832 0.21296 0.21759 0.22223 0.22686 0.23149 0.23613 0.27595 0.31577 0.3556 0.3856 0.36615 0.34671 0.33087 0.31504 0.2992 0.30324 0.30729 0.3053 0.30331 0.25608 0.21107 0.18263 0.16378 0.14492 0.12407 0.14529 0.16652 0.18774 0.20044 0.21313 0.22582 0.23851 0.22962 0.22073 0.21125 0.20177 0.19228 0.17956 0.16683 0.15411 0.1416 0.12373 0.11778 0.11184 0.11882 0.1258 0.13277 0.14081 0.14884 0.15687 0.16828 0.17969 0.19738 0.21555 0.24564 0.25676 0.25474 0.25272 0.25809 0.26346 0.27746 0.29145 0.30774 0.32403 0.33446 0.34488 0.35531 0.37985 0.38822 0.3966 0.39566 0.38248 0.37934 0.3762 0.38966 0.40087 0.40545 0.41746 0.42644 0.43541 0.4393 0.43026 0.42123 0.41391 0.40659 0.40829 0.41828 0.42827 0.43827 0.44826
0.26734 0.2676 0.26785 0.2731 0.27835 0.2836 0.28128 0.27896 0.27664 0.27883 0.28101 0.28295 0.28488 0.28681 0.29371 0.30061 0.30751 0.3144 0.32553 0.33666 0.34779 0.37331 0.39883 0.42434 0.44986 0.47538 0.46186 0.44834 0.43481 0.42129 0.40777 0.39425 0.38073 0.3672 0.36434 0.36147 0.35861 0.35574 0.35288 0.35001 0.34342 0.33683 0.33023 0.32364 0.31705 0.30135 0.28565 0.26996 0.25426 0.2725 0.29074 0.30897 0.32721 0.34545 0.31023 0.27502 0.2398 0.23541 0.23477 0.20989 0.18501 0.21023 0.23546 0.26069 0.28591 0.2734 0.26089 0.24837 0.23586 0.22335 0.23136 0.23938 0.24739 0.2554 0.26342 0.27143 0.29005 0.30867 0.3273 0.34592 0.36454 0.38316 0.34699 0.31082 0.27465 0.23848 0.26216 0.29424 0.32632 0.35501 0.38371 0.41815 0.45259 0.48703 0.5041 0.52117 0.53823 0.5553 0.57237 0.56004 0.54771 0.51147 0.47523 0.43899 0.40274 0.40134 0.39993 0.39853 0.39712 0.39572 0.39431 0.39291 0.4187 0.44449 0.47028 0.49607 0.50542 0.51478 0.53321 0.55163 0.55288 0.53725 0.52161 0.51389 0.50616 0.49844 0.49757 0.49671 0.47132 0.44599 0.43649 0.42699 0.42583 0.42467 0.44672 0.45744 0.46816 0.47316 0.47821 0.50415 0.51672 0.51816 0.51959 0.52664 0.53369 0.5317 0.52972 0.53568 0.5409 0.54612 0.54909 0.55206 0.58465 0.59134 0.59804 0.60473 0.59707 0.58941 0.58175 0.57409 0.56643
0.15988 0.1723 0.18472 0.19714 0.22751 0.25788 0.26723 0.27659 0.28431 0.30987 0.33542 0.35206 0.3687 0.37847 0.38824 0.398 0.42183 0.44566 0.46504 0.48443 0.49169 0.49821 0.50473 0.49717 0.47789 0.45861 0.43933 0.42004 0.40076 0.39948 0.39821 0.39693 0.39565 0.39438 0.42406 0.45375 0.48344 0.52255 0.46934 0.41613 0.36291 0.3097 0.31107 0.31244 0.31381 0.31518 0.31655 0.31792 0.3156 0.31328 0.31096 0.30864 0.30632 0.28389 0.26146 0.23904 0.21661 0.19419 0.24517 0.29615 0.34713 0.34463 0.34213 0.30618 0.27782 0.27415 0.27049 0.26661 0.26273 0.25885 0.20941 0.21279 0.21616 0.21954 0.24858 0.27762 0.31108 0.32448 0.33788 0.33627 0.30542 0.27458 0.24373 0.21288 0.22011 0.22733 0.23456 0.24178 0.249 0.25623 0.26345 0.30735 0.35125 0.39515 0.43905 0.43467 0.43029 0.38755 0.34481 0.30207 0.25933 0.26668 0.27403 0.28138 0.28873 0.29607 0.30342 0.31077 0.35309 0.39541 0.43773 0.48005 0.52237 0.52316 0.52071 0.50909 0.47471 0.44034 0.40337 0.36641 0.33465 0.30289 0.27114 0.2585 0.24587 0.23324 0.2206 0.24172 0.26284 0.27975 0.28769 0.29564 0.31897 0.33138 0.34379 0.36749 0.37708 0.3685 0.367 0.36549 0.36999 0.36647 0.36439 0.36591 0.35094 0.34888 0.3611 0.36392 0.36674 0.37354 0.38252 0.38985 0.39718 0.40235 0.40753 0.41271 0.43095 0.42062 0.39659 0.37255 0.34852
0.46424 0.48376 0.50327 0.52279 0.53865 0.51494 0.50403 0.5092 0.51438 0.50324 0.49042 0.4776 0.47307 0.46854 0.46401 0.4575 0.45099 0.43247 0.41395 0.38725 0.36055 0.3349 0.30924 0.29346 0.27768 0.26189 0.24538 0.2525 0.25962 0.26674 0.28061 0.29449 0.30836 0.35527 0.40217 0.41829 0.43441 0.45053 0.4298 0.40907 0.33138 0.25368 0.26786 0.28204 0.29622 0.31039 0.32457 0.31759 0.3106 0.30362 0.29663 0.28965 0.28266 0.26149 0.24032 0.21915 0.19798 0.17681 0.2218 0.26679 0.31178 0.30014 0.2885 0.27427 0.2884 0.30253 0.27784 0.25315 0.22846 0.20377 0.21139 0.21902 0.22664 0.23426 0.24188 0.2495 0.31356 0.37761 0.44166 0.45237 0.40114 0.3499 0.29866 0.30133 0.304 0.30667 0.30933 0.312 0.31467 0.36029 0.40591 0.45153 0.49715 0.51807 0.50216 0.47113 0.40585 0.34058 0.34251 0.34445 0.34639 0.34832 0.35026 0.3846 0.41894 0.45329 0.48763 0.52362 0.54619 0.56875 0.57882 0.53555 0.49227 0.449 0.40573 0.40609 0.40645 0.40682 0.40718 0.40754 0.40791 0.40827 0.40863 0.409 0.43579 0.46258 0.48938 0.51617 0.54296 0.56976 0.56133 0.5529 0.51987 0.48683 0.4538 0.42077 0.39259 0.36441 0.33623 0.30805 0.27987 0.27784 0.29549 0.31315 0.3308 0.34698 0.36315 0.37932 0.39799 0.41666 0.42283 0.41696 0.44215 0.43695 0.42738 0.45363 0.47989 0.50614 0.5324 0.55865 0.58491
0.17302 0.16747 0.16193 0.14707 0.13804 0.15321 0.16631 0.1794 0.21389 0.24838 0.28126 0.31413 0.36758 0.38837 0.40916 0.40683 0.41923 0.43073 0.43893 0.46291 0.46905 0.4752 0.46452 0.44253 0.43722 0.43191 0.43736 0.44008 0.41979 0.4205 0.42934 0.43817 0.44661 0.45506 0.45306 0.45107 0.42612 0.38504 0.34395 0.30286 0.30144 0.30003 0.29861 0.29719 0.29578 0.29436 0.2852 0.27605 0.26689 0.25774 0.24858 0.23943 0.2165 0.19358 0.17066 0.14774 0.16205 0.17637 0.19069 0.205 0.20738 0.20975 0.21212 0.2145 0.23049 0.24649 0.24596 0.21411 0.18226 0.15041 0.1603 0.1702 0.18009 0.18998 0.19988 0.20977 0.25123 0.29269 0.33414 0.3756 0.37416 0.33377 0.29338 0.30054 0.30771 0.31488 0.32205 0.32922 0.33638 0.36184 0.38729 0.41275 0.43821 0.44263 0.41477 0.38691 0.35121 0.3155 0.31579 0.31429 0.31765 0.34663 0.37562 0.40438 0.43314 0.46651 0.47691 0.48731 0.49084 0.48251 0.47418 0.45489 0.4356 0.4038 0.37199 0.34442 0.31684 0.31086 0.35666 0.40245 0.43418 0.46591 0.49765 0.50776 0.51788 0.51498 0.51208 0.50918 0.46954 0.43643 0.40332 0.3702 0.3608 0.3514 0.34199 0.33259 0.32319 0.34744 0.3717 0.4028 0.43391 0.45121 0.46852 0.48582 0.50659 0.50964 0.49849 0.48735 0.45994 0.43253 0.40512 0.38813 0.37113 0.35414 0.33714 0.33177 0.32639 0.32453 0.32267 0.3208 0.31894
0.41867 0.41638 0.41409 0.41179 0.40843 0.37287 0.34901 0.32515 0.29616 0.26716 0.24555 0.22395 0.20234 0.20651 0.24522 0.25628 0.26734 0.28761 0.30081 0.31303 0.32525 0.33747 0.34969 0.36192 0.37525 0.38859 0.40193 0.41526 0.4286 0.41946 0.42462 0.43855 0.45249 0.47629 0.47393 0.43809 0.40226 0.36642 0.34181 0.3172 0.2926 0.26799 0.26644 0.26489 0.29396 0.32303 0.30302 0.28302 0.26301 0.243 0.22917 0.21533 0.2015 0.18767 0.17383 0.16 0.16212 0.16424 0.16636 0.16849 0.1725 0.17651 0.18052 0.18454 0.20341 0.22228 0.24115 0.2221 0.19214 0.16219 0.13224 0.14095 0.14967 0.15839 0.1671 0.20847 0.24984 0.29121 0.31427 0.318 0.32173 0.32285 0.32397 0.27486 0.28304 0.29122 0.2994 0.30759 0.33292 0.35826 0.3836 0.40894 0.42257 0.40376 0.38494 0.36613 0.34732 0.33558 0.32384 0.3121 0.30036 0.32105 0.34174 0.37461 0.40748 0.43051 0.45355 0.46724 0.47536 0.46067 0.44598 0.39848 0.35098 0.36139 0.37181 0.38223 0.39264 0.40306 0.41347 0.43804 0.4626 0.48717 0.51173 0.5363 0.50296 0.46451 0.42606 0.3876 0.32921 0.27082 0.25053 0.28584 0.32116 0.35647 0.39179 0.42813 0.46447 0.50081 0.53715 0.53402 0.51615 0.49829 0.48043 0.45958 0.43874 0.41789 0.37636 0.33483 0.30757 0.28032 0.25306 0.25574 0.27857 0.30047 0.34053 0.38059 0.42065 0.46071 0.50077 0.54083 0.58089
0.3928 0.40113 0.40946 0.41778 0.42611 0.43444 0.42762 0.42079 0.39889 0.37698 0.35508 0.33558 0.31607 0.29657 0.28207 0.26313 0.25123 0.25946 0.26311 0.25427 0.25562 0.26303 0.27043 0.27982 0.28921 0.2945 0.2998 0.31428 0.35367 0.36894 0.3842 0.4071 0.43001 0.43105 0.43208 0.43312 0.43416 0.40856 0.38297 0.3512 0.31944 0.2944 0.26936 0.27864 0.31788 0.33937 0.32452 0.28466 0.2448 0.20493 0.1824 0.15986 0.13732 0.11478 0.14672 0.18452 0.212 0.20951 0.19631 0.192 0.17954 0.16709 0.1702 0.17332 0.17643 0.19457 0.21271 0.23086 0.24727 0.19708 0.1469 0.15899 0.17107 0.18316 0.19525 0.20734 0.24821 0.28908 0.32996 0.37083 0.36717 0.32379 0.2972 0.2706 0.2185 0.22038 0.22226 0.24975 0.27723 0.31796 0.35868 0.3842 0.40972 0.43523 0.44663 0.39869 0.3342 0.29942 0.2646 0.23871 0.27577 0.31283 0.34989 0.39311 0.43634 0.47957 0.49136 0.45902 0.42668 0.39434 0.35563 0.31692 0.27821 0.26958 0.31631 0.36303 0.39584 0.42864 0.46145 0.48646 0.46117 0.43588 0.41059 0.3853 0.36001 0.36369 0.36737 0.37105 0.37473 0.3784 0.38208 0.38576 0.38944 0.43373 0.47803 0.52232 0.56661 0.56152 0.51791 0.47429 0.43068 0.38706 0.34637 0.30568 0.26499 0.2243 0.21662 0.27218 0.31176 0.35133 0.41135 0.43999 0.46863 0.49643 0.52423 0.55203 0.57984 0.60764 0.63544 0.66324 0.69105
0.31174 0.32585 0.33995 0.33857 0.33718 0.3235 0.31065 0.30507 0.29949 0.28321 0.29602 0.283 0.26998 0.25877 0.24755 0.23633 0.22948 0.25287 0.27625 0.29964 0.32302 0.3464 0.36979 0.39317 0.39434 0.39551 0.39668 0.39784 0.39901 0.40018 0.40135 0.40252 0.40368 0.39326 0.38283 0.3724 0.36197 0.35154 0.33203 0.31252 0.293 0.27349 0.27011 0.26674 0.26336 0.25999 0.26755 0.27512 0.28269 0.29026 0.2944 0.29854 0.30268 0.29768 0.29269 0.28769 0.28269 0.25858 0.23447 0.21035 0.22303 0.23571 0.24838 0.26106 0.26036 0.25966 0.25895 0.25825 0.25621 0.25416 0.25211 0.25007 0.26087 0.27168 0.28248 0.29329 0.28363 0.27396 0.2643 0.25464 0.26815 0.28166 0.29517 0.28615 0.27712 0.2681 0.27379 0.27949 0.28519 0.29088 0.29451 0.29813 0.30176 0.30539 0.30901 0.30254 0.29607 0.2896 0.28313 0.27666 0.27018 0.33113 0.39207 0.45301 0.46269 0.47236 0.48203 0.46384 0.44566 0.42747 0.40929 0.3911 0.37292 0.34885 0.32479 0.30072 0.27666 0.25259 0.2518 0.24688 0.26833 0.31012 0.32009 0.33007 0.32154 0.31302 0.28616 0.27125 0.25633 0.24872 0.24111 0.23079 0.22047 0.21684 0.20906 0.16639 0.14034 0.1164 0.11667 0.11693 0.1284 0.13987 0.15416 0.17937 0.18919 0.1791 0.19325 0.2074 0.22154 0.23998 0.25841 0.27684 0.28531 0.29378 0.30225 0.31427 0.32628 0.3425 0.35872 0.37494 0.39116
0.22755 0.23653 0.24552 0.25451 0.2635 0.28292 0.30234 0.31996 0.33758 0.35055 0.36352 0.3713 0.37907 0.38685 0.40968 0.43251 0.44917 0.46583 0.48249 0.50137 0.50933 0.51729 0.52629 0.5353 0.50949 0.48367 0.44947 0.41526 0.33477 0.29081 0.24684 0.22066 0.28735 0.35405 0.42074 0.41112 0.40151 0.39189 0.38227 0.37265 0.36303 0.32675 0.29047 0.25419 0.21791 0.20658 0.19526 0.18393 0.20073 0.21752 0.23431 0.25111 0.26216 0.27322 0.28428 0.29534 0.26625 0.23716 0.20807 0.21659 0.22512 0.23365 0.23375 0.23385 0.23396 0.22374 0.21353 0.20331 0.1931 0.20207 0.21103 0.22 0.21849 0.21698 0.21547 0.21396 0.21861 0.22326 0.22791 0.23256 0.28766 0.34276 0.39786 0.39503 0.33278 0.27053 0.28188 0.29324 0.30459 0.35826 0.41193 0.4656 0.4609 0.3829 0.30489 0.30839 0.31189 0.31539 0.31889 0.36917 0.41945 0.46973 0.47832 0.44317 0.40802 0.37856 0.34911 0.31965 0.31077 0.30188 0.293 0.31096 0.32891 0.34686 0.36482 0.38277 0.40073 0.39963 0.39853 0.39743 0.39633 0.39523 0.39413 0.39303 0.39192 0.39082 0.38211 0.37339 0.36467 0.35595 0.34723 0.33851 0.32979 0.34986 0.36993 0.39 0.38758 0.40875 0.41123 0.41371 0.4162 0.42435 0.4325 0.44298 0.42425 0.40551 0.38886 0.3722 0.35239 0.33258 0.30722 0.28185 0.28015 0.28098 0.28767 0.3004 0.31312 0.32584 0.33857 0.35129 0.36402
0.26182 0.268 0.27418 0.27098 0.25578 0.22851 0.23105 0.23359 0.24578 0.25796 0.26103 0.26409 0.27104 0.27032 0.26959 0.27545 0.2813 0.29143 0.29753 0.31742 0.33731 0.35665 0.37599 0.40361 0.43123 0.44617 0.46112 0.47606 0.46582 0.43201 0.39821 0.37482 0.35142 0.32803 0.29054 0.32025 0.34996 0.37967 0.40938 0.39593 0.38249 0.36905 0.3556 0.34216 0.32871 0.30979 0.29087 0.27195 0.25303 0.24954 0.24605 0.24256 0.22622 0.20987 0.19353 0.17719 0.17993 0.18268 0.18543 0.18817 0.18579 0.1834 0.18101 0.17495 0.16888 0.16282 0.15676 0.17007 0.18337 0.19668 0.20999 0.22329 0.22726 0.23123 0.23521 0.23918 0.24832 0.25747 0.26662 0.27577 0.28084 0.28591 0.29098 0.29605 0.302 0.30794 0.31389 0.31983 0.32578 0.33226 0.33875 0.34524 0.35172 0.35821 0.36102 0.36383 0.36665 0.36946 0.37227 0.37866 0.38504 0.39143 0.39782 0.4042 0.41059 0.41697 0.38491 0.35286 0.3208 0.28874 0.28125 0.31351 0.34577 0.37803 0.41029 0.43861 0.46694 0.49526 0.52358 0.5519 0.54427 0.48427 0.42428 0.36428 0.36571 0.36714 0.36857 0.37 0.37143 0.37286 0.3743 0.39539 0.41648 0.43757 0.45866 0.47976 0.50085 0.52194 0.50155 0.48116 0.4566 0.43204 0.40748 0.38292 0.36955 0.35617 0.3428 0.32942 0.31605 0.32981 0.34357 0.33625 0.34072 0.35908 0.37744 0.40117 0.40771 0.39144 0.3742 0.35695 0.33971
0.27909 0.28552 0.29194 0.28314 0.27435 0.27708 0.27982 0.28256 0.2853 0.2887 0.2921 0.29775 0.30234 0.29921 0.32339 0.32978 0.33616 0.34316 0.34398 0.3448 0.33885 0.33202 0.33213 0.3342 0.3272 0.3202 0.32811 0.33601 0.34435 0.35269 0.36103 0.40512 0.44922 0.47481 0.5004 0.526 0.51408 0.50216 0.44252 0.38287 0.32322 0.31725 0.31129 0.30533 0.29936 0.37016 0.44095 0.43592 0.43089 0.36322 0.29556 0.28059 0.26562 0.25065 0.25046 0.25027 0.25007 0.24988 0.24968 0.22353 0.19737 0.17121 0.15512 0.13099 0.12748 0.12369 0.1365 0.1707 0.2049 0.23909 0.22153 0.20396 0.18639 0.16882 0.17982 0.19082 0.20182 0.21282 0.22382 0.23679 0.24975 0.26272 0.27569 0.28865 0.29348 0.29832 0.30315 0.30799 0.36874 0.42949 0.49024 0.50139 0.42049 0.3396 0.34322 0.34684 0.35047 0.35409 0.35771 0.36587 0.37402 0.38217 0.39032 0.39847 0.40662 0.39543 0.38425 0.37306 0.36187 0.35069 0.37801 0.40534 0.43266 0.47743 0.49745 0.51746 0.52407 0.49181 0.45956 0.42731 0.39506 0.36952 0.34398 0.31844 0.2929 0.32577 0.36425 0.40272 0.4412 0.43428 0.42736 0.42044 0.41352 0.4066 0.39968 0.39276 0.38584 0.38243 0.37902 0.37562 0.37221 0.3688 0.36539 0.36198 0.39871 0.43545 0.47218 0.50891 0.5236 0.53781 0.53771 0.53761 0.50226 0.46691 0.44112 0.41533 0.38954 0.36375 0.33795 0.31216 0.28637
0.29399 0.3241 0.35421 0.38432 0.40712 0.42993 0.43172 0.43138 0.43104 0.43419 0.44129 0.44839 0.44723 0.44606 0.44633 0.44578 0.44524 0.43416 0.42308 0.41994 0.41681 0.41525 0.41599 0.41673 0.43523 0.42575 0.4141 0.42136 0.42863 0.44563 0.44773 0.41398 0.40032 0.38667 0.35962 0.33257 0.30552 0.30515 0.30478 0.3044 0.30403 0.30365 0.28881 0.27396 0.25911 0.24426 0.22942 0.2232 0.21699 0.21078 0.20456 0.19835 0.2037 0.20904 0.21439 0.21973 0.22508 0.20628 0.18748 0.16868 0.14988 0.17932 0.18814 0.17046 0.15279 0.17113 0.18947 0.20781 0.22615 0.25948 0.29281 0.32615 0.31854 0.25482 0.19111 0.20583 0.22054 0.23526 0.24998 0.25737 0.26476 0.27215 0.27953 0.28692 0.29218 0.29743 0.30268 0.30794 0.36887 0.42981 0.49075 0.48757 0.44374 0.39992 0.35609 0.36063 0.36517 0.36971 0.37424 0.41437 0.45449 0.49462 0.48666 0.45117 0.41568 0.38019 0.37823 0.37628 0.37433 0.37238 0.37042 0.39923 0.42803 0.45683 0.48564 0.49887 0.44576 0.41043 0.37511 0.32534 0.34302 0.36071 0.3784 0.39608 0.41377 0.4293 0.44483 0.46036 0.47589 0.49142 0.50695 0.48297 0.459 0.41187 0.36473 0.31809 0.27145 0.25928 0.30366 0.34804 0.39243 0.42651 0.46059 0.49467 0.52875 0.55114 0.52214 0.49314 0.46413 0.43513 0.40613 0.38245 0.35877 0.3351 0.31142 0.28775 0.26407 0.24039 0.21672 0.19304 0.16937
0.32669 0.31981 0.31293 0.30853 0.30413 0.28328 0.24716 0.22851 0.20985 0.189 0.2012 0.22926 0.23274 0.23622 0.23848 0.25828 0.27808 0.29894 0.3198 0.31986 0.32632 0.35127 0.37622 0.39112 0.40603 0.42094 0.42476 0.42857 0.41702 0.40547 0.39197 0.37846 0.38681 0.40447 0.38889 0.3733 0.35936 0.37819 0.36606 0.36409 0.40967 0.42187 0.39355 0.33934 0.28513 0.28394 0.28275 0.28156 0.28037 0.27918 0.30904 0.3389 0.36876 0.35595 0.34314 0.26451 0.18588 0.17267 0.15947 0.14626 0.13305 0.11984 0.13369 0.14753 0.16137 0.16804 0.17471 0.18137 0.18804 0.18065 0.17325 0.16586 0.15847 0.15108 0.16136 0.17163 0.18191 0.19219 0.20246 0.20968 0.21691 0.22413 0.23135 0.23857 0.24352 0.24847 0.25342 0.25837 0.26333 0.30327 0.34322 0.38317 0.36543 0.34769 0.30561 0.26353 0.28033 0.29713 0.31393 0.33074 0.3702 0.40966 0.44913 0.41766 0.36953 0.32141 0.31629 0.31117 0.30605 0.30093 0.33865 0.37636 0.42897 0.44282 0.45668 0.44379 0.43089 0.39105 0.35121 0.35496 0.3587 0.36245 0.3662 0.36994 0.39395 0.41795 0.44195 0.46595 0.46228 0.45698 0.45195 0.41301 0.37406 0.33512 0.33951 0.3439 0.34829 0.35268 0.35706 0.38992 0.42278 0.45564 0.48849 0.4936 0.4639 0.43421 0.40452 0.37482 0.34513 0.33739 0.32965 0.32191 0.31417 0.30643 0.29869 0.29095 0.28321 0.27547 0.26773 0.25999 0.25225
0.41857 0.42237 0.42618 0.42999 0.44566 0.44023 0.4348 0.43462 0.43443 0.4584 0.45473 0.43528 0.41583 0.39639 0.38053 0.36468 0.34882 0.34997 0.34032 0.32211 0.32984 0.33756 0.34403 0.339 0.3392 0.33939 0.33959 0.33742 0.33526 0.32979 0.32433 0.3148 0.30527 0.29907 0.32327 0.34746 0.37165 0.39776 0.42388 0.44999 0.44836 0.39622 0.34409 0.29195 0.29125 0.29055 0.28985 0.28915 0.28846 0.27896 0.26946 0.25996 0.25046 0.24096 0.23146 0.19341 0.15537 0.11732 0.079276 0.11053 0.14179 0.1701 0.1885 0.1876 0.1867 0.15395 0.16311 0.17227 0.18143 0.17695 0.17248 0.168 0.16353 0.17619 0.18885 0.20151 0.21418 0.22684 0.23225 0.23767 0.24309 0.2485 0.25392 0.25853 0.26313 0.26773 0.27234 0.27694 0.28155 0.28368 0.28582 0.28795 0.29008 0.29222 0.29518 0.29814 0.3011 0.30407 0.30703 0.30999 0.31357 0.31714 0.32071 0.32429 0.32786 0.32875 0.32963 0.33052 0.3314 0.33229 0.33317 0.33616 0.33914 0.34212 0.3451 0.34808 0.35106 0.35291 0.35476 0.35662 0.35847 0.36032 0.36217 0.36402 0.36447 0.36493 0.36538 0.36584 0.36629 0.36675 0.3672 0.36736 0.36751 0.36766 0.36781 0.36797 0.36812 0.36827 0.36842 0.36858 0.36873 0.36888 0.36904 0.36919 0.36934 0.36949 0.36965 0.3698 0.36995 0.37011 0.37026 0.37041 0.37056 0.37072 0.37087 0.37102 0.37118 0.37133 0.37148 0.37163 0.37179
0.30999 0.30674 0.30349 0.30024 0.29454 0.27972 0.26491 0.25022 0.23553 0.24142 0.23667 0.23193 0.21653 0.21164 0.20676 0.2148 0.24111 0.26742 0.29374 0.32005 0.34636 0.37268 0.40545 0.43822 0.47099 0.50376 0.53654 0.57294 0.56637 0.55979 0.51135 0.44035 0.36936 0.36605 0.36274 0.35943 0.35612 0.33354 0.31095 0.28837 0.26578 0.26118 0.25658 0.25198 0.24738 0.25379 0.2602 0.26662 0.27303 0.28376 0.29449 0.30522 0.2924 0.27958 0.26677 0.24397 0.22118 0.19839 0.17559 0.19845 0.22131 0.24417 0.22562 0.20707 0.18852 0.20327 0.21802 0.256 0.24191 0.22783 0.21374 0.22508 0.23641 0.24775 0.23434 0.22093 0.20752 0.22313 0.23875 0.25437 0.25015 0.24593 0.24171 0.24318 0.24465 0.24612 0.24588 0.24563 0.24539 0.2579 0.27041 0.39008 0.50975 0.50952 0.26987 0.27984 0.2898 0.29977 0.30127 0.30277 0.30427 0.31137 0.31847 0.32556 0.33574 0.34592 0.3561 0.35487 0.35365 0.35243 0.3512 0.34998 0.34862 0.34727 0.34592 0.34456 0.34321 0.32365 0.30408 0.28452 0.26495 0.32432 0.38369 0.44306 0.46426 0.48547 0.50668 0.52261 0.53854 0.55447 0.54987 0.5128 0.47574 0.43022 0.3847 0.35498 0.32526 0.30078 0.2763 0.27808 0.28409 0.2901 0.3057 0.3169 0.33015 0.33663 0.3447 0.34276 0.29828 0.28653 0.27479 0.27246 0.25294 0.2359 0.21887 0.20183 0.18479 0.16775 0.15071 0.13367 0.11663
0.32052 0.32747 0.33442 0.34136 0.34491 0.34847 0.36835 0.40198 0.43392 0.42396 0.40529 0.41658 0.42262 0.42865 0.4508 0.46452 0.4777 0.47478 0.45333 0.44775 0.43685 0.42461 0.41237 0.35492 0.32616 0.29741 0.27661 0.26015 0.25368 0.30688 0.36008 0.41328 0.45337 0.49346 0.53355 0.57364 0.58052 0.48007 0.37962 0.35159 0.32357 0.29554 0.26752 0.25898 0.25045 0.24192 0.25295 0.26398 0.27501 0.27441 0.2738 0.2732 0.27259 0.2547 0.2368 0.21891 0.27418 0.32946 0.32615 0.19225 0.16641 0.14057 0.11473 0.12743 0.14013 0.15283 0.16926 0.18569 0.17818 0.17067 0.16316 0.17329 0.18341 0.19354 0.18368 0.17382 0.16395 0.15409 0.16856 0.18302 0.19749 0.21723 0.23696 0.2567 0.2615 0.26629 0.27109 0.27589 0.28422 0.29254 0.30087 0.30227 0.30367 0.30508 0.30648 0.30818 0.30989 0.31159 0.31329 0.31856 0.32382 0.32909 0.33435 0.33664 0.33892 0.34121 0.34349 0.3511 0.35871 0.36632 0.37393 0.37213 0.37033 0.36854 0.36674 0.35877 0.3508 0.34283 0.33487 0.3269 0.37043 0.41396 0.45749 0.46229 0.44995 0.44713 0.44228 0.4278 0.39167 0.34963 0.31186 0.27408 0.29277 0.31147 0.33016 0.34885 0.36754 0.40407 0.4406 0.47712 0.51365 0.51277 0.51189 0.48018 0.44848 0.41677 0.38059 0.34441 0.30823 0.2987 0.29678 0.29486 0.29542 0.31413 0.33284 0.35155 0.37026 0.38897 0.40768 0.42639 0.4451
0.38144 0.39073 0.40002 0.39718 0.39959 0.40199 0.41191 0.42011 0.42627 0.41791 0.42584 0.43377 0.43766 0.4359 0.43414 0.43238 0.4291 0.42583 0.42256 0.41929 0.40479 0.3903 0.36757 0.3368 0.33205 0.33736 0.3062 0.27505 0.29822 0.3214 0.34458 0.36775 0.39093 0.38303 0.37513 0.36723 0.35932 0.35142 0.34352 0.33562 0.30923 0.28285 0.25646 0.23007 0.23095 0.23182 0.2327 0.23357 0.25616 0.27874 0.30133 0.29409 0.28685 0.27961 0.27238 0.2465 0.22063 0.19475 0.16888 0.22793 0.28697 0.28382 0.21946 0.18869 0.15792 0.16341 0.15938 0.14213 0.16441 0.18668 0.21147 0.23626 0.24662 0.20461 0.16259 0.18478 0.20697 0.22917 0.22705 0.22493 0.22282 0.2207 0.22283 0.22497 0.2271 0.22924 0.23398 0.23872 0.24346 0.24821 0.26085 0.27349 0.28613 0.29877 0.30064 0.3025 0.30437 0.30624 0.313 0.31975 0.32651 0.33327 0.33061 0.32795 0.32529 0.32263 0.32345 0.32428 0.3251 0.32592 0.32845 0.33097 0.33349 0.33602 0.33854 0.33289 0.32723 0.32158 0.31592 0.31027 0.30461 0.36962 0.43464 0.49965 0.49807 0.44701 0.39596 0.3449 0.34746 0.35002 0.35257 0.35513 0.35769 0.36024 0.3628 0.39837 0.43395 0.46952 0.50509 0.54067 0.53459 0.48093 0.42728 0.37362 0.31996 0.31981 0.31965 0.3195 0.31934 0.31918 0.31903 0.31887 0.31871 0.31856 0.3184 0.31825 0.31809 0.31793 0.31778 0.31762 0.31747
0.38163 0.38007 0.37851 0.37695 0.38676 0.37613 0.38255 0.38896 0.39653 0.40409 0.40446 0.40482 0.41455 0.40496 0.39974 0.43302 0.4428 0.45258 0.43694 0.44005 0.44317 0.44084 0.43592 0.43133 0.42335 0.42217 0.39855 0.37861 0.34835 0.31809 0.28354 0.24899 0.23321 0.23961 0.26219 0.33407 0.40594 0.38561 0.36528 0.34494 0.32461 0.30428 0.28621 0.26815 0.25008 0.23202 0.21395 0.22273 0.23151 0.24028 0.24906 0.248 0.24694 0.24588 0.24482 0.23714 0.22946 0.22179 0.21411 0.19454 0.17497 0.15539 0.13582 0.15078 0.16573 0.18069 0.15703 0.15317 0.17861 0.20404 0.19052 0.17701 0.16349 0.14997 0.16524 0.1805 0.19576 0.19958 0.20341 0.20724 0.21826 0.22928 0.2403 0.25132 0.2592 0.26709 0.27497 0.28286 0.29074 0.29777 0.3048 0.31183 0.31886 0.31734 0.31583 0.31432 0.3128 0.31413 0.31546 0.31679 0.31812 0.31914 0.32015 0.32117 0.32218 0.3232 0.32662 0.33004 0.33345 0.33687 0.34029 0.34407 0.34784 0.35162 0.3554 0.35918 0.35541 0.35164 0.34787 0.34409 0.34032 0.34476 0.34921 0.35365 0.35809 0.36253 0.36697 0.32341 0.27986 0.2363 0.23822 0.29907 0.35991 0.39674 0.43357 0.47039 0.475 0.47961 0.44643 0.41326 0.38009 0.34691 0.34578 0.34464 0.34351 0.34237 0.34124 0.3401 0.33897 0.33783 0.3367 0.33556 0.33443 0.3333 0.33216 0.33103 0.32989 0.32876 0.32762 0.32649 0.32535
0.39133 0.38377 0.37621 0.36865 0.35435 0.34978 0.3452 0.34065 0.33018 0.31971 0.31103 0.30236 0.29368 0.29636 0.29904 0.2948 0.28219 0.26958 0.26605 0.26251 0.25898 0.26039 0.2618 0.26678 0.27177 0.28442 0.29708 0.33135 0.36563 0.38519 0.40476 0.42432 0.44132 0.46551 0.46263 0.41798 0.37334 0.32869 0.32523 0.32177 0.31831 0.31485 0.31139 0.30407 0.29676 0.28945 0.28214 0.27483 0.27201 0.26919 0.26637 0.26355 0.25745 0.25135 0.24525 0.23915 0.23305 0.20064 0.16823 0.13583 0.10342 0.11443 0.12544 0.15784 0.19024 0.22263 0.21646 0.21029 0.20411 0.19794 0.20396 0.20998 0.216 0.22202 0.22804 0.23574 0.24344 0.25114 0.25884 0.26655 0.27427 0.28198 0.28969 0.2974 0.30576 0.31413 0.32249 0.33085 0.34046 0.35007 0.35968 0.36929 0.36807 0.36685 0.36562 0.3644 0.36781 0.37121 0.37462 0.37802 0.38187 0.38572 0.38956 0.39341 0.39726 0.39737 0.39748 0.39759 0.3977 0.39781 0.40095 0.40409 0.40723 0.41037 0.41352 0.41666 0.41267 0.40867 0.40468 0.40069 0.3967 0.43973 0.48277 0.5258 0.50849 0.44943 0.39036 0.39225 0.39414 0.39603 0.39792 0.39981 0.4017 0.40127 0.40083 0.4004 0.39997 0.39954 0.39911 0.39868 0.40095 0.40322 0.40549 0.40776 0.41003 0.4123 0.41457 0.41684 0.41911 0.42138 0.42366 0.42593 0.4282 0.43047 0.43274 0.43501 0.43728 0.43955 0.44182 0.44409 0.44636
0.15032 0.16455 0.17878 0.193 0.20723 0.22146 0.23381 0.24616 0.27126 0.29135 0.31144 0.32412 0.3368 0.34947 0.36109 0.37272 0.3814 0.39008 0.40281 0.41554 0.42807 0.44061 0.448 0.46212 0.47202 0.48035 0.46992 0.45878 0.44948 0.42706 0.40464 0.38222 0.36921 0.35619 0.34318 0.33017 0.33587 0.34158 0.36591 0.39024 0.36178 0.33332 0.30486 0.2764 0.2744 0.27241 0.27041 0.26842 0.26642 0.26387 0.26132 0.25877 0.25622 0.25367 0.20103 0.14838 0.095732 0.099998 0.17374 0.17142 0.16909 0.16676 0.14645 0.12614 0.10583 0.12527 0.16622 0.15586 0.14549 0.13513 0.15253 0.16993 0.18733 0.20473 0.20156 0.19838 0.1952 0.19203 0.19787 0.20372 0.20956 0.21541 0.22125 0.2307 0.24014 0.24959 0.25903 0.26835 0.27767 0.28699 0.29631 0.30206 0.3078 0.31355 0.31929 0.32504 0.32327 0.3215 0.31973 0.31796 0.31619 0.35692 0.39765 0.43839 0.40783 0.36478 0.32173 0.33608 0.35042 0.36476 0.36363 0.3625 0.36138 0.36025 0.35912 0.35898 0.35883 0.35869 0.35855 0.3584 0.36001 0.36161 0.36322 0.36482 0.36643 0.36803 0.3612 0.35437 0.34754 0.34071 0.33388 0.36175 0.38963 0.41751 0.43971 0.44099 0.44228 0.42515 0.38697 0.3488 0.35241 0.35603 0.35965 0.36326 0.36688 0.3705 0.37411 0.37773 0.38135 0.38496 0.38858 0.3922 0.39581 0.39943 0.40305 0.40666 0.41028 0.4139 0.41751 0.42113 0.42475
0.45426 0.4516 0.44893 0.44627 0.4436 0.43724 0.43135 0.42545 0.36261 0.3524 0.34218 0.36021 0.35727 0.35434 0.3528 0.33478 0.33613 0.33788 0.33964 0.33358 0.32751 0.32837 0.32922 0.33291 0.33659 0.33087 0.32515 0.31778 0.31352 0.30339 0.31385 0.3243 0.33475 0.36131 0.38786 0.40988 0.4319 0.43543 0.43896 0.42847 0.41798 0.34647 0.27497 0.27478 0.2746 0.27441 0.27423 0.27405 0.26912 0.26419 0.25926 0.25433 0.2494 0.23133 0.21325 0.19518 0.1771 0.15903 0.16065 0.16228 0.1639 0.16552 0.15681 0.14809 0.13937 0.12909 0.1188 0.10851 0.12186 0.13521 0.14856 0.16191 0.16799 0.17407 0.18015 0.18623 0.19231 0.2027 0.21309 0.22348 0.23387 0.24427 0.24867 0.25308 0.25749 0.2619 0.26671 0.27152 0.27634 0.28115 0.28596 0.29118 0.2964 0.30163 0.30685 0.31207 0.31604 0.32002 0.32399 0.32796 0.33194 0.33353 0.33512 0.33671 0.33831 0.3399 0.33706 0.33423 0.33139 0.32856 0.32573 0.32569 0.32566 0.32562 0.32559 0.32555 0.3211 0.31665 0.3122 0.30775 0.37046 0.43317 0.45302 0.42255 0.39207 0.36159 0.36035 0.3591 0.35785 0.35661 0.35536 0.37988 0.40439 0.42891 0.44402 0.41265 0.38127 0.34989 0.31572 0.28154 0.24736 0.28116 0.31047 0.33978 0.36909 0.39205 0.41501 0.43797 0.44404 0.46221 0.45614 0.41971 0.38329 0.34687 0.34168 0.33649 0.3313 0.32611 0.32092 0.31573 0.31054
0.30376 0.26967 0.23558 0.24393 0.25229 0.24823 0.23529 0.22234 0.21102 0.1997 0.20573 0.21615 0.21372 0.22296 0.2322 0.24233 0.25245 0.26258 0.3027 0.34283 0.38216 0.42149 0.43996 0.45843 0.4769 0.50163 0.52636 0.55088 0.5065 0.46211 0.41773 0.3858 0.35388 0.32196 0.29004 0.32276 0.36791 0.41306 0.37495 0.33684 0.29873 0.29106 0.2834 0.27573 0.26806 0.28482 0.30159 0.31835 0.32459 0.33082 0.33706 0.32092 0.30478 0.28864 0.2725 0.23888 0.20526 0.17164 0.17579 0.17994 0.18409 0.18824 0.18613 0.18403 0.18193 0.18461 0.1873 0.18999 0.19267 0.19536 0.20612 0.21688 0.22764 0.21249 0.19733 0.18218 0.19661 0.21105 0.22548 0.22637 0.22727 0.22817 0.23635 0.24453 0.25271 0.27126 0.28981 0.30837 0.30489 0.30141 0.28422 0.26703 0.24984 0.27134 0.29285 0.31436 0.33613 0.3579 0.35267 0.34744 0.34221 0.32241 0.3026 0.28279 0.29891 0.31503 0.33114 0.34685 0.36255 0.37826 0.36339 0.34852 0.35253 0.35654 0.36055 0.369 0.37745 0.3859 0.39435 0.3813 0.36824 0.35518 0.35104 0.34689 0.34275 0.34043 0.33812 0.33581 0.3335 0.3401 0.34669 0.35329 0.3576 0.36191 0.36622 0.37053 0.37484 0.36967 0.3645 0.35933 0.35415 0.34898 0.34381 0.33864 0.33346 0.37676 0.42006 0.46336 0.50666 0.54996 0.5361 0.52225 0.50839 0.49454 0.48068 0.46683 0.45297 0.43912 0.42526 0.41141 0.39755
0.34878 0.34663 0.34449 0.34234 0.35451 0.36669 0.37096 0.37523 0.38035 0.40771 0.40704 0.40637 0.40689 0.40741 0.41308 0.42022 0.41304 0.40674 0.39487 0.37459 0.35431 0.33403 0.31997 0.30591 0.29185 0.28972 0.31688 0.34403 0.37119 0.39834 0.42129 0.44423 0.46718 0.49012 0.48051 0.4709 0.37031 0.35915 0.348 0.33684 0.32568 0.30096 0.27623 0.2515 0.22678 0.2398 0.25283 0.26585 0.28087 0.29589 0.31091 0.32593 0.30473 0.28352 0.26232 0.24123 0.22013 0.19903 0.16741 0.13579 0.10417 0.13485 0.16554 0.18269 0.16813 0.16576 0.16338 0.14144 0.1195 0.13316 0.14681 0.16046 0.15876 0.15706 0.15537 0.16908 0.18279 0.1965 0.20798 0.21947 0.23095 0.23809 0.24523 0.25236 0.25181 0.25126 0.25071 0.25983 0.26895 0.27806 0.28545 0.29284 0.30022 0.30761 0.31678 0.32594 0.33246 0.33898 0.34549 0.3412 0.33691 0.33262 0.32719 0.32177 0.31635 0.31092 0.31547 0.32002 0.32457 0.32651 0.32845 0.33039 0.32961 0.32883 0.32805 0.40495 0.48186 0.47734 0.40815 0.33896 0.34318 0.34739 0.35161 0.34865 0.34569 0.34273 0.33977 0.34597 0.35217 0.35837 0.36457 0.3653 0.36603 0.36676 0.36749 0.36823 0.33483 0.30144 0.26805 0.23466 0.28037 0.33134 0.38289 0.40633 0.42826 0.46685 0.47923 0.45256 0.4259 0.39923 0.37257 0.3459 0.31923 0.29257 0.2659 0.23924 0.21257 0.18591 0.15924 0.13258 0.10591
0.41924 0.42544 0.43163 0.42894 0.41987 0.4108 0.40937 0.40794 0.40831 0.40868 0.39565 0.38261 0.36853 0.35365 0.34899 0.34433 0.33181 0.29305 0.27985 0.26665 0.25156 0.23719 0.22407 0.25706 0.29005 0.32304 0.35603 0.38902 0.38176 0.37451 0.36726 0.36 0.35275 0.3455 0.33824 0.33099 0.31915 0.30732 0.29549 0.28365 0.27182 0.27096 0.27011 0.26925 0.26839 0.2826 0.29682 0.31103 0.30954 0.30806 0.30657 0.30509 0.28649 0.26789 0.24929 0.2307 0.23949 0.24828 0.25707 0.26587 0.27466 0.2719 0.26913 0.26637 0.26361 0.26085 0.25345 0.24606 0.23866 0.23127 0.24045 0.24964 0.25882 0.25435 0.24988 0.2454 0.24093 0.25932 0.27771 0.2961 0.30322 0.31034 0.31746 0.31826 0.31907 0.31987 0.32068 0.31299 0.3053 0.29761 0.30699 0.31638 0.32576 0.33193 0.33809 0.34425 0.35042 0.35107 0.35173 0.35239 0.3522 0.35201 0.35183 0.35164 0.35606 0.36048 0.3649 0.36942 0.37394 0.37847 0.38676 0.39506 0.40336 0.41166 0.4104 0.40913 0.40786 0.4066 0.40882 0.41104 0.41327 0.41549 0.41516 0.41484 0.41451 0.41418 0.41385 0.40929 0.40473 0.40016 0.3956 0.39736 0.39913 0.40089 0.40265 0.40442 0.39474 0.38507 0.3754 0.36572 0.35605 0.356 0.35595 0.35589 0.35584 0.35579 0.35574 0.35569 0.35809 0.36049 0.3629 0.3653 0.3677 0.3701 0.37251 0.37491 0.37731 0.37972 0.38212 0.38452 0.38693
0.4022 0.40417 0.40613 0.4081 0.41007 0.41893 0.42779 0.43666 0.4377 0.43874 0.42621 0.441 0.44197 0.42145 0.42744 0.42166 0.41588 0.40339 0.39091 0.37842 0.36292 0.37042 0.3539 0.33739 0.32425 0.31112 0.32397 0.33683 0.38021 0.4236 0.46698 0.44554 0.42409 0.40265 0.38121 0.35976 0.33832 0.32324 0.30816 0.29308 0.278 0.26292 0.26872 0.27453 0.28033 0.28613 0.29758 0.30904 0.3205 0.33195 0.32214 0.31233 0.30251 0.2927 0.26367 0.23465 0.20562 0.1766 0.1882 0.19981 0.21142 0.22302 0.23463 0.21046 0.1863 0.16214 0.12642 0.18041 0.2344 0.23279 0.23119 0.22958 0.22798 0.23771 0.24744 0.25717 0.26295 0.26874 0.27452 0.28031 0.28829 0.29628 0.30427 0.31226 0.306 0.29974 0.29348 0.295 0.29651 0.29803 0.29954 0.30205 0.30455 0.30705 0.30955 0.32249 0.33542 0.34835 0.35693 0.3655 0.37408 0.37493 0.37577 0.37662 0.37746 0.37179 0.36612 0.36045 0.35478 0.3608 0.36682 0.37284 0.37886 0.3815 0.38415 0.38679 0.38944 0.38912 0.38879 0.38847 0.38815 0.38783 0.3888 0.38978 0.39076 0.39173 0.38858 0.38542 0.38227 0.37911 0.37596 0.3792 0.38244 0.38569 0.38893 0.39217 0.38748 0.38278 0.37809 0.37339 0.3687 0.37374 0.37878 0.38382 0.38886 0.3939 0.39894 0.39227 0.38559 0.37892 0.37224 0.36557 0.39938 0.43319 0.467 0.50081 0.50859 0.51638 0.52417 0.53195 0.53974
0.31847 0.33499 0.3515 0.36179 0.36884 0.3759 0.41348 0.42202 0.43056 0.42766 0.42793 0.4282 0.43375 0.43794 0.44479 0.45165 0.45912 0.46659 0.46785 0.4691 0.47035 0.45695 0.44355 0.42 0.39644 0.38775 0.38048 0.3523 0.32413 0.32106 0.318 0.31494 0.34039 0.36585 0.40469 0.44354 0.46365 0.48375 0.50386 0.49215 0.38888 0.28561 0.27365 0.26169 0.24973 0.23776 0.30357 0.36937 0.33629 0.29065 0.24502 0.2538 0.26257 0.27134 0.25446 0.23758 0.2207 0.20382 0.18014 0.15647 0.1328 0.18171 0.23063 0.22739 0.19981 0.17705 0.17506 0.18095 0.16977 0.15858 0.1474 0.16359 0.17978 0.19597 0.21217 0.21272 0.21328 0.21384 0.21982 0.22581 0.2318 0.23779 0.23857 0.23935 0.24013 0.24091 0.2518 0.26269 0.27359 0.27549 0.2774 0.27931 0.28122 0.28597 0.29072 0.29547 0.30022 0.30521 0.3102 0.31519 0.32018 0.32335 0.32652 0.32969 0.33035 0.33102 0.33168 0.33235 0.33301 0.34402 0.35503 0.36603 0.37704 0.37856 0.38008 0.38159 0.38311 0.37896 0.37482 0.37067 0.36653 0.36238 0.36401 0.36565 0.36729 0.36892 0.37056 0.36657 0.36259 0.35861 0.40653 0.45446 0.50238 0.50707 0.48344 0.43526 0.37866 0.32206 0.32785 0.33364 0.33944 0.38519 0.43095 0.4767 0.47833 0.47996 0.48158 0.48321 0.48484 0.48646 0.48809 0.48972 0.49134 0.49297 0.4946 0.49623 0.49785 0.49948 0.50111 0.50273 0.50436
0.44171 0.42848 0.41526 0.42025 0.42697 0.40155 0.39316 0.39483 0.3965 0.38365 0.37635 0.37844 0.36296 0.35521 0.34746 0.34925 0.34924 0.34922 0.34896 0.34869 0.35754 0.36612 0.35056 0.34103 0.35501 0.36899 0.38595 0.40291 0.40843 0.41395 0.41079 0.40763 0.4114 0.39918 0.3663 0.34285 0.3194 0.31256 0.30572 0.32176 0.3378 0.39202 0.36415 0.33627 0.30839 0.28052 0.27186 0.26319 0.25453 0.24587 0.23968 0.2335 0.22732 0.22113 0.19802 0.1749 0.15179 0.12867 0.13227 0.13586 0.13945 0.14304 0.15513 0.16721 0.17929 0.16486 0.15042 0.13599 0.14792 0.15984 0.17177 0.1837 0.19563 0.21455 0.23348 0.25241 0.26242 0.27243 0.28244 0.29245 0.29635 0.30025 0.30416 0.30806 0.31196 0.31966 0.32735 0.33504 0.34153 0.34802 0.35451 0.36101 0.3675 0.3713 0.3751 0.3789 0.3827 0.3768 0.3709 0.36501 0.36603 0.36706 0.36809 0.36911 0.37401 0.37891 0.38381 0.38871 0.39034 0.39197 0.3936 0.39524 0.39527 0.39531 0.39534 0.39538 0.39541 0.3989 0.4024 0.40589 0.40938 0.41287 0.41401 0.41516 0.41631 0.41746 0.41283 0.4082 0.40356 0.39893 0.3943 0.44381 0.49332 0.54283 0.53862 0.47264 0.40665 0.40282 0.39899 0.39515 0.39132 0.3925 0.39368 0.39487 0.39605 0.39723 0.39842 0.39392 0.38943 0.38494 0.38044 0.37595 0.37146 0.36696 0.36247 0.35798 0.35348 0.34899 0.3445 0.34 0.33551
0.24275 0.23756 0.23238 0.25004 0.25235 0.24872 0.2451 0.24294 0.25341 0.26388 0.27436 0.28513 0.29591 0.30669 0.3163 0.32805 0.33979 0.35454 0.36929 0.38404 0.39408 0.40413 0.41417 0.41726 0.40466 0.40155 0.39844 0.38673 0.37501 0.3633 0.36996 0.37661 0.38327 0.38993 0.39658 0.38281 0.36903 0.35526 0.34148 0.32771 0.31393 0.30016 0.29028 0.28039 0.27051 0.26063 0.25074 0.25441 0.25807 0.26174 0.2654 0.26907 0.25509 0.24111 0.22714 0.21316 0.20894 0.20472 0.2005 0.19628 0.19206 0.1667 0.14134 0.11598 0.11465 0.11055 0.093744 0.1154 0.13705 0.1587 0.152 0.1453 0.13859 0.13189 0.14535 0.15881 0.17227 0.18573 0.19913 0.21253 0.22593 0.23933 0.24634 0.25335 0.26037 0.26738 0.27439 0.27346 0.27254 0.27161 0.27068 0.27704 0.2834 0.28977 0.29613 0.3017 0.30728 0.31286 0.31844 0.3174 0.31636 0.31532 0.31428 0.31324 0.31557 0.31789 0.32021 0.32254 0.32589 0.32924 0.3326 0.33595 0.33931 0.34491 0.35052 0.35613 0.36174 0.36266 0.36359 0.36452 0.36544 0.36637 0.36567 0.36498 0.36429 0.36359 0.36347 0.36336 0.36324 0.36312 0.363 0.36823 0.37346 0.37868 0.38391 0.38913 0.38542 0.38172 0.37801 0.3743 0.37059 0.36688 0.36317 0.35946 0.35575 0.35205 0.34834 0.34463 0.34092 0.33721 0.3335 0.32979 0.32608 0.32238 0.31867 0.31496 0.31125 0.30754 0.30383 0.30012 0.29641
0.18493 0.19805 0.21118 0.2243 0.23742 0.25198 0.27322 0.2799 0.27504 0.29268 0.2933 0.30673 0.31385 0.32098 0.32811 0.33269 0.33726 0.34183 0.35389 0.36594 0.36733 0.37594 0.39867 0.39863 0.39859 0.40027 0.40195 0.40374 0.40554 0.4086 0.42712 0.43094 0.43476 0.42626 0.41776 0.40926 0.3888 0.36834 0.34703 0.33459 0.29872 0.27645 0.25419 0.21898 0.20979 0.2006 0.19277 0.18493 0.18736 0.1898 0.22135 0.24852 0.2757 0.29466 0.31363 0.29847 0.30075 0.32996 0.33237 0.33477 0.3228 0.31083 0.28518 0.26856 0.25194 0.23523 0.21852 0.20181 0.18877 0.17574 0.1627 0.13899 0.11528 0.091568 0.082645 0.073722 0.064799 0.071722 0.065103 0.058484 0.071366 0.084247 0.098978 0.11371 0.12754 0.14138 0.15064 0.1409 0.14129 0.14169 0.14003 0.13837 0.13671 0.11561 0.12109 0.12941 0.12085 0.1123 0.11839 0.12449 0.1331 0.11803 0.12461 0.13119 0.12934 0.12749 0.12569 0.14308 0.15295 0.16281 0.17808 0.18775 0.19743 0.21438 0.20742 0.20046 0.20594 0.21142 0.2169 0.23735 0.25781 0.2791 0.26777 0.27296 0.28355 0.29415 0.29824 0.31588 0.32691 0.33798 0.33822 0.33184 0.3284 0.32496 0.33357 0.34128 0.34589 0.34918 0.3584 0.38993 0.3912 0.39248 0.3791 0.37984 0.38406 0.38829 0.39488 0.39839 0.39208 0.38578 0.37773 0.36969 0.36282 0.35594 0.35982 0.3637 0.36757 0.37145 0.37532 0.3792 0.38308
0.095015 0.084024 0.073033 0.062043 0.074363 0.062462 0.058899 0.083445 0.10799 0.13804 0.16809 0.19967 0.21879 0.23072 0.25842 0.28481 0.29584 0.30005 0.31564 0.34138 0.36712 0.38923 0.41135 0.41406 0.40001 0.39687 0.39373 0.41168 0.41624 0.40639 0.39655 0.3867 0.37624 0.36578 0.35533 0.33209 0.30885 0.29496 0.28107 0.26718 0.25371 0.24305 0.23409 0.22512 0.22284 0.22055 0.22799 0.23543 0.24989 0.26436 0.27882 0.28778 0.29673 0.29555 0.29437 0.28722 0.28006 0.2729 0.26574 0.25261 0.23948 0.22635 0.22347 0.22185 0.19293 0.16401 0.13509 0.10498 0.074874 0.044764 0.044471 0.038778 0.057694 0.11478 0.12895 0.14313 0.15091 0.15869 0.17573 0.19277 0.19545 0.19814 0.20131 0.19828 0.18144 0.1593 0.13536 0.13258 0.1298 0.11738 0.10496 0.092546 0.07333 0.054114 0.038288 0.026938 0.015588 0.020699 0.02581 0.056649 0.064123 0.071597 0.082594 0.09448 0.10637 0.12126 0.12464 0.12209 0.12524 0.12839 0.14041 0.15789 0.16502 0.15666 0.15775 0.15884 0.16683 0.17481 0.17904 0.18136 0.18367 0.18688 0.19008 0.18643 0.19085 0.18801 0.18517 0.18858 0.19199 0.2037 0.20921 0.22126 0.21983 0.21072 0.23532 0.25992 0.26998 0.28004 0.28448 0.28893 0.30123 0.31353 0.30999 0.33303 0.3467 0.34682 0.34695 0.35159 0.35623 0.36357 0.3709 0.37116 0.37141 0.3758 0.38018 0.3726 0.36817 0.3643 0.36042 0.35655 0.35268
0.2455 0.22624 0.20697 0.1877 0.16844 0.14917 0.1299 0.11064 0.091368 0.10268 0.114 0.14367 0.17334 0.2013 0.22927 0.26753 0.28566 0.3038 0.3188 0.3338 0.3488 0.35761 0.36643 0.37524 0.38406 0.38223 0.3804 0.37961 0.39504 0.41047 0.40793 0.37836 0.36218 0.35164 0.33595 0.32027 0.3021 0.28393 0.28925 0.28355 0.27785 0.25706 0.23626 0.22997 0.22368 0.21739 0.22699 0.23658 0.24468 0.25277 0.2565 0.26022 0.26395 0.26238 0.25382 0.24527 0.23672 0.22951 0.2223 0.21509 0.19449 0.18089 0.15169 0.11414 0.074771 0.060275 0.045779 0.062722 0.090741 0.098347 0.10595 0.12271 0.13946 0.15622 0.17096 0.1857 0.20044 0.19834 0.19623 0.19453 0.21321 0.2007 0.1807 0.1607 0.14927 0.12748 0.1024 0.11229 0.12408 0.13587 0.14072 0.14556 0.16668 0.19096 0.20338 0.21579 0.24295 0.2497 0.25316 0.27487 0.27711 0.28106 0.31228 0.30102 0.28846 0.2759 0.26637 0.25683 0.2473 0.23777 0.22824 0.21697 0.20571 0.19444 0.18317 0.17191 0.14937 0.14211 0.13486 0.13412 0.13338 0.13641 0.13944 0.13598 0.12526 0.13053 0.13458 0.13862 0.14267 0.15091 0.15914 0.17539 0.18702 0.18343 0.17983 0.17607 0.1787 0.18049 0.19269 0.20488 0.20713 0.20938 0.21163 0.21682 0.22201 0.22334 0.22466 0.22401 0.22335 0.23209 0.24084 0.25127 0.25793 0.26459 0.27125 0.27652 0.28179 0.28706 0.29233 0.2976 0.30287
0.3237 0.3018 0.2799 0.23203 0.21095 0.18986 0.17302 0.15619 0.13216 0.13538 0.15286 0.17033 0.18781 0.20022 0.21263 0.22504 0.23744 0.25837 0.2793 0.29808 0.31686 0.33563 0.3552 0.35784 0.36048 0.36463 0.36878 0.36926 0.36974 0.3576 0.35155 0.34641 0.34127 0.34158 0.3368 0.32203 0.30727 0.29251 0.28537 0.27823 0.27109 0.26321 0.24229 0.23405 0.23195 0.23838 0.24232 0.24705 0.2516 0.25615 0.2607 0.26215 0.2636 0.26505 0.25627 0.24748 0.22742 0.20735 0.18922 0.17109 0.16606 0.16103 0.1449 0.13343 0.13341 0.1334 0.13177 0.13684 0.14485 0.15286 0.19103 0.20151 0.21199 0.21067 0.20934 0.20488 0.20041 0.19092 0.18143 0.17172 0.16956 0.1674 0.14916 0.13325 0.11733 0.11574 0.13998 0.16422 0.1811 0.19798 0.21486 0.24555 0.2556 0.27167 0.27529 0.27891 0.26768 0.28014 0.27439 0.25713 0.23986 0.22285 0.20583 0.17197 0.1381 0.1152 0.09231 0.069416 0.047073 0.040916 0.034759 0.038327 0.064685 0.091042 0.1174 0.14376 0.17011 0.18953 0.20894 0.22836 0.24777 0.26719 0.2866 0.29301 0.29943 0.29798 0.29654 0.2951 0.28317 0.27125 0.25933 0.24215 0.22498 0.21763 0.21028 0.20293 0.20056 0.20044 0.20229 0.20413 0.20588 0.19 0.16079 0.15938 0.16535 0.17131 0.17728 0.17922 0.18115 0.18308 0.19023 0.19862 0.19848 0.2107 0.20814 0.2056 0.22221 0.23881 0.25542 0.27202 0.28863
0.39022 0.37553 0.36084 0.3319 0.31072 0.2826 0.25449 0.22637 0.19826 0.18527 0.17227 0.15928 0.14629 0.1333 0.15922 0.18514 0.22606 0.25905 0.29354 0.31234 0.33113 0.34233 0.34535 0.34837 0.35527 0.36217 0.36185 0.36152 0.36119 0.35949 0.35778 0.35608 0.34978 0.34348 0.33539 0.3273 0.32591 0.32453 0.31541 0.29227 0.26913 0.26428 0.25944 0.25427 0.24909 0.22963 0.21016 0.21931 0.215 0.21432 0.21363 0.21924 0.22265 0.22126 0.21987 0.21522 0.21057 0.20721 0.20384 0.18078 0.14883 0.15089 0.16135 0.1508 0.15607 0.16134 0.18124 0.19002 0.1988 0.20758 0.21844 0.22929 0.24015 0.24482 0.22892 0.21303 0.19713 0.18335 0.16958 0.1558 0.13956 0.13027 0.13204 0.13381 0.14371 0.15361 0.16592 0.18149 0.19705 0.20522 0.2134 0.22158 0.20709 0.20893 0.2041 0.19927 0.19609 0.19292 0.18752 0.14468 0.093754 0.069799 0.045845 0.042497 0.039149 0.079213 0.1082 0.13718 0.16617 0.19425 0.22233 0.25041 0.27916 0.29386 0.30857 0.31519 0.31586 0.32607 0.30676 0.28744 0.26813 0.24882 0.2295 0.21064 0.19177 0.1729 0.15404 0.13517 0.1163 0.1126 0.1089 0.12895 0.14899 0.16565 0.1823 0.19896 0.20679 0.20584 0.23702 0.26758 0.282 0.29086 0.29973 0.31177 0.30917 0.30674 0.30431 0.30903 0.30916 0.30929 0.30138 0.29347 0.27532 0.25721 0.24329 0.22937 0.21545 0.20153 0.1876 0.17368 0.15976
0.2462 0.22987 0.21353 0.19719 0.17947 0.17083 0.1622 0.11651 0.11781 0.11911 0.12041 0.14014 0.15986 0.18448 0.20987 0.22083 0.2318 0.24276 0.26767 0.29257 0.33843 0.34967 0.3609 0.36234 0.36378 0.3824 0.40775 0.42525 0.41229 0.40055 0.39491 0.38024 0.36661 0.32755 0.28849 0.24943 0.24182 0.23422 0.22661 0.219 0.2114 0.20379 0.21632 0.22885 0.24138 0.25391 0.26644 0.26152 0.25659 0.22274 0.18888 0.15502 0.15352 0.15202 0.15052 0.14902 0.14751 0.17923 0.21095 0.24266 0.28025 0.29885 0.31745 0.32603 0.3346 0.32282 0.32021 0.3176 0.315 0.31239 0.31525 0.31811 0.32097 0.32268 0.31654 0.31576 0.32039 0.30181 0.27071 0.2396 0.2085 0.18552 0.16254 0.13956 0.11658 0.092955 0.079797 0.066639 0.04233 0.018021 0.016854 0.015688 0.014521 0.013355 0.02384 0.034325 0.044811 0.042158 0.051084 0.064704 0.0626 0.063606 0.061896 0.060187 0.063062 0.065938 0.066951 0.071737 0.076523 0.081309 0.084065 0.086821 0.089577 0.079516 0.069454 0.050366 0.0407 0.048938 0.057176 0.060005 0.057847 0.063734 0.05951 0.060849 0.071651 0.074694 0.077738 0.074382 0.071026 0.078667 0.086308 0.096762 0.10722 0.097143 0.10004 0.13051 0.12827 0.12604 0.1221 0.11817 0.12377 0.12938 0.13142 0.13346 0.1355 0.14739 0.15929 0.16642 0.1714 0.17195 0.15565 0.15675 0.15784 0.15893 0.16003 0.16112 0.16221 0.16331 0.1644 0.16549 0.16659
0.31493 0.32251 0.33008 0.33766 0.34539 0.35312 0.35189 0.35066 0.34942 0.34935 0.34927 0.37749 0.38134 0.38518 0.37171 0.35824 0.34704 0.33584 0.32609 0.31634 0.31473 0.30823 0.30174 0.28773 0.28283 0.27479 0.27138 0.23584 0.22349 0.21115 0.1979 0.16284 0.15133 0.15305 0.15478 0.15857 0.16235 0.19857 0.2348 0.27283 0.31086 0.33334 0.35583 0.35073 0.34564 0.34055 0.33546 0.33037 0.30672 0.28308 0.25943 0.19967 0.1399 0.14111 0.14232 0.14352 0.14473 0.14594 0.18453 0.22313 0.26173 0.29344 0.30278 0.31211 0.31346 0.31481 0.31616 0.31191 0.30766 0.27517 0.27876 0.28644 0.26562 0.24479 0.22348 0.20217 0.17601 0.16061 0.14522 0.14596 0.16941 0.19287 0.21633 0.23979 0.25594 0.2721 0.28825 0.3044 0.32056 0.31681 0.31306 0.32169 0.32282 0.31128 0.29973 0.29312 0.2865 0.25926 0.22238 0.20374 0.18509 0.16644 0.14818 0.12992 0.11167 0.095756 0.086298 0.089483 0.088492 0.067637 0.079645 0.091652 0.10527 0.11889 0.13097 0.14052 0.15007 0.13325 0.12181 0.13084 0.14183 0.13014 0.12939 0.12986 0.13032 0.1232 0.11227 0.10275 0.11802 0.12119 0.12437 0.11824 0.12728 0.12726 0.10646 0.11033 0.11419 0.12811 0.14203 0.15467 0.16731 0.1803 0.1933 0.21973 0.21489 0.22359 0.2323 0.24101 0.24971 0.26223 0.27475 0.28728 0.2998 0.30078 0.30176 0.31293 0.32703 0.34113 0.35523 0.36933 0.38343
0.22501 0.2126 0.20019 0.18778 0.1907 0.19362 0.19495 0.19628 0.19247 0.18867 0.19562 0.20256 0.20739 0.21512 0.21911 0.22309 0.22708 0.23668 0.24629 0.24546 0.23541 0.24243 0.24945 0.24497 0.2405 0.23602 0.23215 0.22827 0.22439 0.22016 0.21593 0.20699 0.19806 0.20193 0.21509 0.22825 0.24141 0.25457 0.26774 0.28334 0.29894 0.31454 0.33014 0.34574 0.34979 0.35385 0.32307 0.29229 0.26151 0.23073 0.19996 0.20103 0.2021 0.20317 0.20424 0.20532 0.20639 0.20746 0.20853 0.20961 0.23206 0.25452 0.27697 0.29943 0.32188 0.34434 0.36679 0.36286 0.35892 0.3296 0.30029 0.27098 0.24166 0.21235 0.19313 0.1739 0.15468 0.13546 0.11623 0.14423 0.17222 0.19517 0.19952 0.20387 0.213 0.2215 0.23 0.25951 0.25724 0.25497 0.23801 0.22105 0.19644 0.17183 0.14722 0.12021 0.093205 0.066196 0.067139 0.10748 0.14782 0.17651 0.20521 0.21887 0.24024 0.26504 0.27928 0.29352 0.32225 0.33324 0.34423 0.33271 0.3346 0.33267 0.33074 0.30184 0.28645 0.26672 0.26017 0.25361 0.23919 0.22476 0.21372 0.20268 0.19434 0.18599 0.17069 0.1554 0.16557 0.17673 0.16822 0.15972 0.15655 0.16018 0.16381 0.15371 0.15853 0.17661 0.17389 0.17196 0.17003 0.16511 0.1602 0.15528 0.15587 0.15647 0.15706 0.17666 0.17784 0.17327 0.16185 0.15043 0.15428 0.16233 0.1667 0.17863 0.18798 0.18858 0.18917 0.18977 0.19037
0.4583 0.44421 0.43013 0.4129 0.39173 0.37057 0.35684 0.3431 0.32937 0.32141 0.32367 0.32593 0.30949 0.29306 0.27662 0.26018 0.24391 0.22764 0.21137 0.19511 0.18585 0.17871 0.17157 0.16066 0.1597 0.1562 0.1527 0.13214 0.1396 0.16117 0.15587 0.15588 0.1559 0.17911 0.19901 0.21889 0.23239 0.23804 0.25401 0.26343 0.27286 0.28457 0.29627 0.29653 0.2968 0.29706 0.28778 0.27849 0.26921 0.22535 0.18149 0.13763 0.14488 0.15214 0.1594 0.16666 0.17391 0.18117 0.21537 0.24957 0.28377 0.31797 0.35217 0.37851 0.39687 0.39703 0.37108 0.35345 0.33582 0.29601 0.25619 0.21638 0.17656 0.15644 0.13631 0.11618 0.096059 0.075933 0.10013 0.12432 0.14882 0.1751 0.18341 0.19173 0.18806 0.1844 0.17761 0.17082 0.17735 0.17274 0.1574 0.14206 0.15012 0.15818 0.16625 0.17431 0.18237 0.20255 0.22272 0.2429 0.26307 0.31219 0.31846 0.32473 0.331 0.32539 0.31979 0.29394 0.26809 0.24224 0.21639 0.19054 0.16469 0.13506 0.10544 0.075811 0.046185 0.016558 0.046448 0.098196 0.14994 0.1771 0.20426 0.23141 0.2495 0.26758 0.29222 0.31685 0.31024 0.29663 0.29957 0.30251 0.30935 0.31619 0.32363 0.30923 0.29482 0.28041 0.26601 0.2516 0.23442 0.21724 0.20006 0.18288 0.1657 0.13995 0.14966 0.15937 0.16747 0.17556 0.16525 0.1833 0.1907 0.17026 0.17155 0.17284 0.17413 0.17542 0.17671 0.17801 0.1793
0.45359 0.45365 0.45372 0.45379 0.44255 0.43504 0.42752 0.43169 0.43151 0.43133 0.42699 0.42265 0.41263 0.40872 0.39194 0.35983 0.35925 0.3574 0.31881 0.29434 0.29362 0.26887 0.23651 0.22961 0.22272 0.22018 0.21765 0.21413 0.22103 0.21509 0.20469 0.20955 0.21895 0.22835 0.23439 0.24042 0.24248 0.24455 0.24651 0.24777 0.26127 0.26393 0.265 0.26608 0.24329 0.23826 0.23323 0.20865 0.18408 0.15951 0.13494 0.14012 0.1453 0.15048 0.15566 0.16084 0.16602 0.20807 0.25013 0.29219 0.33425 0.35393 0.35381 0.3537 0.34462 0.34629 0.33791 0.29892 0.25993 0.22094 0.18195 0.15722 0.13249 0.10776 0.083033 0.058304 0.068091 0.077878 0.092446 0.10701 0.14707 0.15674 0.15424 0.15175 0.15022 0.1487 0.13775 0.1268 0.11585 0.12082 0.1258 0.13077 0.13574 0.14071 0.14568 0.15066 0.16341 0.17616 0.18891 0.20166 0.21442 0.22981 0.24125 0.25269 0.24739 0.19813 0.14887 0.11787 0.086871 0.055873 0.035392 0.061733 0.088074 0.11441 0.14076 0.1671 0.19756 0.22802 0.25848 0.28894 0.3194 0.32063 0.32185 0.31463 0.3074 0.29302 0.26732 0.24162 0.22019 0.19876 0.17732 0.15684 0.13636 0.12089 0.10542 0.08986 0.1031 0.11633 0.12957 0.14933 0.16909 0.18884 0.24093 0.26654 0.29216 0.29762 0.28651 0.30434 0.3121 0.31987 0.3121 0.29903 0.28596 0.27289 0.26194 0.25099 0.24004 0.24619 0.23 0.21381 0.19762
0.33182 0.34393 0.35605 0.36817 0.38028 0.39149 0.40269 0.41389 0.422 0.43011 0.43822 0.44119 0.43037 0.41955 0.40873 0.39388 0.37902 0.36417 0.35383 0.34349 0.33315 0.31595 0.29875 0.29122 0.28368 0.28174 0.27979 0.27785 0.25977 0.25807 0.25636 0.261 0.24955 0.24942 0.25495 0.26048 0.26685 0.25581 0.25649 0.25653 0.25656 0.25895 0.26498 0.25376 0.23991 0.21548 0.19106 0.16663 0.14221 0.13329 0.12438 0.11547 0.10655 0.097639 0.12572 0.15381 0.17928 0.20476 0.23024 0.26794 0.30563 0.31531 0.32499 0.32005 0.3151 0.29841 0.28171 0.24774 0.23304 0.21834 0.16952 0.14254 0.11556 0.069505 0.052915 0.036325 0.038492 0.040658 0.0767 0.088427 0.10015 0.10069 0.10123 0.10136 0.10149 0.090326 0.079159 0.060554 0.041142 0.031783 0.04839 0.072935 0.12788 0.1809 0.18327 0.18096 0.17865 0.18715 0.19565 0.19017 0.18469 0.17482 0.16496 0.14147 0.11797 0.089142 0.060311 0.04465 0.075205 0.10576 0.13631 0.16292 0.18952 0.21612 0.24272 0.25149 0.26368 0.29585 0.28362 0.27139 0.25915 0.24692 0.2313 0.21569 0.20008 0.18446 0.16885 0.12487 0.11053 0.096187 0.10466 0.11314 0.15971 0.18435 0.20899 0.22958 0.25018 0.27077 0.28561 0.30045 0.31529 0.33013 0.32703 0.30518 0.28333 0.27066 0.25799 0.24531 0.19995 0.17591 0.15188 0.14639 0.1409 0.14431 0.14773 0.14515 0.15833 0.1715 0.18468 0.19785 0.21103
0.26703 0.27124 0.27545 0.27966 0.28387 0.33596 0.36567 0.39537 0.38555 0.37624 0.39951 0.41181 0.42411 0.42601 0.42791 0.3983 0.36868 0.33906 0.30944 0.28427 0.25909 0.23392 0.20874 0.18356 0.17627 0.21387 0.23411 0.25436 0.32418 0.36214 0.40009 0.4348 0.40173 0.36865 0.33558 0.3025 0.26943 0.25778 0.24612 0.23447 0.22282 0.21117 0.19952 0.23173 0.26394 0.29615 0.27797 0.21666 0.15535 0.1729 0.19045 0.208 0.26829 0.32858 0.38887 0.42425 0.39656 0.36887 0.34118 0.3135 0.3096 0.3057 0.3018 0.2979 0.294 0.28417 0.27434 0.2645 0.25467 0.24483 0.235 0.22516 0.20253 0.17989 0.15726 0.13462 0.11198 0.089349 0.10754 0.12573 0.14392 0.16211 0.16511 0.15159 0.13806 0.12373 0.1094 0.10705 0.14978 0.14677 0.15101 0.15525 0.18114 0.20704 0.21288 0.21873 0.22353 0.22834 0.23418 0.24003 0.23682 0.23362 0.21259 0.1978 0.18794 0.17809 0.16603 0.15397 0.14191 0.13295 0.124 0.11505 0.098861 0.096136 0.09341 0.10578 0.1165 0.12869 0.13091 0.1239 0.14491 0.15856 0.16582 0.17309 0.17985 0.18662 0.16999 0.14985 0.14725 0.14464 0.14646 0.13836 0.13026 0.12132 0.1177 0.12184 0.1427 0.13556 0.12843 0.11843 0.10844 0.10534 0.088259 0.076895 0.065531 0.054167 0.047431 0.040695 0.033959 0.027223 0.028611 0.029998 0.055707 0.056887 0.058067 0.049097 0.040127 0.031157 0.022187 0.013217 0.0042465
0.25331 0.26903 0.28474 0.30045 0.31617 0.35968 0.38022 0.37538 0.39124 0.43884 0.47699 0.48227 0.48756 0.47859 0.46773 0.45686 0.45262 0.44686 0.44111 0.41848 0.39584 0.37472 0.35359 0.30212 0.25065 0.19917 0.18984 0.18051 0.17118 0.16185 0.15252 0.20705 0.26158 0.34705 0.38231 0.41757 0.45446 0.44526 0.43606 0.42686 0.39141 0.35596 0.28743 0.2189 0.22761 0.23632 0.24503 0.25375 0.26246 0.26179 0.26113 0.26047 0.25981 0.25915 0.25849 0.25783 0.25301 0.24819 0.24338 0.23856 0.23375 0.22893 0.22412 0.23229 0.24047 0.24864 0.25682 0.265 0.27317 0.25268 0.2322 0.21171 0.19122 0.20582 0.22043 0.23816 0.2148 0.19143 0.16807 0.16369 0.15932 0.15494 0.15057 0.14619 0.14181 0.16337 0.18493 0.20648 0.22144 0.23641 0.24321 0.25002 0.25683 0.25766 0.25111 0.24497 0.23883 0.21868 0.19853 0.19081 0.1831 0.16139 0.13969 0.14363 0.14757 0.1515 0.15544 0.19436 0.23328 0.27686 0.32044 0.349 0.37756 0.40612 0.40439 0.40265 0.39395 0.40788 0.40566 0.40345 0.3857 0.36796 0.31923 0.30174 0.28425 0.26109 0.23794 0.22673 0.21551 0.2043 0.20264 0.20098 0.18803 0.18729 0.20117 0.22284 0.24024 0.25945 0.27241 0.28537 0.28927 0.29317 0.29707 0.30138 0.30568 0.30999 0.315 0.32 0.325 0.33271 0.33358 0.32227 0.31598 0.30968 0.30252 0.29537 0.28821 0.28105 0.2739 0.26674 0.25958
0.32542 0.34364 0.36186 0.36263 0.34569 0.33901 0.33234 0.33163 0.33093 0.32624 0.32155 0.31686 0.2977 0.27853 0.28334 0.28702 0.24998 0.23698 0.22398 0.23282 0.23365 0.23702 0.25778 0.27854 0.2993 0.31949 0.33968 0.35988 0.37751 0.39514 0.41277 0.43088 0.449 0.46711 0.48087 0.43755 0.39424 0.35092 0.3076 0.26429 0.25847 0.25266 0.24684 0.24103 0.23521 0.2294 0.22358 0.21777 0.21526 0.21275 0.21024 0.20773 0.20523 0.20272 0.20021 0.20573 0.21124 0.21676 0.22227 0.22779 0.23331 0.29181 0.3503 0.4088 0.4673 0.47208 0.41976 0.36744 0.31512 0.26281 0.23665 0.21049 0.18433 0.15817 0.13201 0.16076 0.18951 0.21825 0.22252 0.21142 0.19876 0.19673 0.20709 0.18355 0.16662 0.1497 0.14631 0.16334 0.18038 0.18621 0.19203 0.19786 0.20302 0.18778 0.17254 0.1573 0.13365 0.11001 0.086371 0.071467 0.080382 0.089298 0.10444 0.11958 0.14683 0.17408 0.20133 0.22858 0.25093 0.27329 0.29565 0.318 0.30625 0.2945 0.28247 0.27487 0.26728 0.19064 0.1613 0.13197 0.1153 0.098637 0.11244 0.12625 0.14006 0.15386 0.16767 0.18147 0.20327 0.22507 0.24687 0.26866 0.29046 0.2947 0.30333 0.31197 0.31476 0.31251 0.31025 0.30799 0.30262 0.29725 0.29188 0.26624 0.2406 0.21351 0.18642 0.18458 0.19491 0.18239 0.16735 0.15231 0.15147 0.15063 0.15328 0.15613 0.17981 0.2035 0.22718 0.25087 0.27455
0.26242 0.25377 0.24511 0.23646 0.23252 0.21743 0.1998 0.19384 0.18384 0.17487 0.1659 0.14995 0.13399 0.13131 0.12863 0.14508 0.16479 0.17032 0.17586 0.19125 0.20664 0.22204 0.25305 0.28407 0.28921 0.2983 0.31709 0.32954 0.33986 0.35018 0.3595 0.36881 0.37813 0.37364 0.34843 0.33609 0.32374 0.26812 0.2125 0.15688 0.16405 0.17122 0.17839 0.18556 0.19273 0.1999 0.20707 0.25842 0.30977 0.36113 0.41248 0.41823 0.37302 0.3278 0.28258 0.23737 0.23884 0.24032 0.24179 0.24327 0.24474 0.24622 0.24889 0.25157 0.25425 0.25692 0.2596 0.26227 0.26495 0.24625 0.22755 0.20885 0.19014 0.17144 0.15274 0.13404 0.14759 0.16115 0.1747 0.18825 0.1961 0.19475 0.1934 0.19568 0.18685 0.19698 0.21187 0.22675 0.24112 0.25118 0.26125 0.25798 0.23104 0.20411 0.17862 0.15313 0.11397 0.074801 0.09463 0.11446 0.13429 0.15412 0.19341 0.23271 0.27201 0.3113 0.34599 0.3617 0.36436 0.36164 0.35766 0.31262 0.26757 0.23944 0.21132 0.1832 0.16167 0.14014 0.15722 0.1743 0.19138 0.20847 0.22555 0.24263 0.27131 0.29999 0.32867 0.35735 0.38603 0.41471 0.4206 0.41434 0.40808 0.38991 0.37068 0.34752 0.2641 0.22689 0.18969 0.14808 0.13376 0.11944 0.10138 0.13412 0.17008 0.20604 0.23403 0.26098 0.30848 0.34544 0.33868 0.33327 0.35622 0.38409 0.39634 0.38814 0.38451 0.38088 0.37725 0.37362 0.36999
0.26167 0.28136 0.30106 0.31221 0.31743 0.31797 0.3092 0.31674 0.32872 0.3257 0.30362 0.30148 0.30953 0.31944 0.3379 0.34354 0.34919 0.34991 0.34564 0.34389 0.34213 0.34649 0.3839 0.39151 0.39911 0.39262 0.38613 0.36835 0.35381 0.33385 0.31389 0.29392 0.27396 0.25399 0.23229 0.21059 0.1889 0.1672 0.1455 0.12005 0.13834 0.15663 0.17491 0.21499 0.25506 0.26953 0.2876 0.32702 0.34568 0.36434 0.35893 0.30737 0.25581 0.20424 0.17394 0.14364 0.11334 0.083034 0.11495 0.16485 0.21475 0.2479 0.28106 0.31421 0.31443 0.28683 0.25923 0.23163 0.20402 0.16717 0.13031 0.093458 0.065579 0.074171 0.082764 0.10583 0.12889 0.14069 0.11068 0.098567 0.086458 0.074601 0.050435 0.053449 0.10546 0.15031 0.15683 0.17028 0.18288 0.18745 0.18109 0.17473 0.14971 0.13773 0.12574 0.11186 0.097982 0.10256 0.10713 0.1117 0.13287 0.15403 0.17233 0.19063 0.20893 0.22739 0.24586 0.26432 0.28324 0.29404 0.29499 0.23316 0.20875 0.18434 0.17414 0.16394 0.16553 0.16713 0.16872 0.1909 0.21308 0.24162 0.25019 0.27449 0.29879 0.33456 0.37033 0.37895 0.34485 0.32549 0.30043 0.27536 0.24484 0.21432 0.19004 0.16576 0.15806 0.15036 0.14266 0.17638 0.21071 0.24504 0.27938 0.30976 0.34014 0.37052 0.3706 0.37067 0.36315 0.35563 0.34811 0.33278 0.31746 0.29787 0.27829 0.25928 0.24028 0.22127 0.20226 0.18326 0.16425
0.11073 0.12132 0.1319 0.15722 0.15632 0.15543 0.16366 0.17189 0.18012 0.19532 0.21052 0.22572 0.24012 0.25453 0.26893 0.27688 0.28483 0.29278 0.30072 0.3058 0.31088 0.31626 0.32164 0.33603 0.33695 0.33787 0.3388 0.33164 0.32449 0.31189 0.29929 0.28669 0.27638 0.26607 0.25575 0.23671 0.21766 0.2006 0.18354 0.17763 0.19107 0.20452 0.21796 0.23141 0.2536 0.27578 0.29797 0.32016 0.33272 0.30373 0.27475 0.24577 0.22399 0.20221 0.18043 0.15865 0.15203 0.14542 0.17968 0.21395 0.24345 0.27295 0.30245 0.3212 0.31668 0.30227 0.28787 0.24521 0.20255 0.1599 0.11964 0.07938 0.039122 0.044756 0.069417 0.094078 0.11403 0.13398 0.12689 0.10383 0.079583 0.055291 0.06772 0.080149 0.092577 0.10501 0.12236 0.13972 0.15708 0.17444 0.20363 0.20045 0.19726 0.19408 0.1718 0.14953 0.10359 0.086666 0.069747 0.079886 0.1212 0.14189 0.16258 0.17457 0.17957 0.21808 0.25659 0.26071 0.26482 0.26894 0.24402 0.2191 0.19417 0.16924 0.1385 0.10776 0.11063 0.11349 0.14819 0.18289 0.21759 0.25229 0.28458 0.31687 0.34915 0.38144 0.36947 0.32075 0.27203 0.22331 0.18917 0.15503 0.12089 0.086749 0.095038 0.13899 0.18295 0.2269 0.27086 0.30214 0.33342 0.3647 0.39598 0.42726 0.41132 0.39538 0.37944 0.3635 0.34755 0.33161 0.31567 0.29973 0.28379 0.26785 0.25191 0.23597 0.22003 0.20409 0.18815 0.17221 0.15627
0.34204 0.36341 0.38478 0.38946 0.3985 0.40617 0.4157 0.4121 0.38287 0.36541 0.33999 0.31456 0.28913 0.2637 0.23827 0.24436 0.25044 0.25653 0.26261 0.26869 0.27478 0.28086 0.32351 0.36617 0.40882 0.45148 0.46925 0.4305 0.39176 0.35302 0.31427 0.30513 0.29599 0.28685 0.2777 0.26856 0.25942 0.25028 0.24167 0.23306 0.22445 0.21585 0.20724 0.21234 0.21745 0.22255 0.22765 0.23029 0.23293 0.23557 0.23821 0.24622 0.25423 0.26224 0.27026 0.27827 0.27897 0.27966 0.28036 0.28105 0.28175 0.26517 0.24859 0.232 0.22665 0.2213 0.21595 0.2106 0.20525 0.19448 0.18372 0.17295 0.16218 0.15142 0.16122 0.17102 0.18083 0.19063 0.20044 0.1925 0.18456 0.17663 0.16869 0.18027 0.19184 0.20342 0.2185 0.23357 0.24865 0.24404 0.23943 0.23482 0.23021 0.19248 0.15474 0.12982 0.14155 0.15328 0.17263 0.19198 0.21897 0.24208 0.24373 0.24538 0.25271 0.24781 0.2429 0.20333 0.17097 0.14574 0.12051 0.095276 0.084228 0.073179 0.06213 0.051082 0.089148 0.12146 0.15377 0.18608 0.21383 0.24159 0.26935 0.27865 0.28795 0.30088 0.31382 0.31624 0.31867 0.29232 0.26045 0.27142 0.29121 0.26382 0.22754 0.21616 0.20478 0.19987 0.19496 0.19005 0.1897 0.21385 0.22899 0.24413 0.25235 0.26057 0.28122 0.27473 0.27009 0.26545 0.26799 0.27054 0.27889 0.29618 0.31346 0.33075 0.34804 0.36532 0.38261 0.39989 0.41718
0.36206 0.35208 0.34209 0.35227 0.34573 0.3392 0.31907 0.29895 0.28561 0.27226 0.24413 0.21599 0.18012 0.14424 0.11551 0.14278 0.17006 0.19734 0.22461 0.25189 0.27917 0.2855 0.29183 0.29816 0.30449 0.31082 0.31715 0.32348 0.32981 0.33614 0.30654 0.27694 0.24734 0.21774 0.18814 0.17775 0.22255 0.26734 0.31214 0.30317 0.2942 0.28523 0.27626 0.26729 0.25831 0.24507 0.23182 0.21857 0.20532 0.19207 0.19256 0.19304 0.19352 0.194 0.19449 0.19809 0.2017 0.2053 0.20891 0.21252 0.21397 0.21543 0.21688 0.21834 0.21979 0.20093 0.18206 0.16319 0.20235 0.24151 0.25072 0.25993 0.2305 0.20107 0.17164 0.16665 0.16165 0.15666 0.15167 0.15281 0.15395 0.15508 0.15622 0.15736 0.15767 0.15798 0.15828 0.15859 0.1589 0.14896 0.13903 0.12909 0.11916 0.10923 0.10996 0.11069 0.11142 0.11215 0.11288 0.14554 0.1782 0.21086 0.24353 0.23213 0.20608 0.19465 0.18322 0.15965 0.13609 0.1259 0.11571 0.10552 0.10292 0.12674 0.14604 0.16647 0.1869 0.20733 0.22777 0.22628 0.2248 0.22332 0.22184 0.22036 0.21888 0.2174 0.21592 0.21444 0.21404 0.21364 0.21324 0.21285 0.21245 0.21205 0.21165 0.21126 0.21086 0.23353 0.2562 0.27886 0.30153 0.3242 0.3414 0.34799 0.35459 0.3498 0.31114 0.29235 0.27355 0.25541 0.24737 0.23932 0.21027 0.20444 0.20171 0.19898 0.18819 0.17739 0.16659 0.15579 0.145
0.21372 0.24735 0.28098 0.28503 0.28907 0.29319 0.29732 0.3065 0.31568 0.32841 0.33122 0.33404 0.32758 0.32541 0.32324 0.31466 0.30608 0.27797 0.26371 0.24945 0.22352 0.1976 0.17167 0.1867 0.20172 0.21674 0.23176 0.24679 0.26181 0.27683 0.30683 0.33683 0.36683 0.39683 0.42682 0.45682 0.44831 0.40472 0.36113 0.31753 0.27394 0.26732 0.26071 0.25409 0.24747 0.24085 0.23424 0.22884 0.22344 0.21804 0.21264 0.20723 0.20621 0.20519 0.20416 0.20314 0.20211 0.2491 0.29608 0.34306 0.34454 0.2918 0.23907 0.18634 0.18409 0.18184 0.1796 0.17735 0.1751 0.21816 0.26121 0.30426 0.27727 0.19395 0.19019 0.18644 0.18268 0.17892 0.18409 0.18926 0.19443 0.19959 0.17579 0.15199 0.12549 0.16106 0.19664 0.21356 0.23049 0.24741 0.26434 0.24783 0.23133 0.18571 0.1401 0.15157 0.16303 0.1745 0.18597 0.20783 0.22968 0.25153 0.27339 0.29524 0.2799 0.26455 0.21272 0.16089 0.12929 0.097693 0.066094 0.07346 0.14383 0.17914 0.21445 0.24778 0.28051 0.31644 0.3301 0.34376 0.34108 0.33841 0.29422 0.25004 0.20586 0.21098 0.2161 0.22122 0.22634 0.23146 0.23658 0.2417 0.24682 0.27204 0.29726 0.32248 0.3477 0.37292 0.39814 0.40007 0.40251 0.37833 0.34736 0.31638 0.2854 0.25443 0.23956 0.22469 0.20982 0.19495 0.18008 0.16521 0.1738 0.18238 0.22954 0.27671 0.32387 0.37104 0.41821 0.46537 0.51254
0.19617 0.18733 0.1785 0.17819 0.18496 0.18476 0.18267 0.18059 0.17741 0.17764 0.19455 0.18614 0.17773 0.1766 0.19044 0.20428 0.21156 0.21884 0.23269 0.24654 0.28203 0.31752 0.34425 0.37098 0.38824 0.41597 0.43518 0.43376 0.42915 0.42455 0.39712 0.36969 0.34226 0.31483 0.2874 0.24829 0.20918 0.17007 0.13097 0.10845 0.14292 0.17739 0.22231 0.26722 0.3093 0.29053 0.27177 0.25301 0.23425 0.21549 0.22309 0.23069 0.23829 0.2459 0.2535 0.2611 0.25825 0.2554 0.25255 0.2497 0.24685 0.244 0.23715 0.23029 0.22343 0.21658 0.20972 0.20287 0.25234 0.30182 0.3513 0.34282 0.30255 0.26228 0.222 0.20019 0.17838 0.15657 0.13476 0.14444 0.15413 0.1591 0.16407 0.16872 0.17337 0.19862 0.20938 0.22013 0.22253 0.22493 0.19347 0.162 0.13054 0.13549 0.14044 0.1454 0.15035 0.1553 0.18808 0.22086 0.25365 0.28643 0.27284 0.23301 0.19318 0.1654 0.13763 0.10986 0.085912 0.11243 0.13895 0.16548 0.1991 0.23272 0.26635 0.265 0.25592 0.27065 0.2576 0.24456 0.22484 0.20512 0.17988 0.15463 0.14709 0.13955 0.1612 0.18286 0.22099 0.25912 0.29387 0.32862 0.35157 0.36826 0.37162 0.37497 0.34136 0.30774 0.27413 0.24052 0.23444 0.22837 0.2223 0.21623 0.21015 0.20408 0.19801 0.23489 0.27178 0.30866 0.35554 0.40242 0.4493 0.49618 0.54306 0.58994 0.63682 0.68369 0.73057 0.77745 0.82433
0.32264 0.31649 0.31034 0.3042 0.31064 0.32781 0.32378 0.31597 0.31954 0.3231 0.33094 0.33878 0.3586 0.35857 0.35854 0.3493 0.33502 0.33373 0.33244 0.34121 0.33711 0.333 0.32883 0.32465 0.32047 0.31307 0.30567 0.29826 0.26879 0.23931 0.20983 0.18561 0.16139 0.13717 0.14884 0.1803 0.21176 0.24323 0.2719 0.30058 0.32925 0.34457 0.31725 0.28994 0.26263 0.23532 0.20801 0.2103 0.21259 0.21488 0.21718 0.21947 0.22176 0.22405 0.22012 0.21619 0.21226 0.20834 0.20441 0.20048 0.19655 0.18662 0.17669 0.16676 0.15683 0.1469 0.13697 0.15102 0.16506 0.17911 0.19316 0.2072 0.19946 0.19173 0.18399 0.17625 0.16851 0.16927 0.17003 0.17079 0.17155 0.15368 0.13581 0.13521 0.13825 0.13221 0.18976 0.21525 0.24074 0.25636 0.22002 0.18368 0.14734 0.14848 0.14963 0.15078 0.15192 0.15307 0.15421 0.17171 0.18921 0.2067 0.2242 0.2417 0.22208 0.20247 0.18286 0.13701 0.1335 0.12999 0.14611 0.16224 0.23479 0.25377 0.27275 0.29172 0.29567 0.29962 0.27592 0.25222 0.22885 0.20548 0.18211 0.15298 0.16147 0.16995 0.18576 0.20157 0.25687 0.2937 0.33052 0.3474 0.35067 0.35394 0.34146 0.29621 0.27615 0.25609 0.221 0.18591 0.19506 0.20421 0.21335 0.2225 0.25736 0.29222 0.32709 0.35234 0.37758 0.39112 0.40466 0.377 0.3753 0.37026 0.36522 0.36018 0.35515 0.35011 0.34507 0.34003 0.335
0.22989 0.22342 0.21694 0.22193 0.23481 0.26987 0.27284 0.27581 0.26017 0.25934 0.2618 0.26425 0.27216 0.28007 0.28716 0.29283 0.29851 0.31818 0.31353 0.30889 0.29373 0.27858 0.25708 0.25735 0.25762 0.25092 0.24422 0.24367 0.24313 0.25477 0.23985 0.22893 0.2517 0.27094 0.29019 0.31527 0.30892 0.32593 0.34295 0.36123 0.37951 0.35159 0.31691 0.28223 0.24756 0.21288 0.21511 0.21734 0.21957 0.2218 0.22403 0.22625 0.25671 0.28717 0.31762 0.34808 0.3379 0.32772 0.30215 0.262 0.21016 0.15831 0.16715 0.17599 0.18483 0.22678 0.26873 0.31068 0.31502 0.28118 0.24734 0.2135 0.17965 0.16002 0.14039 0.12076 0.10113 0.12834 0.15554 0.16404 0.17035 0.17267 0.12901 0.13136 0.13371 0.13606 0.13842 0.15172 0.16503 0.17834 0.17461 0.17089 0.14881 0.12673 0.10465 0.072378 0.040104 0.06233 0.10898 0.15562 0.19689 0.23815 0.2504 0.22749 0.20459 0.18168 0.17808 0.17447 0.17087 0.16726 0.16366 0.16005 0.18245 0.20485 0.22726 0.25022 0.25339 0.25656 0.24774 0.23891 0.20448 0.17005 0.17791 0.18577 0.19363 0.20149 0.20935 0.21721 0.23688 0.25655 0.27622 0.29589 0.31556 0.31872 0.28384 0.24897 0.2141 0.21461 0.21511 0.21562 0.21613 0.21664 0.21715 0.2485 0.27986 0.31122 0.34258 0.35353 0.34518 0.33684 0.32508 0.29557 0.26605 0.23653 0.21001 0.18348 0.15696 0.13044 0.10391 0.07739 0.050867
0.42624 0.41152 0.39681 0.38528 0.36128 0.33728 0.3233 0.30931 0.29533 0.26909 0.24285 0.21661 0.22893 0.24124 0.25356 0.26588 0.27819 0.29051 0.3197 0.34889 0.37807 0.40726 0.43645 0.44752 0.41397 0.38042 0.34688 0.31333 0.29969 0.28604 0.27239 0.25875 0.2451 0.29112 0.33714 0.3816 0.34759 0.31358 0.27956 0.24555 0.23715 0.22874 0.22033 0.21192 0.20351 0.19992 0.19633 0.19275 0.18916 0.20121 0.21326 0.22531 0.2359 0.2465 0.25709 0.26768 0.27582 0.28396 0.2921 0.30024 0.29736 0.29449 0.29161 0.28873 0.28021 0.27169 0.26317 0.25465 0.25584 0.25703 0.25822 0.25941 0.22829 0.19717 0.16605 0.1999 0.23376 0.25469 0.2362 0.21772 0.21811 0.2185 0.2189 0.21929 0.21968 0.21696 0.21424 0.21152 0.2088 0.20608 0.20076 0.19545 0.19013 0.21817 0.24621 0.26182 0.23737 0.21292 0.18847 0.19695 0.20543 0.21391 0.22239 0.28016 0.33793 0.32867 0.26371 0.19875 0.20416 0.20958 0.21499 0.25914 0.30329 0.34744 0.37325 0.36974 0.32758 0.25497 0.18236 0.18205 0.18173 0.18142 0.1811 0.18079 0.21591 0.25103 0.28615 0.32127 0.33122 0.3214 0.32305 0.32469 0.30061 0.27652 0.25244 0.22835 0.20427 0.20342 0.20256 0.20171 0.20085 0.2 0.19914 0.19829 0.19743 0.22248 0.24753 0.27258 0.29763 0.32268 0.31604 0.30939 0.29715 0.2849 0.27833 0.27176 0.26519 0.25861 0.25204 0.24547 0.2389
0.21386 0.20089 0.18793 0.17496 0.15422 0.14529 0.13636 0.13841 0.14046 0.149 0.16217 0.19105 0.21993 0.24881 0.27769 0.30738 0.33708 0.36677 0.39647 0.39505 0.39363 0.37826 0.36289 0.34639 0.32989 0.28954 0.24919 0.26116 0.27312 0.28508 0.29704 0.30901 0.34383 0.37865 0.41347 0.4483 0.4617 0.40139 0.34107 0.28076 0.25864 0.23653 0.21441 0.1923 0.18823 0.18416 0.1801 0.17603 0.17196 0.17682 0.18168 0.18653 0.19139 0.19624 0.20001 0.20379 0.20756 0.21133 0.21336 0.21538 0.21741 0.22111 0.22481 0.2285 0.2322 0.2359 0.22952 0.22314 0.21676 0.21038 0.19002 0.16967 0.14931 0.12896 0.11371 0.098451 0.083196 0.067941 0.11235 0.15675 0.14222 0.12769 0.098097 0.087759 0.10501 0.1418 0.14243 0.14307 0.12312 0.10318 0.093886 0.13531 0.15749 0.17967 0.21053 0.19047 0.1704 0.15034 0.15655 0.16277 0.16898 0.16283 0.15668 0.15053 0.14439 0.13824 0.13603 0.13383 0.13162 0.12941 0.12721 0.19311 0.25901 0.2764 0.24145 0.2065 0.17156 0.16929 0.16702 0.16476 0.16249 0.16023 0.15796 0.1801 0.20225 0.22439 0.24654 0.24255 0.23831 0.23408 0.22984 0.21933 0.20882 0.1897 0.17058 0.14623 0.12187 0.11259 0.14583 0.17907 0.2123 0.24699 0.28167 0.31636 0.34954 0.33992 0.3303 0.32068 0.30005 0.27943 0.2588 0.20063 0.16937 0.13811 0.12855 0.15034 0.17212 0.19391 0.2157 0.23748 0.25927
0.22145 0.2204 0.21935 0.19823 0.19079 0.18334 0.15252 0.13947 0.12642 0.13147 0.13652 0.13561 0.12809 0.1648 0.20152 0.23823 0.27495 0.29949 0.32404 0.34858 0.37313 0.39768 0.39272 0.40415 0.41558 0.42864 0.40483 0.38847 0.3721 0.34482 0.32654 0.26716 0.19044 0.15265 0.18406 0.21548 0.24689 0.28985 0.33281 0.37576 0.38157 0.32078 0.26 0.19921 0.1916 0.184 0.17639 0.16879 0.16118 0.1708 0.18041 0.19003 0.19964 0.20926 0.22104 0.23282 0.2446 0.25638 0.26817 0.2693 0.27043 0.27156 0.27269 0.27019 0.2677 0.2652 0.2627 0.2602 0.2567 0.25319 0.24969 0.24619 0.24268 0.22458 0.20647 0.18837 0.17026 0.18657 0.20288 0.21919 0.19676 0.18312 0.17879 0.17447 0.18573 0.19699 0.20095 0.17757 0.17262 0.16768 0.18599 0.21251 0.23902 0.23001 0.22101 0.212 0.20299 0.20772 0.21245 0.21719 0.22192 0.2218 0.22169 0.22157 0.22145 0.22134 0.22172 0.2221 0.22248 0.22286 0.22324 0.22362 0.26075 0.29788 0.33501 0.33604 0.25089 0.16575 0.1584 0.15105 0.14369 0.13634 0.18357 0.2308 0.27803 0.3199 0.33561 0.35131 0.3408 0.27468 0.22052 0.17483 0.12913 0.14089 0.15264 0.1644 0.17616 0.18791 0.22909 0.27027 0.31144 0.35262 0.37446 0.38374 0.38316 0.32751 0.27186 0.21621 0.21646 0.21671 0.21697 0.21722 0.21748 0.21773 0.21799 0.21824 0.21849 0.21875 0.219 0.21926 0.21951
0.28517 0.30041 0.31565 0.3213 0.31807 0.31484 0.29882 0.2828 0.26678 0.24533 0.22388 0.24091 0.24937 0.2287 0.21666 0.20463 0.17682 0.14901 0.14499 0.14096 0.13694 0.13291 0.15321 0.17351 0.21347 0.25343 0.29339 0.32013 0.34688 0.37363 0.40037 0.40538 0.41898 0.41337 0.37221 0.33105 0.2899 0.24874 0.24252 0.2363 0.23008 0.22386 0.21764 0.21142 0.22696 0.2425 0.25803 0.27357 0.24291 0.21224 0.1152 0.13869 0.16217 0.18565 0.19423 0.2028 0.21137 0.21995 0.22852 0.227 0.22547 0.22395 0.22242 0.2209 0.21937 0.21513 0.21088 0.20663 0.20238 0.19813 0.19294 0.18775 0.18256 0.17737 0.17218 0.17736 0.18255 0.18773 0.19291 0.18376 0.17461 0.16546 0.15632 0.17323 0.19015 0.20707 0.19901 0.17551 0.15201 0.16557 0.17914 0.19271 0.1902 0.1877 0.1852 0.1827 0.18539 0.18808 0.19078 0.19347 0.19616 0.19005 0.18393 0.17782 0.1717 0.16559 0.16741 0.16924 0.17107 0.17289 0.17472 0.22412 0.27353 0.32293 0.32332 0.2779 0.23248 0.18706 0.18507 0.18308 0.18109 0.17909 0.1771 0.22106 0.26501 0.30897 0.31848 0.29071 0.26294 0.23517 0.20741 0.18597 0.16452 0.14308 0.12164 0.13793 0.15422 0.2045 0.25479 0.284 0.31321 0.34242 0.33245 0.32248 0.3125 0.30253 0.29256 0.28258 0.27261 0.26264 0.25266 0.24269 0.23272 0.22274 0.21277 0.2028 0.19282 0.18285 0.17288 0.1629 0.15293
0.15165 0.15968 0.16771 0.17575 0.18378 0.1758 0.16783 0.15721 0.16948 0.18176 0.19642 0.21109 0.22053 0.22996 0.2394 0.25936 0.27932 0.2915 0.30369 0.31587 0.32298 0.33008 0.33719 0.35149 0.33448 0.31747 0.30047 0.28346 0.26645 0.24498 0.22351 0.20204 0.18057 0.1591 0.14068 0.16471 0.18874 0.21277 0.2368 0.23275 0.2287 0.22465 0.22061 0.21656 0.21251 0.20846 0.2107 0.21294 0.21518 0.21742 0.21966 0.22189 0.22556 0.22923 0.2329 0.23656 0.24023 0.2439 0.24321 0.24252 0.24184 0.24115 0.24046 0.23528 0.23009 0.2249 0.21972 0.21453 0.20012 0.18571 0.1713 0.1569 0.14249 0.12808 0.15007 0.17205 0.19404 0.18531 0.15317 0.14445 0.15946 0.18934 0.17961 0.16989 0.16016 0.12628 0.092387 0.073379 0.12091 0.16844 0.22656 0.28468 0.31222 0.24262 0.17301 0.17766 0.1823 0.18695 0.19159 0.19623 0.19899 0.20175 0.20451 0.20727 0.21002 0.21278 0.21212 0.21145 0.21078 0.21012 0.20945 0.26061 0.31177 0.36294 0.35056 0.30768 0.26481 0.22193 0.21937 0.2168 0.21424 0.21167 0.25147 0.29127 0.33107 0.35454 0.35572 0.33763 0.3089 0.28017 0.25144 0.2546 0.25775 0.26091 0.26407 0.26723 0.27039 0.26929 0.2682 0.2671 0.26601 0.26491 0.26382 0.26071 0.25761 0.2545 0.2514 0.24829 0.24518 0.2708 0.29641 0.32202 0.33602 0.35001 0.364 0.37799 0.39199 0.40598 0.41997 0.43397 0.44796
0.31317 0.31247 0.31177 0.31106 0.32056 0.33006 0.33588 0.34169 0.33304 0.33703 0.34103 0.34443 0.34783 0.3474 0.3342 0.31107 0.30943 0.30779 0.29961 0.28396 0.26832 0.26489 0.26538 0.24877 0.23217 0.21374 0.1953 0.19543 0.23042 0.26542 0.28891 0.3124 0.33589 0.36008 0.38426 0.3894 0.39455 0.38907 0.38358 0.34434 0.3051 0.26586 0.22661 0.22187 0.21713 0.21239 0.20765 0.20291 0.19817 0.19343 0.1948 0.19617 0.19755 0.19892 0.20029 0.20166 0.20741 0.21315 0.21889 0.22463 0.23037 0.27424 0.3181 0.36196 0.33006 0.27951 0.22897 0.17843 0.16864 0.15885 0.14907 0.13928 0.14629 0.1533 0.16031 0.16732 0.17432 0.16525 0.15619 0.14712 0.13805 0.14141 0.14478 0.14815 0.15151 0.15761 0.16371 0.1698 0.1759 0.18199 0.17252 0.16304 0.15356 0.14408 0.13461 0.13337 0.13213 0.13088 0.12964 0.1284 0.16433 0.20026 0.23619 0.26297 0.20819 0.15341 0.12293 0.092447 0.061968 0.10343 0.1951 0.23095 0.2668 0.27129 0.25089 0.23049 0.21009 0.18969 0.19296 0.19623 0.19949 0.20276 0.20603 0.20712 0.20821 0.2093 0.21039 0.21148 0.21257 0.21366 0.21513 0.2166 0.21808 0.21955 0.22102 0.22249 0.22396 0.22472 0.22548 0.22624 0.227 0.22777 0.22853 0.22359 0.21864 0.2137 0.20876 0.20382 0.2318 0.25977 0.28775 0.29798 0.30822 0.31845 0.32868 0.33891 0.34915 0.35938 0.36961 0.37984 0.39008
0.33016 0.34748 0.3648 0.33287 0.30093 0.269 0.23707 0.23626 0.23545 0.23464 0.23383 0.23302 0.23221 0.2314 0.25984 0.28829 0.31673 0.34517 0.37362 0.41416 0.44688 0.44995 0.45302 0.40501 0.35699 0.30897 0.26294 0.21691 0.17089 0.18323 0.24269 0.30669 0.37262 0.34358 0.31455 0.28552 0.25649 0.24639 0.23629 0.2262 0.2161 0.206 0.19591 0.19298 0.19005 0.18712 0.18419 0.19451 0.20483 0.21515 0.22547 0.22805 0.23063 0.23321 0.2358 0.24876 0.26172 0.27468 0.27989 0.28509 0.2903 0.29551 0.28646 0.2774 0.26835 0.26029 0.25222 0.24415 0.23609 0.21291 0.18973 0.16656 0.18019 0.19382 0.20744 0.20153 0.19562 0.18971 0.1838 0.20802 0.23223 0.23912 0.22968 0.2169 0.1957 0.1745 0.14837 0.17013 0.22073 0.21124 0.20175 0.19226 0.20133 0.2104 0.21946 0.22853 0.23047 0.23241 0.23434 0.23039 0.22645 0.2225 0.21855 0.21372 0.20889 0.20406 0.20581 0.20756 0.20932 0.21107 0.20503 0.19899 0.19296 0.20148 0.21 0.21853 0.22705 0.22306 0.21907 0.21508 0.21109 0.21266 0.21424 0.21582 0.21739 0.22201 0.22663 0.23125 0.23587 0.24049 0.24243 0.24437 0.24631 0.24825 0.25019 0.25213 0.25406 0.256 0.25794 0.25988 0.26182 0.26376 0.2657 0.26764 0.26958 0.27152 0.27346 0.2754 0.27734 0.27928 0.28122 0.28316 0.2851 0.28704 0.28898 0.29092 0.29286 0.2948 0.29674 0.29867 0.30061
0.13889 0.14996 0.16103 0.1721 0.18715 0.2022 0.22367 0.24515 0.26662 0.2881 0.30691 0.32573 0.34455 0.36337 0.36039 0.35741 0.34269 0.32796 0.31629 0.30462 0.27622 0.24782 0.22694 0.20607 0.1852 0.1915 0.24518 0.29886 0.35259 0.40632 0.42055 0.41323 0.40572 0.39821 0.35651 0.31481 0.2731 0.2643 0.2555 0.24669 0.23789 0.23027 0.22265 0.21503 0.20741 0.20947 0.21154 0.2136 0.21566 0.21772 0.22453 0.23134 0.23814 0.24495 0.24985 0.25476 0.25966 0.26456 0.25757 0.25057 0.24358 0.23658 0.2314 0.22622 0.22103 0.21585 0.2127 0.20954 0.20639 0.20323 0.18918 0.17513 0.16107 0.16131 0.16155 0.16179 0.16203 0.1442 0.12638 0.10855 0.12437 0.14019 0.12214 0.097742 0.10829 0.12749 0.14668 0.1424 0.11887 0.097371 0.076984 0.1193 0.11681 0.11431 0.11181 0.11722 0.12264 0.12805 0.13346 0.15981 0.18616 0.2125 0.20064 0.16356 0.12648 0.13996 0.15344 0.16693 0.17158 0.17624 0.18089 0.18116 0.18144 0.18171 0.18198 0.21585 0.24971 0.28358 0.29372 0.22573 0.15774 0.16279 0.16784 0.17289 0.17794 0.18319 0.18844 0.19369 0.19894 0.18906 0.17918 0.1693 0.15942 0.21196 0.2645 0.29415 0.30281 0.27978 0.25345 0.22712 0.20079 0.18524 0.16969 0.15414 0.18418 0.20822 0.23225 0.25629 0.27113 0.28598 0.30082 0.31567 0.30239 0.28912 0.27584 0.26256 0.24929 0.23601 0.22274 0.20946 0.19619
0.17963 0.19878 0.21792 0.23707 0.25621 0.29823 0.31572 0.33321 0.35022 0.35955 0.36888 0.3926 0.42187 0.43804 0.45422 0.45759 0.46096 0.44634 0.43172 0.38555 0.33938 0.2932 0.24703 0.24609 0.24516 0.24422 0.24328 0.24235 0.24141 0.28546 0.32952 0.37357 0.41762 0.45065 0.4551 0.42688 0.36263 0.29838 0.23413 0.22569 0.21725 0.20882 0.20038 0.19194 0.19515 0.19836 0.20157 0.20479 0.22243 0.24007 0.2577 0.27534 0.28082 0.2863 0.29178 0.29726 0.30274 0.30483 0.30692 0.30901 0.3111 0.30377 0.29645 0.28913 0.28181 0.26935 0.25688 0.24442 0.23195 0.21949 0.22609 0.23268 0.23928 0.24587 0.2331 0.22032 0.20754 0.19477 0.20749 0.22021 0.23293 0.24565 0.23631 0.21987 0.20343 0.20983 0.21623 0.22262 0.22902 0.23542 0.23866 0.2419 0.24514 0.2072 0.16926 0.16087 0.24695 0.29418 0.34141 0.35828 0.29296 0.22765 0.23273 0.23782 0.2429 0.24798 0.24921 0.25044 0.25167 0.2529 0.25589 0.25888 0.26187 0.26486 0.31994 0.37501 0.43009 0.41943 0.32972 0.24001 0.24448 0.24895 0.25342 0.31022 0.36702 0.42381 0.43258 0.34299 0.2534 0.25432 0.25524 0.25616 0.25708 0.258 0.25805 0.25811 0.25817 0.25823 0.25828 0.25834 0.25763 0.25691 0.2562 0.25548 0.25477 0.26589 0.27702 0.28814 0.29926 0.31038 0.32151 0.28692 0.25232 0.21773 0.18314 0.11482 0.13182 0.14881 0.1658 0.1828 0.19979
0.18781 0.18491 0.18202 0.19144 0.20264 0.2058 0.20895 0.22002 0.23108 0.26741 0.30373 0.32742 0.3511 0.37478 0.38828 0.40754 0.43311 0.45869 0.4648 0.47092 0.47704 0.46247 0.44791 0.4037 0.35949 0.31527 0.27106 0.26965 0.26824 0.26683 0.26543 0.26402 0.26261 0.2612 0.25979 0.25391 0.24803 0.24216 0.23628 0.2304 0.22452 0.21864 0.21772 0.2168 0.21588 0.21496 0.21404 0.21905 0.22407 0.22908 0.2341 0.23911 0.24027 0.24142 0.24258 0.24373 0.30514 0.36655 0.42796 0.42868 0.34093 0.25318 0.25026 0.24734 0.24442 0.24149 0.24399 0.24648 0.24897 0.25147 0.2376 0.22373 0.20986 0.19599 0.204 0.212 0.22001 0.22802 0.23602 0.21526 0.1945 0.17374 0.16889 0.17762 0.16795 0.19211 0.21627 0.20894 0.20161 0.19428 0.18695 0.19864 0.21033 0.22202 0.23371 0.24539 0.24667 0.24794 0.24922 0.25049 0.25062 0.25075 0.25088 0.25101 0.25114 0.24983 0.24853 0.24723 0.24592 0.24462 0.24956 0.25451 0.25946 0.26441 0.26028 0.25616 0.25204 0.24792 0.24379 0.24198 0.24016 0.23834 0.23653 0.29896 0.36139 0.42382 0.42351 0.31824 0.21296 0.21293 0.21289 0.21286 0.21282 0.21279 0.22136 0.22994 0.23851 0.24709 0.25566 0.26424 0.26181 0.25939 0.25697 0.25455 0.25212 0.29921 0.34629 0.39338 0.41516 0.36887 0.32259 0.2763 0.24574 0.21518 0.18462 0.15405 0.12349 0.092928 0.062366 0.031804 0.0012413
0.36213 0.34497 0.3278 0.31064 0.29347 0.2763 0.26797 0.25963 0.25603 0.25243 0.245 0.23758 0.22463 0.21167 0.20027 0.19046 0.18373 0.19908 0.21443 0.2267 0.23897 0.25124 0.28925 0.32727 0.35078 0.3743 0.39781 0.41268 0.43963 0.44928 0.42465 0.40002 0.3788 0.35757 0.33635 0.2842 0.23205 0.22834 0.22464 0.22094 0.21723 0.20741 0.19758 0.18776 0.17793 0.16811 0.15828 0.16616 0.17404 0.18192 0.1898 0.19768 0.20556 0.21464 0.22372 0.2328 0.24188 0.25097 0.25001 0.24906 0.24811 0.24715 0.2462 0.2386 0.23101 0.22342 0.21582 0.20823 0.19831 0.18839 0.17846 0.16854 0.17596 0.18338 0.19079 0.19821 0.20563 0.19246 0.17928 0.16611 0.15293 0.16269 0.17244 0.18219 0.17195 0.17681 0.17888 0.18095 0.17576 0.17057 0.15994 0.14931 0.12851 0.14849 0.16848 0.18846 0.18585 0.18324 0.18063 0.17803 0.18348 0.18894 0.19439 0.19984 0.2053 0.20134 0.19737 0.19341 0.18945 0.18895 0.18846 0.18797 0.18747 0.18698 0.18511 0.18324 0.18137 0.1795 0.17764 0.18076 0.18389 0.18701 0.19014 0.19326 0.19776 0.20225 0.20675 0.21124 0.21574 0.21587 0.216 0.21613 0.21626 0.21639 0.21536 0.21432 0.21328 0.21224 0.2112 0.19966 0.18812 0.17658 0.16504 0.1535 0.19576 0.23803 0.29288 0.34773 0.40259 0.45744 0.51229 0.56714 0.62199 0.67684 0.7317 0.78655 0.8414 0.89625 0.9511 1.006 1.0608
0.24801 0.25286 0.25771 0.26256 0.26742 0.27179 0.27617 0.2942 0.29004 0.28589 0.27524 0.26459 0.27496 0.28117 0.28739 0.29318 0.29898 0.3045 0.31002 0.30281 0.29561 0.26501 0.25097 0.23933 0.22655 0.21707 0.19809 0.17911 0.15666 0.13422 0.1308 0.15955 0.17575 0.19194 0.24055 0.28916 0.33538 0.3816 0.37774 0.33791 0.29808 0.25826 0.21843 0.21853 0.21863 0.21873 0.21884 0.21894 0.21904 0.25765 0.29626 0.33487 0.29573 0.25289 0.21005 0.16721 0.17394 0.18067 0.1874 0.23414 0.28088 0.32763 0.32381 0.32 0.25834 0.19669 0.18777 0.17884 0.16992 0.161 0.16242 0.16384 0.16527 0.16669 0.16207 0.15745 0.15284 0.14822 0.1436 0.14822 0.15283 0.15745 0.16137 0.16529 0.16921 0.17313 0.16584 0.15856 0.15127 0.14399 0.1367 0.14417 0.15164 0.1591 0.16657 0.17025 0.17394 0.17763 0.18132 0.185 0.19028 0.19556 0.20084 0.20612 0.20783 0.20954 0.21125 0.21297 0.21468 0.22101 0.22734 0.23367 0.24 0.26488 0.28975 0.31463 0.33951 0.31395 0.2884 0.18918 0.19613 0.20307 0.21002 0.21697 0.25497 0.29297 0.33098 0.3299 0.27761 0.22533 0.22761 0.22989 0.23217 0.23445 0.27235 0.31025 0.34816 0.34856 0.32055 0.29255 0.26454 0.26477 0.26499 0.26521 0.26543 0.26566 0.29859 0.33151 0.36444 0.36277 0.32799 0.29322 0.25845 0.23606 0.21368 0.19129 0.20816 0.29195 0.37574 0.45953 0.54332
0.2694 0.26652 0.26365 0.28541 0.2847 0.26449 0.26454 0.27234 0.28013 0.28782 0.2955 0.30953 0.32356 0.32052 0.31748 0.31443 0.3138 0.31317 0.34247 0.34503 0.3521 0.35917 0.37201 0.37247 0.37613 0.37979 0.36884 0.36111 0.35339 0.36022 0.35255 0.34064 0.34052 0.34041 0.32584 0.31127 0.29832 0.28536 0.27588 0.26316 0.24231 0.23654 0.23077 0.21895 0.20714 0.19532 0.18351 0.17696 0.17041 0.16386 0.15732 0.17042 0.18352 0.19335 0.20278 0.21845 0.23413 0.24329 0.25244 0.25058 0.24873 0.26082 0.27291 0.27716 0.28192 0.31407 0.31696 0.28706 0.28236 0.27849 0.27106 0.26363 0.25921 0.25478 0.24675 0.23582 0.2161 0.20576 0.19541 0.17806 0.1607 0.14335 0.12599 0.10775 0.089512 0.071271 0.05303 0.044043 0.03505 0.020812 0.011197 0.006115 0.006182 -0.0078628 0.01757 0.031876 0.046181 0.053561 0.060941 0.068321 0.076417 0.084514 0.059792 0.050641 0.072543 0.077702 0.082861 0.086042 0.077319 0.060305 0.078169 0.078198 0.07289 0.084454 0.099455 0.097318 0.0877 0.093263 0.098071 0.089159 0.079711 0.085752 0.091793 0.099966 0.10637 0.11277 0.11917 0.12456 0.12996 0.13535 0.13517 0.13249 0.12981 0.13524 0.14067 0.14611 0.15252 0.15893 0.16535 0.18399 0.18554 0.18708 0.18328 0.19494 0.2066 0.21228 0.20843 0.20459 0.21912 0.23365 0.24027 0.2469 0.24338 0.23986 0.23634 0.23282 0.2293 0.22578 0.22226 0.21874 0.21522
0.1315 0.14034 0.14918 0.18268 0.19769 0.2127 0.20919 0.23453 0.27023 0.28407 0.29792 0.30934 0.30716 0.3006 0.30191 0.30323 0.32257 0.33464 0.34672 0.35312 0.35952 0.35933 0.35913 0.35591 0.35269 0.33843 0.32981 0.32118 0.31987 0.31105 0.29509 0.2929 0.29071 0.28215 0.2736 0.26504 0.25091 0.23678 0.22265 0.2097 0.19675 0.18551 0.17427 0.17757 0.18615 0.18757 0.18899 0.20684 0.20591 0.20498 0.21658 0.22818 0.23745 0.24637 0.25602 0.26567 0.26781 0.26995 0.28506 0.30017 0.31057 0.2918 0.2828 0.28469 0.28658 0.28286 0.26061 0.24836 0.23611 0.23225 0.21771 0.19369 0.16968 0.14566 0.12164 0.10514 0.088627 0.072119 0.05561 0.039102 0.0344 0.029698 0.012755 0.016537 0.038062 0.059588 0.081194 0.1028 0.12486 0.14692 0.15158 0.15624 0.15861 0.1595 0.15895 0.15841 0.15787 0.1575 0.15713 0.1458 0.13448 0.14155 0.14861 0.14778 0.12487 0.1251 0.12533 0.1248 0.10819 0.087272 0.074981 0.06269 0.047853 0.033016 0.020606 0.0081969 0.010604 0.013011 0.026136 0.011004 0.020553 0.030101 0.046357 0.062613 0.06595 0.069287 0.072625 0.083069 0.093513 0.10396 0.10498 0.084506 0.089003 0.0935 0.10637 0.10663 0.10688 0.11469 0.1225 0.12813 0.11971 0.11128 0.11535 0.12228 0.12921 0.1151 0.099263 0.10331 0.10427 0.10523 0.12471 0.12712 0.12953 0.1123 0.095069 0.077839 0.060608 0.043378 0.026147 0.008917 -0.0083135
0.098714 0.10071 0.1027 0.10469 0.10668 0.13761 0.16853 0.19598 0.22342 0.22445 0.23389 0.24333 0.27049 0.27686 0.28322 0.28959 0.29545 0.30132 0.31022 0.3218 0.3505 0.35088 0.3269 0.32383 0.33093 0.35122 0.34535 0.32739 0.30944 0.31279 0.31226 0.28332 0.25882 0.25338 0.25823 0.26309 0.2593 0.24992 0.24054 0.22022 0.21804 0.21656 0.21509 0.21459 0.2141 0.2136 0.21311 0.2113 0.20949 0.2019 0.20027 0.2027 0.20513 0.21575 0.22636 0.23237 0.23838 0.23746 0.24211 0.23955 0.237 0.22212 0.20724 0.19064 0.19446 0.19829 0.19212 0.16357 0.15456 0.14555 0.13782 0.13009 0.11402 0.09795 0.086179 0.074408 0.052986 0.068589 0.081325 0.09406 0.093455 0.10492 0.13085 0.15678 0.16981 0.18284 0.19587 0.19307 0.19028 0.19765 0.20502 0.23225 0.24187 0.21959 0.21365 0.22689 0.19524 0.17307 0.1509 0.13594 0.12276 0.10517 0.10941 0.11364 0.11521 0.11844 0.12168 0.12522 0.12876 0.13413 0.14872 0.15533 0.16194 0.17619 0.19044 0.19234 0.20229 0.21142 0.20503 0.22288 0.22338 0.21495 0.20652 0.19809 0.1973 0.1965 0.22099 0.23987 0.23375 0.21174 0.18973 0.18434 0.17894 0.17355 0.17045 0.1511 0.13175 0.1249 0.14044 0.12643 0.13419 0.13973 0.14527 0.13201 0.12489 0.11778 0.1118 0.10582 0.099846 0.10174 0.10364 0.11195 0.11538 0.11631 0.11725 0.11818 0.11912 0.12006 0.12099 0.12193 0.12286
0.047399 0.056745 0.066092 0.094422 0.11563 0.12292 0.1302 0.15418 0.17815 0.20231 0.22647 0.23304 0.24045 0.26612 0.27144 0.27708 0.28273 0.29263 0.30253 0.30403 0.30554 0.3108 0.31606 0.32591 0.33124 0.33657 0.33825 0.31634 0.29588 0.27594 0.27026 0.26458 0.27597 0.27494 0.25922 0.24337 0.23785 0.23234 0.23183 0.23131 0.23151 0.2317 0.22056 0.21722 0.21928 0.21067 0.20269 0.20395 0.21018 0.2164 0.20994 0.20347 0.20231 0.22308 0.23668 0.24182 0.23539 0.2242 0.2151 0.20801 0.18788 0.18418 0.18048 0.18105 0.18163 0.17168 0.16173 0.15178 0.1443 0.13681 0.12933 0.12185 0.11695 0.12902 0.13693 0.14484 0.14516 0.14549 0.16032 0.16625 0.17218 0.17651 0.18084 0.19722 0.20079 0.21389 0.21559 0.21729 0.21394 0.21447 0.21177 0.21431 0.21685 0.20233 0.18393 0.17776 0.17159 0.1622 0.1528 0.14882 0.14484 0.16033 0.16609 0.1737 0.17349 0.17284 0.20541 0.20214 0.19888 0.19683 0.22077 0.21863 0.2165 0.20923 0.20196 0.19469 0.18742 0.1792 0.17097 0.16275 0.1477 0.1523 0.13355 0.11481 0.096067 0.078887 0.061707 0.044527 0.027347 0.034283 0.041219 0.058835 0.07645 0.088737 0.10102 0.12856 0.14577 0.16098 0.1762 0.20105 0.2259 0.22893 0.21889 0.20885 0.20213 0.19541 0.19699 0.19858 0.20016 0.20254 0.20491 0.20953 0.20452 0.18109 0.188 0.20886 0.19177 0.17467 0.15758 0.14048 0.12339
0.18057 0.1868 0.19304 0.20161 0.19832 0.19361 0.20721 0.23981 0.24879 0.25777 0.27685 0.29097 0.30509 0.31089 0.31669 0.32414 0.33827 0.3524 0.36576 0.35502 0.34427 0.33156 0.31885 0.31338 0.30791 0.30388 0.28732 0.25334 0.24007 0.2268 0.20774 0.1872 0.15562 0.13802 0.12041 0.11985 0.11929 0.13491 0.15053 0.1613 0.17206 0.18634 0.20061 0.21536 0.23012 0.24973 0.24602 0.24231 0.2386 0.22502 0.21145 0.19787 0.15035 0.13935 0.12836 0.1052 0.082047 0.068618 0.055189 0.04176 0.081849 0.097548 0.11325 0.12895 0.14382 0.1587 0.17358 0.20433 0.21482 0.22531 0.23559 0.23882 0.23357 0.24104 0.25166 0.26228 0.27214 0.282 0.29627 0.31055 0.31837 0.32618 0.32674 0.3273 0.33251 0.3159 0.29786 0.27983 0.26091 0.242 0.2334 0.23808 0.22615 0.21422 0.18922 0.18486 0.1805 0.16045 0.143 0.12556 0.10999 0.094602 0.079214 0.067733 0.056251 0.044769 0.048582 0.052396 0.052009 0.024858 0.022335 0.028774 0.035213 0.05754 0.084285 0.085594 0.086903 0.093896 0.094769 0.08365 0.069181 0.062326 0.070832 0.079338 0.094585 0.10983 0.11553 0.093566 0.080346 0.067127 0.061379 0.068291 0.07083 0.073369 0.077496 0.064527 0.056061 0.06428 0.072499 0.090494 0.082644 0.082783 0.082921 0.08306 0.082648 0.082236 0.078636 0.075037 0.074509 0.073982 0.061911 0.070198 0.077811 0.085423 0.093036 0.10065 0.10826 0.11587 0.12349 0.1311 0.13871
0.31296 0.30442 0.29588 0.28734 0.28914 0.29095 0.29275 0.28988 0.2783 0.28845 0.29028 0.27975 0.26922 0.26465 0.26007 0.2555 0.24675 0.23258 0.2184 0.20174 0.18508 0.18425 0.18343 0.17713 0.17083 0.15639 0.14195 0.14772 0.14595 0.14419 0.1404 0.13662 0.17548 0.21132 0.22713 0.24295 0.25876 0.27458 0.28773 0.30089 0.31404 0.3272 0.34036 0.33495 0.32954 0.32473 0.31992 0.31343 0.30572 0.29801 0.27423 0.24864 0.22304 0.19745 0.17225 0.14705 0.12186 0.091369 0.060883 0.060861 0.060839 0.060817 0.089883 0.11895 0.15212 0.16885 0.18559 0.19919 0.21279 0.22815 0.24352 0.25571 0.26779 0.2759 0.27427 0.27398 0.2737 0.2836 0.31051 0.31534 0.30927 0.30196 0.28622 0.26077 0.24675 0.23272 0.22207 0.21141 0.20075 0.1892 0.17765 0.16609 0.14988 0.14533 0.14007 0.14989 0.15971 0.18188 0.18347 0.18252 0.18421 0.2056 0.22171 0.23782 0.24143 0.24504 0.24958 0.24678 0.24399 0.22311 0.21989 0.21667 0.21586 0.21505 0.20118 0.18731 0.17344 0.15393 0.13442 0.12881 0.12321 0.11353 0.10385 0.084711 0.079444 0.074176 0.070311 0.066446 0.060069 0.053692 0.06036 0.067029 0.07845 0.08507 0.091689 0.10772 0.10779 0.10786 0.093611 0.091526 0.11348 0.11444 0.11146 0.11216 0.11286 0.11142 0.10998 0.12671 0.14538 0.11964 0.10319 0.086741 0.077087 0.075405 0.073723 0.074969 0.076215 0.071789 0.067362 0.062935 0.058509
0.14853 0.15272 0.15691 0.1611 0.16529 0.16959 0.17388 0.18284 0.19179 0.21113 0.18606 0.16975 0.17293 0.17612 0.18625 0.1941 0.19597 0.19784 0.19287 0.1879 0.1793 0.17069 0.17271 0.17473 0.16039 0.15604 0.15558 0.15025 0.15747 0.15472 0.15198 0.17259 0.19321 0.21254 0.23187 0.2512 0.27434 0.27596 0.27758 0.27149 0.27924 0.28844 0.28931 0.29017 0.28397 0.27776 0.27142 0.27393 0.27645 0.26279 0.24913 0.23548 0.21366 0.19185 0.17242 0.153 0.10459 0.073769 0.065175 0.056582 0.06602 0.075457 0.10319 0.13093 0.16029 0.18965 0.20657 0.22349 0.2378 0.25211 0.26512 0.27244 0.27976 0.30082 0.30689 0.31296 0.31302 0.31308 0.29715 0.28122 0.26674 0.25226 0.23659 0.23396 0.20451 0.17506 0.14561 0.10861 0.071607 0.034603 0.041036 0.072905 0.10478 0.12726 0.14974 0.15697 0.16383 0.17068 0.1863 0.20193 0.22281 0.24368 0.25089 0.22993 0.22776 0.22559 0.19339 0.17392 0.15445 0.14942 0.1397 0.12997 0.11875 0.10753 0.099242 0.090955 0.099846 0.12118 0.14252 0.1522 0.16189 0.17157 0.17425 0.18222 0.19019 0.20156 0.20385 0.21444 0.21939 0.22433 0.22016 0.21598 0.20933 0.20269 0.20463 0.20657 0.20243 0.19829 0.19414 0.1946 0.19506 0.20351 0.19712 0.18205 0.17637 0.17068 0.15863 0.14657 0.1408 0.13504 0.13975 0.13243 0.13465 0.13687 0.13909 0.13905 0.13901 0.13897 0.13893 0.1389 0.13886
0.20005 0.21081 0.22157 0.22002 0.20742 0.19483 0.18623 0.17764 0.16904 0.16745 0.16587 0.16428 0.16836 0.15938 0.15039 0.14687 0.1424 0.14224 0.14208 0.12893 0.11801 0.11514 0.10922 0.1033 0.1104 0.1175 0.13014 0.14277 0.13944 0.14681 0.16154 0.17628 0.18254 0.1888 0.19506 0.21257 0.22006 0.22755 0.23624 0.24493 0.25362 0.27114 0.28866 0.2875 0.2603 0.25629 0.25228 0.23548 0.22455 0.21362 0.20075 0.1871 0.17346 0.14258 0.11171 0.080842 0.056366 0.03189 0.0074144 0.019063 0.054951 0.090838 0.12167 0.1525 0.17942 0.22571 0.25742 0.28912 0.30706 0.325 0.34294 0.34284 0.33811 0.33337 0.32731 0.32125 0.30505 0.28884 0.27331 0.25777 0.22115 0.20048 0.17982 0.1435 0.10719 0.085793 0.064401 0.043008 0.036278 0.063054 0.089829 0.11661 0.1465 0.17639 0.20629 0.2018 0.2022 0.22027 0.22091 0.22156 0.21383 0.2061 0.19836 0.18195 0.17876 0.17557 0.14402 0.12464 0.12764 0.13064 0.13365 0.1414 0.14915 0.15689 0.17271 0.18853 0.2208 0.24587 0.24835 0.25083 0.25472 0.26455 0.27438 0.29182 0.27837 0.2555 0.23263 0.21146 0.19028 0.16351 0.15167 0.13982 0.10848 0.077146 0.065607 0.054068 0.042529 0.03099 0.041818 0.052647 0.074545 0.096442 0.11834 0.13814 0.15793 0.17773 0.19597 0.20132 0.20459 0.20786 0.21112 0.21439 0.22298 0.23157 0.24016 0.27325 0.30633 0.33942 0.37251 0.40559 0.43868
0.39008 0.37306 0.35605 0.33903 0.32052 0.30201 0.30341 0.31605 0.29335 0.27064 0.25475 0.23886 0.22297 0.20876 0.20536 0.20196 0.19444 0.18693 0.17156 0.16792 0.16707 0.16621 0.16505 0.16345 0.16186 0.15989 0.15791 0.16065 0.16474 0.18312 0.20151 0.20931 0.21711 0.20631 0.19552 0.20153 0.20754 0.21807 0.21339 0.22749 0.23766 0.24784 0.25333 0.23338 0.22221 0.21104 0.2116 0.21216 0.20279 0.19342 0.1706 0.14777 0.12495 0.10212 0.087005 0.071887 0.05677 0.041652 0.052708 0.063763 0.092904 0.12204 0.15191 0.18177 0.21571 0.2333 0.25089 0.28276 0.29259 0.30242 0.30463 0.30684 0.30663 0.30349 0.30266 0.29969 0.29447 0.27259 0.23225 0.19507 0.16326 0.12803 0.090155 0.071917 0.053679 0.045446 0.057396 0.069346 0.081296 0.093245 0.10597 0.1187 0.13143 0.14082 0.15186 0.1629 0.1731 0.16771 0.16215 0.15102 0.1399 0.13065 0.1214 0.12119 0.12098 0.11558 0.11543 0.11615 0.11687 0.10728 0.12421 0.14354 0.16287 0.17145 0.17488 0.17832 0.19095 0.18852 0.1861 0.18799 0.17321 0.15843 0.14005 0.12167 0.10892 0.096175 0.076266 0.056358 0.047612 0.085301 0.10245 0.1196 0.12604 0.13249 0.16257 0.19942 0.21631 0.22809 0.23988 0.24727 0.24803 0.2488 0.24414 0.23949 0.23483 0.22271 0.2106 0.22584 0.21572 0.18924 0.16277 0.13629 0.1118 0.087306 0.062815 0.063885 0.060896 0.057906 0.054916 0.051926 0.048936
0.26819 0.24963 0.23106 0.21249 0.19393 0.17536 0.15334 0.13132 0.13778 0.14424 0.15071 0.15717 0.18189 0.20661 0.23134 0.26233 0.29331 0.3213 0.34928 0.3636 0.37743 0.3885 0.39957 0.38772 0.37586 0.364 0.33118 0.29836 0.26362 0.22888 0.19413 0.17559 0.15704 0.1385 0.11995 0.13524 0.15053 0.17866 0.20679 0.22511 0.24344 0.26177 0.26051 0.2191 0.17769 0.13628 0.13826 0.14023 0.1422 0.14417 0.14614 0.14811 0.19305 0.23799 0.28293 0.32539 0.32651 0.32763 0.30785 0.26652 0.22518 0.22987 0.23456 0.23925 0.24394 0.24862 0.25331 0.27672 0.30013 0.32354 0.34695 0.37036 0.36285 0.35533 0.32717 0.29901 0.27084 0.24268 0.21452 0.19155 0.16858 0.14561 0.12264 0.099675 0.10222 0.10476 0.11628 0.12781 0.14676 0.16571 0.17446 0.171 0.16813 0.16204 0.15717 0.16557 0.17396 0.1966 0.19482 0.19305 0.19127 0.18392 0.17658 0.16923 0.12975 0.11605 0.13091 0.13565 0.14039 0.14779 0.14825 0.14871 0.16351 0.16914 0.13961 0.12714 0.13272 0.12899 0.12526 0.12617 0.12708 0.1261 0.12511 0.12741 0.11519 0.11126 0.11132 0.089303 0.088758 0.088214 0.090648 0.091038 0.091427 0.1075 0.10387 0.10024 0.0993 0.10561 0.10142 0.11279 0.11512 0.13712 0.14935 0.16157 0.15375 0.14593 0.1434 0.15381 0.14932 0.16689 0.1703 0.1737 0.16391 0.15412 0.15425 0.15437 0.14948 0.14458 0.13968 0.13478 0.12989
0.40045 0.39578 0.3911 0.38799 0.3817 0.37469 0.35427 0.33385 0.31343 0.29301 0.27649 0.25997 0.24345 0.22693 0.21041 0.1819 0.15339 0.12487 0.13685 0.14882 0.1608 0.17277 0.18475 0.19672 0.20869 0.24053 0.27238 0.30422 0.33606 0.3679 0.37956 0.39121 0.39053 0.38985 0.37575 0.36165 0.32377 0.28589 0.24801 0.21013 0.20475 0.19938 0.194 0.18863 0.18325 0.17787 0.21519 0.25251 0.28983 0.31103 0.33223 0.36207 0.39192 0.39742 0.351 0.32598 0.30097 0.25422 0.20747 0.16073 0.1654 0.17008 0.17475 0.17943 0.1841 0.18878 0.18889 0.18901 0.18912 0.18924 0.18935 0.18947 0.18958 0.1897 0.15635 0.123 0.089648 0.056298 0.022948 0.020075 0.063679 0.07284 0.082001 0.089453 0.096905 0.11666 0.13642 0.13729 0.13816 0.095594 0.090135 0.084677 0.079218 0.076926 0.074635 0.07339 0.072146 0.070901 0.087886 0.10487 0.14054 0.15612 0.17116 0.17596 0.18077 0.18143 0.1938 0.20618 0.23131 0.21934 0.20489 0.19044 0.17397 0.1575 0.13818 0.11887 0.079269 0.064084 0.048899 0.044678 0.062174 0.07967 0.097166 0.11899 0.14081 0.16263 0.18682 0.21101 0.23616 0.26131 0.28257 0.29123 0.29988 0.31418 0.31591 0.31765 0.31771 0.31777 0.30044 0.28312 0.26633 0.24955 0.26306 0.27105 0.24377 0.23173 0.21968 0.2108 0.20193 0.1782 0.17547 0.17322 0.16703 0.16382 0.1606 0.15738 0.15417 0.15095 0.14774 0.14452 0.1413
0.22597 0.19912 0.17227 0.17174 0.16876 0.16578 0.1626 0.15941 0.15836 0.15731 0.16511 0.17292 0.17021 0.17259 0.17496 0.21593 0.25569 0.26618 0.26433 0.2903 0.31649 0.35228 0.36472 0.37715 0.38848 0.3998 0.41399 0.42817 0.43845 0.43689 0.43532 0.42583 0.41635 0.37809 0.33983 0.30158 0.26332 0.22506 0.2201 0.21514 0.21018 0.20522 0.20026 0.1953 0.19034 0.18538 0.18042 0.21028 0.24015 0.27001 0.29988 0.32975 0.32846 0.31546 0.30258 0.25702 0.21147 0.16592 0.16468 0.16344 0.16219 0.16095 0.15971 0.20526 0.25081 0.29635 0.35382 0.38451 0.40658 0.40476 0.40294 0.38265 0.36235 0.32354 0.28472 0.24591 0.2071 0.17755 0.14801 0.11846 0.088918 0.11585 0.14277 0.19717 0.21859 0.24001 0.25189 0.26377 0.2576 0.25144 0.23088 0.21033 0.21066 0.20894 0.18629 0.16363 0.13976 0.11588 0.088998 0.095178 0.10136 0.10754 0.11372 0.12292 0.13212 0.14132 0.15052 0.13557 0.12861 0.14476 0.13806 0.13135 0.12312 0.11489 0.12369 0.12658 0.12947 0.12068 0.13625 0.15183 0.1674 0.18196 0.19653 0.21109 0.22566 0.24229 0.24724 0.2522 0.25561 0.25901 0.25651 0.24605 0.23559 0.21843 0.20128 0.18937 0.17747 0.14514 0.11281 0.087408 0.062002 0.036597 0.039335 0.05814 0.070416 0.082691 0.10244 0.12219 0.14194 0.15532 0.1687 0.18208 0.19546 0.20308 0.2107 0.21382 0.21694 0.21238 0.20783 0.20327 0.19872
0.11768 0.12348 0.12929 0.13509 0.14754 0.16 0.16894 0.16784 0.16674 0.16216 0.17523 0.18943 0.20364 0.21785 0.23206 0.24682 0.26159 0.27635 0.29112 0.28952 0.28967 0.30196 0.31425 0.32475 0.33525 0.33222 0.32627 0.32603 0.32579 0.31886 0.31192 0.29954 0.28716 0.25606 0.24244 0.22882 0.18328 0.14047 0.098414 0.061834 0.064567 0.067301 0.098081 0.12886 0.15964 0.19042 0.2212 0.25533 0.28946 0.32358 0.35771 0.35982 0.32686 0.30512 0.28339 0.23972 0.19605 0.16466 0.13327 0.10187 0.077162 0.1135 0.14984 0.18618 0.22252 0.2659 0.30928 0.35266 0.39604 0.42157 0.39148 0.36139 0.3313 0.30121 0.27112 0.24103 0.21433 0.18763 0.16093 0.13424 0.10754 0.080842 0.10557 0.13031 0.15284 0.1774 0.2072 0.22157 0.23594 0.23595 0.22184 0.20774 0.19795 0.18816 0.1871 0.17252 0.15744 0.14236 0.12728 0.12354 0.1198 0.11607 0.12412 0.13217 0.12876 0.12535 0.11939 0.11343 0.10436 0.095286 0.089734 0.093006 0.093926 0.1044 0.11488 0.13159 0.14698 0.17864 0.21288 0.24711 0.25987 0.27262 0.28538 0.29564 0.29122 0.28679 0.27265 0.25851 0.22716 0.1958 0.16444 0.13308 0.13215 0.13122 0.13029 0.12936 0.12844 0.12751 0.12658 0.12565 0.15718 0.1887 0.22023 0.25175 0.27136 0.29096 0.31056 0.31387 0.31718 0.32049 0.3238 0.32711 0.33042 0.31511 0.2998 0.28449 0.2424 0.22023 0.19807 0.1759 0.15374
0.27155 0.28444 0.29734 0.29019 0.27046 0.27486 0.27925 0.29014 0.30103 0.32571 0.33417 0.34263 0.35545 0.35253 0.34834 0.34415 0.33995 0.33561 0.33128 0.32694 0.3226 0.31584 0.30909 0.30233 0.29558 0.29698 0.29567 0.29437 0.27551 0.25665 0.23779 0.21894 0.20008 0.18284 0.1656 0.14837 0.13113 0.11389 0.11443 0.1325 0.15058 0.16865 0.18673 0.2048 0.23001 0.25522 0.28043 0.30564 0.31525 0.32486 0.29498 0.2651 0.23522 0.20534 0.19817 0.191 0.18383 0.17666 0.16949 0.16232 0.15515 0.17503 0.19491 0.21479 0.23466 0.26075 0.28683 0.30219 0.31755 0.33291 0.32105 0.28031 0.2582 0.23608 0.2032 0.17032 0.13744 0.12774 0.11803 0.10832 0.098619 0.088913 0.098362 0.10781 0.10481 0.13072 0.13709 0.13866 0.14008 0.12589 0.1117 0.10496 0.098217 0.088246 0.074531 0.060144 0.062279 0.064415 0.072131 0.079847 0.081666 0.083486 0.090123 0.090358 0.090592 0.090827 0.084143 0.07746 0.070777 0.055872 0.040966 0.029608 0.050692 0.06854 0.086387 0.099517 0.11858 0.16214 0.18466 0.20717 0.20746 0.20025 0.24066 0.25257 0.23997 0.22931 0.20763 0.19544 0.1672 0.14101 0.12144 0.10356 0.081295 0.049252 0.074521 0.09979 0.12506 0.15033 0.18106 0.2118 0.24253 0.27327 0.26895 0.27862 0.30244 0.30538 0.30833 0.29926 0.27561 0.25197 0.22591 0.19986 0.18437 0.16887 0.14569 0.12251 0.099326 0.076143 0.052961 0.029779 0.0065966
0.18274 0.20589 0.22904 0.25219 0.27007 0.28795 0.30398 0.32002 0.34513 0.37025 0.39446 0.41867 0.41549 0.4123 0.37672 0.34113 0.30554 0.26995 0.26938 0.26881 0.26825 0.26768 0.26711 0.26654 0.26597 0.26541 0.30029 0.33518 0.37007 0.40495 0.39686 0.35 0.30314 0.25628 0.20942 0.20351 0.1976 0.19169 0.18578 0.17987 0.17397 0.17302 0.17207 0.17112 0.17018 0.16923 0.16828 0.16447 0.16067 0.15686 0.15306 0.14925 0.19454 0.23984 0.28513 0.30217 0.26206 0.22194 0.18183 0.18798 0.19412 0.20027 0.20641 0.21256 0.21712 0.22168 0.22625 0.23081 0.23537 0.23266 0.22995 0.22724 0.22454 0.22183 0.21912 0.25973 0.30034 0.34095 0.36129 0.31032 0.25934 0.20837 0.19561 0.18285 0.17008 0.15732 0.14456 0.18142 0.21828 0.25515 0.2604 0.23588 0.21135 0.19459 0.17783 0.16107 0.10844 0.077642 0.084123 0.0996 0.10174 0.10387 0.098911 0.1116 0.10918 0.10675 0.10433 0.10162 0.09891 0.0962 0.10671 0.11992 0.13223 0.14455 0.15567 0.1668 0.16136 0.1514 0.15483 0.15825 0.17734 0.17509 0.17584 0.18393 0.17335 0.16525 0.15716 0.13157 0.10598 0.085806 0.065633 0.04546 0.024657 0.057144 0.078002 0.098859 0.10956 0.12026 0.13776 0.15527 0.15996 0.16464 0.16933 0.16981 0.17029 0.17897 0.1909 0.1895 0.19032 0.22072 0.21199 0.1773 0.17268 0.17016 0.16764 0.16796 0.16827 0.16466 0.16105 0.15745 0.15384
0.065434 0.093098 0.12076 0.14843 0.17609 0.20376 0.24099 0.26868 0.29637 0.31208 0.32778 0.33934 0.35089 0.34717 0.34819 0.36572 0.35665 0.33417 0.32415 0.30677 0.25995 0.21312 0.17528 0.13744 0.14137 0.1453 0.17658 0.20787 0.23915 0.26092 0.2827 0.30448 0.32626 0.35977 0.33358 0.3074 0.28121 0.25502 0.22884 0.22012 0.2114 0.20268 0.19396 0.18524 0.17652 0.1678 0.15908 0.15728 0.15549 0.15369 0.1519 0.1501 0.14831 0.14002 0.13173 0.12344 0.11516 0.10687 0.14621 0.18555 0.22627 0.2642 0.26168 0.22599 0.19031 0.15462 0.15548 0.15633 0.15718 0.15803 0.15888 0.19695 0.23501 0.27307 0.28956 0.28683 0.2841 0.26139 0.20086 0.14032 0.13455 0.12878 0.12301 0.15454 0.18607 0.2176 0.23158 0.22264 0.2137 0.19691 0.18011 0.13944 0.098776 0.098019 0.097263 0.096507 0.095751 0.10423 0.11271 0.12119 0.12967 0.11318 0.096686 0.083739 0.070792 0.057844 0.055253 0.052662 0.05007 0.067857 0.085645 0.089624 0.088637 0.09878 0.10892 0.12802 0.14712 0.16088 0.16853 0.16786 0.13346 0.12223 0.111 0.09557 0.080138 0.064706 0.056851 0.048996 0.041141 0.059344 0.077547 0.13634 0.16521 0.19407 0.21333 0.23258 0.25487 0.27716 0.29211 0.27847 0.2547 0.23848 0.2406 0.21798 0.19537 0.17685 0.15832 0.1398 0.11493 0.090061 0.087876 0.085691 0.083506 0.081321 0.079136 0.076951 0.074766 0.072581 0.070396 0.068211 0.066026
0.24795 0.24022 0.23249 0.22476 0.22516 0.2316 0.21386 0.19613 0.17725 0.15837 0.12969 0.11069 0.092753 0.074813 0.087618 0.10042 0.11323 0.12603 0.13883 0.16575 0.19267 0.21959 0.2465 0.26871 0.29091 0.31312 0.33711 0.3611 0.3851 0.39079 0.38189 0.36536 0.33663 0.3079 0.27967 0.25143 0.2039 0.15636 0.16435 0.17234 0.18033 0.18832 0.19631 0.2043 0.20162 0.19893 0.19625 0.19357 0.19089 0.18821 0.18552 0.18284 0.18453 0.18622 0.18791 0.18961 0.1913 0.19299 0.23215 0.27132 0.31048 0.34964 0.33569 0.28725 0.23882 0.19039 0.19047 0.19056 0.19065 0.19074 0.19082 0.19091 0.19329 0.19567 0.19805 0.20043 0.20281 0.20519 0.19688 0.18858 0.18027 0.17196 0.16366 0.15535 0.17217 0.189 0.20582 0.22265 0.2025 0.16778 0.13307 0.11653 0.099987 0.083445 0.082647 0.096644 0.10915 0.10975 0.12256 0.15448 0.14428 0.13408 0.12388 0.11367 0.10347 0.10537 0.10727 0.10917 0.11107 0.11296 0.11486 0.11676 0.14158 0.16641 0.19123 0.21606 0.23542 0.2274 0.21258 0.19777 0.16087 0.11798 0.097918 0.077859 0.094552 0.11124 0.12794 0.14463 0.16132 0.17802 0.20525 0.23248 0.25971 0.28694 0.31417 0.32235 0.29261 0.27829 0.26397 0.23715 0.21032 0.18349 0.15667 0.12984 0.12975 0.12967 0.12958 0.12949 0.12941 0.12932 0.16212 0.19492 0.22772 0.26052 0.27897 0.29743 0.31589 0.33435 0.35281 0.37126 0.38972
0.15865 0.16646 0.17427 0.15999 0.15836 0.17937 0.20037 0.22138 0.23727 0.25316 0.26905 0.27272 0.2838 0.29833 0.32012 0.33461 0.34911 0.35278 0.35645 0.36012 0.36028 0.36045 0.35888 0.35731 0.34663 0.33595 0.31273 0.28951 0.26628 0.24306 0.22055 0.19803 0.17552 0.153 0.10798 0.11355 0.11912 0.14817 0.17723 0.20675 0.23627 0.26534 0.29441 0.2964 0.29839 0.26604 0.23369 0.20134 0.16899 0.17697 0.18495 0.19293 0.2009 0.20888 0.21686 0.22484 0.22929 0.23374 0.23819 0.24264 0.24709 0.25154 0.25599 0.26045 0.24588 0.23131 0.21674 0.20218 0.18761 0.22608 0.26455 0.31382 0.33738 0.36093 0.37409 0.32729 0.28049 0.23369 0.18689 0.17411 0.16133 0.14855 0.13577 0.12299 0.11021 0.15194 0.19367 0.23541 0.23903 0.21591 0.19278 0.17311 0.15344 0.13377 0.10901 0.11111 0.12097 0.11653 0.11208 0.10887 0.11082 0.10232 0.093826 0.085076 0.076327 0.080273 0.098877 0.1115 0.12412 0.14722 0.14548 0.14487 0.14295 0.15057 0.15236 0.14485 0.13734 0.12482 0.11229 0.075064 0.056069 0.074863 0.093658 0.11245 0.13125 0.1504 0.16956 0.18872 0.20787 0.22232 0.25268 0.24964 0.2466 0.24328 0.25717 0.23098 0.20479 0.1786 0.15077 0.12294 0.095119 0.055545 0.080411 0.10528 0.13014 0.15501 0.17987 0.20845 0.23702 0.26559 0.29417 0.32274 0.31149 0.30024 0.28899 0.27773 0.26648 0.25523 0.24398 0.23273 0.22148
0.34483 0.31951 0.29418 0.28337 0.287 0.29062 0.30555 0.3046 0.29371 0.28283 0.27408 0.28184 0.28786 0.27797 0.27492 0.27186 0.25773 0.24067 0.22362 0.20656 0.1987 0.19084 0.18298 0.16966 0.13098 0.10745 0.10467 0.11323 0.11639 0.124 0.1316 0.16539 0.19919 0.22917 0.25915 0.28792 0.30374 0.31957 0.33771 0.35411 0.35514 0.33724 0.31934 0.29623 0.27312 0.23002 0.18691 0.14381 0.14912 0.15443 0.15974 0.16505 0.17036 0.17567 0.18098 0.20753 0.23408 0.26063 0.28719 0.31374 0.28091 0.23796 0.19501 0.15206 0.15573 0.1594 0.16307 0.16674 0.17041 0.21619 0.26197 0.30775 0.30507 0.312 0.32401 0.29097 0.25792 0.22487 0.19183 0.1842 0.17657 0.16894 0.16131 0.15368 0.14605 0.15747 0.16889 0.1803 0.19172 0.20314 0.18769 0.17224 0.14876 0.12675 0.11621 0.11938 0.13992 0.1449 0.14989 0.13918 0.12848 0.11777 0.10707 0.10946 0.11185 0.11424 0.11663 0.11902 0.12141 0.13726 0.15312 0.16898 0.18483 0.2006 0.19327 0.18594 0.15889 0.14379 0.11576 0.076877 0.082996 0.089116 0.095235 0.11213 0.12903 0.14593 0.16295 0.18623 0.21917 0.23202 0.24487 0.25882 0.24366 0.22849 0.20612 0.18375 0.14762 0.1115 0.12146 0.13143 0.14139 0.15136 0.16132 0.17128 0.19336 0.21545 0.23753 0.25961 0.28169 0.26321 0.26489 0.29365 0.32241 0.35117 0.37993 0.40868 0.43744 0.4662 0.49496 0.52372 0.55248
0.38173 0.37315 0.36458 0.38061 0.38286 0.37684 0.37082 0.35876 0.33924 0.28718 0.23511 0.21184 0.18857 0.16529 0.14202 0.14975 0.15747 0.20131 0.24515 0.289 0.329 0.369 0.409 0.40536 0.37777 0.35017 0.31852 0.28688 0.23227 0.17767 0.19112 0.20458 0.21804 0.23149 0.22646 0.22142 0.21639 0.21136 0.20632 0.20129 0.19366 0.18603 0.1784 0.17076 0.16313 0.1555 0.15509 0.15468 0.15426 0.15385 0.15344 0.16382 0.1742 0.18458 0.19496 0.20329 0.21161 0.21993 0.22825 0.23657 0.23969 0.24281 0.24593 0.24905 0.25217 0.24614 0.24012 0.23409 0.22806 0.22204 0.21552 0.209 0.20249 0.19597 0.19728 0.1986 0.19991 0.20122 0.20253 0.19829 0.19404 0.18979 0.18555 0.1813 0.18325 0.1852 0.18715 0.1891 0.19104 0.1815 0.17195 0.1624 0.15285 0.17776 0.20267 0.22758 0.22645 0.22531 0.20377 0.18222 0.16388 0.14553 0.15667 0.17961 0.17457 0.15997 0.14537 0.15047 0.1642 0.16793 0.17165 0.1845 0.19734 0.18256 0.16777 0.15299 0.11984 0.086685 0.094771 0.10581 0.11684 0.12831 0.13979 0.15975 0.17972 0.19345 0.20717 0.20246 0.19776 0.16018 0.14345 0.12672 0.1039 0.081081 0.089411 0.097741 0.10607 0.1144 0.12273 0.14709 0.17144 0.1958 0.22016 0.2376 0.25505 0.26779 0.28053 0.27902 0.27486 0.27056 0.26108 0.25766 0.25424 0.22181 0.18939 0.16308 0.13677 0.11046 0.084145 0.057835 0.031525
0.32834 0.32184 0.31534 0.30884 0.30235 0.28209 0.27213 0.26317 0.25421 0.22658 0.19894 0.17008 0.14122 0.11554 0.12483 0.13412 0.15639 0.17865 0.25611 0.2815 0.3069 0.32017 0.33345 0.35701 0.38058 0.38361 0.35277 0.32192 0.29107 0.26022 0.25513 0.25004 0.24495 0.23986 0.23477 0.22969 0.25142 0.27315 0.29488 0.31661 0.30304 0.25277 0.23008 0.20739 0.11941 0.11983 0.12025 0.12068 0.1211 0.14756 0.17402 0.20048 0.19322 0.18596 0.11802 0.12892 0.13981 0.1507 0.16159 0.19836 0.23514 0.27191 0.2714 0.23867 0.20593 0.17319 0.1767 0.18022 0.18374 0.18725 0.19077 0.21913 0.24749 0.27585 0.24453 0.18527 0.15534 0.12542 0.11502 0.14443 0.17384 0.20325 0.18714 0.17103 0.15492 0.13881 0.12491 0.11102 0.097125 0.083231 0.13354 0.18385 0.20381 0.18646 0.16911 0.15176 0.13441 0.12979 0.12517 0.12055 0.11593 0.12928 0.14264 0.15599 0.13694 0.11788 0.10467 0.12496 0.14526 0.15701 0.16877 0.18053 0.16814 0.13964 0.11113 0.082626 0.077193 0.071761 0.066328 0.060895 0.084064 0.10723 0.1304 0.14347 0.15378 0.15209 0.11788 0.1149 0.11193 0.1119 0.11188 0.099835 0.087786 0.073381 0.052319 0.050865 0.076488 0.10211 0.12773 0.15339 0.17904 0.2047 0.22378 0.22919 0.23265 0.23612 0.23266 0.2203 0.19599 0.17169 0.14738 0.12308 0.11662 0.11015 0.10369 0.097222 0.090758 0.084293 0.077829 0.071365 0.0649
0.2055 0.21917 0.23283 0.2465 0.26755 0.28861 0.3184 0.34323 0.34438 0.34553 0.3278 0.33922 0.33718 0.33515 0.33311 0.31966 0.3062 0.29275 0.24878 0.20739 0.17893 0.15046 0.1625 0.17453 0.18656 0.1986 0.21063 0.22266 0.2347 0.23067 0.22664 0.22261 0.21858 0.21455 0.21052 0.20649 0.20246 0.19843 0.18927 0.18011 0.17095 0.16179 0.15263 0.14347 0.13431 0.17306 0.21181 0.25056 0.26408 0.25079 0.22173 0.17332 0.12491 0.13977 0.15463 0.16949 0.18436 0.22921 0.27406 0.31892 0.3073 0.24418 0.18106 0.18956 0.19806 0.20656 0.21506 0.22356 0.22428 0.225 0.22572 0.22644 0.22716 0.22787 0.22707 0.22627 0.22547 0.22467 0.22387 0.22306 0.22338 0.2237 0.22402 0.22434 0.22466 0.20408 0.18349 0.16291 0.14233 0.17425 0.20617 0.25716 0.24273 0.22831 0.21388 0.19748 0.18109 0.16469 0.1483 0.16445 0.1806 0.19013 0.19966 0.1993 0.19895 0.18174 0.16453 0.1581 0.16684 0.17557 0.18816 0.20075 0.23283 0.21046 0.18642 0.16238 0.13288 0.12235 0.11182 0.11438 0.13991 0.16544 0.17985 0.19426 0.20867 0.20858 0.20848 0.18555 0.16261 0.13968 0.11675 0.11423 0.11172 0.1092 0.10668 0.10417 0.13563 0.1671 0.19857 0.22044 0.24232 0.24979 0.25726 0.23801 0.2216 0.20519 0.18877 0.17236 0.15595 0.16258 0.1692 0.17583 0.18246 0.18908 0.19571 0.20234 0.20896 0.21559 0.22222 0.22884 0.23547
0.17664 0.15553 0.13442 0.11543 0.089913 0.086164 0.082416 0.090165 0.097914 0.10761 0.1173 0.12534 0.13438 0.15645 0.21502 0.23666 0.2583 0.27869 0.29908 0.31393 0.32879 0.33111 0.33343 0.34868 0.36393 0.37668 0.35589 0.3351 0.31431 0.29352 0.27273 0.25194 0.24494 0.23795 0.23095 0.22395 0.21695 0.20995 0.20296 0.22603 0.24911 0.27219 0.29843 0.2804 0.26236 0.2338 0.20525 0.17669 0.13553 0.09437 0.092469 0.090569 0.12965 0.16873 0.2178 0.23986 0.26193 0.26343 0.26494 0.19241 0.1528 0.11319 0.066356 0.1051 0.14384 0.18258 0.2295 0.27642 0.32335 0.30799 0.25871 0.20944 0.16017 0.16349 0.16682 0.17014 0.17346 0.17679 0.17769 0.17859 0.17949 0.18039 0.18129 0.18219 0.17485 0.1675 0.16016 0.15282 0.14548 0.15084 0.15619 0.16155 0.16691 0.17227 0.17763 0.17008 0.16253 0.15498 0.14743 0.13988 0.14784 0.15579 0.16375 0.1717 0.1591 0.1328 0.094082 0.092595 0.13725 0.15419 0.17113 0.17648 0.18144 0.1864 0.1808 0.16106 0.14132 0.099318 0.06234 0.063667 0.064995 0.10541 0.12702 0.14862 0.17023 0.17369 0.17715 0.18061 0.15311 0.12562 0.099767 0.073918 0.079844 0.08577 0.091696 0.11748 0.14326 0.16331 0.17282 0.18233 0.21129 0.22477 0.23824 0.23532 0.23239 0.22946 0.13912 0.092342 0.045566 0.041102 0.069324 0.097545 0.12577 0.15399 0.18374 0.21349 0.24325 0.273 0.29513 0.31725 0.33938
0.16827 0.18067 0.19307 0.20548 0.21788 0.23028 0.24269 0.25294 0.26924 0.27364 0.27805 0.287 0.29594 0.32133 0.29727 0.28544 0.27361 0.27498 0.26162 0.24826 0.22652 0.20477 0.18709 0.1694 0.13853 0.10371 0.09901 0.1169 0.13479 0.15268 0.17058 0.1889 0.20722 0.22554 0.24386 0.27129 0.29872 0.28128 0.26384 0.2464 0.22896 0.21152 0.19407 0.19121 0.18834 0.18547 0.1826 0.17973 0.17686 0.17399 0.17112 0.20704 0.24295 0.27887 0.31478 0.32022 0.24232 0.2037 0.16508 0.11454 0.13761 0.16069 0.18376 0.20683 0.22991 0.23122 0.23253 0.23384 0.23515 0.23646 0.23777 0.23206 0.22635 0.22065 0.21494 0.20923 0.20352 0.24502 0.28651 0.32801 0.32274 0.27269 0.22264 0.17259 0.15469 0.13679 0.1189 0.101 0.13519 0.16938 0.1821 0.19482 0.19551 0.1962 0.17552 0.161 0.15253 0.1419 0.14073 0.13657 0.13242 0.12826 0.11877 0.10929 0.099798 0.11362 0.13472 0.15582 0.17345 0.19108 0.19372 0.19636 0.16986 0.14335 0.11685 0.087082 0.057311 0.027541 0.027957 0.06707 0.10618 0.14529 0.18151 0.21773 0.25395 0.25688 0.23178 0.20871 0.17547 0.13641 0.095778 0.11345 0.13111 0.14878 0.16645 0.1855 0.20455 0.22359 0.24264 0.26169 0.25499 0.24829 0.21958 0.19088 0.16218 0.14097 0.11976 0.098547 0.11556 0.13257 0.17888 0.22518 0.2567 0.28821 0.27354 0.25583 0.25677 0.25772 0.25867 0.25961 0.26056
0.36673 0.34318 0.31963 0.29608 0.27253 0.24898 0.20606 0.16314 0.17512 0.1871 0.19909 0.21107 0.22305 0.23504 0.26501 0.29499 0.32497 0.35495 0.38492 0.38368 0.38785 0.39366 0.32127 0.24889 0.24801 0.24712 0.24623 0.24535 0.24446 0.24357 0.23968 0.23579 0.2319 0.22801 0.22412 0.22023 0.21444 0.20865 0.20286 0.19707 0.19128 0.18549 0.18342 0.18136 0.17929 0.17722 0.17515 0.17767 0.18019 0.18271 0.18524 0.18776 0.19114 0.19451 0.19789 0.20127 0.20675 0.21224 0.21773 0.22321 0.22486 0.2265 0.22814 0.22978 0.23244 0.23509 0.23775 0.24041 0.24303 0.24566 0.24829 0.25091 0.24284 0.23477 0.2267 0.21862 0.25648 0.29433 0.33219 0.31539 0.25055 0.18571 0.18245 0.17919 0.17593 0.17898 0.18203 0.18509 0.18814 0.1774 0.16665 0.15591 0.14516 0.17194 0.19873 0.19959 0.20046 0.18582 0.17118 0.16658 0.16198 0.16872 0.16126 0.15381 0.15851 0.17903 0.18215 0.18527 0.17421 0.16314 0.14132 0.15903 0.17674 0.19444 0.19661 0.19879 0.20096 0.20313 0.20556 0.20799 0.21042 0.21285 0.23335 0.25386 0.27436 0.27622 0.26437 0.24534 0.20012 0.1549 0.15342 0.15194 0.15045 0.19586 0.24126 0.25527 0.22987 0.20447 0.17907 0.15367 0.12827 0.11779 0.1073 0.096816 0.08633 0.075844 0.11698 0.15811 0.18381 0.20951 0.23738 0.26525 0.26369 0.26214 0.26059 0.25903 0.25748 0.25592 0.25437 0.25282 0.25126
0.20162 0.18507 0.16853 0.15198 0.12884 0.1148 0.10076 0.093839 0.12299 0.15214 0.18129 0.20903 0.23676 0.2645 0.29874 0.31722 0.33571 0.33854 0.34137 0.32304 0.3047 0.28636 0.26803 0.22426 0.18048 0.17121 0.16193 0.1852 0.20847 0.23174 0.25501 0.25034 0.24566 0.24099 0.23631 0.23164 0.22697 0.22229 0.21665 0.21101 0.20538 0.19974 0.1941 0.22958 0.26507 0.24284 0.22062 0.17863 0.13663 0.14075 0.14486 0.14898 0.15309 0.1572 0.18052 0.20383 0.22714 0.1951 0.14424 0.16124 0.17824 0.19524 0.22198 0.24871 0.27545 0.26318 0.22252 0.18185 0.19284 0.20382 0.2148 0.21641 0.21802 0.21963 0.22124 0.22285 0.21623 0.20961 0.20298 0.19636 0.18974 0.18092 0.17211 0.1633 0.15449 0.14633 0.13817 0.13001 0.12185 0.12157 0.12129 0.12101 0.12074 0.12046 0.11568 0.11091 0.10614 0.10136 0.12545 0.14953 0.13481 0.12982 0.13089 0.13197 0.096211 0.096551 0.11519 0.13383 0.12768 0.12154 0.095328 0.10857 0.12182 0.13506 0.15161 0.16815 0.1847 0.17661 0.15465 0.13269 0.13962 0.14656 0.15349 0.16043 0.15451 0.14859 0.14267 0.13675 0.13083 0.12575 0.12066 0.11557 0.11048 0.13836 0.16624 0.19412 0.21253 0.19749 0.17861 0.15973 0.13777 0.1158 0.10172 0.087632 0.099599 0.11267 0.12564 0.15269 0.16518 0.17767 0.19787 0.20826 0.21865 0.22614 0.19218 0.16828 0.14437 0.12047 0.096565 0.072661 0.048757
0.38954 0.37775 0.36596 0.33606 0.30617 0.27627 0.24638 0.21649 0.21433 0.21217 0.21001 0.20785 0.20568 0.20352 0.20136 0.1992 0.23469 0.27017 0.30565 0.34113 0.38719 0.35944 0.33168 0.30392 0.27617 0.24841 0.22065 0.21501 0.20937 0.20372 0.19808 0.19244 0.18679 0.18115 0.17551 0.23359 0.29168 0.34976 0.36076 0.31396 0.26715 0.22035 0.22088 0.22141 0.22193 0.22246 0.22299 0.22352 0.21828 0.21305 0.20782 0.20259 0.19735 0.20334 0.20933 0.21532 0.22131 0.2273 0.2302 0.2331 0.23599 0.23889 0.24179 0.24632 0.25086 0.2554 0.25993 0.26447 0.269 0.26313 0.25726 0.25139 0.24551 0.23964 0.22613 0.21261 0.1991 0.18559 0.19298 0.20037 0.20777 0.21516 0.22256 0.21294 0.20333 0.19372 0.18411 0.22227 0.26043 0.29859 0.30948 0.28025 0.25102 0.21211 0.17319 0.15103 0.19297 0.22042 0.24787 0.23718 0.22441 0.2348 0.24565 0.2565 0.25691 0.23465 0.22739 0.22013 0.20757 0.23449 0.26141 0.28024 0.29907 0.3179 0.29849 0.26209 0.22569 0.23431 0.24293 0.25155 0.26017 0.26879 0.26453 0.26027 0.25601 0.25175 0.24749 0.24323 0.2393 0.23536 0.23143 0.2275 0.22357 0.28205 0.34053 0.36237 0.31734 0.27231 0.22729 0.18226 0.18186 0.18146 0.18106 0.18066 0.18026 0.17986 0.17946 0.17906 0.17867 0.17827 0.17787 0.17747 0.17707 0.17667 0.17627 0.17587 0.17547 0.17507 0.17467 0.17427 0.17387
0.36897 0.38125 0.39353 0.40581 0.41302 0.42023 0.44033 0.42244 0.40303 0.38363 0.35671 0.32979 0.30287 0.27595 0.24903 0.21261 0.1762 0.13978 0.10337 0.078967 0.11518 0.1514 0.18762 0.22532 0.26301 0.30071 0.31546 0.34379 0.3846 0.39514 0.40567 0.39136 0.35822 0.32053 0.24351 0.16649 0.16571 0.16493 0.16415 0.16338 0.1626 0.21302 0.26344 0.31386 0.31415 0.26702 0.21988 0.17275 0.17575 0.17874 0.18174 0.18474 0.18773 0.19073 0.19222 0.19372 0.19521 0.1967 0.1982 0.20543 0.21267 0.2199 0.22714 0.23437 0.24161 0.24593 0.25024 0.25456 0.25888 0.2632 0.25705 0.2509 0.24475 0.23859 0.23244 0.27536 0.31828 0.36121 0.36213 0.31921 0.2763 0.23338 0.22407 0.21476 0.20545 0.19614 0.20364 0.21114 0.21864 0.22614 0.23364 0.21034 0.18704 0.16375 0.15042 0.16223 0.17403 0.18812 0.2022 0.22369 0.2388 0.25392 0.26463 0.25138 0.22393 0.1609 0.15196 0.14301 0.16667 0.19034 0.22431 0.25828 0.24964 0.24101 0.23238 0.22374 0.21511 0.21452 0.21392 0.21333 0.21274 0.21215 0.20618 0.20022 0.19425 0.18829 0.18233 0.15951 0.13669 0.11387 0.091052 0.13527 0.23586 0.27766 0.31946 0.3047 0.25816 0.21161 0.16507 0.15973 0.1544 0.14906 0.14372 0.13839 0.17792 0.21745 0.25697 0.29468 0.30081 0.29006 0.27931 0.26855 0.2578 0.24705 0.2363 0.22554 0.21479 0.20404 0.19329 0.18253 0.17178
0.093399 0.10747 0.12155 0.13563 0.15261 0.1696 0.19156 0.21352 0.23572 0.24898 0.26224 0.2755 0.29244 0.30937 0.3263 0.34324 0.36123 0.37083 0.38043 0.39171 0.37666 0.35625 0.34287 0.32406 0.28145 0.26668 0.2519 0.22427 0.19663 0.16631 0.13599 0.12437 0.15249 0.1806 0.20872 0.24334 0.27795 0.31256 0.32873 0.32671 0.31082 0.26183 0.21284 0.16385 0.15564 0.14744 0.13924 0.13103 0.12283 0.15194 0.18106 0.21018 0.21835 0.20015 0.18195 0.16375 0.14555 0.15735 0.16915 0.18096 0.19276 0.20456 0.21636 0.2423 0.26825 0.29419 0.32014 0.25437 0.20935 0.16433 0.17792 0.1915 0.20509 0.21867 0.21389 0.20911 0.20433 0.19955 0.19477 0.18533 0.17588 0.16643 0.15698 0.14753 0.20942 0.27132 0.29768 0.26635 0.23503 0.20371 0.17513 0.14656 0.11798 0.13372 0.14946 0.19541 0.20257 0.20973 0.193 0.17626 0.15664 0.15964 0.16264 0.16917 0.1757 0.17093 0.16617 0.1485 0.15158 0.15465 0.16301 0.17137 0.17972 0.20017 0.19342 0.18668 0.1686 0.15052 0.10996 0.13084 0.15173 0.17261 0.20625 0.2399 0.27354 0.27096 0.23298 0.19501 0.15704 0.15546 0.15388 0.1523 0.15073 0.14915 0.17995 0.21075 0.24156 0.26281 0.20068 0.15619 0.11169 0.060765 0.057085 0.053406 0.10622 0.13953 0.17283 0.20614 0.23945 0.27275 0.30606 0.33937 0.37267 0.40598 0.43929 0.47259 0.5059 0.5392 0.57251 0.60582 0.63912
0.23757 0.25012 0.26267 0.27604 0.28998 0.30392 0.3089 0.31387 0.31884 0.30674 0.28666 0.28461 0.29173 0.29884 0.30243 0.30603 0.3118 0.31896 0.32613 0.33696 0.3478 0.35566 0.34545 0.33556 0.32566 0.32182 0.32347 0.30725 0.30344 0.29963 0.29537 0.2911 0.28684 0.28291 0.27897 0.27552 0.27206 0.26093 0.2428 0.22545 0.20809 0.19179 0.17549 0.16881 0.16214 0.15546 0.16317 0.15671 0.14715 0.14156 0.13902 0.14376 0.14851 0.14222 0.14035 0.13849 0.13798 0.13746 0.1512 0.17044 0.18714 0.20128 0.21541 0.23378 0.23757 0.24136 0.24621 0.23964 0.2458 0.25196 0.2552 0.25844 0.25144 0.26139 0.27133 0.27706 0.26821 0.25244 0.24037 0.2283 0.22938 0.23045 0.2276 0.21363 0.19966 0.19238 0.18511 0.1849 0.17041 0.15593 0.14725 0.13858 0.13705 0.12243 0.1078 0.10268 0.10611 0.088684 0.080971 0.069585 0.062206 0.054827 0.028339 0.0097703 0.0049969 0.00022345 -0.0086798 -0.017583 -0.00043927 0.033096 0.0366 0.040104 0.03811 0.036116 0.034122 0.042812 0.051501 0.057068 0.055106 0.063593 0.065223 0.074536 0.083848 0.087626 0.091404 0.072875 0.069586 0.066297 0.062259 0.058221 0.053495 0.056795 0.060096 0.057102 0.054109 0.051792 0.057437 0.065794 0.066553 0.067312 0.060499 0.062421 0.076711 0.091001 0.088581 0.086161 0.074231 0.062301 0.068053 0.073805 0.079556 0.085678 0.0918 0.096988 0.10218 0.10159 0.101 0.084508 0.10009 0.11567 0.13125
0.23039 0.23788 0.24536 0.24653 0.24973 0.25293 0.26059 0.26824 0.27589 0.28649 0.29867 0.31084 0.31826 0.3198 0.31993 0.32005 0.30729 0.30715 0.31021 0.31328 0.31599 0.31632 0.32375 0.2953 0.28026 0.26522 0.26584 0.26646 0.28044 0.29441 0.28993 0.28545 0.23568 0.24196 0.24182 0.22911 0.2164 0.2037 0.19832 0.19295 0.18757 0.1822 0.18055 0.1789 0.1785 0.17811 0.1837 0.18929 0.18285 0.14803 0.14446 0.17533 0.18204 0.18876 0.19752 0.20629 0.21653 0.21402 0.21152 0.21879 0.22607 0.23334 0.23965 0.24596 0.24137 0.25681 0.26825 0.27138 0.26548 0.24311 0.21897 0.21881 0.21865 0.2319 0.22888 0.22932 0.22975 0.22423 0.20993 0.19563 0.16793 0.1603 0.15268 0.15308 0.14666 0.12779 0.1077 0.11105 0.11189 0.05396 0.03218 0.010399 0.010066 0.0097327 0.032025 0.040252 0.048479 0.06088 0.077301 0.093722 0.13403 0.14024 0.14644 0.12994 0.13264 0.13985 0.14706 0.15428 0.15861 0.16294 0.16727 0.162 0.15672 0.14533 0.14657 0.14249 0.1384 0.13029 0.12217 0.11405 0.1091 0.10415 0.10106 0.08123 0.084875 0.08852 0.087115 0.085711 0.084307 0.075127 0.065947 0.056767 0.047588 0.032716 0.017844 0.0060593 -0.0057259 -0.0003085 0.024683 0.031292 0.037901 0.049157 0.060414 0.063244 0.066074 0.053314 0.057612 0.06191 0.066283 0.070655 0.08302 0.080807 0.067167 0.067979 0.068791 0.069604 0.070416 0.071229 0.072041 0.072853 0.073666
0.21015 0.2017 0.19325 0.20286 0.21247 0.22459 0.2367 0.24359 0.25049 0.25739 0.25753 0.25767 0.2648 0.27193 0.28461 0.29729 0.29599 0.28977 0.28802 0.29167 0.29224 0.2928 0.29049 0.28818 0.27383 0.26612 0.2554 0.24893 0.26037 0.25089 0.24142 0.23194 0.22237 0.21281 0.20324 0.1984 0.19166 0.20321 0.20352 0.19845 0.19339 0.19806 0.20273 0.19597 0.18921 0.18392 0.17864 0.18338 0.17877 0.18157 0.19015 0.19874 0.20122 0.20369 0.20616 0.20864 0.20643 0.20422 0.20201 0.20693 0.21185 0.21802 0.21146 0.21593 0.22138 0.22682 0.22278 0.21874 0.19951 0.19647 0.19343 0.19522 0.19711 0.19901 0.18446 0.15628 0.14228 0.12828 0.11296 0.093871 0.084223 0.074575 0.07059 0.068164 0.065739 0.073812 0.08157 0.089327 0.091047 0.095187 0.11111 0.1106 0.11759 0.13819 0.14912 0.17926 0.20629 0.20256 0.20652 0.22859 0.2194 0.19966 0.21131 0.2168 0.21164 0.20247 0.2035 0.1951 0.1801 0.18962 0.20728 0.20421 0.19246 0.18071 0.16895 0.16173 0.15451 0.14729 0.14006 0.13157 0.12307 0.12336 0.1127 0.11228 0.11186 0.1309 0.12934 0.11933 0.1145 0.10968 0.11607 0.12247 0.13371 0.14496 0.15026 0.15556 0.16086 0.16886 0.18208 0.19025 0.18821 0.18616 0.18543 0.1847 0.1706 0.16908 0.16755 0.17074 0.17392 0.15447 0.13991 0.15603 0.15269 0.14935 0.14517 0.14099 0.13681 0.13263 0.12844 0.12426 0.12008
0.25972 0.25927 0.25882 0.2507 0.26211 0.27353 0.28015 0.28677 0.30812 0.30692 0.30355 0.30017 0.29889 0.29761 0.28181 0.26601 0.26221 0.25841 0.25859 0.25878 0.24431 0.22984 0.21537 0.20406 0.19276 0.18145 0.16645 0.12788 0.096841 0.090142 0.083442 0.076743 0.081697 0.086651 0.12247 0.13953 0.15658 0.16391 0.17123 0.17854 0.19382 0.20909 0.21662 0.22414 0.23166 0.22871 0.22575 0.2175 0.20925 0.201 0.19308 0.18516 0.18175 0.17071 0.15967 0.12217 0.10294 0.08372 0.057311 0.051776 0.04624 0.041863 0.052306 0.062749 0.070355 0.077961 0.085567 0.087216 0.088864 0.10377 0.11362 0.12346 0.11955 0.12893 0.13832 0.15719 0.17606 0.17695 0.17784 0.18213 0.18643 0.20288 0.21933 0.2242 0.22906 0.24584 0.25797 0.27011 0.27082 0.28443 0.30122 0.30189 0.2971 0.2923 0.29206 0.27764 0.26269 0.26502 0.27415 0.27687 0.2638 0.25074 0.23768 0.22067 0.20367 0.19494 0.18621 0.17748 0.16875 0.16069 0.15264 0.14458 0.13652 0.10603 0.097948 0.089861 0.09399 0.094 0.09401 0.086908 0.07296 0.059012 0.051204 0.050473 0.051508 0.052543 0.053578 0.057745 0.061913 0.069077 0.076242 0.074083 0.063411 0.068491 0.063061 0.057814 0.054724 0.051634 0.058712 0.065791 0.070782 0.075772 0.080763 0.085754 0.079036 0.072318 0.070891 0.076367 0.070814 0.06526 0.068973 0.072685 0.077856 0.083026 0.079182 0.075338 0.071494 0.06765 0.063806 0.059962 0.056118
0.20261 0.21239 0.22217 0.22379 0.22541 0.21445 0.20405 0.19366 0.18326 0.17884 0.17442 0.17 0.1723 0.16892 0.16025 0.15158 0.14128 0.13098 0.12068 0.10711 0.11548 0.1135 0.11153 0.098708 0.089857 0.10261 0.12827 0.12218 0.12077 0.14971 0.17865 0.19873 0.2188 0.23888 0.25 0.25689 0.26377 0.28401 0.28853 0.29305 0.31001 0.3048 0.30124 0.31119 0.29961 0.29685 0.29409 0.31277 0.29593 0.2733 0.25066 0.23231 0.22331 0.20692 0.19052 0.17412 0.15773 0.13745 0.11717 0.096887 0.076606 0.054679 0.032751 0.037735 0.042719 0.047703 0.060038 0.072374 0.083956 0.10185 0.11974 0.13132 0.14289 0.15447 0.16605 0.17302 0.18 0.18697 0.19394 0.20397 0.23418 0.24777 0.26434 0.28476 0.29439 0.31059 0.30869 0.30679 0.27988 0.27681 0.27373 0.28019 0.28665 0.27452 0.2684 0.25838 0.24181 0.22524 0.20944 0.19365 0.18305 0.17246 0.16187 0.15258 0.14328 0.13116 0.11905 0.10995 0.11256 0.11518 0.12274 0.1303 0.15125 0.14692 0.14062 0.15682 0.16122 0.15187 0.16308 0.17185 0.18062 0.18097 0.17594 0.17964 0.18333 0.20514 0.20028 0.18009 0.1783 0.17651 0.16307 0.15915 0.15524 0.1501 0.1373 0.13767 0.13805 0.138 0.12895 0.12194 0.11048 0.099028 0.085001 0.086352 0.089093 0.091833 0.094873 0.097913 0.11044 0.10108 0.090009 0.078942 0.067875 0.056808 0.045742 0.034675 0.023608 0.012541 0.0014743 -0.0095926 -0.020659
0.15528 0.15744 0.15959 0.16175 0.17401 0.1644 0.14166 0.13214 0.13552 0.1389 0.1319 0.11766 0.1234 0.12913 0.12867 0.1282 0.12364 0.11909 0.11453 0.11641 0.11829 0.125 0.1317 0.12056 0.11628 0.11201 0.13667 0.14602 0.15027 0.1678 0.17134 0.17488 0.18346 0.19203 0.20638 0.22073 0.22859 0.23936 0.24361 0.24476 0.24591 0.24628 0.25458 0.27606 0.28174 0.27207 0.27002 0.26532 0.24504 0.24039 0.23573 0.23012 0.23105 0.2425 0.23499 0.2097 0.18441 0.15912 0.13363 0.10814 0.082655 0.05571 0.05345 0.05119 0.058642 0.066094 0.080225 0.094356 0.10849 0.12262 0.13675 0.15529 0.17384 0.19238 0.21092 0.23232 0.24947 0.26231 0.26315 0.264 0.27515 0.29635 0.29736 0.2922 0.28705 0.28719 0.28733 0.29164 0.28303 0.27202 0.26728 0.26255 0.23175 0.22148 0.21121 0.18413 0.162 0.13987 0.12434 0.1104 0.1011 0.10062 0.080463 0.090058 0.099653 0.10925 0.11884 0.13632 0.15379 0.17126 0.18025 0.1816 0.18295 0.19467 0.20404 0.21341 0.20655 0.20544 0.20433 0.19483 0.19963 0.21196 0.19601 0.18006 0.16411 0.14653 0.12896 0.1329 0.13684 0.12983 0.11668 0.11345 0.11259 0.11172 0.094669 0.081002 0.084038 0.10214 0.11915 0.10744 0.11518 0.12292 0.13854 0.15416 0.1593 0.16444 0.16958 0.17471 0.17767 0.18063 0.18359 0.1996 0.21562 0.23163 0.24764 0.26366 0.27967 0.29569 0.3117 0.32771 0.34373
0.15628 0.14845 0.14063 0.13281 0.12499 0.12363 0.12227 0.1135 0.10473 0.1064 0.12396 0.11975 0.095848 0.079626 0.085383 0.091139 0.096895 0.095728 0.09456 0.094152 0.11187 0.12958 0.15272 0.15126 0.14981 0.12134 0.11776 0.12815 0.13854 0.13467 0.13846 0.14224 0.14603 0.16149 0.17695 0.18197 0.18698 0.1958 0.20462 0.22076 0.23582 0.2391 0.23403 0.22862 0.22322 0.22148 0.22989 0.2383 0.23407 0.22984 0.22285 0.21587 0.1872 0.16853 0.14985 0.14782 0.14094 0.12032 0.09969 0.085846 0.072002 0.051546 0.030684 0.036624 0.056536 0.076447 0.096359 0.11627 0.1411 0.16592 0.19075 0.20453 0.21831 0.22652 0.23473 0.24294 0.26854 0.29415 0.31215 0.33015 0.32017 0.31019 0.30157 0.2886 0.2863 0.28364 0.26636 0.2442 0.21849 0.22406 0.22963 0.21461 0.19178 0.16894 0.14228 0.11563 0.088971 0.083719 0.078467 0.073214 0.067962 0.06271 0.081608 0.10051 0.1194 0.15647 0.17408 0.19169 0.21349 0.2267 0.21723 0.21904 0.22318 0.21726 0.21135 0.20013 0.19618 0.19921 0.18845 0.18105 0.16684 0.15263 0.148 0.14336 0.13873 0.14318 0.14764 0.14579 0.14394 0.15374 0.16326 0.16997 0.16869 0.16923 0.19858 0.21886 0.22657 0.23427 0.23732 0.21747 0.20644 0.1954 0.18436 0.17142 0.15848 0.14994 0.14139 0.136 0.1306 0.11855 0.10649 0.093999 0.081503 0.069007 0.057536 0.046064 0.03406 0.022056 0.010051 -0.0019531 -0.013958
0.1687 0.17785 0.187 0.23199 0.25753 0.28307 0.29536 0.30059 0.33464 0.3452 0.35576 0.356 0.35739 0.35878 0.35091 0.32655 0.30219 0.2871 0.272 0.2569 0.23734 0.21778 0.19823 0.17867 0.16494 0.15122 0.13749 0.12376 0.14199 0.14789 0.16029 0.17269 0.19783 0.22296 0.23659 0.25022 0.26385 0.27899 0.24007 0.22684 0.21361 0.20893 0.19028 0.17163 0.13758 0.10352 0.11001 0.1165 0.123 0.12949 0.13598 0.14247 0.16889 0.19532 0.22175 0.24817 0.24887 0.24724 0.27724 0.25033 0.22342 0.19651 0.16098 0.12545 0.089923 0.078666 0.10717 0.13567 0.16417 0.19407 0.22397 0.25387 0.26619 0.27852 0.29084 0.29823 0.30561 0.313 0.30423 0.29546 0.2867 0.26277 0.23884 0.22381 0.20878 0.19891 0.18904 0.17438 0.15973 0.14507 0.12728 0.11636 0.10594 0.1119 0.1159 0.11989 0.12628 0.14848 0.17259 0.1751 0.1776 0.18011 0.18782 0.19553 0.22179 0.22392 0.22606 0.22472 0.22339 0.22052 0.21764 0.20029 0.18294 0.17594 0.16895 0.16195 0.14998 0.138 0.13104 0.12409 0.11713 0.11261 0.1081 0.093911 0.098348 0.11595 0.11615 0.11635 0.11656 0.10992 0.10328 0.099619 0.095959 0.093503 0.10109 0.10867 0.11791 0.095509 0.073302 0.07674 0.075367 0.065817 0.070571 0.075325 0.070662 0.073523 0.076385 0.08439 0.069859 0.055329 0.057441 0.072236 0.070168 0.083498 0.09181 0.10012 0.10374 0.10736 0.11099 0.11461 0.11823
0.22444 0.20269 0.18094 0.1592 0.13745 0.11658 0.095703 0.074829 0.058798 0.037501 0.030844 0.056451 0.082058 0.10767 0.13647 0.16527 0.19407 0.21456 0.23505 0.25554 0.27075 0.28595 0.30115 0.3324 0.34618 0.33978 0.33338 0.33092 0.32846 0.326 0.3176 0.30919 0.30079 0.26508 0.22937 0.19366 0.15795 0.15719 0.15642 0.15566 0.15489 0.15413 0.15336 0.1526 0.15183 0.17968 0.20752 0.23537 0.26321 0.29105 0.30813 0.3252 0.32675 0.3283 0.32985 0.31116 0.27244 0.23373 0.19501 0.1563 0.15582 0.15534 0.15486 0.15438 0.1539 0.15342 0.15294 0.18251 0.21209 0.24166 0.27124 0.30082 0.34346 0.35319 0.36293 0.33495 0.31326 0.29158 0.26773 0.24389 0.17447 0.15181 0.12914 0.10253 0.075921 0.063695 0.051469 0.039244 0.061567 0.083891 0.087928 0.074831 0.098056 0.12128 0.13186 0.14244 0.14019 0.13795 0.13376 0.12957 0.12155 0.11353 0.1055 0.10376 0.10201 0.091528 0.081044 0.077056 0.073068 0.082614 0.088293 0.093971 0.0986 0.10323 0.12586 0.14148 0.1213 0.13388 0.15322 0.17256 0.16864 0.14673 0.15058 0.15443 0.17876 0.17444 0.16196 0.14948 0.13585 0.11517 0.094496 0.081719 0.068942 0.056165 0.036265 0.044311 0.052357 0.060404 0.069872 0.079341 0.08881 0.10963 0.13046 0.16536 0.20027 0.20778 0.21529 0.22189 0.23284 0.23611 0.23938 0.24587 0.25237 0.25445 0.25653 0.25861 0.24635 0.23408 0.22182 0.20955 0.19729
0.15899 0.16183 0.16467 0.17175 0.17882 0.18821 0.19366 0.22366 0.25366 0.26537 0.27709 0.28881 0.30053 0.31047 0.3204 0.33034 0.34232 0.35431 0.36127 0.37871 0.39616 0.4137 0.42421 0.41414 0.40534 0.42211 0.40516 0.3884 0.37164 0.34037 0.30909 0.27781 0.25206 0.22632 0.20057 0.17483 0.15234 0.12986 0.10737 0.087051 0.066732 0.046413 0.051027 0.097152 0.14328 0.16963 0.19599 0.22234 0.24988 0.27743 0.28568 0.29393 0.30218 0.2869 0.27162 0.25426 0.22764 0.19713 0.16663 0.13612 0.12922 0.12233 0.11543 0.10854 0.1351 0.16166 0.19807 0.21612 0.23417 0.27499 0.30852 0.32304 0.33552 0.34799 0.343 0.33943 0.34292 0.31716 0.29141 0.26565 0.23536 0.20507 0.17477 0.13945 0.10413 0.080418 0.056706 0.071062 0.095372 0.12723 0.15474 0.18226 0.20246 0.22266 0.2434 0.24883 0.25425 0.25824 0.26222 0.25815 0.25408 0.25001 0.23074 0.21146 0.18909 0.16671 0.14969 0.13267 0.11882 0.10498 0.091022 0.077068 0.080928 0.090525 0.10012 0.10835 0.11658 0.12344 0.1393 0.14366 0.14854 0.15341 0.15543 0.1484 0.14136 0.14341 0.14545 0.15005 0.15464 0.14983 0.14502 0.12503 0.12461 0.13648 0.14689 0.15731 0.16648 0.17565 0.18223 0.18956 0.19688 0.21789 0.21291 0.20162 0.20216 0.20269 0.20249 0.2023 0.20053 0.1801 0.15258 0.16344 0.17004 0.17665 0.16313 0.1496 0.13608 0.12256 0.10903 0.095508 0.081984
0.2326 0.22488 0.21716 0.23028 0.23008 0.22988 0.23517 0.23834 0.2415 0.24641 0.25131 0.25621 0.26392 0.27163 0.26548 0.27777 0.29063 0.2951 0.30153 0.30618 0.31082 0.31173 0.3092 0.3107 0.30078 0.29087 0.28095 0.27103 0.25875 0.24646 0.23417 0.22189 0.18365 0.16669 0.14972 0.13168 0.11363 0.095587 0.094498 0.093409 0.092321 0.091232 0.12015 0.14907 0.17419 0.1993 0.22243 0.24556 0.28461 0.28759 0.29056 0.28983 0.28909 0.31438 0.30635 0.27912 0.25202 0.23959 0.23193 0.18146 0.13098 0.076584 0.022186 0.010604 0.055291 0.099977 0.14466 0.18008 0.2155 0.25092 0.28634 0.31495 0.32695 0.33894 0.35119 0.33261 0.31403 0.29545 0.27687 0.25829 0.2397 0.21321 0.18671 0.16021 0.13371 0.10721 0.063413 0.077634 0.091854 0.10607 0.12029 0.14345 0.1666 0.18976 0.21291 0.23223 0.23817 0.24412 0.26095 0.26288 0.24982 0.23676 0.22161 0.20646 0.19131 0.17618 0.16106 0.14594 0.13116 0.11638 0.10119 0.086003 0.084059 0.094579 0.1051 0.11265 0.12019 0.12774 0.12825 0.12477 0.12129 0.1177 0.11962 0.12293 0.12524 0.12646 0.11888 0.11129 0.11824 0.12519 0.15923 0.16639 0.1548 0.16382 0.17284 0.18186 0.20522 0.22857 0.23494 0.24235 0.24376 0.231 0.22429 0.20771 0.19112 0.17718 0.16324 0.1493 0.10374 0.09258 0.081419 0.070258 0.059097 0.047936 0.036774 0.025613 0.014452 0.0032909 -0.0078702 -0.019031 -0.030193
0.27224 0.25709 0.24195 0.21105 0.18252 0.15531 0.1281 0.11656 0.10502 0.12225 0.14557 0.16889 0.19221 0.21552 0.23884 0.25753 0.27622 0.2949 0.31359 0.33228 0.35096 0.32816 0.30321 0.27826 0.25414 0.23002 0.18544 0.14086 0.14546 0.15005 0.15465 0.15925 0.16385 0.16844 0.1864 0.20436 0.22232 0.24028 0.25824 0.23793 0.2114 0.1801 0.14482 0.10954 0.11828 0.12702 0.13575 0.14449 0.17615 0.2078 0.23945 0.23161 0.23699 0.24043 0.20468 0.16892 0.13317 0.11936 0.10556 0.091747 0.12443 0.15712 0.20041 0.24371 0.26948 0.29525 0.32102 0.3116 0.2579 0.2042 0.16706 0.12992 0.092783 0.069017 0.11317 0.15731 0.20146 0.24626 0.29106 0.33586 0.32999 0.32411 0.27919 0.23426 0.18934 0.1854 0.18146 0.17752 0.17358 0.16964 0.16571 0.1923 0.21889 0.24549 0.27208 0.28575 0.26314 0.24052 0.21791 0.19529 0.17268 0.14765 0.12263 0.097609 0.072586 0.047564 0.040285 0.027517 0.01475 0.0090532 0.068093 0.095834 0.12357 0.12513 0.12661 0.1281 0.13489 0.13045 0.12602 0.12158 0.11619 0.1108 0.11408 0.11749 0.1209 0.11102 0.11443 0.11783 0.14087 0.14062 0.14415 0.15349 0.16284 0.16416 0.16548 0.1668 0.17215 0.17751 0.17147 0.16544 0.1594 0.1421 0.12479 0.10749 0.075332 0.064557 0.053782 0.046451 0.044117 0.041784 0.03945 0.041316 0.043182 0.069232 0.095282 0.12133 0.14738 0.17343 0.19948 0.22553 0.25158
0.30184 0.28923 0.27661 0.27656 0.28517 0.26107 0.23697 0.21504 0.19311 0.17117 0.15545 0.13972 0.13097 0.12221 0.11345 0.0983 0.11189 0.12918 0.14648 0.19144 0.2364 0.26441 0.29243 0.32044 0.3237 0.32696 0.3317 0.33644 0.34473 0.35302 0.32814 0.30326 0.27837 0.25349 0.22861 0.21392 0.19924 0.18455 0.16986 0.15518 0.14049 0.15907 0.17765 0.20744 0.22875 0.25007 0.25833 0.2666 0.23895 0.2113 0.18364 0.15599 0.15331 0.15062 0.14794 0.14525 0.14257 0.13988 0.1372 0.13452 0.15409 0.17366 0.19323 0.2128 0.21182 0.17842 0.14586 0.11331 0.094395 0.075481 0.097525 0.11957 0.14161 0.16366 0.19004 0.21643 0.24282 0.2692 0.27774 0.24628 0.22227 0.19826 0.16201 0.12576 0.12769 0.12963 0.13157 0.1335 0.15707 0.18063 0.2042 0.2192 0.25293 0.25162 0.22402 0.19641 0.16881 0.14121 0.12653 0.11186 0.097187 0.082513 0.067839 0.07766 0.087482 0.096264 0.10505 0.11358 0.12211 0.11269 0.10326 0.10045 0.097632 0.095072 0.077809 0.068418 0.065115 0.05355 0.040403 0.027255 0.032207 0.037158 0.042109 0.047061 0.064609 0.082157 0.099705 0.11129 0.12288 0.12939 0.1359 0.1456 0.15531 0.15079 0.14628 0.1332 0.12012 0.10704 0.088331 0.08196 0.069848 0.057735 0.050346 0.042958 0.066615 0.085449 0.10428 0.12312 0.14195 0.15558 0.16921 0.18284 0.19647 0.20866 0.23557 0.22941 0.22324 0.21707 0.2109 0.20474 0.19857
0.057804 0.059356 0.060908 0.06246 0.059827 0.078807 0.097787 0.11677 0.13731 0.15785 0.17839 0.18912 0.19986 0.21747 0.23509 0.26601 0.27852 0.29103 0.29222 0.29341 0.30473 0.33259 0.33853 0.3268 0.31508 0.29671 0.27956 0.25876 0.26131 0.23969 0.20856 0.15894 0.11577 0.088638 0.1106 0.13256 0.15452 0.17648 0.20062 0.22476 0.2489 0.27305 0.29719 0.30206 0.30692 0.29565 0.28437 0.27309 0.26181 0.22821 0.19462 0.15169 0.10877 0.11708 0.1254 0.13371 0.14202 0.15033 0.17631 0.20229 0.22827 0.25425 0.25765 0.26106 0.23545 0.20983 0.18421 0.15859 0.15816 0.15773 0.1573 0.15687 0.15644 0.15601 0.19868 0.24136 0.28404 0.3014 0.30793 0.31446 0.31186 0.25636 0.20086 0.14536 0.12252 0.099683 0.076843 0.054003 0.093152 0.1323 0.15236 0.17242 0.19248 0.20598 0.21949 0.23299 0.21473 0.1793 0.14387 0.10843 0.10363 0.09883 0.094027 0.089225 0.084423 0.079621 0.10055 0.12148 0.14241 0.13707 0.13646 0.13584 0.12962 0.11397 0.095756 0.081439 0.067122 0.049898 0.048043 0.046189 0.05193 0.057671 0.089019 0.10905 0.12807 0.14089 0.1482 0.16337 0.17854 0.18478 0.19103 0.16554 0.16002 0.15797 0.1316 0.1402 0.11868 0.097149 0.10377 0.1104 0.11702 0.12365 0.13027 0.1369 0.16229 0.18769 0.21309 0.23849 0.25745 0.26338 0.26931 0.26768 0.26606 0.26651 0.25617 0.24583 0.22291 0.19594 0.16897 0.142 0.11503
0.20257 0.22234 0.24211 0.26188 0.2678 0.27372 0.27964 0.28445 0.29112 0.29778 0.30558 0.31339 0.31715 0.3209 0.31283 0.30403 0.29522 0.28535 0.27549 0.26914 0.26753 0.24107 0.21462 0.18816 0.1617 0.14394 0.12618 0.10841 0.090653 0.072892 0.089243 0.10876 0.12828 0.14973 0.17118 0.19967 0.22816 0.24366 0.25916 0.27465 0.29303 0.28386 0.2747 0.26553 0.25636 0.23488 0.21339 0.1919 0.14201 0.092128 0.073134 0.05414 0.07892 0.1037 0.14847 0.19324 0.22708 0.26093 0.29478 0.30444 0.29219 0.27994 0.26781 0.25569 0.2279 0.2001 0.17231 0.16465 0.15698 0.14932 0.14166 0.17105 0.20043 0.22834 0.25625 0.29288 0.32951 0.35623 0.35828 0.33332 0.30641 0.28069 0.24388 0.20707 0.17026 0.16916 0.16807 0.16698 0.16588 0.16479 0.19209 0.2194 0.2467 0.24809 0.24949 0.233 0.21651 0.20002 0.18354 0.16705 0.14235 0.11765 0.092946 0.068245 0.032257 0.040618 0.048979 0.05734 0.074544 0.091748 0.10895 0.12247 0.12946 0.13646 0.13125 0.12604 0.091399 0.084494 0.077589 0.086254 0.094919 0.096179 0.097439 0.10076 0.1057 0.1123 0.11889 0.12303 0.11273 0.096956 0.07623 0.055503 0.054518 0.053534 0.05255 0.073358 0.083014 0.09267 0.10233 0.11842 0.13451 0.15061 0.17946 0.18953 0.19961 0.20316 0.20671 0.19811 0.18951 0.17615 0.16278 0.14942 0.13605 0.12269 0.10932 0.095954 0.082589 0.069223 0.055858 0.042492 0.029127
0.17605 0.20076 0.22548 0.25019 0.27491 0.29962 0.32433 0.34905 0.34498 0.34091 0.34371 0.34492 0.31296 0.28099 0.24903 0.21707 0.2151 0.21312 0.21115 0.20918 0.20721 0.20524 0.23348 0.26172 0.28996 0.31819 0.33123 0.30185 0.27248 0.2431 0.21372 0.18435 0.1804 0.17646 0.17251 0.16857 0.16462 0.16067 0.19761 0.23455 0.27149 0.25766 0.22534 0.19302 0.1607 0.15855 0.1564 0.15424 0.15209 0.14994 0.17137 0.1928 0.21424 0.23567 0.22351 0.17778 0.13206 0.14359 0.15513 0.16666 0.1782 0.18973 0.19061 0.19148 0.19235 0.19323 0.1941 0.19193 0.18977 0.1876 0.18543 0.18327 0.22771 0.27215 0.31659 0.33594 0.30952 0.2831 0.25667 0.23025 0.22983 0.22941 0.229 0.22858 0.22816 0.22233 0.21649 0.21066 0.20483 0.199 0.19317 0.18923 0.18528 0.18134 0.1774 0.17346 0.21582 0.25818 0.30054 0.28895 0.27522 0.27065 0.23558 0.20051 0.16543 0.15678 0.14812 0.13947 0.13081 0.15275 0.17468 0.19662 0.1899 0.17828 0.16665 0.14855 0.13046 0.11944 0.11859 0.11038 0.1019 0.08853 0.089501 0.090471 0.095627 0.10078 0.094028 0.087274 0.086686 0.086516 0.0738 0.075248 0.076695 0.088868 0.10978 0.12512 0.13279 0.14046 0.13929 0.13813 0.14349 0.14885 0.13882 0.12879 0.11877 0.10874 0.098716 0.086782 0.074848 0.062914 0.05098 0.052657 0.050009 0.047361 0.074193 0.10098 0.13023 0.16108 0.19194 0.2228 0.25366
0.13105 0.13693 0.14282 0.16614 0.18947 0.2128 0.22847 0.24415 0.25982 0.2755 0.27582 0.27615 0.30098 0.33385 0.31673 0.29962 0.27647 0.25331 0.23016 0.20664 0.19575 0.18485 0.15692 0.15032 0.14372 0.15398 0.18332 0.21267 0.2409 0.26914 0.28601 0.29261 0.29921 0.29637 0.26325 0.23013 0.20565 0.18117 0.15669 0.13924 0.12179 0.13104 0.14028 0.14953 0.15877 0.17279 0.18681 0.20083 0.21485 0.19944 0.16778 0.13612 0.10446 0.10105 0.097642 0.094231 0.09082 0.12943 0.16803 0.18756 0.17393 0.16031 0.14668 0.13306 0.13322 0.13339 0.13355 0.13372 0.15565 0.17758 0.19952 0.21845 0.23739 0.21755 0.19772 0.17788 0.17776 0.17764 0.17752 0.1774 0.17728 0.2022 0.22713 0.25206 0.27699 0.26884 0.24066 0.21249 0.18432 0.15615 0.14663 0.1371 0.12758 0.11806 0.18868 0.21211 0.21931 0.2397 0.21457 0.18943 0.16116 0.13288 0.10461 0.057847 0.068769 0.07969 0.090612 0.10153 0.10984 0.11815 0.12645 0.13476 0.14306 0.12541 0.10775 0.090093 0.079286 0.068478 0.071853 0.075227 0.086278 0.082615 0.086118 0.08962 0.093692 0.076628 0.065274 0.053919 0.025019 0.016237 0.007456 0.02025 0.034068 0.047885 0.055679 0.063472 0.071265 0.09152 0.11177 0.12875 0.14572 0.14644 0.14717 0.092956 0.081047 0.069137 0.061551 0.053965 0.04638 0.049856 0.053332 0.056808 0.060284 0.06376 0.067236 0.070712 0.074188 0.077665 0.081141 0.084617 0.088093
[truncated: 14,707,133 more chars]
