# Supplementary material for: Localization of Scattering Objects Using Neural Networks
Source: Sensors (Basel). 2020 Dec 22;21(1):11. doi: 10.3390/s21010011 (PMC7792608; doi:10.3390/s21010011)
Supplement: Supplementary file 1 [file sensors-21-00011-s001.zip › Supplementary meterials/Txt/NearFieldData_4_reduced_newangle_rev20_dec.txt]

0.18682 0.14337 0.1166 0.12156 0.15634 0.20591 0.26045 0.31501 0.36653 0.41271 0.45159 0.4816 0.50164 0.51143 0.51173 0.50468 0.49382 0.48373 0.47885 0.48178 0.49186 0.50524 0.51636 0.51981 0.51165 0.49006 0.45545 0.41033 0.35902 0.30745 0.26297 0.23336 0.22363 0.23204 0.25141 0.27436 0.29606 0.31411 0.32764 0.3367 0.34177 0.34354 0.34264 0.33963 0.33492 0.32879 0.32137 0.31275 0.30299 0.29215 0.28031 0.26764 0.25435 0.24071 0.22708 0.21385 0.20147 0.19043 0.18118 0.17413 0.16958 0.16765 0.16825 0.17113 0.17589 0.18209 0.18929 0.19708 0.20513 0.21316 0.22095 0.22835 0.23523 0.24151 0.24715 0.2521 0.25636 0.25993 0.26283 0.26507 0.26668 0.26771 0.26817 0.26812 0.26759 0.26663 0.26528 0.26357 0.26156 0.25927 0.25675 0.25404 0.25116 0.24816 0.24507 0.24192 0.23874 0.23555 0.23239 0.22926 0.22621 0.22324 0.22038 0.21764 0.21504 0.21259 0.21029 0.20817 0.20622 0.20446 0.20288 0.20149 0.20029 0.19928 0.19845 0.1978 0.19733 0.19704 0.19691 0.19693 0.19711 0.19743 0.19789 0.19847 0.19916 0.19997 0.20087 0.20186 0.20293 0.20408 0.20529 0.20656 0.20788 0.20925 0.21065 0.21208 0.21354 0.21502 0.21652 0.21802 0.21954 0.22106 0.22257 0.22408 0.22559 0.22709 0.22857 0.23004 0.2315 0.23293 0.23435 0.23574 0.23712 0.23847 0.23979 0.24109 0.24237 0.24361 0.24483 0.24603 0.24719
0.61332 0.61677 0.61137 0.59793 0.57759 0.55178 0.52213 0.49044 0.45857 0.42834 0.40137 0.37901 0.36213 0.35103 0.34536 0.34415 0.34592 0.34884 0.35102 0.35071 0.34669 0.33849 0.32666 0.31284 0.29959 0.28977 0.28555 0.28736 0.29367 0.30162 0.30813 0.31064 0.30756 0.29824 0.28294 0.26266 0.23898 0.21396 0.18996 0.1695 0.15484 0.1473 0.14666 0.15129 0.15909 0.16829 0.17779 0.18705 0.19592 0.20445 0.21268 0.22062 0.22817 0.2351 0.2411 0.24584 0.24898 0.25023 0.24937 0.24627 0.24091 0.23338 0.22387 0.21269 0.20027 0.18714 0.17401 0.16169 0.15114 0.14336 0.13922 0.13922 0.14335 0.15104 0.16144 0.17364 0.18681 0.20027 0.2135 0.22611 0.2378 0.24836 0.25764 0.26555 0.27204 0.27707 0.28066 0.28283 0.28363 0.28311 0.28135 0.27843 0.27443 0.26945 0.26357 0.25691 0.24955 0.24159 0.23313 0.22427 0.21511 0.20573 0.19623 0.18669 0.17721 0.16788 0.15877 0.14997 0.14157 0.13365 0.12629 0.11955 0.11352 0.10824 0.10376 0.10011 0.097287 0.095269 0.094009 0.093436 0.093466 0.094003 0.094948 0.096206 0.097687 0.099312 0.10101 0.10272 0.1044 0.10601 0.1075 0.10887 0.11008 0.11112 0.11199 0.11268 0.11318 0.1135 0.11363 0.11358 0.11336 0.11296 0.11241 0.1117 0.11086 0.10988 0.10877 0.10756 0.10626 0.10486 0.1034 0.10188 0.10032 0.098724 0.097117 0.095511 0.093922 0.092365 0.090856 0.089411 0.088046
0.20601 0.27498 0.34419 0.4094 0.46816 0.51877 0.55998 0.59089 0.61085 0.61954 0.61699 0.60364 0.58045 0.54908 0.51208 0.4731 0.43695 0.40914 0.39445 0.39463 0.40696 0.42528 0.44238 0.45194 0.44938 0.43205 0.39916 0.35153 0.29147 0.2227 0.15143 0.093305 0.091769 0.14593 0.21124 0.27277 0.32573 0.3679 0.39822 0.41636 0.4226 0.4177 0.4028 0.37933 0.34892 0.31329 0.27419 0.23332 0.19224 0.15238 0.11498 0.081162 0.052159 0.030398 0.022666 0.029924 0.040101 0.04833 0.053825 0.05673 0.057456 0.056486 0.054299 0.051332 0.047957 0.044496 0.041263 0.038637 0.037139 0.037416 0.040058 0.045319 0.053055 0.06289 0.074396 0.087164 0.10082 0.11501 0.1294 0.14369 0.15757 0.17078 0.18305 0.19416 0.20392 0.21216 0.21874 0.22356 0.22655 0.22767 0.22691 0.22428 0.21983 0.21363 0.20575 0.19632 0.18545 0.17328 0.15997 0.14569 0.13061 0.11495 0.098954 0.082948 0.067416 0.053208 0.042003 0.036748 0.039714 0.049152 0.061834 0.075795 0.090088 0.10423 0.11797 0.13112 0.14357 0.15526 0.16612 0.17611 0.18522 0.19342 0.20072 0.20711 0.2126 0.21722 0.22098 0.22391 0.22605 0.22742 0.22808 0.22805 0.22738 0.22613 0.22433 0.22205 0.21932 0.21622 0.21278 0.20906 0.20512 0.20101 0.1968 0.19253 0.18825 0.18403 0.17991 0.17595 0.17219 0.16867 0.16544 0.16254 0.15998 0.1578 0.15601 0.15462 0.15364 0.15304 0.15283 0.15297 0.15345
0.41954 0.36244 0.30715 0.26192 0.23657 0.23724 0.25997 0.29419 0.33036 0.36245 0.38739 0.4043 0.4141 0.41927 0.42346 0.4306 0.44354 0.46273 0.48571 0.50776 0.52327 0.52706 0.51532 0.48625 0.44047 0.38136 0.31576 0.25573 0.22024 0.22606 0.26657 0.32056 0.37226 0.41302 0.43838 0.44633 0.43652 0.40983 0.36809 0.31383 0.25011 0.18035 0.10851 0.042785 0.048628 0.10721 0.16217 0.20839 0.24427 0.26917 0.28304 0.28637 0.28011 0.2656 0.24455 0.21902 0.19149 0.16498 0.1432 0.13009 0.12808 0.13606 0.15015 0.16634 0.18174 0.19457 0.20383 0.20898 0.20982 0.20638 0.19882 0.1874 0.17248 0.15442 0.13364 0.11056 0.085646 0.059423 0.032896 0.013461 0.030652 0.058182 0.086397 0.11422 0.14116 0.16686 0.191 0.21327 0.23343 0.25122 0.26645 0.27893 0.28854 0.29516 0.29873 0.29923 0.29666 0.29107 0.28256 0.27124 0.25727 0.24083 0.22214 0.20145 0.17902 0.15518 0.13029 0.10485 0.079652 0.056408 0.040025 0.040514 0.057262 0.080245 0.10488 0.12959 0.1537 0.17682 0.19869 0.21913 0.23798 0.25514 0.27051 0.28403 0.29565 0.30536 0.31314 0.31901 0.32299 0.32511 0.32543 0.32401 0.32093 0.31626 0.31009 0.30252 0.29365 0.28358 0.27243 0.26032 0.24736 0.23367 0.21939 0.20464 0.18958 0.17435 0.15913 0.14411 0.12954 0.11572 0.10303 0.091999 0.083243 0.077451 0.075158 0.076477 0.081004 0.088006 0.096706 0.10646 0.11677
0.53631 0.54389 0.54096 0.52886 0.50944 0.48489 0.45767 0.43027 0.40504 0.38402 0.36863 0.35949 0.35629 0.35787 0.3625 0.36815 0.37282 0.37479 0.37286 0.36663 0.35662 0.34442 0.33258 0.3241 0.32146 0.32552 0.33496 0.34667 0.35673 0.3614 0.35764 0.34345 0.31793 0.28138 0.2355 0.18397 0.1348 0.10692 0.12309 0.17049 0.22617 0.27932 0.3248 0.35972 0.38238 0.39197 0.38844 0.37239 0.34496 0.30775 0.26271 0.21199 0.15784 0.10256 0.048431 0.0087515 0.051494 0.092393 0.12654 0.15313 0.17179 0.18251 0.18557 0.18153 0.17118 0.15552 0.13581 0.11362 0.091147 0.072025 0.062198 0.066603 0.082203 0.10257 0.12363 0.1433 0.16042 0.17432 0.18456 0.19088 0.19314 0.19133 0.18548 0.17575 0.16232 0.14547 0.12551 0.10283 0.077832 0.051023 0.023187 0.0098475 0.03755 0.066998 0.096059 0.12413 0.15074 0.17543 0.19782 0.21755 0.23432 0.24788 0.25805 0.26467 0.26769 0.26707 0.26284 0.25511 0.244 0.22969 0.21242 0.19244 0.17004 0.14554 0.11929 0.09164 0.062998 0.033924 0.0085426 0.027949 0.056922 0.085665 0.11357 0.14029 0.16556 0.18913 0.21082 0.23044 0.24785 0.26293 0.2756 0.28581 0.29351 0.29871 0.30143 0.30171 0.29961 0.29522 0.28863 0.27997 0.26936 0.25693 0.24285 0.22726 0.21032 0.1922 0.17306 0.15308 0.13242 0.11124 0.089724 0.068042 0.046418 0.025318 0.0089591 0.021007 0.040902 0.060882 0.080369 0.099178 0.1172
0.26314 0.31273 0.36751 0.42091 0.469 0.50939 0.5407 0.56221 0.57369 0.57534 0.56766 0.55151 0.52804 0.49883 0.46602 0.43248 0.40191 0.3786 0.3664 0.36701 0.37864 0.39642 0.41416 0.42603 0.42746 0.41547 0.38874 0.34754 0.29362 0.23037 0.16388 0.10889 0.10172 0.14916 0.21269 0.27424 0.32721 0.36822 0.39536 0.40769 0.40512 0.3883 0.3586 0.31795 0.26884 0.2143 0.15811 0.1062 0.072239 0.07774 0.10979 0.14502 0.17515 0.19751 0.21126 0.21645 0.21375 0.2043 0.1896 0.17149 0.15203 0.13348 0.11807 0.1075 0.10221 0.10101 0.10164 0.10187 0.10003 0.095134 0.086795 0.075066 0.0604 0.043771 0.027674 0.02138 0.033782 0.053337 0.073968 0.093911 0.11231 0.12861 0.14241 0.15346 0.1616 0.16676 0.16894 0.16823 0.16476 0.15871 0.1503 0.13984 0.12766 0.11423 0.1002 0.086536 0.07478 0.067199 0.066209 0.072602 0.084833 0.10059 0.11805 0.13595 0.15344 0.16991 0.18484 0.19784 0.20859 0.21681 0.22229 0.22489 0.22452 0.22114 0.21478 0.20553 0.19355 0.17907 0.16238 0.1439 0.12418 0.10406 0.084904 0.069217 0.061128 0.064291 0.0774 0.096135 0.11725 0.13894 0.16019 0.18034 0.19895 0.21567 0.23026 0.24252 0.25229 0.25949 0.26405 0.26595 0.26522 0.2619 0.25608 0.24787 0.2374 0.22486 0.21041 0.19429 0.17674 0.15804 0.13854 0.11865 0.098982 0.080513 0.064979 0.055383 0.055024 0.063846 0.078426 0.095696 0.11392
0.1905 0.20922 0.23988 0.28141 0.33213 0.39016 0.45352 0.51989 0.58643 0.6496 0.70502 0.74743 0.77084 0.76886 0.73528 0.66496 0.55499 0.40596 0.2235 0.036913 0.20609 0.41015 0.58315 0.70422 0.75758 0.73497 0.63744 0.4756 0.26852 0.051983 0.19648 0.3967 0.55506 0.66033 0.71009 0.70924 0.66806 0.59976 0.51794 0.43463 0.35929 0.29895 0.25873 0.24089 0.24258 0.25625 0.27366 0.28872 0.29799 0.30028 0.296 0.28672 0.27462 0.2621 0.25131 0.24378 0.24017 0.24022 0.24305 0.24749 0.25245 0.25704 0.26064 0.26288 0.26357 0.2627 0.26033 0.25657 0.25158 0.24554 0.23862 0.23099 0.22279 0.21418 0.20526 0.19617 0.18698 0.17778 0.16863 0.15959 0.15071 0.14203 0.13357 0.12536 0.11741 0.10975 0.10239 0.095321 0.088566 0.082128 0.076012 0.070224 0.064774 0.059669 0.054923 0.05055 0.046571 0.043007 0.039885 0.037232 0.035073 0.033426 0.032294 0.031667 0.031511 0.031778 0.032409 0.03334 0.034509 0.03586 0.037346 0.038926 0.04057 0.042251 0.04395 0.045652 0.047345 0.04902 0.05067 0.052291 0.053879 0.055431 0.056945 0.058421 0.059858 0.061255 0.062613 0.063932 0.065213 0.066456 0.067661 0.068831 0.069965 0.071065 0.072131 0.073164 0.074166 0.075137 0.076079 0.076991 0.077876 0.078733 0.079565 0.080371 0.081152 0.08191 0.082645 0.083357 0.084049 0.084719 0.085369 0.086 0.086611 0.087205 0.087781 0.088339 0.088881 0.089408 0.089918 0.090414 0.090894
0.36276 0.37241 0.381 0.38831 0.39425 0.39889 0.40255 0.40586 0.40973 0.41532 0.42378 0.43592 0.4518 0.4704 0.48951 0.50595 0.51593 0.51569 0.50213 0.47362 0.43088 0.37798 0.32364 0.28205 0.26867 0.28685 0.32297 0.35997 0.3865 0.3973 0.39145 0.37083 0.33876 0.29893 0.2548 0.20993 0.16945 0.14236 0.13975 0.16204 0.19696 0.23271 0.26192 0.28043 0.28627 0.27914 0.26014 0.23143 0.19586 0.15663 0.11697 0.079829 0.047849 0.023742 0.013166 0.016403 0.018988 0.018759 0.021376 0.032382 0.049983 0.071048 0.093468 0.1157 0.13654 0.15503 0.17047 0.18237 0.19045 0.19459 0.19485 0.19141 0.18458 0.17471 0.16227 0.14777 0.13179 0.11503 0.098331 0.08289 0.070425 0.063227 0.063163 0.069941 0.081378 0.095237 0.11002 0.12485 0.13919 0.15274 0.16529 0.17673 0.18699 0.19604 0.20388 0.21052 0.21599 0.22033 0.22359 0.22582 0.22709 0.22746 0.22698 0.22574 0.22379 0.22119 0.21802 0.21435 0.21022 0.20571 0.20087 0.19577 0.19046 0.185 0.17944 0.17384 0.16825 0.16272 0.15731 0.15207 0.14705 0.1423 0.13786 0.13379 0.13012 0.12689 0.12415 0.1219 0.12018 0.11899 0.11833 0.11819 0.11855 0.11939 0.12066 0.12234 0.12438 0.12673 0.12937 0.13225 0.13533 0.13857 0.14195 0.14544 0.149 0.15263 0.15629 0.15996 0.16365 0.16732 0.17097 0.17458 0.17816 0.18169 0.18516 0.18858 0.19193 0.19521 0.19842 0.20156 0.20463
0.33717 0.36413 0.39089 0.41734 0.44331 0.46849 0.49239 0.51431 0.53331 0.54821 0.55763 0.56007 0.55412 0.53861 0.51304 0.47794 0.43559 0.39084 0.35193 0.32988 0.33347 0.36183 0.40445 0.44837 0.4828 0.50011 0.49555 0.46698 0.41455 0.34043 0.24842 0.14357 0.031795 0.080718 0.18766 0.28329 0.3626 0.42166 0.45783 0.46991 0.45811 0.42406 0.37062 0.30171 0.22212 0.13779 0.061164 0.063594 0.13183 0.19801 0.25326 0.29513 0.32284 0.33659 0.33739 0.32684 0.30695 0.27998 0.24829 0.21422 0.18003 0.14785 0.11978 0.097848 0.083788 0.078022 0.078833 0.083341 0.089168 0.094969 0.10015 0.10449 0.10795 0.11049 0.11205 0.11256 0.11193 0.11012 0.10715 0.10315 0.0984 0.093364 0.088705 0.085285 0.08405 0.085781 0.090815 0.098944 0.10957 0.12197 0.13543 0.14936 0.16328 0.17679 0.18959 0.20142 0.21209 0.22145 0.22941 0.23589 0.24086 0.24429 0.24621 0.24663 0.24562 0.24323 0.23955 0.23464 0.22861 0.22155 0.21357 0.20476 0.19523 0.18509 0.17443 0.16337 0.152 0.14043 0.12876 0.11708 0.10551 0.094157 0.08316 0.07268 0.06293 0.054205 0.046918 0.041604 0.038801 0.038755 0.041178 0.045401 0.05073 0.056632 0.062754 0.068868 0.07483 0.080547 0.08596 0.09103 0.095733 0.10006 0.10399 0.10754 0.11069 0.11347 0.11588 0.11792 0.11961 0.12096 0.12198 0.1227 0.12312 0.12325 0.12313 0.12275 0.12215 0.12133 0.12031 0.11911 0.11775
0.53 0.52036 0.50857 0.49508 0.48042 0.46506 0.44943 0.43385 0.41842 0.40302 0.38731 0.37081 0.35322 0.33481 0.31701 0.30304 0.29776 0.30605 0.32963 0.36529 0.40608 0.44381 0.47079 0.48075 0.46932 0.43446 0.37658 0.2989 0.20844 0.12342 0.10804 0.18341 0.27483 0.35599 0.41755 0.45452 0.46446 0.44713 0.40431 0.33972 0.259 0.17081 0.096137 0.10075 0.17271 0.24947 0.31485 0.36356 0.39342 0.40405 0.39653 0.37311 0.337 0.29218 0.24338 0.19616 0.1573 0.1342 0.13033 0.14015 0.15426 0.16612 0.1727 0.1732 0.16824 0.15942 0.14912 0.14029 0.13593 0.13803 0.14666 0.16012 0.17607 0.19239 0.20751 0.22033 0.23018 0.23663 0.23951 0.23874 0.23438 0.22652 0.2153 0.2009 0.18351 0.16335 0.14064 0.11564 0.088642 0.059958 0.029962 0.0032433 0.033091 0.064948 0.096675 0.12784 0.15803 0.18688 0.21403 0.23915 0.26195 0.28217 0.29961 0.3141 0.32552 0.3338 0.3389 0.34083 0.33965 0.33545 0.32833 0.31846 0.30601 0.29116 0.27413 0.25515 0.23445 0.21227 0.18884 0.16442 0.13924 0.11355 0.0876 0.061694 0.03639 0.014822 0.021145 0.043914 0.067515 0.090607 0.11287 0.13414 0.1543 0.1733 0.19105 0.20751 0.22267 0.23648 0.24896 0.2601 0.26991 0.27842 0.28564 0.29162 0.29639 0.3 0.3025 0.30394 0.30438 0.30388 0.30249 0.30028 0.29732 0.29366 0.28937 0.28452 0.27917 0.27338 0.26722 0.26074 0.25402
0.31325 0.34545 0.37575 0.40281 0.42579 0.44427 0.45815 0.46765 0.47325 0.47572 0.47599 0.47512 0.47418 0.47396 0.47482 0.47647 0.47785 0.47724 0.47255 0.4617 0.44316 0.41643 0.38268 0.34528 0.31032 0.28613 0.28007 0.29297 0.31774 0.34405 0.36287 0.36786 0.35534 0.32405 0.27496 0.21137 0.14026 0.082526 0.097063 0.16443 0.23565 0.29698 0.34275 0.36992 0.37715 0.36466 0.334 0.28789 0.23004 0.16508 0.0993 0.049649 0.066514 0.11494 0.15889 0.19197 0.21235 0.2198 0.21521 0.20048 0.17852 0.15349 0.13119 0.11882 0.12128 0.13622 0.15674 0.17685 0.19283 0.2026 0.20513 0.20014 0.18789 0.169 0.14443 0.11532 0.083055 0.049617 0.022175 0.034114 0.065925 0.098249 0.12852 0.1558 0.17953 0.19935 0.21502 0.22641 0.2335 0.23631 0.23491 0.22944 0.22007 0.20701 0.1905 0.17085 0.14838 0.12352 0.096811 0.069136 0.042717 0.027595 0.041654 0.069077 0.098871 0.12858 0.15726 0.18428 0.20919 0.23159 0.25116 0.26763 0.28078 0.29048 0.29661 0.29915 0.29811 0.29356 0.28561 0.27441 0.26017 0.2431 0.22348 0.20157 0.17769 0.15213 0.12524 0.097351 0.06884 0.04026 0.014217 0.022193 0.049362 0.076942 0.10382 0.12963 0.15416 0.17721 0.19863 0.21829 0.2361 0.25198 0.26587 0.27774 0.28757 0.29538 0.30117 0.30499 0.30689 0.30693 0.30519 0.30175 0.29671 0.29016 0.28222 0.273 0.2626 0.25117 0.2388 0.22563 0.21179
0.46436 0.437 0.40976 0.38454 0.36329 0.34779 0.3394 0.33866 0.34504 0.35703 0.37236 0.38842 0.4025 0.41206 0.41502 0.41004 0.39703 0.37768 0.35608 0.33884 0.33366 0.34548 0.37283 0.40849 0.44324 0.46877 0.47868 0.46879 0.43704 0.38342 0.30997 0.22096 0.12502 0.064185 0.13082 0.22756 0.31655 0.38887 0.43949 0.46537 0.46536 0.44008 0.39191 0.32491 0.24479 0.16027 0.092385 0.09899 0.16298 0.2297 0.28441 0.32229 0.3415 0.34192 0.32487 0.29279 0.24916 0.19843 0.14657 0.10323 0.085417 0.10077 0.12998 0.15744 0.17718 0.18726 0.18762 0.17941 0.16486 0.14729 0.13119 0.12176 0.12263 0.13301 0.14861 0.16477 0.17808 0.1864 0.18854 0.18402 0.17288 0.1556 0.13298 0.10612 0.076443 0.046337 0.024814 0.037179 0.065429 0.094329 0.12104 0.14447 0.164 0.17929 0.19016 0.19657 0.19863 0.19654 0.19059 0.18111 0.16849 0.15315 0.13557 0.11627 0.095908 0.075472 0.056841 0.044249 0.044316 0.057144 0.076223 0.097355 0.1187 0.13932 0.15863 0.17619 0.19167 0.20478 0.21528 0.22298 0.22774 0.22947 0.22813 0.22373 0.21632 0.20601 0.19295 0.17734 0.15942 0.13949 0.11789 0.09507 0.071694 0.049127 0.031735 0.03165 0.049075 0.071903 0.09574 0.11925 0.14183 0.16307 0.18271 0.20051 0.21629 0.22992 0.24128 0.2503 0.25693 0.26116 0.263 0.26249 0.25969 0.25468 0.24756 0.23846 0.2275 0.21484 0.20063 0.18504 0.16826
0.52208 0.55006 0.57025 0.58259 0.58727 0.58468 0.57533 0.5599 0.53912 0.5138 0.4848 0.45306 0.41977 0.38652 0.35567 0.33066 0.31582 0.31504 0.32943 0.35592 0.38824 0.41906 0.44149 0.44978 0.43982 0.40937 0.35825 0.28853 0.20506 0.11938 0.081341 0.14568 0.23401 0.315 0.37927 0.42166 0.43922 0.43095 0.39776 0.34242 0.26959 0.18656 0.10871 0.088999 0.1501 0.22527 0.29129 0.34112 0.37163 0.38179 0.37224 0.34505 0.30355 0.25218 0.19666 0.14489 0.10936 0.10426 0.12434 0.1509 0.17325 0.1878 0.19435 0.19472 0.19196 0.18969 0.19096 0.19698 0.20661 0.21712 0.22532 0.22848 0.22463 0.21274 0.1927 0.16535 0.13274 0.09916 0.074753 0.076903 0.10514 0.14289 0.18078 0.21455 0.24178 0.26099 0.27126 0.27217 0.26377 0.24647 0.22103 0.18849 0.15012 0.10737 0.061935 0.017708 0.0356 0.080347 0.12312 0.16215 0.19639 0.22505 0.24756 0.26357 0.27293 0.27566 0.27197 0.26222 0.24691 0.22666 0.20222 0.17449 0.14458 0.11406 0.085696 0.065469 0.063251 0.080259 0.10663 0.13558 0.16417 0.19094 0.21506 0.23597 0.25325 0.26663 0.27592 0.28102 0.2819 0.27859 0.27123 0.25999 0.24512 0.22693 0.20581 0.18223 0.1568 0.13034 0.10416 0.080668 0.064857 0.063801 0.078145 0.10102 0.1271 0.15376 0.1797 0.20414 0.22655 0.24654 0.26382 0.27817 0.28944 0.2975 0.30232 0.30386 0.30217 0.29732 0.28942 0.27862 0.26509
0.58994 0.62371 0.65443 0.68024 0.69891 0.70779 0.70387 0.68389 0.64455 0.5829 0.49697 0.38684 0.25754 0.13654 0.15829 0.30329 0.45306 0.57206 0.6369 0.62924 0.539 0.37007 0.16137 0.2094 0.45832 0.66857 0.78401 0.77574 0.64072 0.405 0.13901 0.22177 0.43591 0.54937 0.53776 0.42238 0.2912 0.32283 0.47738 0.59484 0.61539 0.53429 0.39137 0.29716 0.37535 0.52227 0.62806 0.65801 0.61408 0.52342 0.43536 0.40785 0.45264 0.52281 0.57615 0.59545 0.58026 0.53923 0.48512 0.43133 0.38931 0.36626 0.3633 0.37599 0.39734 0.42057 0.44053 0.45394 0.45932 0.45673 0.44746 0.43357 0.41746 0.40143 0.38732 0.37622 0.36845 0.36364 0.361 0.35956 0.35843 0.35688 0.35441 0.35072 0.34568 0.33929 0.33164 0.32287 0.31315 0.30267 0.2916 0.28012 0.26838 0.25653 0.24469 0.23296 0.22144 0.2102 0.19929 0.18878 0.17869 0.16906 0.15991 0.15125 0.14311 0.13548 0.12837 0.12179 0.11571 0.11015 0.10509 0.10052 0.096436 0.092812 0.089632 0.086877 0.084521 0.08254 0.080906 0.07959 0.078563 0.077796 0.07726 0.076927 0.076771 0.076768 0.076894 0.07713 0.077456 0.077857 0.078318 0.078827 0.079373 0.079946 0.080539 0.081143 0.081755 0.082368 0.082979 0.083584 0.084182 0.084768 0.085342 0.085902 0.086447 0.086977 0.08749 0.087986 0.088466 0.088928 0.089373 0.089801 0.090212 0.090607 0.090986 0.091348 0.091695 0.092027 0.092344 0.092646 0.092935
0.44938 0.45821 0.46549 0.47047 0.47224 0.46976 0.46188 0.44755 0.42595 0.397 0.36214 0.32572 0.29699 0.29021 0.31668 0.37345 0.446 0.5176 0.57302 0.59925 0.58656 0.53036 0.43372 0.31232 0.21105 0.21889 0.31278 0.39843 0.43424 0.4052 0.31154 0.1662 0.026364 0.19268 0.34653 0.45263 0.49569 0.47145 0.3873 0.26352 0.1499 0.17457 0.29296 0.39886 0.46446 0.4819 0.45216 0.38203 0.28205 0.16461 0.043397 0.076883 0.17765 0.25701 0.31077 0.33793 0.34019 0.32158 0.28802 0.24693 0.20689 0.17672 0.16246 0.16285 0.1705 0.17817 0.18196 0.18093 0.17595 0.16883 0.16162 0.15602 0.15305 0.15297 0.15546 0.16002 0.16619 0.17362 0.182 0.19096 0.20003 0.20867 0.21627 0.22226 0.22612 0.22748 0.22608 0.22181 0.21469 0.20486 0.19254 0.17806 0.16178 0.14413 0.12558 0.10668 0.088077 0.070698 0.056033 0.046553 0.044973 0.051132 0.061876 0.074418 0.087239 0.099588 0.11108 0.12152 0.13081 0.13891 0.14582 0.15156 0.15618 0.15974 0.16231 0.16397 0.16481 0.16489 0.16433 0.1632 0.16159 0.1596 0.15731 0.15481 0.15218 0.14951 0.14687 0.14433 0.14198 0.13986 0.13803 0.13655 0.13544 0.13473 0.13444 0.13457 0.13512 0.13607 0.13741 0.13911 0.14113 0.14344 0.14601 0.14879 0.15176 0.15487 0.1581 0.16143 0.16481 0.16824 0.17168 0.17512 0.17853 0.18192 0.18526 0.18854 0.19176 0.1949 0.19797 0.20094 0.20383
0.58192 0.58934 0.59302 0.5922 0.58613 0.57397 0.55493 0.52824 0.49327 0.44966 0.39757 0.33834 0.27617 0.22232 0.20157 0.23697 0.31616 0.41363 0.51106 0.59439 0.65113 0.67031 0.64372 0.56758 0.44403 0.28224 0.10216 0.11092 0.27853 0.41176 0.48889 0.49868 0.43883 0.31626 0.14645 0.055797 0.25286 0.43127 0.56826 0.64906 0.6663 0.62032 0.5185 0.3738 0.20293 0.030972 0.15212 0.30052 0.41593 0.4914 0.52479 0.51808 0.4767 0.40873 0.32455 0.23751 0.16858 0.15043 0.18673 0.24084 0.29072 0.3292 0.35483 0.36855 0.37229 0.36819 0.35813 0.34346 0.32503 0.3034 0.27922 0.25365 0.22874 0.20763 0.19432 0.19211 0.20157 0.21995 0.24299 0.26675 0.28827 0.30557 0.31747 0.3234 0.32325 0.31729 0.30603 0.29014 0.27038 0.24753 0.22234 0.19549 0.16757 0.13907 0.11045 0.082201 0.055269 0.033056 0.029108 0.047711 0.072936 0.099468 0.12604 0.15213 0.17743 0.20166 0.22459 0.24597 0.26561 0.28331 0.29891 0.31229 0.32333 0.33199 0.33821 0.34201 0.3434 0.34244 0.33922 0.33383 0.3264 0.31707 0.30597 0.29327 0.27914 0.26372 0.2472 0.22974 0.21149 0.19262 0.17328 0.15362 0.13376 0.11384 0.093993 0.074327 0.054975 0.036117 0.018278 0.0079723 0.020892 0.037285 0.053458 0.069064 0.084004 0.098228 0.11171 0.12443 0.13639 0.14757 0.15799 0.16765 0.17656 0.18474 0.19219 0.19895 0.20503 0.21045 0.21525 0.21944 0.22305
0.44731 0.44256 0.43872 0.43622 0.43543 0.43661 0.43985 0.44504 0.45185 0.45963 0.46741 0.47382 0.47705 0.47486 0.46464 0.44369 0.40974 0.36184 0.30224 0.24059 0.20291 0.22498 0.30042 0.39397 0.48033 0.54323 0.57149 0.5584 0.50207 0.40573 0.27748 0.12955 0.026893 0.16769 0.2856 0.36699 0.40422 0.3946 0.34064 0.24959 0.13327 0.034369 0.13962 0.25639 0.35004 0.41141 0.43572 0.42211 0.3734 0.2955 0.19679 0.088131 0.038631 0.1356 0.22322 0.28923 0.32928 0.34188 0.32823 0.29206 0.23977 0.1816 0.1359 0.13009 0.16474 0.21116 0.25129 0.27752 0.28698 0.27954 0.25708 0.22346 0.18488 0.15116 0.13604 0.14756 0.17713 0.21129 0.24143 0.26303 0.27391 0.27334 0.26164 0.23985 0.20963 0.17309 0.13292 0.093065 0.06201 0.058366 0.083062 0.11583 0.14765 0.17561 0.1986 0.21619 0.22834 0.23525 0.23728 0.23486 0.22847 0.21857 0.20561 0.18998 0.17203 0.15205 0.13031 0.10706 0.082572 0.057233 0.031964 0.014114 0.029941 0.056018 0.082935 0.10954 0.13531 0.15986 0.18285 0.20397 0.22294 0.23953 0.25355 0.26483 0.27329 0.27884 0.28147 0.28121 0.27812 0.27228 0.26383 0.25293 0.23975 0.2245 0.20739 0.18865 0.16851 0.1472 0.12497 0.10204 0.07866 0.055069 0.031577 0.0095452 0.016975 0.039111 0.061068 0.082333 0.10272 0.12212 0.14042 0.15755 0.17344 0.18804 0.20133 0.21327 0.22387 0.23311 0.24102 0.2476 0.25289
0.35648 0.35247 0.35236 0.35591 0.36246 0.371 0.38021 0.38865 0.39481 0.39735 0.39524 0.38815 0.37684 0.36368 0.35313 0.35119 0.36333 0.39103 0.43023 0.47278 0.50919 0.53053 0.52967 0.5021 0.44677 0.36693 0.27204 0.1854 0.16192 0.22285 0.3065 0.37564 0.41545 0.41976 0.38807 0.32512 0.24229 0.16556 0.1537 0.22127 0.30759 0.38063 0.42774 0.44348 0.42685 0.3803 0.30904 0.2203 0.12267 0.029432 0.072907 0.14987 0.20933 0.24788 0.26508 0.26294 0.24564 0.21934 0.19173 0.17079 0.16147 0.16211 0.16603 0.16682 0.16134 0.1503 0.13844 0.1339 0.14374 0.1673 0.19756 0.22703 0.25007 0.26289 0.26325 0.25025 0.2242 0.18656 0.13994 0.089127 0.049589 0.066314 0.11616 0.16753 0.21312 0.24986 0.27595 0.29042 0.293 0.284 0.2643 0.23519 0.19832 0.15565 0.10951 0.063548 0.032684 0.055393 0.09699 0.13784 0.17467 0.20626 0.23199 0.25157 0.26496 0.27232 0.27396 0.27029 0.26179 0.24901 0.23252 0.21293 0.19091 0.1672 0.14275 0.11894 0.098001 0.08366 0.080464 0.089819 0.1082 0.13121 0.15595 0.18071 0.20443 0.22638 0.24603 0.26295 0.27682 0.28738 0.29446 0.29795 0.2978 0.29403 0.28672 0.276 0.26206 0.24513 0.2255 0.20351 0.17954 0.15406 0.12766 0.10122 0.076335 0.056625 0.049662 0.060038 0.080872 0.10546 0.1309 0.15596 0.17998 0.20255 0.2234 0.24232 0.25917 0.27383 0.28624 0.29635 0.30415
0.45011 0.46214 0.47077 0.47633 0.47927 0.48013 0.47952 0.47808 0.47642 0.47503 0.47422 0.47403 0.47411 0.47372 0.47171 0.46661 0.45684 0.4409 0.41784 0.3878 0.35277 0.31757 0.29051 0.28156 0.29578 0.32785 0.36579 0.39744 0.4133 0.40699 0.37527 0.31813 0.23879 0.14452 0.059854 0.10104 0.19549 0.27941 0.34121 0.37499 0.37803 0.35063 0.29593 0.21978 0.13106 0.053042 0.088182 0.16788 0.23555 0.28224 0.30432 0.30107 0.27431 0.22819 0.16941 0.10927 0.075583 0.10043 0.14729 0.18776 0.21336 0.22151 0.21267 0.18992 0.15942 0.13194 0.12271 0.13889 0.16954 0.20075 0.22398 0.23473 0.23107 0.21302 0.18242 0.14323 0.10368 0.082711 0.10055 0.1415 0.1854 0.22334 0.25099 0.26603 0.2674 0.25506 0.22985 0.1934 0.148 0.096755 0.045964 0.037158 0.084394 0.13462 0.17971 0.2171 0.24523 0.26322 0.27071 0.26781 0.25509 0.23346 0.20415 0.16861 0.12853 0.085901 0.044433 0.02694 0.059322 0.098892 0.13636 0.16984 0.19843 0.22156 0.2389 0.25031 0.25583 0.25561 0.24994 0.2392 0.22384 0.20442 0.18154 0.15593 0.12849 0.10051 0.074412 0.055849 0.054765 0.071928 0.097412 0.12513 0.15256 0.17848 0.20212 0.22296 0.24058 0.25469 0.26504 0.2715 0.27398 0.27246 0.26702 0.25776 0.24486 0.22856 0.20915 0.18695 0.16236 0.13583 0.10791 0.079407 0.052024 0.032018 0.036559 0.060112 0.087932 0.11611 0.14346 0.16939 0.19351
0.36801 0.35381 0.34448 0.3409 0.34334 0.35139 0.36397 0.3795 0.3961 0.41174 0.42437 0.43207 0.43319 0.42669 0.41251 0.39222 0.36967 0.35146 0.34575 0.35851 0.38896 0.42952 0.46976 0.49976 0.51158 0.49984 0.46199 0.39846 0.31296 0.2137 0.12208 0.11283 0.19473 0.28479 0.3573 0.40292 0.4174 0.40019 0.35438 0.28729 0.21301 0.16119 0.17308 0.23456 0.30355 0.35886 0.39128 0.39696 0.37563 0.32971 0.26377 0.18393 0.097128 0.011136 0.069791 0.13742 0.18874 0.22148 0.2353 0.2319 0.21484 0.18959 0.16339 0.1444 0.13825 0.14322 0.15193 0.15746 0.15614 0.14769 0.13506 0.12448 0.12386 0.13705 0.16005 0.18555 0.20728 0.22094 0.22387 0.21482 0.19384 0.16223 0.12277 0.081508 0.056818 0.076734 0.11954 0.16368 0.20207 0.23131 0.24944 0.25537 0.24885 0.23034 0.20092 0.16222 0.11629 0.065465 0.012887 0.041787 0.092659 0.13915 0.17934 0.21174 0.23531 0.24941 0.25386 0.24889 0.23508 0.21338 0.18499 0.15144 0.11461 0.077428 0.047423 0.046388 0.074117 0.10803 0.14073 0.1699 0.19444 0.21373 0.22744 0.23547 0.23787 0.23486 0.22679 0.21413 0.19745 0.17742 0.15486 0.13083 0.10682 0.085349 0.070823 0.068842 0.080255 0.099842 0.12267 0.14595 0.16819 0.18846 0.20615 0.22081 0.23211 0.23983 0.24383 0.24403 0.24044 0.23315 0.2223 0.20811 0.19088 0.17097 0.14887 0.12517 0.10082 0.077403 0.058414 0.050894 0.059862
0.63871 0.63899 0.63214 0.61631 0.5895 0.54968 0.495 0.42435 0.33832 0.24235 0.16045 0.1671 0.2697 0.3963 0.51244 0.5968 0.63107 0.60056 0.49798 0.33079 0.16208 0.26447 0.49848 0.69289 0.79231 0.76714 0.61415 0.35966 0.056745 0.22946 0.43026 0.50182 0.43664 0.28607 0.23799 0.38941 0.51435 0.51439 0.37621 0.16751 0.24905 0.48227 0.6165 0.59828 0.43354 0.20522 0.25902 0.48487 0.61322 0.59487 0.44896 0.2809 0.32492 0.49553 0.59584 0.577 0.46498 0.36206 0.40294 0.52504 0.6013 0.58793 0.50433 0.42554 0.44344 0.53831 0.62032 0.63992 0.59206 0.50577 0.43848 0.44575 0.51616 0.59463 0.64408 0.65172 0.61979 0.55867 0.48271 0.40796 0.35081 0.32425 0.33015 0.3576 0.39269 0.42573 0.45182 0.46935 0.47877 0.4816 0.4798 0.4752 0.46925 0.46282 0.45629 0.44963 0.44259 0.4349 0.42629 0.41663 0.40588 0.39413 0.38153 0.36827 0.35457 0.34065 0.32675 0.31303 0.29967 0.28681 0.27455 0.26296 0.25211 0.242 0.23266 0.22407 0.2162 0.20903 0.2025 0.19658 0.19121 0.18633 0.18191 0.17788 0.1742 0.17084 0.16773 0.16487 0.1622 0.1597 0.15735 0.15513 0.15301 0.15098 0.14903 0.14715 0.14533 0.14355 0.14182 0.14013 0.13846 0.13683 0.13522 0.13364 0.13208 0.13055 0.12903 0.12753 0.12606 0.1246 0.12316 0.12173 0.12033 0.11894 0.11757 0.11622 0.11489 0.11358 0.11228 0.111 0.10974
0.27136 0.27478 0.28356 0.29873 0.32088 0.35 0.38541 0.42568 0.46865 0.5113 0.54975 0.57924 0.59428 0.58911 0.55848 0.49902 0.41156 0.30643 0.22027 0.23171 0.33407 0.4457 0.52073 0.53533 0.48027 0.364 0.22733 0.20073 0.32255 0.4401 0.48849 0.44778 0.32374 0.14966 0.11618 0.2815 0.40183 0.4371 0.37978 0.24476 0.071234 0.13886 0.29124 0.38087 0.39017 0.32177 0.19579 0.055221 0.12418 0.23634 0.29712 0.29942 0.2533 0.1853 0.14282 0.16109 0.19873 0.21699 0.20951 0.18949 0.18044 0.19456 0.21748 0.22834 0.21593 0.18021 0.13333 0.10799 0.13679 0.1911 0.23925 0.26785 0.27172 0.25025 0.20612 0.14478 0.076912 0.053564 0.11571 0.18663 0.24772 0.29299 0.3193 0.32538 0.31169 0.28016 0.23387 0.17669 0.11286 0.046589 0.018404 0.078702 0.13209 0.17705 0.21294 0.23992 0.25878 0.27075 0.2773 0.27991 0.27991 0.27827 0.27558 0.27204 0.26752 0.2617 0.2542 0.24466 0.23286 0.21868 0.20217 0.18352 0.16305 0.14123 0.11868 0.096334 0.07572 0.059752 0.05324 0.059122 0.073874 0.092594 0.11252 0.13234 0.15138 0.16927 0.18582 0.20089 0.21443 0.22642 0.23686 0.24581 0.25331 0.25943 0.26425 0.26785 0.27033 0.27178 0.27229 0.27197 0.27091 0.26919 0.26692 0.26419 0.26106 0.25764 0.25398 0.25017 0.24627 0.24235 0.23845 0.23464 0.23096 0.22745 0.22414 0.22107 0.21826 0.21574 0.2135 0.21157 0.20994
0.37689 0.39488 0.41413 0.43424 0.45458 0.47425 0.49209 0.50657 0.51589 0.51793 0.51049 0.49151 0.45962 0.41511 0.36166 0.30982 0.2808 0.29806 0.35972 0.44031 0.51411 0.56175 0.5699 0.53214 0.45107 0.342 0.2429 0.2225 0.28375 0.34691 0.36565 0.32469 0.22702 0.092985 0.09106 0.2324 0.34312 0.39823 0.38848 0.31891 0.21319 0.14274 0.20729 0.31309 0.38719 0.40779 0.37129 0.28648 0.17369 0.085717 0.13831 0.22602 0.28295 0.29742 0.27 0.20839 0.1248 0.033658 0.053613 0.12293 0.16864 0.18764 0.18119 0.15428 0.1156 0.079999 0.072667 0.09628 0.12421 0.14243 0.14645 0.13621 0.11514 0.09175 0.08252 0.099589 0.13148 0.16325 0.18652 0.19691 0.19254 0.17366 0.14259 0.10459 0.072134 0.072005 0.10564 0.14701 0.18382 0.21108 0.22647 0.22921 0.21966 0.19909 0.16947 0.13316 0.092755 0.050872 0.011247 0.030429 0.064664 0.094137 0.11822 0.13698 0.15093 0.16092 0.16796 0.17308 0.17709 0.1805 0.18345 0.18571 0.18681 0.18617 0.18323 0.17752 0.16872 0.15667 0.14141 0.1231 0.10207 0.078787 0.053987 0.029433 0.017215 0.036429 0.06296 0.090005 0.11634 0.14136 0.16466 0.18593 0.2049 0.22141 0.23533 0.24659 0.25517 0.2611 0.26443 0.26527 0.26373 0.25997 0.25416 0.24647 0.2371 0.22626 0.21414 0.20095 0.18692 0.17225 0.15716 0.1419 0.12672 0.11189 0.097785 0.084847 0.073684 0.065083 0.059899 0.058692 0.061295
0.28521 0.29169 0.30181 0.31589 0.33415 0.35663 0.38306 0.41277 0.44461 0.4768 0.50685 0.53154 0.54699 0.54882 0.53263 0.49467 0.43304 0.35001 0.25837 0.20141 0.24597 0.36165 0.48674 0.58832 0.646 0.64677 0.5855 0.46617 0.30263 0.12364 0.11167 0.26213 0.37367 0.42047 0.39515 0.30252 0.1585 0.02773 0.19139 0.33791 0.43553 0.46957 0.43581 0.34058 0.1993 0.033846 0.13194 0.27403 0.37395 0.41997 0.40872 0.34536 0.24295 0.12527 0.083203 0.17693 0.26735 0.32357 0.33859 0.31384 0.25799 0.18887 0.14269 0.16189 0.21964 0.27269 0.30276 0.30399 0.27766 0.2315 0.18204 0.15895 0.18388 0.23584 0.28659 0.32101 0.33227 0.31864 0.28255 0.23097 0.178 0.15055 0.17249 0.22606 0.28348 0.32998 0.35839 0.36553 0.35097 0.31657 0.26635 0.20709 0.15117 0.12363 0.1463 0.19801 0.25341 0.30121 0.33636 0.35653 0.36099 0.35017 0.32537 0.28857 0.2423 0.18955 0.13409 0.082693 0.057169 0.083117 0.12848 0.17389 0.21458 0.24884 0.27595 0.29566 0.30804 0.31337 0.31206 0.30463 0.29162 0.27363 0.25122 0.22497 0.19544 0.16319 0.12878 0.092815 0.056138 0.021954 0.02723 0.062536 0.099096 0.13476 0.16882 0.20078 0.23022 0.25679 0.28018 0.30015 0.3165 0.32912 0.33793 0.3429 0.34409 0.34158 0.33551 0.32605 0.31342 0.29787 0.27967 0.25912 0.23653 0.21225 0.18661 0.16 0.13286 0.10577 0.079637 0.056502 0.041824
0.31494 0.31718 0.32025 0.32358 0.32665 0.32914 0.33104 0.33286 0.33574 0.34151 0.35247 0.37075 0.3974 0.43155 0.47013 0.50812 0.53916 0.55628 0.55281 0.52345 0.46579 0.38242 0.28586 0.21319 0.22987 0.32256 0.42509 0.50106 0.53186 0.50863 0.43105 0.30736 0.1566 0.077902 0.21096 0.34323 0.43336 0.46848 0.44508 0.36798 0.24931 0.10771 0.055901 0.1847 0.28905 0.35244 0.36949 0.34189 0.27786 0.19208 0.11188 0.10167 0.15854 0.21167 0.23997 0.2406 0.21923 0.18916 0.17046 0.17812 0.20416 0.22903 0.23882 0.22755 0.19607 0.1531 0.12154 0.13479 0.1851 0.24091 0.28418 0.30583 0.30161 0.27098 0.21694 0.14688 0.0818 0.092977 0.16712 0.24314 0.30448 0.34394 0.35772 0.34461 0.30579 0.24463 0.16668 0.081961 0.052422 0.1307 0.21426 0.28574 0.33931 0.37158 0.3809 0.36728 0.33219 0.27835 0.20954 0.13027 0.046132 0.043904 0.12531 0.19999 0.26362 0.31348 0.34781 0.36573 0.36726 0.35319 0.325 0.28469 0.23472 0.17789 0.11759 0.060218 0.041742 0.087542 0.14108 0.19061 0.23357 0.26878 0.29564 0.31396 0.32386 0.32569 0.32003 0.30759 0.28918 0.26571 0.23815 0.20757 0.17518 0.14255 0.11218 0.088625 0.079374 0.08884 0.11147 0.13977 0.16954 0.19866 0.22596 0.25069 0.27234 0.29051 0.30492 0.31535 0.32169 0.32385 0.32185 0.31576 0.3057 0.29187 0.2745 0.25389 0.2304 0.20444 0.17647 0.14708 0.11708
0.39418 0.42144 0.44776 0.47268 0.49563 0.51589 0.53257 0.54463 0.55089 0.55009 0.541 0.5226 0.49442 0.45698 0.41265 0.36692 0.33 0.31615 0.33544 0.38341 0.44468 0.5028 0.54416 0.55845 0.53882 0.48245 0.39106 0.27139 0.13719 0.061622 0.16883 0.2772 0.35131 0.38068 0.36182 0.29811 0.20157 0.10975 0.14317 0.25784 0.36484 0.44011 0.47295 0.45968 0.40268 0.30989 0.19477 0.086507 0.10729 0.20652 0.28956 0.34102 0.35646 0.33672 0.2868 0.21516 0.13405 0.069896 0.088184 0.14672 0.19565 0.22584 0.23656 0.23092 0.21473 0.19534 0.17973 0.17154 0.16934 0.16878 0.16656 0.16284 0.16124 0.16662 0.181 0.20135 0.22169 0.23604 0.23993 0.23099 0.20919 0.17743 0.14294 0.12041 0.12731 0.16071 0.20291 0.24124 0.26866 0.28128 0.27734 0.25689 0.22172 0.17564 0.12603 0.090575 0.099254 0.14318 0.1939 0.2389 0.27271 0.29245 0.29681 0.28568 0.26 0.22167 0.1735 0.11967 0.069074 0.055199 0.095589 0.14678 0.1941 0.23327 0.26217 0.27965 0.28531 0.27932 0.2624 0.23569 0.20068 0.1591 0.11281 0.0638 0.014722 0.03624 0.082716 0.12555 0.16342 0.19541 0.22089 0.23948 0.25104 0.25565 0.25359 0.24527 0.23125 0.21219 0.18881 0.16191 0.13233 0.10106 0.06951 0.041197 0.030827 0.050524 0.079403 0.10896 0.13717 0.16318 0.18646 0.20661 0.22334 0.23643 0.24572 0.25111 0.25257 0.25012 0.24385 0.23389 0.22043
0.47976 0.46733 0.45368 0.4393 0.42477 0.41065 0.39757 0.3862 0.37722 0.37134 0.36924 0.3714 0.37797 0.38856 0.402 0.41629 0.42861 0.4356 0.43372 0.41995 0.39272 0.35317 0.30723 0.26819 0.25592 0.28127 0.33148 0.38417 0.42137 0.43139 0.40816 0.35095 0.26473 0.16274 0.092329 0.14958 0.24761 0.32925 0.37906 0.39058 0.36305 0.30078 0.21316 0.11807 0.079378 0.14886 0.22692 0.28226 0.30659 0.29806 0.2593 0.1967 0.12015 0.050347 0.069738 0.13086 0.17752 0.20147 0.20135 0.18014 0.1457 0.11368 0.10842 0.13491 0.17015 0.19649 0.20561 0.19456 0.16442 0.1209 0.080315 0.083303 0.13083 0.18465 0.22824 0.25418 0.25868 0.24058 0.20117 0.14416 0.076832 0.038287 0.098442 0.16915 0.22958 0.27331 0.29643 0.29699 0.27496 0.23207 0.1717 0.09856 0.020362 0.066317 0.14394 0.21222 0.26627 0.30258 0.31899 0.31473 0.29045 0.24808 0.19065 0.12209 0.047375 0.033658 0.10755 0.17583 0.2338 0.27841 0.30757 0.32016 0.31603 0.29595 0.26152 0.2151 0.15973 0.099644 0.046008 0.055649 0.11065 0.16593 0.21449 0.25372 0.28209 0.29882 0.3037 0.29709 0.27983 0.25321 0.21891 0.17909 0.13668 0.096768 0.071123 0.077342 0.10803 0.1453 0.18147 0.21348 0.23988 0.25984 0.27297 0.27917 0.2786 0.27158 0.25866 0.2405 0.21796 0.19205 0.16408 0.13586 0.11022 0.091915 0.087023 0.097521 0.11846 0.14397 0.17039 0.19569 0.21864
0.53652 0.50765 0.47092 0.42537 0.37034 0.30605 0.23518 0.16855 0.14219 0.19367 0.29016 0.39772 0.49837 0.57758 0.6211 0.61574 0.55193 0.42826 0.26371 0.17878 0.34081 0.55155 0.71073 0.77334 0.71658 0.54332 0.28548 0.056761 0.27633 0.43655 0.46465 0.36163 0.20045 0.24009 0.41625 0.50695 0.45183 0.25485 0.056797 0.33988 0.55633 0.62412 0.51777 0.26494 0.074156 0.37601 0.57295 0.60277 0.46071 0.20574 0.18188 0.42407 0.55565 0.52734 0.36416 0.20238 0.31415 0.47633 0.52415 0.4427 0.30555 0.29853 0.42723 0.50945 0.48322 0.38093 0.32789 0.4113 0.50889 0.52347 0.44925 0.36548 0.39584 0.50362 0.56744 0.5384 0.44266 0.38386 0.45265 0.56514 0.61882 0.58086 0.47908 0.40428 0.45092 0.56493 0.64681 0.65265 0.58345 0.47519 0.39728 0.41509 0.50087 0.58613 0.63493 0.63835 0.60146 0.53598 0.45669 0.3804 0.32582 0.30802 0.32564 0.3616 0.39902 0.42848 0.44693 0.45538 0.45694 0.45529 0.45343 0.45296 0.45394 0.45537 0.45581 0.45394 0.44883 0.44007 0.42768 0.412 0.3936 0.37316 0.35141 0.32904 0.30672 0.28502 0.26444 0.24542 0.22826 0.21322 0.20043 0.18992 0.18163 0.17541 0.17102 0.16819 0.16662 0.16602 0.16611 0.16668 0.16753 0.16851 0.16951 0.17044 0.17125 0.17188 0.17232 0.17255 0.17257 0.17238 0.17198 0.17139 0.17062 0.16967 0.16857 0.16732 0.16595 0.16446 0.16287 0.16118 0.15942
0.47098 0.48867 0.50521 0.51972 0.53112 0.53808 0.53907 0.53235 0.51611 0.48874 0.44927 0.39839 0.34032 0.28655 0.25984 0.28196 0.34435 0.41788 0.47658 0.50189 0.48335 0.42251 0.34172 0.2975 0.34212 0.43283 0.49961 0.50243 0.42845 0.28962 0.1324 0.1403 0.25938 0.3188 0.29011 0.18154 0.062503 0.1835 0.31732 0.37963 0.35099 0.24127 0.10799 0.16631 0.29906 0.36941 0.3513 0.25012 0.097278 0.091175 0.22725 0.30288 0.29824 0.21906 0.093552 0.070532 0.18217 0.24603 0.24422 0.18494 0.10763 0.11563 0.18626 0.22725 0.21633 0.16211 0.11085 0.14189 0.20752 0.24325 0.22959 0.17078 0.10143 0.11974 0.1994 0.25776 0.26969 0.23075 0.15137 0.070039 0.11372 0.20409 0.26729 0.28759 0.26218 0.19708 0.10531 0.028638 0.11158 0.19664 0.25667 0.28582 0.28319 0.25158 0.19622 0.12373 0.041215 0.044383 0.12647 0.19928 0.25789 0.29854 0.31884 0.31793 0.2965 0.25675 0.2021 0.13686 0.065818 0.0092324 0.076356 0.13876 0.19182 0.23381 0.26407 0.28288 0.2913 0.291 0.28404 0.2726 0.25885 0.24461 0.2312 0.21929 0.20888 0.19943 0.19013 0.1801 0.16863 0.15524 0.13976 0.12227 0.1032 0.083373 0.064472 0.050173 0.046976 0.057533 0.07631 0.098287 0.1211 0.14365 0.1653 0.18569 0.20456 0.22174 0.23715 0.25071 0.26243 0.2723 0.28039 0.28674 0.29144 0.29458 0.29626 0.29659 0.29568 0.29364 0.29059 0.28664 0.28191
0.39501 0.38821 0.37977 0.36971 0.35825 0.34602 0.33421 0.32489 0.32104 0.32614 0.34301 0.37229 0.41157 0.45565 0.49739 0.52854 0.54068 0.52657 0.48215 0.40979 0.32452 0.26588 0.28499 0.36359 0.44075 0.47621 0.45054 0.36169 0.22829 0.12662 0.20803 0.32957 0.39788 0.3894 0.30693 0.18631 0.16048 0.28298 0.39832 0.44869 0.41825 0.31554 0.17767 0.13559 0.24996 0.35006 0.38542 0.34713 0.24589 0.10624 0.048516 0.17319 0.25574 0.28248 0.25514 0.18843 0.11189 0.089313 0.13504 0.17643 0.19296 0.18883 0.17697 0.16862 0.16389 0.15491 0.13849 0.12526 0.13487 0.16723 0.20113 0.21819 0.20875 0.17164 0.11574 0.075728 0.11163 0.17666 0.2288 0.2539 0.24659 0.2074 0.14233 0.066225 0.062701 0.14139 0.21413 0.26511 0.28763 0.27919 0.24103 0.17781 0.097941 0.034783 0.10115 0.18375 0.2522 0.29912 0.32053 0.31518 0.28432 0.23141 0.16176 0.082815 0.029328 0.096049 0.17018 0.23302 0.28031 0.30989 0.32119 0.31492 0.2929 0.2577 0.21243 0.16045 0.10525 0.051542 0.026815 0.066989 0.11203 0.15248 0.18709 0.21559 0.23814 0.25506 0.26675 0.2736 0.27591 0.27395 0.26786 0.25778 0.24384 0.22617 0.205 0.18062 0.15341 0.12391 0.092848 0.061566 0.03452 0.031684 0.056986 0.088244 0.11979 0.15015 0.17864 0.20479 0.22826 0.24882 0.26631 0.28064 0.29178 0.29976 0.30465 0.30659 0.30571 0.30221 0.29631 0.28821 0.27817
0.3677 0.3644 0.36145 0.36011 0.362 0.3689 0.38244 0.40359 0.43223 0.46699 0.50519 0.54304 0.57582 0.59805 0.60379 0.58717 0.54313 0.46865 0.36488 0.24271 0.15233 0.21026 0.34677 0.47335 0.5566 0.5774 0.52703 0.40894 0.24189 0.096391 0.20529 0.35827 0.45318 0.4673 0.39723 0.25614 0.070918 0.12348 0.29017 0.39868 0.43026 0.38161 0.26539 0.1101 0.083443 0.22551 0.32588 0.36315 0.33536 0.25656 0.16144 0.1313 0.19464 0.25716 0.28083 0.2625 0.21861 0.18454 0.19413 0.2305 0.25538 0.24948 0.2133 0.16779 0.15773 0.20093 0.25575 0.28814 0.2834 0.23972 0.16746 0.10233 0.12843 0.2095 0.27887 0.31509 0.31045 0.26518 0.18633 0.089554 0.062437 0.15682 0.24554 0.30717 0.33368 0.32243 0.2754 0.19855 0.10103 0.017021 0.11693 0.21248 0.28768 0.33561 0.35232 0.3369 0.29135 0.22021 0.13008 0.029058 0.07514 0.173 0.2574 0.32204 0.36243 0.37611 0.36271 0.32389 0.26304 0.18497 0.095434 0.0022071 0.093222 0.18021 0.25537 0.31471 0.35549 0.37625 0.37683 0.35823 0.32249 0.27242 0.21149 0.1437 0.074546 0.032494 0.082204 0.14364 0.199 0.24534 0.28137 0.30658 0.32107 0.3254 0.32054 0.30776 0.28852 0.26442 0.23713 0.20836 0.1799 0.15368 0.13187 0.11683 0.11046 0.11294 0.12249 0.13656 0.15309 0.1707 0.18857 0.20617 0.22311 0.23907 0.25373 0.26677 0.27789 0.2868 0.29324 0.29698 0.29786
0.42623 0.43139 0.43428 0.43467 0.43242 0.42758 0.42048 0.41188 0.40308 0.39605 0.39329 0.39736 0.40999 0.43106 0.45809 0.48635 0.50961 0.521 0.51403 0.48383 0.4289 0.35383 0.27511 0.23117 0.26033 0.33505 0.40581 0.44282 0.43125 0.36769 0.2606 0.13971 0.12768 0.24302 0.3487 0.40738 0.40689 0.34831 0.24635 0.14155 0.14837 0.24947 0.33668 0.37812 0.36526 0.30159 0.19977 0.080526 0.059265 0.15805 0.22894 0.25988 0.25039 0.20778 0.14653 0.092101 0.086639 0.11916 0.14583 0.15463 0.14944 0.14218 0.14472 0.15698 0.16759 0.16538 0.14528 0.1104 0.078913 0.090714 0.13854 0.18697 0.2192 0.22714 0.20772 0.1623 0.096814 0.033484 0.082303 0.15858 0.22138 0.26126 0.27289 0.25444 0.20758 0.13721 0.051357 0.045528 0.1356 0.21443 0.27317 0.30582 0.3091 0.28272 0.22926 0.15385 0.063748 0.034453 0.12863 0.21285 0.27947 0.32301 0.34014 0.32986 0.29346 0.2343 0.15741 0.069079 0.024403 0.11495 0.19704 0.26497 0.31451 0.34292 0.34907 0.33334 0.29757 0.24473 0.17875 0.10427 0.028553 0.05683 0.12962 0.19497 0.24925 0.29022 0.31664 0.32811 0.32503 0.3085 0.28018 0.24219 0.19708 0.14789 0.099151 0.062096 0.064226 0.099927 0.14203 0.18185 0.21671 0.24546 0.26756 0.28284 0.29136 0.29334 0.28911 0.2791 0.26382 0.24381 0.2197 0.1922 0.16222 0.131 0.10069 0.075908 0.066028 0.077847 0.10384 0.13507 0.16724
0.47435 0.48921 0.50234 0.51326 0.52139 0.52606 0.52652 0.52195 0.51153 0.49456 0.4706 0.43985 0.40361 0.36525 0.33131 0.31213 0.3182 0.35194 0.40452 0.46182 0.50986 0.53667 0.53306 0.49365 0.41825 0.31369 0.1994 0.13553 0.19267 0.28221 0.34326 0.35617 0.31559 0.22741 0.11623 0.11135 0.23699 0.35637 0.43641 0.46303 0.43238 0.35091 0.23725 0.14015 0.16914 0.27134 0.35624 0.39799 0.3894 0.33311 0.23906 0.12236 0.017848 0.11631 0.20398 0.2585 0.2761 0.25911 0.21527 0.1576 0.10724 0.096277 0.12357 0.15448 0.17416 0.18161 0.18145 0.17943 0.17847 0.17681 0.17019 0.15581 0.13578 0.12009 0.12408 0.15075 0.18626 0.21639 0.23184 0.22764 0.2027 0.1603 0.11104 0.085894 0.1186 0.17566 0.22773 0.2629 0.27531 0.26276 0.2263 0.17052 0.10606 0.070137 0.11456 0.18327 0.24401 0.28666 0.30619 0.30057 0.2704 0.21883 0.15191 0.083243 0.069367 0.13262 0.20363 0.26326 0.30478 0.32469 0.32167 0.29631 0.25101 0.18988 0.11933 0.056949 0.075391 0.14361 0.20978 0.2643 0.30307 0.32387 0.3259 0.30958 0.27646 0.229 0.17048 0.10503 0.04093 0.048593 0.11127 0.17109 0.22237 0.26263 0.2904 0.30494 0.30621 0.29477 0.27171 0.23853 0.19705 0.14928 0.097394 0.043738 0.014063 0.064228 0.11298 0.15706 0.19527 0.22673 0.25087 0.2674 0.27625 0.2776 0.27176 0.25925 0.24069 0.21679 0.18835 0.15626 0.12149
0.42776 0.42466 0.42226 0.42094 0.42103 0.42279 0.42634 0.43166 0.43847 0.44622 0.454 0.4605 0.46399 0.46236 0.45328 0.43455 0.40464 0.36383 0.31608 0.27251 0.25393 0.27871 0.33954 0.41251 0.47604 0.51431 0.51663 0.47764 0.39802 0.28523 0.15648 0.081829 0.16993 0.27065 0.33521 0.35138 0.31704 0.23905 0.13742 0.093535 0.18537 0.28928 0.3628 0.39198 0.37252 0.30805 0.20964 0.099358 0.079456 0.17452 0.25662 0.3033 0.30845 0.27321 0.20468 0.11495 0.031821 0.08892 0.16301 0.21151 0.22838 0.21379 0.17371 0.12165 0.088319 0.10974 0.15476 0.18969 0.20255 0.19051 0.15694 0.11312 0.087786 0.11287 0.16108 0.20262 0.22497 0.22301 0.19635 0.14909 0.092608 0.06673 0.11212 0.17378 0.22429 0.2541 0.25875 0.23731 0.19211 0.12908 0.063193 0.066528 0.13566 0.2028 0.25378 0.28243 0.28571 0.26328 0.21744 0.15298 0.078814 0.043262 0.1101 0.18377 0.24468 0.28646 0.30556 0.30057 0.27218 0.22301 0.15749 0.082509 0.032216 0.095355 0.169 0.23211 0.27925 0.30721 0.31438 0.30068 0.2675 0.21748 0.15436 0.082973 0.019353 0.074287 0.14397 0.20528 0.25429 0.28843 0.30621 0.30714 0.2917 0.26125 0.2179 0.1643 0.10353 0.038877 0.026643 0.089426 0.14695 0.19676 0.23691 0.26605 0.28338 0.28869 0.28228 0.26493 0.23786 0.20259 0.16096 0.11517 0.068388 0.032227 0.050012 0.092385 0.13441 0.17224 0.2044 0.22999 0.24852
0.36754 0.32258 0.27313 0.22172 0.17545 0.15169 0.17188 0.23143 0.31092 0.39676 0.47928 0.54927 0.59693 0.61209 0.58555 0.5115 0.39223 0.25324 0.20954 0.35094 0.53116 0.6676 0.71921 0.66478 0.506 0.27239 0.086031 0.26768 0.41571 0.44102 0.33637 0.15115 0.18484 0.38391 0.4921 0.45573 0.27572 0.03748 0.30441 0.52926 0.61337 0.5267 0.29228 0.064956 0.34385 0.54625 0.58707 0.45509 0.19312 0.1193 0.38182 0.51914 0.4939 0.32422 0.11336 0.24644 0.41943 0.46599 0.37804 0.22241 0.21266 0.35049 0.42423 0.38829 0.2844 0.24623 0.33173 0.40103 0.38692 0.31323 0.28043 0.34348 0.40499 0.39637 0.33077 0.29755 0.35749 0.42534 0.42541 0.35819 0.30531 0.35728 0.44364 0.46809 0.40916 0.32588 0.34058 0.44143 0.50674 0.48132 0.38661 0.32973 0.40539 0.51331 0.55008 0.49144 0.38501 0.35584 0.45489 0.56119 0.59019 0.52733 0.41717 0.36797 0.44624 0.55805 0.61667 0.59482 0.50595 0.39835 0.3514 0.40315 0.49128 0.55718 0.57997 0.55991 0.5072 0.43608 0.36298 0.30722 0.28782 0.30822 0.3508 0.39508 0.4285 0.44602 0.44804 0.43859 0.42369 0.40948 0.40044 0.39807 0.40096 0.40603 0.41006 0.41056 0.4061 0.39619 0.38101 0.3612 0.33765 0.31133 0.28323 0.25427 0.22529 0.19706 0.17029 0.14565 0.12387 0.10576 0.09217 0.083841 0.080906 0.082595 0.087518 0.094276 0.10181 0.10942 0.11671 0.12345 0.12951
0.47572 0.46813 0.4565 0.44059 0.42044 0.39661 0.3706 0.34527 0.3254 0.31727 0.32638 0.3538 0.3946 0.43981 0.47903 0.50209 0.50046 0.46945 0.41194 0.34528 0.30912 0.34083 0.41753 0.48611 0.50829 0.466 0.36207 0.22673 0.15457 0.22564 0.29916 0.30274 0.22698 0.11107 0.15042 0.28916 0.37822 0.38181 0.30232 0.19469 0.21008 0.32964 0.41136 0.40623 0.31387 0.18037 0.16225 0.27723 0.35376 0.34424 0.25027 0.10695 0.095701 0.21768 0.28122 0.26461 0.17717 0.051779 0.089502 0.18443 0.22163 0.19661 0.13066 0.088645 0.13111 0.17437 0.17808 0.14857 0.12435 0.14299 0.17343 0.17735 0.14946 0.1205 0.14053 0.1868 0.21005 0.19077 0.1376 0.10493 0.15411 0.21738 0.24343 0.21755 0.14925 0.093842 0.14844 0.22892 0.27144 0.2584 0.19324 0.10642 0.11139 0.20397 0.27624 0.29851 0.26458 0.18438 0.094133 0.11732 0.21339 0.28643 0.31412 0.29166 0.22533 0.13226 0.068472 0.13587 0.22305 0.28498 0.31192 0.30249 0.26062 0.19393 0.1134 0.048809 0.09447 0.17173 0.23919 0.28959 0.31972 0.32829 0.31564 0.28358 0.23537 0.1759 0.1133 0.070302 0.091752 0.14754 0.20377 0.25158 0.28791 0.31168 0.32308 0.32312 0.31345 0.29609 0.27323 0.24704 0.21948 0.19217 0.16633 0.14262 0.1212 0.10177 0.083752 0.066495 0.049645 0.033821 0.023336 0.028221 0.04508 0.065977 0.08834 0.11118 0.13391 0.15608 0.17731 0.19731 0.21582
0.34945 0.36583 0.38577 0.40901 0.43499 0.46277 0.49104 0.51799 0.54133 0.5582 0.56525 0.55878 0.53508 0.49118 0.42617 0.34393 0.26025 0.21859 0.26441 0.36133 0.4549 0.51282 0.51652 0.46034 0.35726 0.25651 0.25899 0.35869 0.44841 0.47203 0.41169 0.27658 0.10939 0.14044 0.28539 0.3654 0.35366 0.25369 0.099611 0.1206 0.27369 0.36725 0.37253 0.28883 0.13951 0.0496 0.20394 0.30709 0.33061 0.27267 0.15442 0.049243 0.15071 0.24002 0.26598 0.22808 0.1536 0.11785 0.16939 0.21958 0.22449 0.18528 0.14037 0.15618 0.21157 0.24355 0.22706 0.16776 0.11538 0.15759 0.23516 0.2787 0.26542 0.19676 0.10457 0.11768 0.21922 0.29389 0.311 0.26401 0.16465 0.065461 0.14558 0.25726 0.32434 0.32942 0.27123 0.16273 0.046643 0.13664 0.2543 0.32933 0.34714 0.30543 0.21274 0.0873 0.062353 0.18924 0.28926 0.34538 0.35044 0.30535 0.21814 0.10234 0.028591 0.15093 0.25479 0.32693 0.3599 0.35129 0.30354 0.22318 0.11983 0.0085722 0.11069 0.21419 0.29706 0.35234 0.37606 0.36729 0.32804 0.26274 0.17775 0.080807 0.024325 0.12057 0.20863 0.28122 0.33431 0.36571 0.37489 0.36287 0.33193 0.2853 0.22682 0.1607 0.09157 0.030231 0.056488 0.11593 0.17021 0.21638 0.25356 0.28159 0.3008 0.31182 0.31548 0.3127 0.30437 0.29132 0.27427 0.25385 0.23057 0.20491 0.17733 0.14843 0.11908 0.090925 0.067748 0.057831 0.067908
0.42907 0.43906 0.44827 0.45609 0.46169 0.46412 0.46227 0.455 0.44126 0.42048 0.39308 0.36148 0.33148 0.31336 0.31911 0.35343 0.40826 0.46814 0.51691 0.54069 0.52975 0.4811 0.40247 0.31951 0.28143 0.31722 0.38148 0.4191 0.40106 0.32031 0.1897 0.074167 0.17549 0.29954 0.36658 0.35958 0.28488 0.18515 0.18504 0.2984 0.4009 0.44166 0.40664 0.30629 0.18292 0.16033 0.26236 0.3493 0.37384 0.32778 0.22324 0.090604 0.084459 0.19468 0.26376 0.27488 0.2303 0.14566 0.054722 0.083805 0.15468 0.19266 0.19231 0.16305 0.12689 0.11346 0.12709 0.1414 0.14162 0.13229 0.12959 0.1427 0.15994 0.16442 0.14782 0.1143 0.088035 0.1063 0.15029 0.18485 0.19378 0.17209 0.12348 0.064876 0.066493 0.12834 0.18193 0.20952 0.20506 0.16899 0.10743 0.034531 0.060842 0.13344 0.18907 0.21868 0.21836 0.18862 0.1339 0.061737 0.018608 0.096637 0.16326 0.21066 0.2336 0.22979 0.19999 0.14778 0.079036 0.0027711 0.077622 0.1491 0.20618 0.24331 0.257 0.24616 0.21207 0.15817 0.089665 0.013681 0.065772 0.1385 0.19985 0.24492 0.27045 0.27493 0.25862 0.22342 0.17261 0.11043 0.041772 0.028624 0.095484 0.15491 0.20346 0.23872 0.25935 0.26506 0.25653 0.23527 0.20346 0.16379 0.11945 0.074758 0.041077 0.049827 0.084366 0.11943 0.14983 0.17419 0.19217 0.20397 0.21014 0.21141 0.20859 0.20251 0.19386 0.18321 0.17099 0.15745 0.14277
0.48421 0.4871 0.48871 0.48859 0.48616 0.4807 0.47127 0.45675 0.43588 0.40744 0.37067 0.32619 0.27807 0.23822 0.22995 0.27125 0.35071 0.44438 0.53152 0.59471 0.61924 0.59445 0.51639 0.39134 0.24419 0.16355 0.25276 0.37332 0.44365 0.43744 0.34961 0.19251 0.013866 0.21306 0.38426 0.48754 0.50144 0.42261 0.26992 0.11892 0.2235 0.3994 0.51771 0.54808 0.48438 0.34032 0.14868 0.095008 0.27067 0.39991 0.45253 0.42279 0.32171 0.17509 0.058154 0.17005 0.28169 0.34025 0.34011 0.29076 0.21594 0.15906 0.16789 0.21497 0.2527 0.26632 0.25935 0.24317 0.22872 0.21955 0.21251 0.20593 0.20498 0.21678 0.23951 0.26119 0.26854 0.25395 0.21904 0.17882 0.16473 0.1956 0.24582 0.28505 0.29687 0.27576 0.22587 0.16429 0.13396 0.17271 0.23881 0.29215 0.31577 0.30373 0.25798 0.18886 0.12398 0.12707 0.19506 0.26617 0.31488 0.33135 0.31293 0.26277 0.19038 0.11904 0.11236 0.18021 0.25609 0.31375 0.34339 0.34127 0.30813 0.2489 0.17396 0.10897 0.11666 0.18669 0.26094 0.31909 0.35314 0.3597 0.33867 0.29288 0.22822 0.15558 0.10267 0.12205 0.18875 0.25778 0.31385 0.35069 0.36546 0.35756 0.32833 0.28078 0.21971 0.1528 0.097536 0.096488 0.14843 0.21016 0.2654 0.30832 0.33619 0.34787 0.34336 0.32361 0.29034 0.2459 0.19324 0.13608 0.081063 0.052211 0.082701 0.13262 0.18116 0.22353 0.25782 0.28308 0.29893
0.4769 0.48323 0.48881 0.49328 0.49622 0.49707 0.49515 0.48959 0.4794 0.46344 0.4406 0.41002 0.37171 0.32773 0.2845 0.25619 0.26231 0.30948 0.38275 0.4611 0.52626 0.56331 0.5611 0.51386 0.42339 0.30267 0.1887 0.17527 0.26243 0.34276 0.37243 0.33772 0.24101 0.10109 0.091956 0.24924 0.37815 0.44988 0.45099 0.38253 0.26354 0.15403 0.19742 0.32307 0.41992 0.45585 0.42275 0.32779 0.19175 0.072398 0.15373 0.26668 0.33435 0.34458 0.29911 0.20995 0.09773 0.045839 0.13809 0.20948 0.24246 0.23652 0.20034 0.15159 0.11859 0.12405 0.14854 0.16572 0.16815 0.1612 0.1561 0.1601 0.16876 0.1714 0.16071 0.13755 0.11427 0.11398 0.14236 0.17779 0.2014 0.2034 0.18088 0.13743 0.087003 0.074364 0.12119 0.17562 0.21402 0.22747 0.21294 0.17212 0.11145 0.049463 0.070327 0.13829 0.19637 0.23304 0.24315 0.22537 0.1819 0.11826 0.045261 0.0519 0.12608 0.19053 0.23576 0.25675 0.25142 0.22052 0.16745 0.098051 0.024556 0.067819 0.14238 0.20489 0.24889 0.27043 0.26777 0.24145 0.19412 0.13031 0.056608 0.030706 0.10458 0.17315 0.22822 0.26544 0.28218 0.27753 0.25227 0.20873 0.15055 0.082495 0.015802 0.067469 0.13526 0.19401 0.23971 0.26972 0.28257 0.278 0.25684 0.2209 0.17281 0.11578 0.053367 0.010765 0.073056 0.13026 0.17961 0.2189 0.24663 0.26195 0.26473 0.25546 0.23517 0.20541 0.16807 0.12543 0.080416
0.37718 0.37796 0.38049 0.385 0.39164 0.40043 0.41122 0.42367 0.43708 0.45042 0.46221 0.47053 0.47302 0.46709 0.45027 0.42083 0.37895 0.32893 0.28303 0.26454 0.29344 0.36028 0.43809 0.50319 0.53843 0.53274 0.4818 0.38938 0.26976 0.15997 0.15433 0.23911 0.31171 0.33776 0.3086 0.22978 0.12608 0.10712 0.2152 0.31921 0.3818 0.38981 0.34241 0.25091 0.14538 0.12062 0.20795 0.29294 0.33742 0.33118 0.27614 0.18327 0.071626 0.058076 0.15354 0.22064 0.24735 0.23195 0.18055 0.10696 0.048131 0.089895 0.14788 0.18095 0.18238 0.15467 0.1093 0.076257 0.097182 0.14087 0.17173 0.17761 0.15624 0.11276 0.065169 0.070477 0.12325 0.17122 0.19788 0.19703 0.16802 0.11515 0.049735 0.048518 0.11697 0.17618 0.2137 0.22373 0.20461 0.15869 0.091867 0.015102 0.070993 0.14518 0.20279 0.23663 0.2426 0.21998 0.17144 0.10262 0.021465 0.063004 0.14113 0.20442 0.24598 0.26143 0.2492 0.21072 0.15011 0.07378 0.011961 0.094676 0.16949 0.22816 0.26511 0.27697 0.26281 0.22421 0.16496 0.090685 0.0093862 0.075538 0.15234 0.21616 0.26168 0.28534 0.28549 0.26249 0.21856 0.15755 0.084592 0.0075245 0.074158 0.14732 0.20933 0.25587 0.28392 0.29194 0.27985 0.24898 0.20189 0.14219 0.074351 0.011919 0.071029 0.13663 0.19345 0.23814 0.26838 0.28291 0.28142 0.26458 0.2339 0.19163 0.14068 0.084896 0.034254 0.049598 0.10186 0.15174 0.19437
0.22324 0.19894 0.18997 0.20327 0.23885 0.29072 0.352 0.41677 0.47957 0.53471 0.57596 0.59654 0.58971 0.54982 0.4746 0.36987 0.26418 0.24268 0.34943 0.49239 0.60382 0.64635 0.59999 0.46438 0.26564 0.11926 0.2589 0.39773 0.43201 0.34371 0.15339 0.094299 0.31704 0.45567 0.46314 0.33327 0.1247 0.22533 0.4503 0.56864 0.53488 0.35825 0.12991 0.26069 0.46873 0.54874 0.47065 0.26041 0.048942 0.28515 0.44635 0.46566 0.343 0.12678 0.13479 0.32244 0.40375 0.35874 0.21996 0.12495 0.23974 0.33548 0.33784 0.26123 0.18777 0.22403 0.29224 0.30764 0.2694 0.23222 0.24937 0.28464 0.28758 0.26157 0.25228 0.28012 0.30305 0.28781 0.25214 0.25413 0.30109 0.33134 0.30812 0.25292 0.24551 0.30841 0.35788 0.34151 0.27135 0.23573 0.30206 0.37581 0.37968 0.30842 0.237 0.28417 0.38032 0.41495 0.35967 0.26243 0.26143 0.36712 0.43909 0.4173 0.31841 0.25237 0.33373 0.44116 0.46904 0.39928 0.29009 0.29012 0.40709 0.49342 0.48485 0.38961 0.29309 0.33412 0.45558 0.52952 0.51079 0.41397 0.31666 0.34052 0.45311 0.53946 0.55039 0.4848 0.37772 0.30376 0.33393 0.4213 0.49231 0.51835 0.49783 0.44213 0.36823 0.29581 0.24824 0.24668 0.28748 0.3462 0.40214 0.4432 0.46365 0.46266 0.44342 0.4122 0.37704 0.34612 0.32552 0.31702 0.31785 0.32289 0.32729 0.3278 0.32281 0.31196 0.29569 0.27486 0.25054
0.31899 0.30948 0.30353 0.30365 0.31231 0.33109 0.35998 0.39721 0.4395 0.48249 0.52104 0.54943 0.56179 0.55275 0.51866 0.45976 0.38419 0.31571 0.29745 0.34893 0.42976 0.4916 0.50375 0.45297 0.34625 0.22467 0.20088 0.29436 0.37258 0.37612 0.29465 0.16047 0.14323 0.28529 0.3898 0.40403 0.32418 0.19916 0.19751 0.33041 0.42588 0.42666 0.3303 0.18428 0.16436 0.2931 0.37619 0.36401 0.25964 0.10278 0.10838 0.23929 0.30173 0.277 0.17847 0.047222 0.10617 0.20053 0.23397 0.20602 0.14235 0.10282 0.13288 0.1704 0.18265 0.17556 0.16486 0.15622 0.146 0.14144 0.15902 0.18993 0.20527 0.18628 0.13991 0.11973 0.16974 0.22548 0.23844 0.19618 0.12214 0.11812 0.20135 0.26185 0.26025 0.19413 0.104 0.13571 0.23629 0.29222 0.27527 0.19065 0.094719 0.15692 0.26487 0.31712 0.29144 0.19687 0.095928 0.16728 0.28147 0.3384 0.3164 0.22325 0.11021 0.15554 0.27758 0.35226 0.35176 0.27707 0.15831 0.12009 0.23513 0.33886 0.38118 0.35098 0.25864 0.14367 0.14008 0.25389 0.35052 0.3931 0.37319 0.29789 0.18998 0.1153 0.17914 0.28208 0.35828 0.39132 0.37834 0.32452 0.2414 0.14944 0.10426 0.1624 0.24785 0.32091 0.37078 0.39375 0.38958 0.36046 0.31064 0.24653 0.17819 0.12612 0.12636 0.17535 0.23655 0.2926 0.33706 0.36744 0.38317 0.38498 0.3744 0.35352 0.32469 0.29028 0.25252 0.21333 0.17428
0.51797 0.53151 0.54183 0.54782 0.54827 0.54182 0.52714 0.50303 0.46874 0.42451 0.37263 0.31955 0.27907 0.27187 0.30832 0.37405 0.44517 0.50102 0.52566 0.50883 0.44933 0.36225 0.29368 0.31126 0.39969 0.48262 0.51003 0.46067 0.33721 0.16694 0.081437 0.21623 0.30624 0.30652 0.21629 0.077857 0.15885 0.31607 0.40852 0.40559 0.30873 0.16405 0.16428 0.31039 0.40913 0.41282 0.31889 0.15936 0.095877 0.24276 0.34213 0.35055 0.26776 0.11984 0.050584 0.19572 0.27836 0.28042 0.20895 0.10204 0.099873 0.18989 0.2376 0.22331 0.16373 0.11958 0.15676 0.2077 0.21788 0.18239 0.13599 0.14768 0.20163 0.23212 0.21407 0.15711 0.12014 0.16937 0.23417 0.25729 0.22372 0.14852 0.10702 0.17709 0.25395 0.28143 0.24613 0.16075 0.093021 0.16463 0.25686 0.30055 0.27877 0.19775 0.096509 0.1258 0.23297 0.30366 0.31199 0.25539 0.15105 0.074538 0.16742 0.26928 0.3223 0.31271 0.24341 0.13348 0.066916 0.16931 0.26905 0.32308 0.32043 0.26292 0.16357 0.056958 0.11328 0.21982 0.29514 0.32548 0.30748 0.24574 0.1516 0.047981 0.091176 0.19195 0.27014 0.31494 0.32207 0.29218 0.23021 0.14468 0.050899 0.071777 0.16514 0.24544 0.30292 0.33267 0.33282 0.3044 0.25097 0.17841 0.09582 0.042426 0.10685 0.18615 0.25391 0.30419 0.33406 0.34257 0.33042 0.29967 0.25347 0.19564 0.13047 0.062717 0.018612 0.074665 0.132 0.18141 0.22126
0.35906 0.35252 0.34646 0.34168 0.33926 0.3405 0.34676 0.35916 0.37819 0.40336 0.43294 0.46398 0.49232 0.5129 0.52013 0.5087 0.47488 0.41875 0.34823 0.28669 0.27497 0.32744 0.40429 0.46251 0.47583 0.43351 0.34221 0.23597 0.20123 0.27422 0.35409 0.38044 0.33671 0.23656 0.14755 0.20453 0.31695 0.38421 0.37748 0.29929 0.1857 0.15213 0.24766 0.33324 0.35462 0.30256 0.19257 0.074356 0.12687 0.22412 0.26866 0.24913 0.17504 0.071828 0.054693 0.13595 0.18065 0.18106 0.14939 0.1154 0.11244 0.1286 0.13288 0.12157 0.11747 0.13956 0.1677 0.17423 0.14711 0.095121 0.07678 0.13599 0.19551 0.21897 0.19453 0.12576 0.043048 0.10203 0.19133 0.24345 0.24277 0.18769 0.089914 0.035984 0.14906 0.23463 0.27121 0.25027 0.17591 0.063617 0.06319 0.17817 0.25779 0.28603 0.25747 0.17822 0.065031 0.065416 0.17925 0.26066 0.29413 0.27417 0.20538 0.10194 0.03581 0.14402 0.23631 0.28976 0.29593 0.25486 0.17463 0.072477 0.06406 0.1655 0.24792 0.29511 0.30063 0.26464 0.19342 0.099596 0.041782 0.12993 0.21829 0.28108 0.31 0.30202 0.25885 0.18649 0.095388 0.035522 0.12085 0.20851 0.27568 0.31491 0.32265 0.2988 0.24648 0.17157 0.082713 0.029624 0.1153 0.19867 0.26536 0.3099 0.32937 0.32315 0.29279 0.24166 0.17465 0.098147 0.029438 0.075206 0.14778 0.21121 0.2608 0.29419 0.31043 0.30978 0.29352 0.26378 0.22336
0.3378 0.357 0.37924 0.40448 0.43244 0.46243 0.49336 0.52359 0.55095 0.57269 0.58554 0.58583 0.56982 0.53421 0.47705 0.39946 0.30964 0.23437 0.2311 0.31333 0.42316 0.5172 0.57013 0.56684 0.50285 0.38798 0.257 0.20423 0.28583 0.38334 0.42586 0.39113 0.2814 0.11774 0.068796 0.23312 0.34302 0.37355 0.31824 0.19113 0.049787 0.17484 0.31502 0.39 0.38173 0.29285 0.14483 0.034691 0.19073 0.30152 0.34113 0.30415 0.204 0.077822 0.10462 0.212 0.27171 0.26871 0.21059 0.131 0.11842 0.18519 0.237 0.24161 0.19944 0.13872 0.13065 0.18918 0.24083 0.25034 0.21152 0.1418 0.10777 0.16904 0.24082 0.27433 0.25522 0.18766 0.1006 0.1069 0.19936 0.27152 0.29468 0.26152 0.17944 0.077746 0.10227 0.20751 0.28342 0.30839 0.27672 0.19485 0.082681 0.072809 0.18611 0.27346 0.31388 0.30008 0.23505 0.13105 0.022797 0.12523 0.22954 0.29695 0.31685 0.28692 0.2128 0.10685 0.015565 0.13265 0.23024 0.29391 0.31544 0.29288 0.23045 0.13763 0.028311 0.086104 0.18677 0.26325 0.30659 0.31233 0.28072 0.21641 0.12775 0.028094 0.082477 0.17751 0.25358 0.30262 0.31998 0.30449 0.25831 0.18663 0.097053 0.01115 0.10184 0.19074 0.26234 0.31037 0.33101 0.32295 0.28744 0.22802 0.1501 0.060397 0.033768 0.12472 0.20568 0.27077 0.3156 0.33747 0.3355 0.31055 0.26505 0.20275 0.1283 0.046984 0.03613 0.11534 0.18637

0.30905 0.32069 0.33474 0.35159 0.37151 0.39459 0.42059 0.44882 0.47807 0.50646 0.53146 0.54984 0.55786 0.55154 0.52717 0.48224 0.41706 0.33812 0.2662 0.24632 0.30532 0.40352 0.49602 0.55482 0.56299 0.51351 0.41131 0.27847 0.17856 0.21809 0.31836 0.38251 0.37989 0.30604 0.17473 0.042825 0.17062 0.30228 0.37521 0.37349 0.29822 0.16836 0.062314 0.18103 0.30121 0.36322 0.35344 0.27542 0.14718 0.0035339 0.1445 0.24799 0.29473 0.27884 0.20921 0.11252 0.081068 0.15899 0.22139 0.23811 0.20806 0.14919 0.11164 0.14699 0.20082 0.22627 0.21028 0.15949 0.10782 0.12583 0.18992 0.23783 0.24593 0.20934 0.13841 0.078532 0.12782 0.20905 0.26238 0.27058 0.23032 0.15004 0.061297 0.10523 0.20146 0.2697 0.29285 0.2658 0.19329 0.090379 0.053086 0.15974 0.24951 0.29988 0.30195 0.2554 0.16816 0.05667 0.074732 0.18529 0.2696 0.31357 0.31072 0.26182 0.17456 0.062721 0.062416 0.1748 0.2638 0.31658 0.32621 0.29183 0.21854 0.11658 0.011371 0.11931 0.22148 0.29621 0.33445 0.33194 0.28948 0.21268 0.11119 0.014246 0.11942 0.22003 0.29651 0.34063 0.34802 0.31843 0.25557 0.16663 0.062444 0.056019 0.16031 0.25074 0.31723 0.35372 0.35731 0.32831 0.27003 0.18846 0.09221 0.029248 0.12163 0.21303 0.28724 0.33814 0.36218 0.35814 0.32708 0.27211 0.1981 0.11147 0.026956 0.082239 0.16805 0.24268 0.3007 0.33875 0.35505
0.28875 0.29473 0.30232 0.31201 0.3244 0.34016 0.35988 0.38389 0.41203 0.44347 0.4765 0.5085 0.53593 0.55441 0.5591 0.54515 0.50867 0.44813 0.36715 0.28108 0.23244 0.27257 0.37283 0.47685 0.55068 0.57434 0.53795 0.44254 0.30235 0.15843 0.15571 0.27799 0.37475 0.4076 0.36705 0.26014 0.10981 0.082781 0.23444 0.34827 0.39782 0.37413 0.28293 0.14339 0.030885 0.17386 0.28711 0.34271 0.33247 0.26195 0.1501 0.052322 0.13259 0.22307 0.26813 0.26045 0.20814 0.13814 0.11506 0.16583 0.21772 0.23505 0.21135 0.15882 0.11815 0.14548 0.20472 0.24467 0.24553 0.20458 0.13491 0.088615 0.14214 0.21919 0.26887 0.27486 0.23404 0.15461 0.06694 0.10416 0.20026 0.27156 0.29978 0.27876 0.21174 0.11128 0.038264 0.14037 0.23751 0.29883 0.31361 0.27939 0.20171 0.093289 0.036108 0.15208 0.24852 0.30852 0.32329 0.29101 0.21673 0.11149 0.010399 0.12937 0.23106 0.30105 0.33015 0.31492 0.25791 0.16711 0.05484 0.064711 0.17546 0.26404 0.31968 0.33595 0.3114 0.24952 0.15821 0.048923 0.067331 0.17426 0.26147 0.31928 0.34169 0.32673 0.27655 0.19704 0.097079 0.015166 0.12169 0.21729 0.29094 0.33564 0.34744 0.32573 0.27311 0.19504 0.099224 0.007153 0.10919 0.20264 0.27792 0.32879 0.35134 0.34421 0.30856 0.24789 0.16763 0.074603 0.023794 0.11937 0.20522 0.27502 0.32395 0.34893 0.34874 0.32403 0.27714 0.21188 0.13317
0.21335 0.23175 0.24822 0.26262 0.27484 0.28487 0.29279 0.29875 0.30303 0.30597 0.30803 0.30973 0.3116 0.31419 0.31795 0.32319 0.33002 0.33837 0.34794 0.35826 0.36877 0.37882 0.3878 0.3951 0.40022 0.40275 0.40238 0.39896 0.39242 0.38286 0.37047 0.35555 0.33853 0.3199 0.30023 0.28017 0.26041 0.24167 0.22468 0.21011 0.19853 0.19031 0.18556 0.18408 0.18546 0.18913 0.19451 0.20107 0.20839 0.21616 0.22415 0.23223 0.2403 0.2483 0.25617 0.26386 0.27132 0.27848 0.28527 0.29161 0.29741 0.30259 0.30706 0.31075 0.3136 0.31555 0.31657 0.31662 0.31569 0.31379 0.31094 0.30716 0.30249 0.29699 0.29072 0.28374 0.27612 0.26795 0.25931 0.25029 0.24098 0.23147 0.22186 0.21223 0.20269 0.19333 0.18425 0.17554 0.1673 0.15961 0.15257 0.14625 0.14071 0.13602 0.1322 0.12926 0.12719 0.12594 0.12547 0.12569 0.12651 0.12784 0.12959 0.13166 0.13397 0.13645 0.13902 0.14163 0.14423 0.14678 0.14925 0.15161 0.15384 0.15592 0.15785 0.15961 0.1612 0.16262 0.16387 0.16494 0.16584 0.16658 0.16716 0.16758 0.16786 0.16799 0.168 0.16788 0.16764 0.1673 0.16685 0.16632 0.1657 0.16501 0.16425 0.16344 0.16257 0.16167 0.16073 0.15976 0.15877 0.15777 0.15677 0.15576 0.15476 0.15378 0.15281 0.15186 0.15094 0.15005 0.1492 0.14839 0.14763 0.14691 0.14624 0.14562 0.14506 0.14455 0.1441 0.14371 0.14338
0.38797 0.37308 0.35806 0.34318 0.32866 0.31471 0.30151 0.28924 0.27802 0.26795 0.25906 0.25137 0.24481 0.23928 0.23462 0.23065 0.22715 0.2239 0.2207 0.21739 0.21383 0.20997 0.20584 0.20154 0.19726 0.19327 0.18991 0.18752 0.18643 0.18687 0.18896 0.19263 0.19764 0.20365 0.21019 0.21681 0.22302 0.22842 0.23265 0.23545 0.23664 0.23612 0.23389 0.23003 0.22467 0.21803 0.21036 0.20192 0.193 0.18389 0.17481 0.16597 0.15751 0.14951 0.14199 0.13494 0.12834 0.12222 0.11664 0.11178 0.1079 0.10539 0.10469 0.10619 0.11014 0.11657 0.12528 0.13591 0.14803 0.16118 0.17494 0.18889 0.20271 0.21607 0.2287 0.2404 0.25095 0.26021 0.26806 0.27441 0.27919 0.28237 0.28395 0.28396 0.28241 0.27939 0.27497 0.26924 0.26232 0.25432 0.24539 0.23567 0.22531 0.21448 0.20336 0.19212 0.18097 0.1701 0.15975 0.15012 0.14145 0.13397 0.12787 0.1233 0.12034 0.119 0.11917 0.12069 0.12331 0.12681 0.13092 0.13543 0.14013 0.14488 0.14953 0.15397 0.15814 0.16195 0.16537 0.16837 0.17092 0.17301 0.17464 0.1758 0.17652 0.17679 0.17663 0.17607 0.17512 0.17381 0.17215 0.17019 0.16793 0.16541 0.16266 0.1597 0.15657 0.15328 0.14987 0.14637 0.1428 0.13919 0.13557 0.13196 0.12838 0.12487 0.12144 0.11813 0.11494 0.1119 0.10903 0.10634 0.10384 0.10156 0.099495 0.097651 0.096033 0.09464 0.093468 0.092511 0.091758
0.43695 0.44437 0.44736 0.4462 0.4413 0.43313 0.42227 0.40941 0.39526 0.38063 0.36636 0.35329 0.3422 0.33376 0.32842 0.32637 0.32751 0.33144 0.33754 0.34509 0.35327 0.36131 0.36847 0.3741 0.37764 0.3786 0.37659 0.37131 0.36254 0.35013 0.33405 0.31429 0.29098 0.26429 0.23451 0.20201 0.16729 0.13107 0.094584 0.060908 0.041641 0.055645 0.087637 0.1232 0.15847 0.19201 0.22299 0.25083 0.27511 0.29551 0.31181 0.32392 0.33183 0.33562 0.33549 0.33169 0.32456 0.31452 0.302 0.2875 0.27153 0.2546 0.2372 0.21982 0.2029 0.18679 0.17181 0.15816 0.14596 0.13522 0.12589 0.11784 0.11091 0.10496 0.099879 0.09562 0.0922 0.08969 0.08819 0.087787 0.088518 0.090345 0.093145 0.096727 0.10086 0.10529 0.10978 0.11412 0.11813 0.12167 0.12461 0.12691 0.12851 0.12943 0.12969 0.12936 0.12852 0.12729 0.12579 0.12418 0.12259 0.12118 0.12009 0.11944 0.11931 0.11975 0.12076 0.12231 0.12433 0.12673 0.12938 0.13217 0.13496 0.13764 0.1401 0.14223 0.14396 0.1452 0.14591 0.14604 0.14554 0.1444 0.14261 0.14016 0.13706 0.13331 0.12894 0.12398 0.11845 0.11238 0.10581 0.098789 0.09135 0.083539 0.075401 0.066981 0.058326 0.049481 0.04049 0.031399 0.022249 0.013083 0.0039457 0.0051517 0.014132 0.022984 0.031673 0.040168 0.048443 0.056472 0.064232 0.071702 0.078865 0.085705 0.092208 0.098363 0.10416 0.10959 0.11465 0.11934 0.12365
0.10129 0.11854 0.13692 0.15473 0.17139 0.18689 0.2015 0.21568 0.2299 0.24459 0.26003 0.27632 0.29339 0.31096 0.32864 0.3459 0.36215 0.37679 0.38921 0.39883 0.40513 0.40766 0.40603 0.39998 0.38934 0.37408 0.35432 0.33033 0.30262 0.27198 0.23961 0.20738 0.17823 0.1566 0.14787 0.15512 0.17614 0.20568 0.23895 0.27258 0.30429 0.33246 0.3559 0.37372 0.38528 0.39016 0.38814 0.37921 0.36353 0.34146 0.31352 0.2804 0.24297 0.20224 0.15955 0.11685 0.078221 0.055755 0.06721 0.09951 0.13619 0.17187 0.20459 0.23336 0.25762 0.27702 0.29141 0.30076 0.30518 0.30486 0.3001 0.29126 0.27875 0.26304 0.2446 0.22395 0.2016 0.17806 0.15386 0.12955 0.10576 0.083305 0.063507 0.048852 0.04324 0.048118 0.059426 0.072897 0.086356 0.098813 0.10978 0.119 0.12634 0.13171 0.13509 0.13649 0.13597 0.1336 0.12951 0.12384 0.1168 0.10867 0.099802 0.090688 0.082006 0.074682 0.069865 0.068675 0.071689 0.078617 0.088564 0.10052 0.11362 0.12724 0.14087 0.15415 0.1668 0.17858 0.1893 0.19881 0.20699 0.21374 0.21898 0.22266 0.22474 0.2252 0.22405 0.22131 0.217 0.21118 0.2039 0.19522 0.18524 0.17404 0.16171 0.14836 0.13409 0.11903 0.10329 0.086997 0.070292 0.053349 0.036457 0.020486 0.011503 0.021604 0.037529 0.054127 0.070649 0.086852 0.1026 0.11781 0.13238 0.14627 0.15941 0.17175 0.18326 0.1939 0.20365 0.21247 0.22036
0.36316 0.34704 0.33051 0.31412 0.29838 0.28374 0.2706 0.25924 0.24982 0.24236 0.23674 0.23272 0.22996 0.22808 0.2267 0.22544 0.224 0.22216 0.21979 0.21687 0.21349 0.20988 0.20637 0.20344 0.20163 0.20152 0.20362 0.20827 0.21557 0.2253 0.237 0.24998 0.26342 0.27647 0.28822 0.29784 0.30454 0.30759 0.30641 0.30052 0.28957 0.27339 0.25197 0.22546 0.19424 0.15889 0.12032 0.080199 0.044017 0.039251 0.073782 0.11607 0.15836 0.19846 0.23509 0.26731 0.29436 0.31564 0.33075 0.33945 0.34168 0.33755 0.32732 0.31142 0.29041 0.26497 0.23593 0.20422 0.17096 0.13758 0.10622 0.080771 0.068172 0.073717 0.09215 0.11533 0.13882 0.16058 0.17961 0.19536 0.20754 0.216 0.22074 0.22182 0.21937 0.21358 0.2047 0.19302 0.17886 0.16257 0.14456 0.12527 0.10523 0.085157 0.066156 0.050341 0.04178 0.044376 0.05574 0.0708 0.08662 0.10183 0.11574 0.12791 0.13808 0.14607 0.15178 0.15514 0.15617 0.15491 0.15148 0.14603 0.1388 0.13007 0.12025 0.10985 0.099573 0.090336 0.083309 0.079741 0.08052 0.085695 0.094485 0.10576 0.11844 0.1317 0.14488 0.15752 0.16924 0.17977 0.18888 0.19643 0.20227 0.20633 0.20854 0.20889 0.20739 0.20405 0.19893 0.19212 0.18372 0.17384 0.16264 0.15028 0.13698 0.12298 0.1086 0.094291 0.080683 0.068773 0.060059 0.056355 0.058717 0.06642 0.077693 0.090945 0.10511 0.11953 0.13378 0.14757 0.16069
0.57515 0.57365 0.56667 0.55366 0.53411 0.50758 0.47375 0.43245 0.38366 0.32762 0.26481 0.19611 0.12309 0.051191 0.050664 0.12508 0.20301 0.27789 0.34679 0.40723 0.45695 0.49402 0.51686 0.52441 0.51619 0.49235 0.45367 0.40157 0.33799 0.26529 0.18612 0.10325 0.019525 0.063231 0.14203 0.2155 0.28233 0.34163 0.39292 0.43598 0.47081 0.49751 0.51627 0.52729 0.53081 0.52714 0.51665 0.49983 0.4773 0.44979 0.41817 0.38336 0.34637 0.30819 0.2698 0.23212 0.19599 0.16216 0.13131 0.10409 0.081242 0.063699 0.052604 0.04852 0.050223 0.055277 0.061731 0.068601 0.075537 0.082497 0.089554 0.096795 0.10428 0.11201 0.11996 0.12805 0.1362 0.14429 0.15223 0.15991 0.16725 0.17418 0.18063 0.18656 0.19193 0.19671 0.20091 0.20451 0.20751 0.20994 0.21181 0.21314 0.21394 0.21426 0.21412 0.21354 0.21256 0.2112 0.2095 0.20749 0.20518 0.20262 0.19983 0.19682 0.19363 0.19028 0.18679 0.18317 0.17945 0.17565 0.17177 0.16784 0.16386 0.15986 0.15583 0.1518 0.14778 0.14376 0.13976 0.13579 0.13185 0.12795 0.12409 0.12029 0.11654 0.11284 0.10921 0.10564 0.10214 0.098707 0.095349 0.092065 0.088858 0.085729 0.082681 0.079715 0.076832 0.074034 0.071322 0.068698 0.066164 0.06372 0.061369 0.059112 0.056951 0.054886 0.052921 0.051057 0.049295 0.047638 0.046087 0.044644 0.04331 0.042086 0.040973 0.039972 0.039082 0.038303 0.037633 0.037071 0.036614
0.29176 0.30167 0.31219 0.32309 0.33408 0.34483 0.35497 0.36408 0.37175 0.37757 0.38113 0.38208 0.38014 0.37512 0.36693 0.35563 0.34146 0.3248 0.30629 0.28675 0.2672 0.24887 0.23306 0.22102 0.21368 0.21143 0.21404 0.22074 0.23053 0.2424 0.25547 0.26897 0.2822 0.29444 0.30492 0.3128 0.31721 0.31732 0.31244 0.30207 0.28602 0.26446 0.23802 0.20785 0.1759 0.14527 0.12096 0.10971 0.11544 0.13428 0.15898 0.18422 0.20692 0.22542 0.23887 0.24701 0.24999 0.24829 0.24267 0.23408 0.22362 0.21243 0.20161 0.1921 0.18452 0.17908 0.17559 0.17348 0.17201 0.17042 0.16803 0.16431 0.15892 0.15169 0.1426 0.13174 0.11932 0.10563 0.091057 0.076084 0.061395 0.048079 0.038087 0.034352 0.038164 0.046968 0.057731 0.068761 0.079231 0.088711 0.096964 0.10385 0.10931 0.1133 0.11584 0.11696 0.1167 0.11514 0.11236 0.10844 0.10349 0.097607 0.090895 0.083466 0.075434 0.066917 0.058045 0.04897 0.039896 0.031157 0.023437 0.018308 0.018176 0.023056 0.03051 0.038941 0.047676 0.056418 0.065014 0.073373 0.081437 0.089164 0.096524 0.10349 0.11006 0.11621 0.12194 0.12724 0.13212 0.13657 0.14059 0.14421 0.14741 0.15021 0.15263 0.15466 0.15633 0.15765 0.15862 0.15926 0.15959 0.15963 0.15937 0.15885 0.15807 0.15704 0.15579 0.15433 0.15267 0.15083 0.14881 0.14664 0.14433 0.14189 0.13933 0.13667 0.13392 0.1311 0.12821 0.12527 0.1223
0.40103 0.4028 0.40252 0.40007 0.39536 0.3883 0.37889 0.36718 0.35329 0.33746 0.32008 0.30172 0.28316 0.26548 0.25008 0.23856 0.23259 0.2334 0.24139 0.25599 0.27582 0.29918 0.32433 0.34965 0.3737 0.3952 0.41305 0.42624 0.4339 0.43531 0.42988 0.41718 0.39698 0.36925 0.33419 0.29225 0.24413 0.19084 0.13379 0.075404 0.028914 0.06054 0.1169 0.17185 0.22204 0.26564 0.30126 0.32784 0.34466 0.35134 0.34786 0.33456 0.31212 0.28155 0.24416 0.20161 0.15604 0.11078 0.073428 0.063633 0.089272 0.1279 0.16747 0.20412 0.23624 0.26305 0.28421 0.29965 0.30955 0.31426 0.31425 0.31008 0.30237 0.29176 0.27886 0.26424 0.24839 0.23174 0.21459 0.19719 0.17966 0.16208 0.14446 0.12678 0.10902 0.091136 0.073134 0.055034 0.036891 0.018807 0.0019533 0.017078 0.034327 0.051039 0.067034 0.082157 0.09627 0.10925 0.12099 0.13141 0.14045 0.14807 0.15427 0.15906 0.16248 0.16458 0.16546 0.1652 0.16392 0.16176 0.15887 0.1554 0.15152 0.14742 0.14326 0.13923 0.1355 0.13223 0.12955 0.12755 0.12632 0.12585 0.12613 0.12711 0.12867 0.13072 0.13313 0.13577 0.13853 0.14129 0.14397 0.14647 0.14873 0.15068 0.15229 0.15351 0.15433 0.15472 0.15468 0.15421 0.15329 0.15196 0.1502 0.14805 0.14551 0.14261 0.13937 0.13581 0.13197 0.12785 0.1235 0.11894 0.1142 0.1093 0.10428 0.099173 0.093998 0.088792 0.083587 0.078419 0.073324
0.26076 0.24747 0.2347 0.22258 0.21125 0.20092 0.19188 0.18448 0.1792 0.17653 0.17698 0.18091 0.18848 0.19959 0.21386 0.23075 0.24957 0.26955 0.28991 0.30982 0.32842 0.34488 0.35834 0.36799 0.37303 0.37274 0.3665 0.3538 0.33428 0.30781 0.27445 0.23454 0.18872 0.1381 0.084779 0.037829 0.05199 0.10562 0.16152 0.21442 0.26185 0.30192 0.33303 0.35389 0.36357 0.36151 0.3476 0.32219 0.28605 0.24044 0.18713 0.12874 0.071193 0.046793 0.09227 0.15312 0.21288 0.26766 0.31536 0.35453 0.38416 0.40367 0.41285 0.41186 0.40119 0.3816 0.3541 0.31988 0.28026 0.23665 0.1905 0.14332 0.096832 0.054112 0.029924 0.051438 0.085609 0.11828 0.14724 0.17184 0.19185 0.20729 0.21829 0.22509 0.22802 0.22743 0.22375 0.2174 0.20884 0.19852 0.18693 0.17454 0.16186 0.14944 0.13784 0.12764 0.1194 0.11359 0.11044 0.1099 0.11161 0.115 0.11941 0.12423 0.12893 0.13308 0.13639 0.13862 0.13963 0.13937 0.13783 0.13509 0.13128 0.1266 0.12134 0.11586 0.11062 0.10616 0.10306 0.10188 0.103 0.10661 0.11256 0.12054 0.13009 0.14075 0.15207 0.16368 0.17526 0.18653 0.19728 0.20731 0.21648 0.22466 0.23176 0.2377 0.24243 0.2459 0.2481 0.24902 0.24866 0.24705 0.24421 0.24018 0.235 0.22873 0.22144 0.21317 0.20401 0.19403 0.18329 0.17188 0.15987 0.14735 0.13439 0.12107 0.10746 0.093647 0.079712 0.065741 0.051839
0.32289 0.32775 0.33218 0.33634 0.34034 0.34427 0.34817 0.35203 0.3558 0.35935 0.36255 0.36518 0.367 0.36776 0.36716 0.36491 0.36075 0.35442 0.34571 0.33449 0.32075 0.30461 0.2864 0.26674 0.24663 0.22758 0.21164 0.2013 0.19881 0.20524 0.21981 0.24031 0.26395 0.28803 0.31017 0.32839 0.34102 0.34675 0.34456 0.33378 0.3141 0.28557 0.24863 0.20411 0.15322 0.097776 0.041926 0.034669 0.090076 0.14744 0.20104 0.24859 0.28837 0.31899 0.33946 0.34917 0.34793 0.33594 0.31384 0.2826 0.24353 0.19825 0.14869 0.097333 0.049659 0.036985 0.075556 0.11995 0.16084 0.196 0.22435 0.24528 0.25851 0.26411 0.26236 0.2538 0.23915 0.21926 0.19512 0.16778 0.13838 0.10814 0.078584 0.052294 0.035977 0.039989 0.05719 0.076585 0.09448 0.10969 0.12175 0.13051 0.13597 0.13824 0.13752 0.13406 0.12821 0.12034 0.11092 0.10052 0.0899 0.080032 0.072215 0.06793 0.068293 0.073345 0.082054 0.093029 0.10506 0.11724 0.12891 0.13959 0.14891 0.1566 0.16243 0.16625 0.16795 0.16746 0.16479 0.15994 0.153 0.14408 0.13335 0.12106 0.1075 0.093126 0.07861 0.065086 0.054546 0.049972 0.053532 0.064068 0.078729 0.09535 0.11267 0.12995 0.14671 0.16261 0.17739 0.19085 0.20283 0.21321 0.22189 0.22879 0.23387 0.2371 0.23848 0.23804 0.23579 0.23179 0.22612 0.21883 0.21004 0.19983 0.18833 0.17564 0.1619 0.14724 0.13179 0.11572 0.099186
0.23258 0.22867 0.22708 0.22732 0.22877 0.23082 0.23284 0.23431 0.23481 0.234 0.23171 0.22789 0.22265 0.21629 0.20934 0.20258 0.19704 0.19397 0.19465 0.20012 0.21083 0.2266 0.24664 0.26977 0.29467 0.31999 0.34437 0.36651 0.38516 0.39914 0.40736 0.40887 0.40286 0.38873 0.36614 0.335 0.29556 0.24838 0.19438 0.13482 0.071293 0.0081702 0.061323 0.12534 0.18536 0.23915 0.28472 0.32031 0.34452 0.35633 0.35523 0.34122 0.31485 0.27727 0.2303 0.17678 0.12186 0.079931 0.085012 0.1317 0.18805 0.24239 0.29026 0.32916 0.35747 0.37423 0.37901 0.37192 0.35353 0.32484 0.28723 0.24243 0.19245 0.13978 0.088229 0.049254 0.057042 0.096498 0.1382 0.17555 0.20649 0.23007 0.24584 0.25375 0.25404 0.2472 0.23394 0.21513 0.19173 0.16484 0.13555 0.10504 0.074597 0.046118 0.025407 0.029317 0.048776 0.068914 0.086649 0.10118 0.11222 0.11974 0.12384 0.1247 0.12262 0.11794 0.11107 0.10248 0.092702 0.082368 0.072259 0.063375 0.056947 0.054181 0.055598 0.06061 0.06796 0.076423 0.085079 0.093293 0.10063 0.10677 0.1115 0.11466 0.11614 0.11587 0.11383 0.11001 0.10448 0.097312 0.08865 0.078688 0.067719 0.05621 0.045005 0.035831 0.031874 0.035766 0.045863 0.059062 0.073509 0.088259 0.10277 0.11666 0.12967 0.14156 0.15214 0.16127 0.16881 0.17466 0.17876 0.18104 0.18149 0.1801 0.1769 0.17194 0.16527 0.15699 0.14719 0.13599 0.12354
0.2467 0.30939 0.36887 0.42256 0.46791 0.50239 0.5235 0.52897 0.51682 0.48565 0.43477 0.36451 0.2766 0.17536 0.078531 0.10346 0.21742 0.3346 0.44004 0.52475 0.58118 0.60329 0.58701 0.53086 0.43635 0.30825 0.15469 0.025124 0.18931 0.35048 0.48804 0.5901 0.64772 0.6558 0.61379 0.52599 0.40183 0.25748 0.13398 0.16178 0.28527 0.39912 0.48004 0.5202 0.51828 0.47812 0.40853 0.32419 0.24969 0.22261 0.25926 0.32685 0.3935 0.44419 0.47294 0.47843 0.46208 0.42713 0.37806 0.32039 0.2611 0.20989 0.18045 0.18382 0.21468 0.25802 0.30287 0.34341 0.37671 0.40137 0.41692 0.4235 0.42171 0.4125 0.39701 0.37654 0.35241 0.32596 0.29843 0.27098 0.24464 0.22026 0.19859 0.1802 0.16546 0.15456 0.14746 0.1439 0.14342 0.14551 0.14964 0.15531 0.16213 0.16977 0.17795 0.18646 0.19509 0.2037 0.21214 0.22029 0.22805 0.23533 0.24208 0.24824 0.25377 0.25864 0.26284 0.26636 0.26923 0.27143 0.273 0.27396 0.27434 0.27417 0.27348 0.2723 0.27068 0.26865 0.26624 0.26349 0.26043 0.25709 0.25352 0.24973 0.24575 0.24162 0.23736 0.23298 0.22852 0.22399 0.21942 0.21481 0.2102 0.20558 0.20097 0.19639 0.19185 0.18735 0.18291 0.17854 0.17423 0.17001 0.16586 0.16181 0.15784 0.15397 0.15021 0.14654 0.14298 0.13952 0.13618 0.13294 0.12981 0.12679 0.12388 0.12108 0.11839 0.11581 0.11333 0.11097 0.10871
0.15001 0.15536 0.17096 0.19537 0.22614 0.26078 0.29709 0.33306 0.36684 0.39664 0.42069 0.43732 0.445 0.44241 0.42859 0.4031 0.36625 0.3194 0.26575 0.21196 0.17191 0.16675 0.20203 0.2588 0.31923 0.37289 0.41332 0.43624 0.43901 0.42048 0.38107 0.3227 0.24877 0.16421 0.077066 0.042997 0.11609 0.18908 0.24728 0.28593 0.30231 0.29534 0.26559 0.21517 0.14773 0.069483 0.036582 0.11869 0.2043 0.28131 0.34431 0.38928 0.41349 0.41562 0.39582 0.35568 0.29824 0.22812 0.15281 0.091471 0.097289 0.16017 0.23036 0.29326 0.34386 0.37983 0.40029 0.40545 0.39633 0.37466 0.3426 0.30263 0.25731 0.20924 0.16096 0.11521 0.075957 0.052253 0.056412 0.077908 0.10208 0.12428 0.14343 0.15945 0.1726 0.18324 0.19166 0.19811 0.20276 0.20569 0.20698 0.20664 0.20473 0.20133 0.19656 0.19063 0.18376 0.17625 0.16844 0.16071 0.15342 0.14692 0.14153 0.13744 0.13473 0.13337 0.13317 0.13389 0.13521 0.13682 0.13843 0.13981 0.14075 0.14109 0.14075 0.13966 0.13778 0.13512 0.13169 0.12755 0.12274 0.11733 0.11139 0.105 0.098246 0.091217 0.084003 0.076699 0.069404 0.062228 0.055295 0.048754 0.042789 0.037635 0.033577 0.030912 0.029842 0.030346 0.032156 0.034886 0.038171 0.041728 0.045359 0.048932 0.052359 0.055582 0.058565 0.061284 0.063727 0.065889 0.06777 0.069375 0.070711 0.071788 0.07262 0.073221 0.073607 0.073794 0.073801 0.073648 0.073354
0.19641 0.16539 0.1377 0.11885 0.11638 0.13356 0.16579 0.20681 0.25236 0.29979 0.34721 0.39302 0.43572 0.47381 0.50573 0.52997 0.54499 0.54938 0.54188 0.5215 0.48763 0.44013 0.37944 0.30665 0.22358 0.13281 0.038388 0.060786 0.1534 0.2389 0.31258 0.37047 0.40925 0.42658 0.42132 0.39378 0.34601 0.28236 0.21118 0.15148 0.14264 0.19473 0.26818 0.33844 0.39461 0.43071 0.44328 0.43078 0.39341 0.33294 0.25252 0.15652 0.050569 0.062603 0.17246 0.27593 0.36745 0.4425 0.49759 0.53033 0.53958 0.5254 0.48902 0.43271 0.35961 0.27349 0.17856 0.079226 0.020356 0.11573 0.20357 0.28077 0.34496 0.39453 0.42859 0.44699 0.45025 0.43945 0.41613 0.38223 0.3399 0.29149 0.23947 0.18654 0.13604 0.093669 0.071717 0.081368 0.10907 0.13987 0.16819 0.19219 0.21131 0.22553 0.23512 0.24053 0.24228 0.24095 0.23714 0.23143 0.22435 0.21638 0.20797 0.19946 0.19114 0.18323 0.17587 0.16914 0.16307 0.15761 0.15271 0.14825 0.14414 0.14024 0.13646 0.13269 0.12889 0.12502 0.12108 0.11714 0.11331 0.10974 0.10665 0.10427 0.10287 0.1027 0.10395 0.10673 0.11104 0.11677 0.12375 0.13175 0.14054 0.14988 0.15955 0.16936 0.17913 0.1887 0.19794 0.20674 0.215 0.22262 0.22955 0.23573 0.24111 0.24566 0.24936 0.25219 0.25415 0.25523 0.25546 0.25483 0.25339 0.25114 0.24812 0.24436 0.2399 0.23477 0.22903 0.2227 0.21584
0.37813 0.37637 0.37336 0.36887 0.36265 0.35445 0.34397 0.33094 0.31505 0.29601 0.27359 0.2476 0.21802 0.18508 0.14963 0.11401 0.085168 0.079478 0.1059 0.15054 0.20218 0.25575 0.30822 0.35714 0.40023 0.43532 0.46039 0.47367 0.47371 0.45957 0.43088 0.38797 0.33189 0.26452 0.18862 0.10845 0.03982 0.075574 0.14889 0.216 0.27084 0.30999 0.33114 0.33305 0.31554 0.2796 0.2274 0.16239 0.090608 0.041729 0.094167 0.16857 0.23741 0.29453 0.33613 0.35965 0.36369 0.34801 0.31353 0.26219 0.19689 0.12126 0.039493 0.044666 0.12584 0.20052 0.26498 0.31624 0.35211 0.3713 0.3734 0.35889 0.32908 0.28598 0.23222 0.17092 0.10604 0.046425 0.049086 0.10438 0.15899 0.20622 0.24389 0.27089 0.28678 0.29166 0.28611 0.27113 0.24804 0.21843 0.18411 0.14717 0.11025 0.077595 0.058165 0.062612 0.08355 0.10826 0.1313 0.15066 0.16555 0.17571 0.18117 0.18217 0.17905 0.17227 0.16232 0.14974 0.13508 0.1189 0.10182 0.084545 0.068061 0.053998 0.045179 0.044781 0.052596 0.065188 0.079705 0.09462 0.10913 0.12276 0.13518 0.14617 0.15554 0.16314 0.16886 0.17261 0.17435 0.17404 0.17171 0.16738 0.16114 0.15309 0.1434 0.13224 0.11987 0.10661 0.092895 0.079371 0.067058 0.057588 0.053163 0.055352 0.063528 0.075621 0.089783 0.10482 0.12 0.13486 0.14908 0.16244 0.17475 0.18589 0.19575 0.20427 0.21139 0.21707 0.2213 0.22408 0.22542
0.2115 0.20819 0.20435 0.20028 0.19645 0.19351 0.19231 0.19376 0.19874 0.20786 0.22133 0.23888 0.25988 0.28339 0.30831 0.33344 0.35753 0.3793 0.39748 0.41083 0.41819 0.41852 0.41095 0.3949 0.37008 0.33669 0.29547 0.24806 0.19758 0.15046 0.12055 0.1259 0.16229 0.21031 0.25773 0.29814 0.32757 0.34338 0.34384 0.32817 0.2965 0.24996 0.19087 0.12342 0.060964 0.070658 0.14034 0.21382 0.2802 0.3346 0.37359 0.39482 0.39701 0.38001 0.34487 0.29389 0.23096 0.16279 0.10574 0.10141 0.15408 0.2204 0.28214 0.33246 0.3678 0.3862 0.38695 0.37038 0.33778 0.29124 0.23353 0.16786 0.097845 0.028906 0.046144 0.10887 0.16466 0.2107 0.24546 0.26816 0.27868 0.27754 0.26579 0.24499 0.21712 0.18454 0.15006 0.11733 0.091576 0.079596 0.084083 0.098612 0.11541 0.13017 0.14107 0.14754 0.14974 0.14831 0.1442 0.13857 0.1327 0.12775 0.12462 0.12365 0.1246 0.12678 0.12928 0.1312 0.13179 0.13053 0.12708 0.12129 0.11319 0.10289 0.090677 0.076917 0.06218 0.047442 0.034846 0.029328 0.035284 0.048762 0.064973 0.081842 0.098456 0.1143 0.12903 0.14236 0.15406 0.16395 0.17187 0.17766 0.18123 0.18249 0.1814 0.17792 0.17208 0.16392 0.15351 0.14097 0.12642 0.11005 0.092044 0.072612 0.051994 0.030437 0.0082123 0.014461 0.037245 0.059906 0.082179 0.10381 0.12455 0.14419 0.1625 0.17932 0.19446 0.20778 0.21918 0.22855 0.23583
0.36563 0.36695 0.36808 0.36895 0.36946 0.36949 0.36887 0.36743 0.36496 0.36124 0.35603 0.34911 0.34024 0.32923 0.31594 0.30033 0.28247 0.26269 0.24163 0.22046 0.20108 0.18624 0.17934 0.18307 0.1979 0.22173 0.25119 0.28288 0.31379 0.34133 0.36327 0.37767 0.38293 0.37783 0.36157 0.33386 0.29499 0.24582 0.18789 0.12351 0.057042 0.032158 0.093142 0.15644 0.21253 0.25787 0.28984 0.30654 0.30685 0.29056 0.25834 0.21184 0.15366 0.087891 0.030716 0.071388 0.14029 0.20479 0.25967 0.3016 0.32825 0.3382 0.33101 0.30721 0.26825 0.2164 0.15459 0.086287 0.015803 0.055693 0.12141 0.1795 0.22717 0.26236 0.28376 0.29084 0.28388 0.26391 0.23268 0.19258 0.14681 0.10015 0.063537 0.062565 0.094289 0.13168 0.16485 0.19053 0.2073 0.21474 0.21308 0.20315 0.18629 0.16444 0.14018 0.11708 0.09999 0.093973 0.10017 0.11421 0.13056 0.14537 0.15648 0.16275 0.1637 0.15938 0.15019 0.13689 0.12061 0.10294 0.086252 0.073988 0.070119 0.076035 0.088862 0.10461 0.12043 0.13463 0.14619 0.15451 0.15926 0.16028 0.15758 0.1513 0.14164 0.12893 0.11353 0.095871 0.076489 0.056092 0.036068 0.021576 0.026706 0.045139 0.066003 0.086725 0.10643 0.12464 0.14097 0.15514 0.16692 0.17612 0.18261 0.18627 0.18707 0.185 0.18009 0.17242 0.16211 0.14931 0.13423 0.11709 0.098148 0.077716 0.056164 0.034098 0.01419 0.018749 0.040429 0.063336 0.085947
0.52566 0.51035 0.47982 0.43327 0.37055 0.29238 0.20068 0.10039 0.045404 0.14227 0.25248 0.35467 0.44035 0.50193 0.53261 0.52698 0.48182 0.39681 0.27523 0.12543 0.060944 0.23076 0.39662 0.53568 0.63163 0.6716 0.64786 0.55943 0.41297 0.22297 0.027539 0.2075 0.39252 0.52763 0.59511 0.58673 0.50556 0.36769 0.21047 0.15654 0.27472 0.39657 0.4647 0.46549 0.40498 0.31125 0.24939 0.29002 0.38568 0.46239 0.48612 0.44771 0.35731 0.25203 0.22256 0.31347 0.43127 0.51642 0.54596 0.51412 0.42808 0.30904 0.20712 0.21983 0.32667 0.43593 0.51185 0.54243 0.52625 0.46905 0.38276 0.28675 0.21516 0.21444 0.27666 0.35339 0.41837 0.46167 0.48034 0.47516 0.4493 0.40763 0.35646 0.30352 0.25825 0.23093 0.22782 0.24545 0.27385 0.30402 0.33044 0.35033 0.36259 0.3672 0.36471 0.35607 0.34235 0.32473 0.30434 0.28223 0.25938 0.23668 0.21495 0.19501 0.17761 0.16352 0.1534 0.14767 0.14638 0.14912 0.15516 0.16363 0.17369 0.18465 0.19596 0.2072 0.21807 0.22836 0.23791 0.24662 0.25444 0.26133 0.26729 0.27233 0.27648 0.27978 0.28226 0.28399 0.28502 0.2854 0.28519 0.28446 0.28324 0.28161 0.27962 0.2773 0.27472 0.2719 0.2689 0.26576 0.26249 0.25914 0.25573 0.25229 0.24883 0.24538 0.24196 0.23856 0.23522 0.23193 0.22871 0.22556 0.22249 0.2195 0.21658 0.21376 0.21101 0.20835 0.20578 0.20328 0.20086
0.40792 0.3861 0.35766 0.32267 0.28177 0.23657 0.19073 0.1524 0.13703 0.15652 0.20142 0.25594 0.30981 0.35646 0.39093 0.40921 0.40825 0.38613 0.3425 0.27915 0.20154 0.12584 0.10855 0.17734 0.26597 0.3446 0.40061 0.42621 0.41705 0.37251 0.29641 0.19888 0.10973 0.12618 0.22201 0.31276 0.37465 0.39738 0.37705 0.31549 0.22037 0.10772 0.067453 0.17161 0.27134 0.34021 0.36866 0.3535 0.29735 0.20856 0.10359 0.066616 0.16282 0.25731 0.32496 0.3575 0.35232 0.31153 0.24139 0.15218 0.065863 0.084244 0.16795 0.24103 0.29164 0.31561 0.3122 0.28334 0.23304 0.16678 0.090869 0.012093 0.06436 0.13192 0.18678 0.22598 0.248 0.25279 0.24163 0.21702 0.18259 0.14326 0.1063 0.083731 0.087115 0.10876 0.13376 0.15455 0.16828 0.17428 0.17313 0.16618 0.15539 0.14312 0.13183 0.12368 0.11984 0.12008 0.12296 0.12666 0.12963 0.13082 0.12968 0.12606 0.12011 0.1121 0.10242 0.091476 0.079631 0.067211 0.054494 0.041772 0.029582 0.01964 0.01741 0.025613 0.038393 0.052752 0.067804 0.083164 0.098567 0.11378 0.12857 0.14274 0.15606 0.16836 0.17946 0.18922 0.19752 0.20428 0.20943 0.21295 0.21482 0.21506 0.21373 0.21086 0.20655 0.20089 0.19397 0.1859 0.1768 0.1668 0.15601 0.14457 0.1326 0.12023 0.10758 0.094809 0.082053 0.069499 0.057399 0.046151 0.036483 0.029758 0.027834 0.031221 0.038183 0.046837 0.056121 0.065516 0.074757
0.30095 0.27977 0.2555 0.22889 0.2015 0.17625 0.1581 0.15349 0.16638 0.19464 0.23247 0.27433 0.31581 0.35335 0.3839 0.40483 0.4139 0.40953 0.39096 0.35866 0.31496 0.26523 0.22031 0.19846 0.2147 0.26119 0.31817 0.37041 0.40817 0.4253 0.41842 0.38676 0.33232 0.26016 0.17986 0.11335 0.11036 0.16416 0.22064 0.25896 0.2717 0.25667 0.21534 0.15245 0.077021 0.038931 0.10902 0.18188 0.23871 0.27314 0.28217 0.26591 0.22784 0.17577 0.12653 0.11503 0.15537 0.21343 0.26606 0.30338 0.32077 0.31669 0.29207 0.25019 0.19723 0.14479 0.11672 0.13599 0.18345 0.23305 0.27253 0.29612 0.30118 0.28714 0.25514 0.20787 0.14943 0.086352 0.041567 0.075666 0.13231 0.18249 0.22059 0.24417 0.2523 0.24531 0.22453 0.1922 0.15122 0.10518 0.059324 0.031966 0.056234 0.092807 0.12476 0.14899 0.16449 0.17119 0.16959 0.1607 0.14585 0.12663 0.10486 0.08255 0.062242 0.047583 0.042883 0.047968 0.057383 0.066901 0.074719 0.080276 0.083571 0.084869 0.084541 0.082964 0.080451 0.077199 0.073284 0.068671 0.06326 0.056947 0.049697 0.04165 0.033345 0.026292 0.023859 0.028924 0.039572 0.052924 0.06744 0.082301 0.096963 0.11101 0.12408 0.13589 0.14619 0.15478 0.1615 0.16624 0.16894 0.16958 0.16816 0.16475 0.15943 0.15232 0.14357 0.13335 0.12185 0.10932 0.096003 0.082236 0.068461 0.055371 0.044203 0.037168 0.036828 0.04318 0.053604 0.065831 0.078633
0.39263 0.39798 0.40035 0.39906 0.39341 0.38267 0.36615 0.34319 0.31327 0.27605 0.2315 0.18017 0.12396 0.07114 0.064198 0.12041 0.19237 0.26621 0.33673 0.39992 0.45201 0.48945 0.50909 0.50845 0.486 0.44151 0.37639 0.29431 0.20318 0.12579 0.12764 0.20652 0.29696 0.37521 0.43115 0.45883 0.45511 0.41957 0.35448 0.26474 0.15763 0.044074 0.07762 0.18144 0.2667 0.32533 0.35227 0.34538 0.3056 0.23699 0.14681 0.051466 0.083636 0.18413 0.27332 0.34032 0.37876 0.38525 0.35928 0.30323 0.22205 0.1229 0.018966 0.098493 0.20013 0.28607 0.34953 0.38595 0.3931 0.37116 0.32264 0.25226 0.16712 0.081036 0.067725 0.14606 0.22589 0.29109 0.33619 0.35856 0.35768 0.33492 0.2935 0.23864 0.17861 0.12901 0.11796 0.15215 0.20235 0.24937 0.28536 0.30696 0.31312 0.30436 0.28254 0.25082 0.21378 0.17802 0.15275 0.1471 0.16171 0.18765 0.21549 0.23928 0.25585 0.26368 0.2624 0.25248 0.23501 0.21169 0.18484 0.15757 0.13412 0.11977 0.11858 0.12972 0.14814 0.1688 0.18832 0.20471 0.21687 0.22426 0.22669 0.22423 0.21716 0.20587 0.1909 0.17284 0.15242 0.13049 0.10824 0.087428 0.071167 0.064173 0.06954 0.084547 0.10439 0.12588 0.14731 0.16772 0.18647 0.20314 0.21742 0.22907 0.23792 0.24386 0.24683 0.24682 0.24387 0.23806 0.22953 0.21846 0.20506 0.18962 0.17248 0.15406 0.1349 0.11579 0.097887 0.083024 0.073896
0.2216 0.23854 0.25771 0.27877 0.30125 0.32453 0.34789 0.37048 0.39136 0.40947 0.42368 0.4328 0.43564 0.43106 0.41802 0.39568 0.36356 0.3216 0.27054 0.2124 0.15251 0.10721 0.11294 0.16826 0.23906 0.30936 0.37163 0.42066 0.45238 0.46371 0.45268 0.41868 0.36265 0.28726 0.19732 0.10281 0.061625 0.14022 0.23083 0.30809 0.36399 0.3936 0.39425 0.36555 0.30949 0.23045 0.13574 0.047756 0.098368 0.19616 0.28289 0.34896 0.38877 0.39922 0.37965 0.33192 0.26013 0.17059 0.073263 0.050984 0.14317 0.22956 0.29818 0.34375 0.36337 0.35633 0.32405 0.26989 0.1989 0.11798 0.043275 0.071671 0.14518 0.20938 0.25746 0.2865 0.29562 0.28569 0.25933 0.22094 0.17718 0.13849 0.12022 0.13112 0.15936 0.18941 0.21286 0.22619 0.22866 0.22146 0.20743 0.19084 0.17693 0.17053 0.17358 0.18381 0.19656 0.20725 0.21267 0.21109 0.20219 0.18697 0.16783 0.14876 0.13539 0.13323 0.14377 0.16315 0.18567 0.2067 0.22312 0.23295 0.23512 0.22925 0.21551 0.1946 0.16767 0.13642 0.10349 0.073976 0.05944 0.071019 0.098407 0.12939 0.15888 0.18463 0.20545 0.22066 0.22994 0.23321 0.23058 0.22237 0.20901 0.19105 0.16911 0.14385 0.11599 0.086227 0.055345 0.024558 0.012764 0.041238 0.071011 0.099539 0.12624 0.15071 0.17265 0.19178 0.20791 0.22088 0.23055 0.23687 0.2398 0.23934 0.23554 0.2285 0.21833 0.2052 0.1893 0.17088 0.1502
0.37805 0.36746 0.35423 0.3384 0.32013 0.29973 0.2778 0.25534 0.23393 0.21593 0.20449 0.20285 0.21293 0.23422 0.26424 0.29977 0.33772 0.37534 0.41014 0.43986 0.46243 0.47595 0.47881 0.46971 0.44784 0.41296 0.36553 0.30695 0.23989 0.16945 0.10865 0.094489 0.13997 0.20139 0.25754 0.30039 0.32547 0.33014 0.31329 0.27534 0.2183 0.14578 0.063779 0.036638 0.12026 0.20086 0.26852 0.31761 0.34405 0.34541 0.32124 0.27316 0.20518 0.12532 0.063915 0.10897 0.19541 0.27701 0.34281 0.38685 0.40553 0.39736 0.363 0.3052 0.22875 0.14135 0.064776 0.091443 0.17434 0.25203 0.31348 0.35377 0.37037 0.36268 0.33188 0.28072 0.21329 0.13469 0.051265 0.038158 0.11575 0.18474 0.23995 0.27851 0.29893 0.30106 0.28603 0.2562 0.21509 0.16774 0.12207 0.093055 0.098473 0.12906 0.16453 0.19514 0.21709 0.22909 0.23126 0.22476 0.21154 0.19423 0.17597 0.16013 0.14955 0.14555 0.14722 0.15215 0.15773 0.16209 0.16432 0.16442 0.16301 0.16111 0.15981 0.1599 0.16163 0.16457 0.16783 0.17033 0.171 0.16906 0.16403 0.15583 0.14478 0.13166 0.11779 0.1051 0.096115 0.093296 0.097571 0.10761 0.12088 0.135 0.14818 0.15919 0.16722 0.17177 0.17257 0.16954 0.16279 0.15252 0.13907 0.1229 0.10457 0.084827 0.064771 0.046595 0.035634 0.039277 0.054298 0.07322 0.092666 0.11127 0.12831 0.14336 0.1561 0.1663 0.1738 0.1785 0.18036
0.27893 0.20282 0.11728 0.027271 0.076536 0.17441 0.26898 0.35447 0.4251 0.47503 0.4988 0.49189 0.45132 0.37634 0.26915 0.1365 0.047392 0.19182 0.34654 0.481 0.57912 0.62751 0.61701 0.54447 0.41436 0.2411 0.082245 0.20702 0.38759 0.52491 0.59449 0.58422 0.49434 0.33849 0.14626 0.10161 0.27402 0.4034 0.45818 0.43188 0.33964 0.23119 0.21806 0.31256 0.39718 0.41677 0.35995 0.25133 0.19109 0.28855 0.42015 0.49606 0.48385 0.38095 0.21807 0.15003 0.3141 0.47537 0.55801 0.53851 0.42014 0.23601 0.137 0.30782 0.47861 0.56996 0.56082 0.45575 0.28572 0.1541 0.26539 0.4302 0.53631 0.55776 0.49431 0.36658 0.22621 0.20463 0.3236 0.44243 0.50946 0.51207 0.45509 0.35744 0.25648 0.22024 0.27914 0.36602 0.43314 0.46394 0.45587 0.4146 0.35234 0.28841 0.24973 0.25711 0.29993 0.35169 0.39433 0.41937 0.42423 0.41 0.38039 0.34107 0.29932 0.26358 0.2419 0.23822 0.24967 0.26906 0.28962 0.30701 0.31907 0.32513 0.32545 0.32074 0.31193 0.29993 0.28559 0.26961 0.25255 0.23491 0.21717 0.19986 0.18362 0.16926 0.15769 0.14988 0.14652 0.14785 0.15346 0.16248 0.17385 0.18655 0.19975 0.2128 0.22521 0.23664 0.24688 0.25578 0.26326 0.26931 0.27395 0.27724 0.27924 0.28005 0.27977 0.27852 0.27642 0.27357 0.27009 0.2661 0.26171 0.25701 0.25211 0.2471 0.24205 0.23703 0.23212 0.22737 0.22283
0.22512 0.25477 0.28591 0.31551 0.34087 0.35957 0.36943 0.36854 0.35547 0.32939 0.29047 0.2405 0.18459 0.13661 0.12775 0.17142 0.23788 0.30427 0.35863 0.39319 0.40273 0.38475 0.34048 0.27702 0.21293 0.1878 0.22988 0.30548 0.37601 0.42035 0.42736 0.39317 0.32115 0.22395 0.13567 0.14143 0.22284 0.29538 0.32988 0.31667 0.25638 0.15829 0.041597 0.090389 0.19448 0.26346 0.28443 0.25339 0.17557 0.065655 0.066183 0.18234 0.2712 0.31553 0.30709 0.24721 0.14757 0.048885 0.12785 0.23586 0.30992 0.33577 0.30944 0.23627 0.13086 0.045358 0.13398 0.23146 0.29477 0.31391 0.28748 0.22139 0.12741 0.026812 0.090126 0.17769 0.23823 0.26485 0.2563 0.21623 0.15208 0.073941 0.015365 0.086538 0.148 0.18969 0.20868 0.20501 0.18126 0.14216 0.09485 0.054171 0.058595 0.097268 0.13508 0.16261 0.17686 0.17721 0.1648 0.14244 0.11527 0.092379 0.087052 0.10354 0.13041 0.15685 0.1771 0.18839 0.18964 0.18105 0.16385 0.14035 0.11414 0.09107 0.079994 0.086915 0.10638 0.12949 0.15085 0.1678 0.17912 0.1844 0.18376 0.17771 0.16702 0.15259 0.13541 0.11649 0.096761 0.077082 0.058228 0.041004 0.026757 0.019147 0.022597 0.032457 0.044039 0.056136 0.068563 0.081337 0.094462 0.10787 0.12141 0.13488 0.14805 0.16064 0.17241 0.18313 0.19258 0.20058 0.20701 0.21175 0.21474 0.21595 0.21539 0.21309 0.2091 0.2035 0.1964 0.18789 0.17812
0.35307 0.37275 0.389 0.40066 0.40654 0.4055 0.39652 0.37883 0.35205 0.31644 0.27339 0.22636 0.18311 0.15901 0.17066 0.21386 0.27062 0.32706 0.37421 0.40569 0.41685 0.40485 0.369 0.31156 0.23936 0.16937 0.14273 0.18726 0.25941 0.32338 0.36283 0.36948 0.34021 0.27694 0.18709 0.08945 0.082133 0.17442 0.25734 0.30863 0.31929 0.2869 0.21577 0.11904 0.061751 0.15192 0.25266 0.32554 0.35762 0.34374 0.28637 0.1973 0.1115 0.13245 0.2296 0.31714 0.37021 0.37936 0.34356 0.26947 0.17346 0.10281 0.14838 0.23867 0.31143 0.34959 0.3476 0.30667 0.23361 0.14091 0.061912 0.10516 0.18868 0.25429 0.29114 0.29581 0.26927 0.216 0.14314 0.059508 0.027276 0.10527 0.16956 0.21443 0.23705 0.23715 0.21696 0.18102 0.1365 0.095593 0.080708 0.10179 0.1351 0.16403 0.18293 0.19062 0.18834 0.17894 0.16636 0.1548 0.14745 0.14516 0.14628 0.1481 0.14846 0.14659 0.14321 0.14018 0.13969 0.14317 0.15043 0.15975 0.16875 0.17519 0.17741 0.1744 0.16586 0.15209 0.13397 0.11299 0.091549 0.073543 0.0649 0.069728 0.08462 0.10346 0.12237 0.13935 0.15339 0.164 0.17098 0.17433 0.17415 0.17063 0.16398 0.15443 0.14223 0.12762 0.11085 0.092188 0.071932 0.050498 0.02877 0.01278 0.025618 0.04838 0.071971 0.095215 0.11758 0.13866 0.15812 0.17563 0.19095 0.20386 0.21419 0.22183 0.22669 0.22878 0.2281 0.22472 0.21877
0.48228 0.4958 0.50443 0.50714 0.5029 0.49074 0.46979 0.43937 0.39903 0.34872 0.28896 0.22113 0.14879 0.085106 0.084727 0.15189 0.23138 0.30719 0.3725 0.42211 0.45165 0.45763 0.43782 0.39159 0.32041 0.22847 0.12579 0.068717 0.15329 0.26034 0.35288 0.41893 0.45066 0.44359 0.39691 0.31393 0.20208 0.074167 0.072549 0.19711 0.30171 0.37237 0.40068 0.3831 0.32147 0.22284 0.098792 0.036282 0.16556 0.27408 0.34877 0.38084 0.3668 0.30887 0.21462 0.096017 0.032796 0.15495 0.25691 0.32681 0.35721 0.34571 0.29502 0.21253 0.10962 0.023178 0.11527 0.20538 0.27009 0.30303 0.30227 0.27 0.21224 0.13896 0.071171 0.077393 0.139 0.19439 0.23043 0.24357 0.2343 0.20632 0.16664 0.1269 0.10584 0.11673 0.14527 0.17265 0.18983 0.19392 0.18572 0.16901 0.15045 0.13878 0.1406 0.15441 0.17242 0.18711 0.19372 0.19028 0.17727 0.15773 0.13781 0.1268 0.13255 0.15339 0.18058 0.20602 0.22438 0.23252 0.22905 0.21397 0.18874 0.15649 0.12312 0.099898 0.10158 0.12749 0.16307 0.19796 0.22678 0.24663 0.25596 0.25421 0.24156 0.21888 0.18761 0.14976 0.10816 0.068037 0.046226 0.065878 0.10301 0.14054 0.17387 0.20113 0.22136 0.23411 0.23933 0.23728 0.2285 0.21373 0.19384 0.16986 0.14286 0.11403 0.084718 0.057063 0.036591 0.036547 0.054894 0.077762 0.10034 0.12128 0.14009 0.1566 0.17078 0.18267 0.19233 0.19983 0.20526
0.27708 0.29161 0.3085 0.32713 0.34668 0.3662 0.38463 0.40083 0.41357 0.42162 0.42376 0.41887 0.40598 0.38442 0.35392 0.31493 0.26899 0.21968 0.17489 0.15039 0.16261 0.20566 0.26093 0.31521 0.36041 0.39095 0.40288 0.39375 0.3628 0.31128 0.24299 0.16615 0.10348 0.11145 0.17644 0.2443 0.29576 0.32252 0.3205 0.28901 0.23083 0.15299 0.074968 0.085624 0.16874 0.24748 0.30496 0.33351 0.32965 0.29397 0.23152 0.1542 0.096982 0.12928 0.20767 0.27983 0.32917 0.34851 0.33553 0.29211 0.22429 0.14407 0.085243 0.11741 0.19077 0.25534 0.29741 0.31165 0.29688 0.25527 0.19178 0.11375 0.035053 0.065351 0.13856 0.19793 0.23709 0.25324 0.24612 0.21787 0.17279 0.11754 0.065033 0.056775 0.098965 0.14337 0.17669 0.19542 0.19924 0.18998 0.1715 0.14954 0.13143 0.12383 0.12799 0.13866 0.14934 0.15608 0.15786 0.15606 0.15364 0.1539 0.15867 0.16719 0.17662 0.18353 0.18512 0.17983 0.16761 0.15013 0.13133 0.1178 0.11692 0.13071 0.15363 0.17848 0.19986 0.21433 0.21985 0.21551 0.20134 0.17829 0.14828 0.11462 0.08385 0.069742 0.083855 0.11435 0.14771 0.17782 0.20176 0.21796 0.22562 0.22452 0.2149 0.19739 0.17295 0.14279 0.10828 0.071027 0.033447 0.017142 0.049934 0.085273 0.11794 0.14674 0.17099 0.1902 0.20414 0.2127 0.21594 0.21404 0.20727 0.19601 0.18067 0.16172 0.13969 0.11511 0.088635 0.061112 0.034517
0.29682 0.27833 0.25897 0.23967 0.22185 0.20752 0.1992 0.19933 0.20923 0.22842 0.25497 0.28629 0.31976 0.35293 0.38349 0.4093 0.42831 0.43865 0.43868 0.42713 0.40323 0.36694 0.31923 0.26271 0.20301 0.15301 0.13801 0.17046 0.22642 0.28367 0.33066 0.36064 0.3694 0.35472 0.31642 0.25636 0.1784 0.088288 0.0089818 0.099815 0.18127 0.2443 0.28274 0.29255 0.27226 0.22342 0.15091 0.066628 0.063378 0.15557 0.24456 0.31518 0.35929 0.37195 0.35163 0.3005 0.2252 0.14067 0.096777 0.15414 0.24096 0.31618 0.36652 0.38571 0.37167 0.32604 0.25398 0.1648 0.080976 0.09278 0.17611 0.25392 0.3103 0.33911 0.33804 0.30792 0.25226 0.17679 0.088815 0.0036704 0.092266 0.16981 0.23016 0.26907 0.28445 0.27642 0.2473 0.20154 0.14614 0.094051 0.076665 0.10963 0.15542 0.19439 0.22048 0.23189 0.22919 0.21479 0.19272 0.16856 0.14907 0.14028 0.14363 0.15484 0.16793 0.17873 0.18548 0.18824 0.18825 0.1872 0.18653 0.18679 0.18752 0.18752 0.18544 0.18041 0.17241 0.16257 0.15318 0.14739 0.14799 0.15578 0.16898 0.18432 0.19843 0.20861 0.213 0.21056 0.20104 0.185 0.16387 0.1402 0.1182 0.10419 0.10433 0.11854 0.14065 0.16448 0.18597 0.20268 0.21317 0.21667 0.21293 0.20214 0.1849 0.16211 0.13511 0.10578 0.077381 0.057046 0.056938 0.07642 0.10303 0.12997 0.15445 0.17506 0.19102 0.20186 0.20736 0.20751 0.20246
0.068313 0.14929 0.23021 0.30618 0.37299 0.42637 0.46204 0.47601 0.46497 0.42674 0.36081 0.26907 0.15797 0.065967 0.14862 0.2818 0.40536 0.50273 0.5613 0.57157 0.52848 0.4331 0.29476 0.14285 0.14043 0.29582 0.43861 0.53046 0.55358 0.50161 0.38016 0.20676 0.012411 0.18229 0.33184 0.41472 0.41728 0.34327 0.22065 0.14258 0.22618 0.33026 0.3726 0.33321 0.22497 0.13204 0.22891 0.36872 0.44646 0.42878 0.31259 0.12753 0.13863 0.34209 0.48403 0.52077 0.43893 0.25461 0.038372 0.25249 0.45017 0.54673 0.51754 0.36884 0.13946 0.14486 0.37271 0.51826 0.544 0.44533 0.25092 0.088618 0.27861 0.45495 0.53051 0.4883 0.34478 0.16432 0.19543 0.36976 0.48434 0.49985 0.41744 0.27327 0.18048 0.27725 0.40643 0.47321 0.45721 0.37059 0.25951 0.22454 0.30523 0.39719 0.44139 0.42438 0.35804 0.27786 0.24423 0.28597 0.35147 0.39416 0.39751 0.36381 0.309 0.26114 0.251 0.28114 0.32397 0.35554 0.36525 0.35218 0.32227 0.28703 0.26187 0.2597 0.28061 0.31262 0.34264 0.3621 0.36708 0.35727 0.33515 0.30545 0.27455 0.24959 0.2364 0.23655 0.24657 0.26065 0.27379 0.28291 0.28674 0.28524 0.27917 0.26965 0.25787 0.24486 0.2314 0.21795 0.20473 0.19183 0.17937 0.16764 0.15714 0.14868 0.14319 0.14155 0.14423 0.15108 0.16142 0.17423 0.18849 0.20328 0.21785 0.23163 0.2442 0.25527 0.26464 0.27219 0.2779
0.37282 0.35496 0.3292 0.2962 0.25778 0.21784 0.18406 0.1689 0.18225 0.2194 0.26721 0.31457 0.35364 0.37869 0.38565 0.37228 0.33884 0.28947 0.23522 0.19964 0.21142 0.2657 0.33186 0.38642 0.41524 0.41062 0.37083 0.3013 0.21864 0.16396 0.18903 0.25815 0.31589 0.33735 0.3135 0.2459 0.14614 0.052461 0.11399 0.20292 0.25393 0.25371 0.20099 0.1059 0.031102 0.14338 0.24083 0.29364 0.28912 0.22735 0.12622 0.083852 0.19178 0.29521 0.34994 0.34112 0.27026 0.15961 0.10472 0.2059 0.31232 0.368 0.35689 0.28118 0.16227 0.089217 0.19092 0.2984 0.35419 0.34394 0.27016 0.1503 0.050183 0.15693 0.26426 0.32182 0.3184 0.25629 0.14907 0.018458 0.11132 0.2159 0.27793 0.28845 0.2485 0.16871 0.071311 0.06906 0.15688 0.2223 0.25047 0.23916 0.19441 0.13092 0.082898 0.10478 0.15706 0.19623 0.21087 0.20033 0.17043 0.13323 0.10866 0.11437 0.13953 0.16339 0.17557 0.17353 0.15952 0.13961 0.12318 0.11976 0.13082 0.14851 0.16419 0.17264 0.17181 0.16224 0.14679 0.13087 0.12207 0.12645 0.14306 0.16532 0.18667 0.20264 0.21063 0.2096 0.19974 0.18247 0.16049 0.13804 0.12125 0.11664 0.12618 0.14524 0.16743 0.18809 0.20447 0.21508 0.2193 0.21711 0.20892 0.19545 0.17762 0.15648 0.13311 0.10862 0.08413 0.060992 0.041477 0.030922 0.035154 0.048411 0.063834 0.079099 0.093581 0.10717 0.1199 0.13186 0.14312
0.27829 0.23857 0.19884 0.16487 0.14676 0.15428 0.1854 0.22921 0.27622 0.3199 0.35544 0.37889 0.38697 0.37722 0.34821 0.30009 0.2354 0.16194 0.10698 0.13153 0.21131 0.29584 0.36579 0.41042 0.42265 0.39901 0.3406 0.25521 0.16555 0.1404 0.21606 0.31158 0.38413 0.41606 0.39951 0.33474 0.23056 0.10973 0.091968 0.2032 0.29771 0.34682 0.34042 0.27866 0.17134 0.038818 0.10788 0.22931 0.3111 0.33817 0.30532 0.21799 0.092034 0.057215 0.19092 0.29398 0.34633 0.3385 0.27193 0.15872 0.024565 0.12602 0.24488 0.32089 0.34125 0.30344 0.21521 0.092924 0.042666 0.16636 0.25911 0.30621 0.30166 0.24861 0.1591 0.059303 0.086564 0.1779 0.24244 0.26776 0.25209 0.20184 0.13262 0.08326 0.11316 0.17092 0.21195 0.22502 0.20986 0.17374 0.1326 0.11359 0.13215 0.16494 0.18886 0.19474 0.18207 0.15695 0.13246 0.12617 0.14332 0.16956 0.18983 0.1961 0.18615 0.16258 0.13355 0.11478 0.12265 0.15219 0.18576 0.21124 0.22238 0.21679 0.19509 0.16106 0.12313 0.099091 0.11022 0.14755 0.18943 0.22412 0.24595 0.25225 0.2424 0.21751 0.18034 0.13578 0.093623 0.07701 0.10257 0.14587 0.18851 0.22352 0.24776 0.25974 0.25913 0.24643 0.22283 0.1901 0.15037 0.10622 0.061343 0.02945 0.050979 0.090907 0.12917 0.16265 0.19017 0.21121 0.22561 0.2335 0.23521 0.23122 0.22213 0.20856 0.19118 0.17062 0.14751 0.12244 0.096022
0.16801 0.17777 0.19679 0.22305 0.25387 0.28653 0.3185 0.34737 0.37085 0.38676 0.39313 0.38834 0.37135 0.34201 0.30168 0.25429 0.20888 0.18301 0.19564 0.24282 0.30419 0.3632 0.40899 0.43415 0.43398 0.40668 0.35396 0.28243 0.20748 0.16348 0.18695 0.24935 0.30788 0.34148 0.34063 0.30279 0.23141 0.13605 0.044939 0.10053 0.18956 0.25154 0.27459 0.2544 0.19379 0.10466 0.05358 0.14571 0.24171 0.30813 0.3324 0.31018 0.24616 0.15864 0.1102 0.1766 0.27072 0.34001 0.36687 0.34599 0.28202 0.19179 0.12299 0.16034 0.24733 0.31681 0.34751 0.33322 0.27724 0.19193 0.10765 0.11144 0.18943 0.25838 0.2951 0.2931 0.25374 0.18461 0.099848 0.049663 0.11238 0.18074 0.22542 0.23999 0.22393 0.18106 0.11845 0.045173 0.029164 0.095272 0.14596 0.17637 0.18455 0.17145 0.14074 0.098739 0.056986 0.047491 0.078392 0.11126 0.13371 0.14283 0.13903 0.12526 0.10688 0.091838 0.088116 0.096346 0.10915 0.11938 0.12348 0.12105 0.11428 0.10755 0.10595 0.11199 0.12341 0.13539 0.14354 0.1451 0.13909 0.12641 0.11015 0.096182 0.092397 0.1026 0.12199 0.14313 0.16056 0.171 0.17272 0.16521 0.1491 0.12612 0.099488 0.075409 0.065358 0.077152 0.10143 0.12744 0.14985 0.16604 0.17471 0.17538 0.16816 0.15368 0.13294 0.10724 0.078124 0.047516 0.020113 0.024832 0.051359 0.077272 0.099966 0.11862 0.13287 0.14263 0.14805 0.1494 0.14712
0.10711 0.089676 0.091596 0.11529 0.1529 0.19749 0.24515 0.29327 0.33964 0.38207 0.41826 0.44584 0.46239 0.46563 0.45355 0.4247 0.37846 0.31552 0.23876 0.1567 0.10285 0.14344 0.23458 0.32886 0.41014 0.46893 0.49828 0.49361 0.45317 0.37852 0.27482 0.15105 0.031687 0.12116 0.23393 0.31848 0.36412 0.36504 0.32087 0.23758 0.13045 0.071958 0.16705 0.27255 0.34683 0.37546 0.35213 0.278 0.16151 0.018086 0.13583 0.27653 0.38546 0.44688 0.45142 0.39752 0.29212 0.15195 0.062448 0.19633 0.33185 0.42739 0.46864 0.45016 0.37496 0.25406 0.10753 0.076834 0.21779 0.33575 0.40961 0.43044 0.397 0.31518 0.19693 0.058403 0.08269 0.20839 0.30416 0.35965 0.37009 0.3366 0.26592 0.17024 0.074861 0.090784 0.17994 0.25428 0.29955 0.31163 0.29169 0.2456 0.18443 0.12889 0.11662 0.15475 0.20364 0.24098 0.25935 0.25781 0.23954 0.21119 0.18259 0.16521 0.16593 0.18058 0.19907 0.21375 0.22131 0.22189 0.21783 0.2124 0.20841 0.20695 0.20718 0.20718 0.20536 0.20144 0.19682 0.19414 0.19609 0.2037 0.2155 0.2282 0.23813 0.24232 0.23907 0.22824 0.21141 0.19218 0.1761 0.16958 0.17622 0.19387 0.21658 0.23827 0.25449 0.26239 0.26062 0.24908 0.22892 0.20261 0.17432 0.15045 0.1391 0.14538 0.16596 0.19287 0.21941 0.24127 0.25591 0.26197 0.25897 0.24715 0.22738 0.20111 0.17052 0.13883 0.11125 0.095995 0.10008
0.24545 0.22083 0.19498 0.16932 0.14652 0.13127 0.12951 0.14427 0.17287 0.21016 0.2517 0.29416 0.33474 0.37092 0.40025 0.42039 0.42913 0.42463 0.40557 0.37146 0.32312 0.26348 0.19987 0.15081 0.15061 0.20269 0.27318 0.33988 0.39112 0.41957 0.42066 0.39245 0.33588 0.25491 0.15682 0.057301 0.076041 0.16683 0.24008 0.28389 0.29243 0.26412 0.20172 0.11222 0.0094988 0.10489 0.20513 0.28273 0.32727 0.33238 0.2968 0.22527 0.13155 0.075665 0.15529 0.25748 0.33802 0.38276 0.38512 0.34491 0.2686 0.17205 0.10388 0.15422 0.2483 0.32563 0.36877 0.37114 0.3329 0.26015 0.16562 0.082738 0.11367 0.20081 0.27315 0.31506 0.32123 0.29185 0.23163 0.14905 0.057526 0.054484 0.13729 0.20498 0.24775 0.26186 0.24722 0.20708 0.14743 0.076892 0.024804 0.079254 0.13776 0.18029 0.20284 0.20452 0.18712 0.15493 0.11523 0.081314 0.075539 0.099259 0.12871 0.15103 0.16203 0.16138 0.1513 0.13615 0.12195 0.11477 0.11692 0.12504 0.13354 0.13835 0.138 0.13341 0.12753 0.12436 0.12691 0.13507 0.1457 0.15475 0.15895 0.15649 0.14715 0.13255 0.11656 0.10551 0.10606 0.11921 0.13934 0.15977 0.17566 0.18403 0.18336 0.17336 0.15495 0.13048 0.10444 0.085267 0.084322 0.10276 0.12986 0.15676 0.17864 0.19285 0.198 0.19362 0.18001 0.15817 0.12989 0.098025 0.068232 0.054069 0.068262 0.097112 0.12745 0.15415 0.17488 0.18837 0.19402
0.32112 0.37446 0.41739 0.44666 0.45928 0.45274 0.42529 0.37636 0.30714 0.22212 0.13596 0.11009 0.18874 0.29408 0.39138 0.46579 0.50689 0.50732 0.46367 0.37779 0.25951 0.14131 0.14989 0.27479 0.39387 0.47098 0.48955 0.44331 0.33649 0.18428 0.033192 0.16919 0.30319 0.37847 0.38012 0.30826 0.18083 0.071236 0.1768 0.29217 0.34264 0.31101 0.20323 0.068159 0.16775 0.31599 0.39982 0.39054 0.28438 0.10234 0.11417 0.31272 0.4429 0.46933 0.38163 0.1989 0.054491 0.27523 0.44175 0.50111 0.43603 0.26179 0.036931 0.22972 0.41645 0.49707 0.45016 0.28806 0.053459 0.19242 0.38509 0.47506 0.44027 0.29221 0.077707 0.17183 0.35655 0.44679 0.42025 0.28894 0.11038 0.1696 0.33318 0.41823 0.39914 0.28848 0.14941 0.18087 0.31434 0.39177 0.38161 0.29516 0.19086 0.1996 0.29899 0.36775 0.36834 0.30764 0.23131 0.22244 0.28716 0.34537 0.35655 0.32035 0.26679 0.24715 0.28017 0.32411 0.34198 0.32567 0.29079 0.26788 0.27729 0.30471 0.32315 0.31929 0.29724 0.2741 0.26837 0.28219 0.3001 0.30644 0.29549 0.27231 0.25007 0.24299 0.25452 0.27451 0.28988 0.29265 0.28121 0.25952 0.23625 0.22284 0.22763 0.249 0.27749 0.30326 0.31961 0.32329 0.314 0.29406 0.26822 0.24319 0.22643 0.22299 0.23226 0.24871 0.26582 0.27881 0.28503 0.28363 0.27505 0.26054 0.24185 0.22086 0.19933 0.17871 0.15998 0.14362 0.12972
0.20301 0.19124 0.20079 0.23012 0.27144 0.31646 0.35849 0.39225 0.41346 0.41877 0.40593 0.37425 0.32527 0.2644 0.2049 0.1753 0.20219 0.26602 0.33408 0.38662 0.41203 0.40383 0.36062 0.28743 0.20051 0.14632 0.18625 0.2698 0.33903 0.36999 0.3528 0.28758 0.18526 0.082235 0.12205 0.22474 0.29461 0.31038 0.26645 0.1702 0.049194 0.11484 0.23398 0.30901 0.32059 0.26441 0.15399 0.067615 0.18219 0.30225 0.36654 0.35661 0.27383 0.14591 0.11368 0.24531 0.35535 0.3961 0.35493 0.24242 0.10701 0.15389 0.29084 0.37658 0.38235 0.30607 0.16828 0.063721 0.19675 0.31583 0.36524 0.33302 0.22774 0.07562 0.093425 0.2329 0.31717 0.32859 0.26718 0.15012 0.032215 0.14581 0.25006 0.29813 0.28204 0.21054 0.11321 0.093983 0.17925 0.24747 0.26961 0.24382 0.1851 0.13149 0.1407 0.19236 0.23263 0.24263 0.22371 0.19057 0.1676 0.17246 0.19464 0.21361 0.21978 0.21467 0.20579 0.20026 0.19953 0.20002 0.19874 0.19702 0.19913 0.20722 0.21784 0.22413 0.22062 0.20647 0.18706 0.17369 0.17725 0.19689 0.22087 0.23737 0.23944 0.22538 0.19858 0.16815 0.14943 0.15611 0.18391 0.21706 0.24337 0.25629 0.25333 0.23508 0.20511 0.17055 0.14378 0.1403 0.16339 0.19984 0.23646 0.26547 0.28278 0.28662 0.27694 0.25517 0.2242 0.18864 0.15569 0.13588 0.13841 0.16077 0.19217 0.22385 0.25084 0.27056 0.28182 0.28434 0.27846
0.3144 0.34649 0.37354 0.39328 0.40364 0.4028 0.38933 0.36237 0.32194 0.26944 0.20899 0.15172 0.12689 0.16189 0.23028 0.30308 0.36597 0.41009 0.42917 0.4194 0.38015 0.31553 0.23826 0.18164 0.19867 0.27582 0.36003 0.42175 0.44578 0.42504 0.36004 0.25985 0.1487 0.11257 0.19774 0.28529 0.33306 0.32815 0.26982 0.16754 0.039554 0.09241 0.20162 0.26786 0.27749 0.22761 0.12713 0.0073609 0.1417 0.25512 0.32089 0.3237 0.26105 0.1453 0.044014 0.17136 0.2942 0.36376 0.36364 0.29292 0.16744 0.057362 0.17635 0.3012 0.36983 0.36619 0.29104 0.16117 0.039803 0.16767 0.28828 0.35107 0.34342 0.26808 0.14163 0.010787 0.1547 0.265 0.3199 0.31046 0.24111 0.12902 0.035772 0.14208 0.23679 0.28431 0.27715 0.22031 0.13211 0.070821 0.13223 0.20745 0.24887 0.24734 0.20684 0.14407 0.10039 0.12772 0.18142 0.21696 0.22161 0.19656 0.15399 0.12036 0.1274 0.16248 0.19278 0.20267 0.18937 0.15927 0.1287 0.12189 0.14446 0.17437 0.19323 0.19335 0.17461 0.14365 0.11576 0.11317 0.1387 0.17142 0.19516 0.20244 0.1913 0.16425 0.12888 0.10158 0.10548 0.13778 0.17571 0.20527 0.21994 0.21724 0.19768 0.16468 0.12577 0.097022 0.10195 0.13669 0.17819 0.21336 0.23614 0.24374 0.23552 0.21265 0.17806 0.13705 0.099912 0.086971 0.10957 0.14833 0.18691 0.21823 0.239 0.2478 0.24436 0.22936 0.20422 0.17099 0.13234
0.39717 0.39259 0.38206 0.36509 0.34147 0.31147 0.27615 0.23793 0.20167 0.17616 0.17255 0.19472 0.23432 0.27983 0.32228 0.3551 0.37336 0.37354 0.35384 0.31475 0.26032 0.20134 0.16289 0.17745 0.23444 0.29903 0.34949 0.37378 0.36565 0.32412 0.25452 0.17281 0.12484 0.16658 0.24278 0.30251 0.32639 0.30717 0.24647 0.15617 0.0799 0.13214 0.22531 0.29209 0.31435 0.28656 0.21425 0.12038 0.1005 0.19412 0.28415 0.33407 0.33142 0.27651 0.18398 0.10494 0.1544 0.25309 0.32341 0.34349 0.3083 0.226 0.12297 0.10058 0.19362 0.27718 0.31686 0.30344 0.24014 0.14129 0.051172 0.11997 0.2105 0.26512 0.27298 0.2341 0.15714 0.057209 0.047707 0.13873 0.20149 0.22698 0.2134 0.16619 0.097913 0.04266 0.083456 0.13931 0.17319 0.1795 0.16064 0.12557 0.091656 0.084651 0.10546 0.12812 0.13901 0.13637 0.12536 0.11522 0.11363 0.11946 0.12479 0.12325 0.11401 0.1027 0.099872 0.11145 0.1307 0.14662 0.15151 0.14207 0.11937 0.090435 0.073654 0.089493 0.12389 0.15619 0.17615 0.17901 0.16351 0.13166 0.089837 0.057638 0.075163 0.12097 0.16431 0.19478 0.20763 0.20101 0.1755 0.13419 0.083767 0.046849 0.075195 0.12842 0.1765 0.21148 0.22952 0.22894 0.20994 0.17444 0.12607 0.071278 0.036621 0.076217 0.13098 0.17915 0.21548 0.23723 0.24315 0.23322 0.20858 0.17129 0.12424 0.071035 0.020021 0.047548 0.099374 0.1459 0.18406
0.41799 0.39357 0.36238 0.32448 0.28047 0.23194 0.18257 0.14123 0.12627 0.15092 0.20143 0.26026 0.31746 0.36677 0.40342 0.42345 0.42377 0.40245 0.35923 0.29627 0.22039 0.15137 0.14173 0.20919 0.29947 0.38167 0.44105 0.46846 0.45866 0.41065 0.32854 0.22368 0.12802 0.13772 0.2329 0.32235 0.37785 0.38813 0.35007 0.26786 0.15228 0.021203 0.11316 0.22351 0.29632 0.3202 0.29123 0.21382 0.10045 0.034463 0.16073 0.26374 0.32443 0.332 0.28448 0.18917 0.061847 0.078894 0.20621 0.30093 0.34698 0.33666 0.27179 0.16336 0.030524 0.10845 0.22601 0.30529 0.33384 0.30796 0.23313 0.12297 0.015649 0.1288 0.22691 0.28587 0.29738 0.26156 0.18681 0.091189 0.057437 0.14247 0.21565 0.25445 0.25336 0.21517 0.15088 0.086843 0.0911 0.1499 0.19952 0.22192 0.21342 0.17836 0.12964 0.096127 0.11232 0.15384 0.1868 0.1983 0.18586 0.15412 0.1161 0.097965 0.11835 0.15423 0.1819 0.19112 0.17925 0.14929 0.11089 0.086593 0.10235 0.14071 0.17563 0.1953 0.1951 0.1748 0.13812 0.094735 0.070693 0.095758 0.14117 0.18123 0.20626 0.21209 0.19778 0.16521 0.1195 0.073152 0.064986 0.1079 0.15851 0.19981 0.22536 0.2321 0.21931 0.18843 0.14316 0.090989 0.05601 0.083603 0.13718 0.18721 0.22525 0.24729 0.25141 0.23742 0.20673 0.16237 0.10951 0.060979 0.06202 0.11107 0.16401 0.20906 0.24176 0.25975 0.26202 0.24874 0.22113
0.42567 0.42445 0.4181 0.40589 0.38721 0.36158 0.32882 0.28921 0.24385 0.19554 0.15114 0.12649 0.14048 0.18666 0.24567 0.30539 0.35859 0.39997 0.4252 0.43093 0.41503 0.37709 0.31923 0.24791 0.17983 0.15535 0.20271 0.28254 0.35954 0.41647 0.44345 0.43508 0.39026 0.31261 0.21179 0.11293 0.11014 0.2007 0.28594 0.33936 0.35092 0.31783 0.24375 0.13827 0.020126 0.11049 0.21695 0.29142 0.32258 0.30547 0.24224 0.14219 0.026771 0.11178 0.22344 0.30384 0.34008 0.32638 0.2647 0.16469 0.047269 0.097003 0.20997 0.29314 0.33281 0.3233 0.26662 0.172 0.054578 0.069783 0.17934 0.25997 0.30029 0.29552 0.24784 0.1661 0.066121 0.056087 0.14914 0.22104 0.25896 0.25865 0.22237 0.15897 0.088074 0.073714 0.13305 0.18975 0.22202 0.22444 0.1988 0.15373 0.10853 0.099952 0.13479 0.17516 0.1999 0.20215 0.18268 0.14905 0.11814 0.11496 0.14217 0.17559 0.19764 0.20081 0.18424 0.15303 0.12049 0.1105 0.13447 0.17181 0.20253 0.21665 0.21041 0.18479 0.14601 0.10927 0.10357 0.13695 0.18153 0.21777 0.2367 0.23459 0.21153 0.1714 0.12386 0.092666 0.11056 0.15895 0.20742 0.24278 0.25904 0.2539 0.22798 0.18487 0.13242 0.090036 0.096984 0.14571 0.19948 0.243 0.26976 0.27673 0.2633 0.231 0.18363 0.12842 0.083179 0.088683 0.13798 0.19284 0.23904 0.27081 0.2853 0.28151 0.26004 0.2229 0.17365 0.11823 0.071321
0.21569 0.21976 0.22322 0.2262 0.2288 0.23118 0.23348 0.23585 0.23844 0.24138 0.24479 0.24875 0.25331 0.2585 0.26427 0.27058 0.27731 0.28434 0.29153 0.2987 0.3057 0.31235 0.31849 0.32397 0.32864 0.33238 0.33509 0.33669 0.33711 0.33632 0.33429 0.33105 0.32661 0.32103 0.31438 0.30674 0.29823 0.28896 0.27908 0.26871 0.25803 0.24718 0.23634 0.22566 0.21531 0.20544 0.1962 0.18772 0.18011 0.17345 0.16782 0.16325 0.15974 0.15727 0.15581 0.15528 0.15562 0.15675 0.1586 0.16111 0.16421 0.16785 0.17197 0.17653 0.18149 0.1868 0.19241 0.19829 0.20437 0.21062 0.21697 0.22336 0.22975 0.23607 0.24226 0.24827 0.25405 0.25955 0.26472 0.26951 0.2739 0.27784 0.28131 0.28429 0.28675 0.28868 0.29008 0.29093 0.29124 0.29101 0.29025 0.28897 0.28717 0.28488 0.28212 0.2789 0.27526 0.27121 0.26677 0.26199 0.25688 0.25148 0.24581 0.23991 0.23381 0.22752 0.2211 0.21456 0.20794 0.20126 0.19456 0.18787 0.18121 0.17461 0.16811 0.16173 0.1555 0.14945 0.1436 0.13798 0.13262 0.12754 0.12277 0.11834 0.11425 0.11053 0.1072 0.10426 0.10173 0.099591 0.097851 0.096496 0.09551 0.094873 0.094557 0.094536 0.094778 0.095252 0.095927 0.096771 0.097755 0.098851 0.10003 0.10128 0.10257 0.10388 0.1052 0.10651 0.10781 0.10907 0.1103 0.11148 0.11261 0.11368 0.1147 0.11565 0.11653 0.11735 0.11811 0.11879 0.11941
0.2752 0.26595 0.25694 0.24824 0.23989 0.23194 0.22444 0.21741 0.21086 0.20482 0.19927 0.1942 0.18958 0.18537 0.18152 0.17798 0.1747 0.17162 0.16868 0.16585 0.16308 0.16036 0.15769 0.15507 0.15255 0.15016 0.14799 0.14612 0.14463 0.14362 0.14318 0.14338 0.14428 0.14589 0.14819 0.15112 0.15462 0.15856 0.16281 0.16723 0.17168 0.17603 0.18013 0.18388 0.18716 0.1899 0.19203 0.19351 0.19432 0.19445 0.19391 0.19274 0.191 0.18873 0.18602 0.18294 0.17956 0.17597 0.17222 0.16839 0.1645 0.16058 0.15663 0.15265 0.14859 0.14441 0.14005 0.13546 0.13058 0.12536 0.11976 0.11377 0.10742 0.10075 0.09388 0.08699 0.080354 0.074365 0.069549 0.06653 0.065905 0.068039 0.072919 0.080198 0.089372 0.099938 0.11146 0.1236 0.13607 0.14865 0.16116 0.17343 0.18535 0.19679 0.20766 0.21788 0.22737 0.23607 0.24394 0.25092 0.25701 0.26216 0.26637 0.26963 0.27195 0.27334 0.2738 0.27337 0.27207 0.26993 0.26699 0.26329 0.25888 0.2538 0.2481 0.24184 0.23507 0.22785 0.22024 0.21229 0.20407 0.19563 0.18705 0.17837 0.16968 0.16103 0.15249 0.14413 0.13603 0.12826 0.1209 0.11404 0.10775 0.10212 0.097212 0.093104 0.089838 0.087439 0.085899 0.085181 0.085218 0.085923 0.087192 0.088918 0.090994 0.093323 0.095816 0.098397 0.101 0.10357 0.10607 0.10846 0.11071 0.1128 0.11471 0.11643 0.11796 0.11928 0.1204 0.12131 0.12202
0.35081 0.34466 0.3378 0.33051 0.32307 0.31576 0.30886 0.30262 0.29726 0.29297 0.28988 0.28806 0.28754 0.28825 0.2901 0.29295 0.2966 0.30087 0.30553 0.31036 0.31517 0.31974 0.32389 0.32745 0.33025 0.33214 0.33301 0.33272 0.33117 0.32829 0.32398 0.31819 0.31087 0.30198 0.29151 0.27945 0.26582 0.25065 0.234 0.21592 0.19651 0.1759 0.15421 0.13164 0.1084 0.084856 0.061631 0.040412 0.027485 0.034279 0.053471 0.075718 0.098401 0.12066 0.14205 0.1623 0.18119 0.19856 0.21425 0.22816 0.24022 0.25038 0.25861 0.26493 0.26938 0.27202 0.27295 0.27227 0.27013 0.26667 0.26207 0.25649 0.25012 0.24312 0.23568 0.22794 0.22005 0.21214 0.20429 0.19658 0.18906 0.18173 0.17459 0.16762 0.16077 0.15402 0.1473 0.1406 0.13389 0.12719 0.12053 0.11399 0.10766 0.10172 0.096342 0.091766 0.088234 0.085977 0.085165 0.085871 0.088047 0.091537 0.096109 0.1015 0.10744 0.1137 0.12005 0.12632 0.13235 0.13802 0.14324 0.14791 0.15199 0.15543 0.1582 0.16028 0.16166 0.16237 0.1624 0.1618 0.16059 0.15882 0.15653 0.15378 0.15063 0.14714 0.14339 0.13944 0.13536 0.13123 0.12713 0.12312 0.11927 0.11565 0.11231 0.1093 0.10665 0.10438 0.1025 0.101 0.099856 0.09903 0.098478 0.098148 0.097983 0.097924 0.097914 0.097899 0.097829 0.097659 0.097349 0.096866 0.096182 0.095275 0.094127 0.092726 0.091064 0.089136 0.086943 0.084486 0.081771
0.11541 0.12848 0.14151 0.1546 0.16782 0.18122 0.19478 0.20848 0.22224 0.23597 0.24955 0.26284 0.27568 0.28793 0.29941 0.30997 0.31945 0.32768 0.33453 0.33985 0.34352 0.34543 0.34547 0.34356 0.33964 0.33365 0.32558 0.31542 0.3032 0.289 0.2729 0.25507 0.23574 0.21522 0.19397 0.17262 0.15215 0.13401 0.12025 0.11328 0.11488 0.12488 0.14136 0.16198 0.18478 0.20835 0.23169 0.25401 0.27474 0.29339 0.30957 0.32295 0.33326 0.34029 0.34389 0.34397 0.3405 0.33348 0.32299 0.30917 0.2922 0.2723 0.24978 0.22497 0.19826 0.17014 0.14119 0.11226 0.084826 0.062101 0.051285 0.058843 0.078797 0.10318 0.12841 0.15298 0.17616 0.1975 0.21671 0.23361 0.24806 0.25998 0.26934 0.27615 0.28045 0.28229 0.28177 0.27899 0.27408 0.26718 0.25843 0.248 0.23603 0.2227 0.20817 0.1926 0.17614 0.15896 0.14121 0.12304 0.10461 0.086056 0.067535 0.049218 0.031358 0.014796 0.0093608 0.023092 0.038561 0.053573 0.067796 0.081086 0.093344 0.1045 0.11448 0.12325 0.13076 0.13701 0.14197 0.14565 0.14808 0.14927 0.14929 0.1482 0.14606 0.14299 0.1391 0.13453 0.12943 0.124 0.11846 0.11304 0.10802 0.10369 0.10034 0.098232 0.097554 0.098392 0.10071 0.10436 0.10913 0.11475 0.12096 0.12751 0.13418 0.14078 0.14714 0.15312 0.15862 0.16352 0.16777 0.17129 0.17404 0.17598 0.17709 0.17734 0.17674 0.17529 0.173 0.16987 0.16594
0.29318 0.26071 0.2258 0.18865 0.14957 0.10899 0.067764 0.029917 0.032227 0.071533 0.11422 0.15669 0.1979 0.23715 0.2738 0.30729 0.33706 0.36264 0.38361 0.39962 0.41039 0.41576 0.41565 0.41009 0.39919 0.38318 0.36235 0.33709 0.30785 0.2751 0.23937 0.20119 0.1611 0.11961 0.077227 0.034452 0.0089179 0.051027 0.092707 0.13333 0.17257 0.21015 0.24577 0.2792 0.31017 0.33845 0.36383 0.38611 0.40513 0.42077 0.43292 0.44156 0.44668 0.44835 0.44668 0.44182 0.43398 0.42339 0.41034 0.39512 0.37806 0.35947 0.3397 0.31907 0.2979 0.27649 0.2551 0.23401 0.21341 0.19351 0.17446 0.15639 0.13936 0.12345 0.10868 0.095028 0.082468 0.070944 0.060386 0.050716 0.041869 0.033811 0.026591 0.02046 0.016103 0.014733 0.01687 0.021402 0.027125 0.033423 0.040022 0.046786 0.053638 0.060522 0.067397 0.074225 0.080975 0.087616 0.09412 0.10046 0.10662 0.11257 0.11829 0.12378 0.12902 0.13399 0.13869 0.14311 0.14726 0.15111 0.15469 0.15798 0.16099 0.16372 0.16617 0.16836 0.17029 0.17196 0.17338 0.17457 0.17552 0.17625 0.17677 0.17709 0.17721 0.17714 0.1769 0.17648 0.17591 0.1752 0.17433 0.17334 0.17222 0.17099 0.16965 0.1682 0.16666 0.16504 0.16333 0.16155 0.15971 0.1578 0.15584 0.15382 0.15176 0.14966 0.14753 0.14536 0.14317 0.14095 0.13871 0.13646 0.1342 0.13193 0.12965 0.12736 0.12508 0.1228 0.12052 0.11825 0.11599
0.30138 0.30549 0.3088 0.31122 0.31266 0.31306 0.31237 0.31054 0.30758 0.30348 0.29829 0.29207 0.28491 0.27693 0.26825 0.25904 0.24946 0.23972 0.22999 0.22047 0.21135 0.20281 0.19503 0.1882 0.18249 0.17811 0.17524 0.17408 0.17481 0.17755 0.18234 0.18908 0.19759 0.20755 0.21855 0.2301 0.24169 0.25277 0.26282 0.27132 0.27781 0.2819 0.28325 0.28162 0.27686 0.26895 0.25795 0.24405 0.22756 0.20896 0.18883 0.16799 0.14751 0.12878 0.11362 0.10408 0.10161 0.10606 0.11564 0.12807 0.14142 0.15435 0.16602 0.17589 0.18369 0.18932 0.19284 0.19441 0.19428 0.19279 0.19033 0.18734 0.18425 0.18147 0.17935 0.17814 0.17798 0.17887 0.18067 0.18316 0.18607 0.18907 0.19186 0.19417 0.19576 0.19643 0.19605 0.19449 0.19172 0.18771 0.18247 0.17605 0.16851 0.15993 0.15041 0.14008 0.12904 0.11743 0.10538 0.093014 0.080476 0.0679 0.055436 0.043257 0.031626 0.021113 0.013595 0.0137 0.020482 0.029017 0.037619 0.045812 0.053416 0.060347 0.066559 0.072026 0.076738 0.080692 0.083896 0.08636 0.088102 0.089144 0.08951 0.08923 0.088333 0.086853 0.084824 0.082281 0.07926 0.075798 0.071931 0.067697 0.063131 0.058269 0.053146 0.047795 0.04225 0.036542 0.030702 0.024758 0.018738 0.01267 0.0065794 0.00060135 0.0056181 0.011649 0.017625 0.023525 0.029334 0.035035 0.040616 0.046065 0.05137 0.056521 0.061512 0.066333 0.070978 0.075443 0.079722 0.083811 0.087708
0.30052 0.29261 0.28387 0.27438 0.26424 0.25361 0.24267 0.23167 0.22092 0.21078 0.20171 0.19421 0.18882 0.18605 0.1863 0.18976 0.19642 0.20604 0.21821 0.23242 0.24817 0.26491 0.28215 0.29944 0.31633 0.33241 0.34729 0.36059 0.37196 0.38107 0.38758 0.39121 0.3917 0.3888 0.38234 0.37218 0.35823 0.34049 0.31901 0.29393 0.26545 0.23387 0.19959 0.16308 0.12499 0.086232 0.049004 0.026219 0.04748 0.082766 0.11843 0.15218 0.18307 0.21043 0.23374 0.2526 0.26674 0.27595 0.28016 0.27942 0.27384 0.26367 0.24924 0.23098 0.2094 0.18509 0.15875 0.13125 0.10377 0.078329 0.059145 0.053715 0.064803 0.085066 0.10821 0.13147 0.1536 0.17401 0.19239 0.20856 0.22248 0.23417 0.2437 0.2512 0.25682 0.26071 0.26304 0.26399 0.2637 0.2623 0.25992 0.25663 0.25249 0.24755 0.24181 0.23528 0.22795 0.21981 0.21083 0.20102 0.19036 0.17888 0.16658 0.15352 0.13974 0.1253 0.11029 0.094798 0.078924 0.062783 0.046507 0.030286 0.014639 0.0070109 0.020061 0.035234 0.050215 0.064717 0.078609 0.091796 0.10421 0.11578 0.12646 0.13622 0.14502 0.15284 0.15968 0.16554 0.17042 0.17435 0.17733 0.17941 0.18062 0.181 0.1806 0.17948 0.17767 0.17526 0.17228 0.16882 0.16493 0.16068 0.15615 0.15139 0.14647 0.14148 0.13647 0.13152 0.12668 0.12203 0.11763 0.11353 0.10978 0.10642 0.10349 0.10101 0.098975 0.097392 0.09624 0.095488 0.095097
0.14333 0.14011 0.1381 0.1374 0.13813 0.14034 0.14407 0.14929 0.15594 0.16392 0.17309 0.18331 0.19439 0.20616 0.21841 0.23096 0.24358 0.25606 0.26815 0.27963 0.29023 0.29971 0.30778 0.31419 0.31865 0.32092 0.32073 0.31785 0.31206 0.30318 0.29107 0.27563 0.25682 0.23466 0.20925 0.18074 0.14939 0.11552 0.079578 0.042225 0.008679 0.037765 0.076523 0.11476 0.1515 0.18598 0.21746 0.24526 0.26873 0.28732 0.30054 0.30803 0.30953 0.30491 0.29418 0.27748 0.25509 0.22741 0.19498 0.15844 0.11854 0.076158 0.032681 0.017301 0.060222 0.10424 0.14675 0.18683 0.22371 0.25678 0.2855 0.30946 0.32835 0.34199 0.35032 0.35338 0.35131 0.34437 0.33289 0.31726 0.29797 0.27552 0.25049 0.2235 0.19519 0.16631 0.13778 0.11087 0.087649 0.071671 0.067408 0.075585 0.091628 0.11093 0.13091 0.15027 0.16835 0.18477 0.19931 0.21186 0.22236 0.23078 0.23713 0.24143 0.24374 0.2441 0.2426 0.23931 0.23433 0.22777 0.21974 0.21037 0.19982 0.18823 0.17578 0.16268 0.14914 0.13542 0.12182 0.10873 0.096602 0.086032 0.077719 0.072379 0.070489 0.072018 0.076389 0.08275 0.090272 0.098294 0.10634 0.11406 0.12124 0.12772 0.13339 0.13821 0.14215 0.14522 0.14743 0.14885 0.14952 0.14954 0.14901 0.14802 0.1467 0.14517 0.14356 0.14202 0.14065 0.13959 0.13893 0.13876 0.13913 0.14006 0.14156 0.14359 0.14611 0.14903 0.15227 0.15574 0.15934
0.29296 0.2962 0.29929 0.30222 0.30492 0.30736 0.30947 0.31118 0.31242 0.3131 0.31313 0.31242 0.31089 0.30843 0.30496 0.3004 0.29466 0.2877 0.27948 0.26997 0.25922 0.2473 0.23435 0.22062 0.20647 0.19243 0.17922 0.16782 0.15941 0.1552 0.15611 0.16244 0.17371 0.1889 0.20678 0.22612 0.2458 0.26486 0.28244 0.29777 0.31021 0.31916 0.32415 0.32476 0.32069 0.31174 0.29781 0.27895 0.2553 0.22712 0.19482 0.1589 0.11997 0.078749 0.036052 0.0081281 0.050882 0.093015 0.13321 0.17059 0.20436 0.23381 0.25831 0.27736 0.29059 0.29777 0.2988 0.29374 0.2828 0.26633 0.24479 0.2188 0.18909 0.15654 0.12226 0.087942 0.057375 0.042476 0.056638 0.084942 0.11555 0.14495 0.17177 0.19527 0.215 0.23068 0.24216 0.2494 0.25245 0.25147 0.24665 0.23829 0.2267 0.21225 0.19533 0.17634 0.15568 0.13378 0.11103 0.087828 0.064585 0.041805 0.020722 0.012235 0.02826 0.047262 0.065502 0.082416 0.097775 0.11144 0.12332 0.13335 0.14149 0.14772 0.15206 0.15453 0.15518 0.15408 0.15134 0.14707 0.14142 0.13458 0.12676 0.11824 0.10934 0.10046 0.092097 0.084839 0.079348 0.076237 0.07589 0.078288 0.083019 0.089446 0.096906 0.10482 0.11271 0.12023 0.1271 0.1331 0.13809 0.14196 0.14463 0.14606 0.14625 0.14521 0.14298 0.13965 0.1353 0.13008 0.12415 0.1177 0.11099 0.10432 0.09805 0.092591 0.088397 0.085897 0.085413 0.087071 0.090773
0.34826 0.30244 0.25046 0.19379 0.1356 0.085759 0.077561 0.12286 0.18517 0.24928 0.30997 0.36408 0.40912 0.4429 0.46359 0.46971 0.46022 0.4346 0.39294 0.33596 0.26508 0.18249 0.091801 0.027635 0.11473 0.21338 0.30754 0.39262 0.46476 0.52065 0.55764 0.57389 0.56847 0.54144 0.49384 0.42773 0.34603 0.25253 0.15204 0.055236 0.072599 0.16663 0.25564 0.33278 0.39485 0.43984 0.4667 0.47528 0.46633 0.44134 0.40253 0.35274 0.29556 0.23567 0.18021 0.14179 0.13698 0.16541 0.20908 0.25488 0.29664 0.33142 0.35776 0.37496 0.38287 0.38173 0.37206 0.35467 0.33061 0.30115 0.26782 0.2325 0.1976 0.16647 0.14369 0.13424 0.14009 0.15789 0.18216 0.20854 0.23433 0.25799 0.27862 0.29577 0.30924 0.31903 0.32525 0.32814 0.32798 0.3251 0.31984 0.31258 0.30366 0.29342 0.28218 0.27024 0.25784 0.24521 0.23254 0.21999 0.20769 0.19576 0.18427 0.17332 0.16297 0.15328 0.14432 0.13616 0.12889 0.12259 0.11734 0.11321 0.11027 0.10854 0.10801 0.10862 0.1103 0.1129 0.1163 0.12036 0.12492 0.12986 0.13507 0.14043 0.14587 0.15131 0.15668 0.16193 0.16703 0.17193 0.17661 0.18105 0.18522 0.18913 0.19275 0.19608 0.19913 0.20188 0.20435 0.20654 0.20844 0.21007 0.21144 0.21255 0.21341 0.21403 0.21442 0.2146 0.21456 0.21433 0.2139 0.2133 0.21254 0.21161 0.21054 0.20933 0.20799 0.20654 0.20497 0.2033 0.20154
0.33074 0.34419 0.35457 0.36144 0.36438 0.36304 0.3571 0.34638 0.33078 0.31035 0.28535 0.25632 0.22421 0.1907 0.15879 0.1339 0.12408 0.13473 0.16217 0.1986 0.23805 0.27677 0.31225 0.34263 0.36648 0.38266 0.39033 0.38896 0.37831 0.35845 0.32982 0.29318 0.24972 0.20109 0.14981 0.10078 0.068045 0.077808 0.11708 0.1614 0.20227 0.23625 0.26135 0.27626 0.28021 0.27292 0.25456 0.22579 0.18772 0.14199 0.090988 0.040883 0.040342 0.09179 0.14588 0.19613 0.23994 0.27549 0.30141 0.31679 0.32117 0.31455 0.29741 0.27063 0.23554 0.19388 0.14806 0.10213 0.066675 0.067388 0.10261 0.14679 0.19033 0.23002 0.26433 0.29243 0.31393 0.32875 0.33706 0.33925 0.33588 0.32761 0.31517 0.29934 0.2809 0.26058 0.23907 0.21699 0.19492 0.17339 0.15291 0.13407 0.11758 0.10436 0.095511 0.091963 0.093977 0.10087 0.11137 0.12418 0.13823 0.15274 0.16713 0.18096 0.1939 0.20567 0.21607 0.22494 0.23217 0.23768 0.24142 0.2434 0.24364 0.24218 0.23912 0.23455 0.22858 0.22136 0.21303 0.20374 0.19368 0.183 0.17189 0.16052 0.14909 0.13777 0.12678 0.11629 0.10653 0.097707 0.090019 0.083658 0.078764 0.075396 0.073512 0.07296 0.073503 0.074863 0.07676 0.078948 0.081218 0.08341 0.085402 0.087108 0.088466 0.089439 0.090004 0.090154 0.089889 0.089219 0.08816 0.08673 0.084953 0.082855 0.080463 0.077805 0.074911 0.071809 0.06853 0.065102 0.061554
0.23873 0.26898 0.29886 0.32792 0.35571 0.38177 0.40565 0.42688 0.445 0.45952 0.46998 0.47594 0.47697 0.47271 0.46283 0.44708 0.42532 0.39749 0.36366 0.32404 0.27898 0.22901 0.1748 0.11719 0.057279 0.0077312 0.066212 0.12623 0.18364 0.23698 0.28481 0.32583 0.35884 0.38283 0.39701 0.4009 0.39431 0.37743 0.35089 0.31577 0.27378 0.22752 0.1813 0.14295 0.12559 0.1384 0.17251 0.21389 0.25404 0.28832 0.31394 0.32909 0.3327 0.32425 0.30379 0.27192 0.22981 0.17937 0.12403 0.073591 0.066386 0.11553 0.17863 0.24178 0.30043 0.35188 0.39415 0.42573 0.44557 0.45307 0.44803 0.43071 0.40175 0.36216 0.31325 0.25659 0.19399 0.12745 0.059715 0.022087 0.082831 0.14693 0.20691 0.26107 0.30825 0.3476 0.37856 0.40084 0.41438 0.41936 0.41618 0.40538 0.38767 0.36387 0.33486 0.30159 0.26501 0.22606 0.18566 0.1447 0.10406 0.064813 0.029835 0.023637 0.052426 0.08326 0.11207 0.13819 0.1614 0.18165 0.19895 0.21339 0.22508 0.23417 0.24081 0.24518 0.24745 0.24781 0.24643 0.24348 0.23912 0.23351 0.22679 0.21911 0.21062 0.20146 0.19176 0.18167 0.17135 0.16094 0.1506 0.14052 0.13088 0.12188 0.11373 0.10663 0.10077 0.096324 0.093365 0.091899 0.091834 0.092994 0.095156 0.098078 0.10153 0.10532 0.10927 0.11326 0.11721 0.12103 0.1247 0.12819 0.13149 0.13461 0.13757 0.14039 0.14309 0.1457 0.14823 0.15073 0.15319
0.27085 0.2591 0.24591 0.23119 0.21487 0.1969 0.17725 0.15594 0.13303 0.10874 0.083616 0.059177 0.04081 0.042175 0.064073 0.094084 0.12705 0.16122 0.19566 0.22966 0.26254 0.29364 0.32227 0.34775 0.36938 0.38647 0.39841 0.40461 0.40457 0.39792 0.38441 0.36396 0.33666 0.30281 0.26292 0.21779 0.16854 0.11694 0.067289 0.041623 0.073697 0.1228 0.17166 0.21641 0.25501 0.28597 0.30815 0.32068 0.32305 0.31509 0.29699 0.26937 0.23326 0.1902 0.14251 0.094632 0.060254 0.070725 0.11305 0.16047 0.2048 0.24275 0.2723 0.29212 0.30133 0.29953 0.28677 0.26354 0.23074 0.18967 0.14209 0.090533 0.042027 0.043388 0.092827 0.14539 0.19454 0.23793 0.27399 0.30158 0.31994 0.32865 0.32765 0.31721 0.29791 0.27057 0.23626 0.19622 0.15181 0.10445 0.055584 0.0066291 0.041078 0.086312 0.128 0.16522 0.19726 0.22357 0.24383 0.25788 0.26575 0.26763 0.26384 0.25483 0.24114 0.22338 0.20221 0.1783 0.15233 0.12496 0.096819 0.068495 0.040541 0.013683 0.013563 0.037747 0.060469 0.081268 0.099973 0.11648 0.13074 0.14273 0.15246 0.15998 0.16535 0.16862 0.16989 0.16923 0.16676 0.16255 0.15674 0.14944 0.14078 0.13093 0.12004 0.10834 0.096083 0.083633 0.071497 0.060464 0.051777 0.047117 0.047811 0.053563 0.062763 0.073803 0.08559 0.097443 0.10893 0.11975 0.1297 0.13861 0.14637 0.1529 0.15812 0.16201 0.16454 0.16572 0.16557 0.16412 0.16143
0.13813 0.14305 0.14991 0.15875 0.16948 0.18193 0.19588 0.21104 0.2271 0.24372 0.26056 0.27724 0.29339 0.30861 0.3225 0.33464 0.34464 0.35208 0.35657 0.35774 0.35525 0.34884 0.33827 0.32341 0.30424 0.28086 0.25355 0.22283 0.18961 0.15547 0.12347 0.099737 0.093861 0.10972 0.13948 0.17456 0.21002 0.24301 0.27161 0.29438 0.31015 0.31805 0.31745 0.30799 0.28959 0.26249 0.22723 0.18467 0.13596 0.082604 0.027223 0.034585 0.091195 0.14608 0.19665 0.24099 0.27742 0.30454 0.32123 0.32678 0.32087 0.30361 0.2756 0.23791 0.19219 0.141 0.089674 0.057621 0.081477 0.1334 0.18838 0.23979 0.28461 0.32089 0.34724 0.36277 0.36703 0.36 0.34211 0.31419 0.27744 0.23343 0.18419 0.13253 0.083989 0.056828 0.077862 0.12133 0.1665 0.20777 0.24289 0.27066 0.29036 0.30167 0.30462 0.29946 0.28675 0.26721 0.24174 0.21137 0.1772 0.14038 0.1021 0.063576 0.026684 0.016604 0.048162 0.079068 0.1067 0.13043 0.14996 0.16514 0.17595 0.18251 0.18502 0.18379 0.17917 0.17159 0.16151 0.1494 0.13578 0.12115 0.10606 0.091068 0.076835 0.064153 0.054033 0.047633 0.045712 0.047853 0.052635 0.058579 0.064652 0.070245 0.075024 0.078828 0.081606 0.083385 0.084251 0.084346 0.083856 0.083014 0.082087 0.081367 0.081144 0.081676 0.08315 0.085652 0.089153 0.093527 0.098576 0.10406 0.10972 0.11532 0.12062 0.12542 0.12953 0.13281 0.13513 0.13638 0.13649
0.38751 0.41472 0.42922 0.42959 0.41478 0.38428 0.33823 0.27759 0.20455 0.12422 0.062149 0.10616 0.19688 0.28931 0.3737 0.44396 0.49503 0.5227 0.52385 0.49672 0.44115 0.35875 0.25302 0.12942 0.016034 0.14605 0.27873 0.39713 0.49261 0.55787 0.5875 0.57848 0.53058 0.44654 0.332 0.19533 0.049857 0.10866 0.2476 0.36638 0.45512 0.5072 0.51925 0.49159 0.42834 0.33787 0.23482 0.152 0.15749 0.23557 0.31834 0.38044 0.41293 0.41338 0.38406 0.33187 0.26961 0.21936 0.21009 0.24699 0.30322 0.35479 0.38896 0.39992 0.38621 0.34983 0.29606 0.23464 0.18365 0.17155 0.20803 0.26791 0.32871 0.37912 0.41354 0.42935 0.42592 0.40413 0.36616 0.31533 0.25633 0.19622 0.14778 0.13276 0.16002 0.20895 0.26151 0.30945 0.34903 0.37847 0.39704 0.40474 0.40209 0.39 0.36966 0.34248 0.31002 0.27396 0.23609 0.19846 0.16357 0.13479 0.11651 0.11239 0.12163 0.13928 0.16046 0.18209 0.20251 0.22087 0.23675 0.24997 0.26052 0.26847 0.27394 0.27707 0.27803 0.27702 0.2742 0.26976 0.26388 0.25674 0.24851 0.23936 0.22946 0.21898 0.20808 0.19695 0.18575 0.17466 0.16388 0.15359 0.14401 0.13535 0.12781 0.12159 0.11686 0.11371 0.11216 0.11217 0.11357 0.11618 0.11977 0.1241 0.12897 0.13418 0.13959 0.14506 0.15049 0.15581 0.16095 0.16587 0.17054 0.17493 0.17902 0.18282 0.18631 0.1895 0.19239 0.19499 0.19731
0.21735 0.25099 0.28211 0.3092 0.33095 0.34616 0.3538 0.35301 0.34315 0.32387 0.29519 0.25758 0.21208 0.16081 0.10855 0.07119 0.084445 0.13459 0.19158 0.24529 0.29103 0.32554 0.34636 0.35176 0.34083 0.3136 0.27122 0.21627 0.15383 0.096893 0.085915 0.1357 0.20061 0.26074 0.30846 0.33937 0.35078 0.34157 0.31212 0.26447 0.20243 0.13276 0.074149 0.084933 0.14734 0.21106 0.26298 0.29773 0.31248 0.30625 0.27973 0.23519 0.17657 0.11039 0.05612 0.078191 0.14117 0.20166 0.25053 0.28372 0.29908 0.29589 0.27477 0.2376 0.18752 0.12953 0.074864 0.064453 0.11243 0.17039 0.22271 0.26423 0.29217 0.30506 0.30243 0.28476 0.25339 0.21042 0.15873 0.10238 0.051338 0.052084 0.10115 0.1529 0.19863 0.23543 0.26175 0.27683 0.28054 0.27331 0.25607 0.2301 0.19699 0.15851 0.11649 0.07278 0.029178 0.013554 0.052445 0.087579 0.1179 0.14285 0.16214 0.17575 0.18386 0.18682 0.18514 0.1794 0.17029 0.15847 0.14463 0.12942 0.11346 0.097292 0.081444 0.06642 0.052789 0.041339 0.033291 0.030099 0.031982 0.03721 0.043866 0.050817 0.057508 0.063664 0.069136 0.073841 0.077725 0.080758 0.082927 0.084241 0.084728 0.084442 0.083468 0.081921 0.079955 0.077762 0.075572 0.07365 0.072278 0.071726 0.072215 0.073876 0.076729 0.080689 0.085589 0.091224 0.097375 0.10383 0.11041 0.11694 0.12329 0.12933 0.13497 0.14013 0.14475 0.14876 0.15215 0.15488 0.15693
0.16519 0.19101 0.21758 0.24363 0.26806 0.28991 0.30826 0.32228 0.33122 0.33443 0.3314 0.32181 0.30562 0.28312 0.25509 0.22308 0.18997 0.16089 0.14416 0.14803 0.1723 0.20894 0.2499 0.28962 0.32433 0.35129 0.36852 0.3747 0.36913 0.35186 0.32371 0.2865 0.24326 0.19901 0.16213 0.14476 0.15432 0.18302 0.21754 0.24871 0.27133 0.28249 0.28082 0.26608 0.23905 0.20142 0.15579 0.10613 0.061119 0.050833 0.085344 0.12673 0.1623 0.18806 0.20205 0.20338 0.19204 0.1689 0.13575 0.095898 0.057719 0.051365 0.088323 0.13488 0.17881 0.21555 0.2423 0.25719 0.25916 0.24801 0.22444 0.19024 0.14875 0.10678 0.081303 0.095587 0.13729 0.18468 0.22826 0.2635 0.28777 0.29952 0.29814 0.28382 0.25754 0.22105 0.17695 0.12918 0.085741 0.067758 0.092051 0.13384 0.17591 0.21246 0.24093 0.26002 0.2692 0.26853 0.25853 0.24017 0.21473 0.18376 0.14909 0.11289 0.078328 0.052205 0.048712 0.067575 0.092487 0.11612 0.13614 0.15171 0.16259 0.16887 0.17084 0.16898 0.16385 0.15604 0.14619 0.13489 0.12268 0.11002 0.097258 0.084648 0.07234 0.060409 0.048897 0.037903 0.027784 0.019789 0.017219 0.022118 0.031113 0.041485 0.052173 0.062678 0.072677 0.081918 0.090189 0.097311 0.10314 0.10758 0.11054 0.11202 0.11202 0.11061 0.10789 0.10402 0.099204 0.093709 0.087866 0.082084 0.076849 0.0727 0.070168 0.069647 0.071273 0.074875 0.080058 0.086334 0.093231
0.24447 0.21945 0.19099 0.15911 0.12391 0.085635 0.044807 0.0096163 0.046823 0.093411 0.14087 0.18806 0.2339 0.27727 0.31697 0.35177 0.38041 0.40169 0.41452 0.41792 0.41115 0.39376 0.36562 0.32704 0.2789 0.22283 0.16203 0.10481 0.080049 0.11738 0.18087 0.24716 0.30852 0.36076 0.40087 0.42654 0.43614 0.42879 0.40439 0.36368 0.30823 0.24042 0.16346 0.08186 0.024771 0.093023 0.16819 0.23399 0.28637 0.32247 0.34041 0.33933 0.31944 0.2821 0.22981 0.16646 0.099139 0.055119 0.093043 0.15862 0.22031 0.27059 0.30559 0.32292 0.32146 0.30125 0.26355 0.2108 0.14694 0.07991 0.051245 0.10764 0.17814 0.24302 0.29659 0.33543 0.35728 0.36099 0.34645 0.31461 0.26738 0.20764 0.13947 0.07119 0.050933 0.11089 0.17918 0.24106 0.2922 0.33004 0.35303 0.36048 0.3525 0.32997 0.29448 0.24828 0.19433 0.13687 0.084611 0.065343 0.099133 0.14929 0.1979 0.23977 0.27262 0.29528 0.30725 0.30859 0.29982 0.28186 0.256 0.22385 0.18739 0.14915 0.11288 0.085474 0.077826 0.092761 0.11898 0.14718 0.17314 0.19494 0.21165 0.22287 0.22852 0.22876 0.22395 0.21457 0.20124 0.18467 0.1657 0.14527 0.12456 0.10508 0.08894 0.078872 0.077164 0.083609 0.095549 0.11007 0.12514 0.13952 0.15246 0.1635 0.17236 0.17887 0.18296 0.18462 0.18389 0.18087 0.1757 0.16858 0.15975 0.14953 0.13832 0.12661 0.11506 0.10451 0.096013 0.090732 0.089609
0.33173 0.34431 0.35523 0.36412 0.37054 0.37409 0.37435 0.3709 0.36338 0.35143 0.3348 0.31327 0.28677 0.25535 0.21926 0.17909 0.13598 0.092911 0.060458 0.066642 0.10702 0.15689 0.20791 0.2568 0.30138 0.33985 0.37059 0.39216 0.40337 0.40333 0.39147 0.36768 0.3323 0.2862 0.23085 0.16859 0.1038 0.05366 0.0765 0.13827 0.20103 0.25701 0.30253 0.33501 0.35257 0.35407 0.33914 0.30821 0.26253 0.20415 0.13589 0.061867 0.026424 0.098892 0.17129 0.2356 0.28813 0.32599 0.34707 0.35015 0.33498 0.30227 0.25368 0.19182 0.12022 0.045179 0.047262 0.12286 0.1951 0.25788 0.30764 0.34177 0.35855 0.35723 0.33803 0.30209 0.25143 0.18881 0.11757 0.041415 0.035816 0.11016 0.17807 0.23634 0.28236 0.3142 0.33071 0.33157 0.31723 0.28891 0.24855 0.19872 0.14281 0.086301 0.048045 0.071704 0.12129 0.16946 0.21046 0.24196 0.26281 0.27259 0.27149 0.2603 0.24031 0.21333 0.18173 0.14868 0.11878 0.098893 0.095954 0.10903 0.12994 0.15175 0.17067 0.18483 0.19343 0.19631 0.1938 0.18659 0.17571 0.16248 0.1485 0.13554 0.12542 0.11955 0.11841 0.12126 0.12656 0.13259 0.13791 0.14149 0.14272 0.1413 0.13722 0.13071 0.12222 0.11241 0.10218 0.092716 0.085417 0.08169 0.082377 0.087284 0.095326 0.10513 0.11549 0.12546 0.13439 0.1418 0.14736 0.15087 0.15219 0.15126 0.14809 0.14273 0.13526 0.12583 0.1146 0.1018 0.0877
0.22413 0.15361 0.081754 0.058751 0.12677 0.21019 0.29068 0.3618 0.4186 0.45672 0.47253 0.46335 0.42775 0.36585 0.27947 0.17235 0.05084 0.082883 0.21318 0.33468 0.43763 0.51327 0.55428 0.55559 0.51505 0.43395 0.3173 0.1741 0.032029 0.15432 0.30313 0.42647 0.51131 0.54861 0.53395 0.46828 0.35817 0.21601 0.069119 0.12709 0.2679 0.37973 0.44712 0.46307 0.42789 0.35 0.24883 0.16924 0.18673 0.26913 0.34356 0.38221 0.37715 0.33254 0.26583 0.21502 0.22772 0.29124 0.35593 0.39185 0.38645 0.33909 0.26119 0.18568 0.18277 0.26158 0.35292 0.4191 0.44408 0.42232 0.35642 0.25741 0.15292 0.13331 0.22897 0.33641 0.41856 0.46232 0.46267 0.42043 0.34155 0.23737 0.13184 0.11239 0.20596 0.30887 0.39156 0.44441 0.4635 0.44862 0.40274 0.33164 0.2443 0.15687 0.11346 0.16065 0.24157 0.31793 0.37811 0.41749 0.4344 0.42917 0.40377 0.36142 0.30655 0.24491 0.18472 0.14002 0.13105 0.15932 0.20309 0.24705 0.28467 0.31326 0.33192 0.34068 0.34019 0.33147 0.31578 0.29451 0.26908 0.24092 0.21148 0.18224 0.15489 0.13149 0.11455 0.10659 0.10849 0.11851 0.13357 0.15099 0.16899 0.18647 0.20273 0.21736 0.23008 0.24072 0.24919 0.25543 0.25947 0.26134 0.26113 0.25895 0.25494 0.24925 0.24208 0.23362 0.22408 0.21368 0.20267 0.19128 0.17976 0.16837 0.15738 0.14706 0.13769 0.12953 0.12282 0.11775 0.11442
0.14416 0.11006 0.089362 0.095616 0.12548 0.16508 0.20583 0.24316 0.27401 0.29606 0.30746 0.30687 0.29356 0.26763 0.23026 0.18452 0.13767 0.10811 0.12225 0.17127 0.23004 0.28517 0.32938 0.3578 0.36721 0.35598 0.3244 0.27523 0.21507 0.15884 0.1384 0.17411 0.23608 0.2962 0.34076 0.36246 0.35772 0.3261 0.27041 0.19727 0.1211 0.087615 0.13745 0.20615 0.26105 0.29153 0.29314 0.26542 0.21135 0.13707 0.052177 0.044716 0.12454 0.19018 0.23264 0.24722 0.23256 0.19067 0.12664 0.048176 0.037156 0.11702 0.1842 0.23103 0.25252 0.24664 0.21447 0.16021 0.091747 0.037746 0.087234 0.15694 0.21448 0.25251 0.26749 0.25858 0.22751 0.17848 0.1188 0.066367 0.07484 0.12985 0.18488 0.2278 0.25404 0.26168 0.25065 0.22245 0.17999 0.12765 0.073323 0.047152 0.08511 0.13682 0.18272 0.21762 0.23898 0.24564 0.23753 0.21555 0.18142 0.13755 0.086818 0.032379 0.022626 0.074987 0.12204 0.16147 0.19155 0.2112 0.21997 0.21804 0.20619 0.1857 0.15828 0.12609 0.091955 0.060699 0.044393 0.056027 0.081014 0.10649 0.12838 0.14519 0.15637 0.16182 0.16181 0.15681 0.1475 0.13467 0.11919 0.10199 0.084062 0.066514 0.050796 0.03916 0.034658 0.03806 0.046022 0.055252 0.064147 0.072075 0.078834 0.084423 0.088924 0.092456 0.095132 0.097044 0.09825 0.098772 0.098599 0.097694 0.096008 0.093489 0.090092 0.085791 0.080587 0.074515 0.067657 0.060159 0.05227
0.18161 0.15072 0.12477 0.11156 0.11836 0.14327 0.17829 0.21681 0.25465 0.28889 0.31726 0.33789 0.34923 0.35007 0.33968 0.31786 0.28514 0.24308 0.19496 0.14775 0.11735 0.12563 0.16727 0.22001 0.27056 0.31185 0.33944 0.35039 0.34309 0.31729 0.27429 0.21725 0.15237 0.095256 0.089727 0.14098 0.20159 0.25258 0.2864 0.29904 0.2888 0.25611 0.20349 0.13567 0.061665 0.045321 0.11533 0.18234 0.23369 0.26385 0.26978 0.25079 0.20862 0.14764 0.076749 0.045409 0.11113 0.18371 0.24335 0.28306 0.29882 0.28916 0.25519 0.20092 0.1348 0.080939 0.099985 0.16711 0.23425 0.28695 0.31877 0.32652 0.30961 0.26992 0.21198 0.14442 0.089754 0.10181 0.1641 0.22931 0.28202 0.31586 0.32772 0.31678 0.28419 0.23297 0.16799 0.097663 0.053401 0.096595 0.16296 0.22221 0.26729 0.29483 0.30333 0.29277 0.26447 0.22085 0.16523 0.1015 0.03394 0.033678 0.096741 0.15224 0.19737 0.2302 0.24964 0.25545 0.24823 0.22926 0.2004 0.16405 0.12307 0.081397 0.047761 0.046621 0.074914 0.10677 0.13465 0.1564 0.17128 0.1792 0.1805 0.17586 0.16619 0.15259 0.13632 0.11873 0.10132 0.085774 0.073902 0.067274 0.066272 0.069589 0.075131 0.081133 0.0865 0.090673 0.093453 0.094871 0.095107 0.094442 0.093221 0.091825 0.090635 0.089999 0.090178 0.091317 0.093419 0.096356 0.099901 0.10377 0.10765 0.11126 0.11433 0.11662 0.11796 0.11821 0.11727 0.11511 0.11175
0.271 0.2284 0.18209 0.13332 0.085381 0.052416 0.069468 0.11707 0.17017 0.22245 0.27116 0.31426 0.34992 0.37649 0.3925 0.39672 0.38827 0.36664 0.33186 0.28451 0.22584 0.15796 0.085069 0.035685 0.093312 0.16997 0.24238 0.30512 0.35425 0.38655 0.39961 0.39198 0.36338 0.31479 0.24856 0.1685 0.081177 0.038622 0.11928 0.2036 0.27569 0.32961 0.36121 0.36794 0.34906 0.30568 0.24079 0.15907 0.066657 0.030675 0.12319 0.20548 0.2708 0.31408 0.33197 0.32318 0.28855 0.23102 0.15538 0.067857 0.024468 0.11396 0.19355 0.25693 0.29921 0.31727 0.31 0.27834 0.22518 0.15506 0.073937 0.015856 0.097404 0.17295 0.23464 0.27803 0.30025 0.30013 0.27821 0.23661 0.17882 0.10939 0.033571 0.043179 0.11542 0.17834 0.22788 0.26109 0.27624 0.27291 0.25197 0.21548 0.16661 0.10986 0.054123 0.045505 0.095336 0.14731 0.19088 0.22265 0.24091 0.24514 0.23588 0.21465 0.18406 0.148 0.11277 0.089632 0.091686 0.11499 0.14478 0.1721 0.19287 0.20533 0.20899 0.20436 0.19274 0.17621 0.15765 0.14069 0.12928 0.12624 0.13136 0.1416 0.15316 0.16304 0.1694 0.17132 0.1687 0.16205 0.15247 0.14154 0.13127 0.1238 0.12083 0.12282 0.12881 0.13692 0.14519 0.152 0.15621 0.15713 0.15443 0.14808 0.13833 0.12565 0.11073 0.094565 0.078546 0.0648 0.056413 0.056189 0.063678 0.075628 0.089076 0.10223 0.11409 0.1241 0.13195 0.1375 0.14073
0.36789 0.37058 0.3699 0.36546 0.35693 0.34403 0.32658 0.30455 0.27808 0.2476 0.21396 0.17881 0.14531 0.11976 0.11197 0.12726 0.15905 0.19805 0.23821 0.27577 0.30811 0.33318 0.34935 0.35534 0.35032 0.33395 0.30647 0.26882 0.22291 0.17226 0.12425 0.09657 0.11089 0.1537 0.2023 0.24603 0.27959 0.29977 0.30462 0.29328 0.26602 0.22423 0.17055 0.10952 0.053832 0.06144 0.11885 0.17613 0.22319 0.25556 0.27053 0.26676 0.24435 0.20488 0.15165 0.091119 0.04869 0.085537 0.14907 0.2081 0.25482 0.28492 0.29582 0.28653 0.25775 0.21197 0.15402 0.094706 0.07137 0.11622 0.17938 0.237 0.28108 0.30734 0.31353 0.29909 0.26513 0.21442 0.15173 0.086574 0.058292 0.1077 0.17224 0.22929 0.27225 0.29761 0.30363 0.29007 0.25811 0.21015 0.14967 0.081058 0.014142 0.065585 0.13132 0.18789 0.23174 0.26047 0.27279 0.26856 0.24868 0.21509 0.17066 0.11936 0.068204 0.043932 0.077489 0.1237 0.16507 0.19731 0.21859 0.22825 0.22651 0.21441 0.19372 0.16699 0.13776 0.11108 0.094119 0.093209 0.10634 0.12543 0.14415 0.15914 0.16893 0.17309 0.17198 0.16646 0.15782 0.14762 0.13758 0.12925 0.12372 0.12124 0.12118 0.12238 0.12358 0.12383 0.12257 0.1197 0.11553 0.11074 0.10625 0.1031 0.10214 0.10374 0.10767 0.11318 0.11931 0.12508 0.1297 0.13255 0.13321 0.13144 0.12715 0.12039 0.11136 0.10036 0.087846 0.07449 0.061363
0.22987 0.29753 0.355 0.39884 0.42585 0.43337 0.41947 0.38323 0.32493 0.24632 0.15099 0.048566 0.082459 0.19516 0.30206 0.39319 0.46057 0.49753 0.49931 0.46364 0.39137 0.28694 0.15982 0.054779 0.15626 0.29028 0.40283 0.47946 0.5106 0.49141 0.42238 0.30969 0.16484 0.0050228 0.15562 0.29383 0.39429 0.44456 0.43861 0.37821 0.27392 0.14995 0.10005 0.19881 0.29964 0.35935 0.36652 0.32286 0.24469 0.17499 0.18735 0.26252 0.32804 0.35106 0.32224 0.25 0.17123 0.1758 0.26658 0.35542 0.40049 0.3856 0.31051 0.1931 0.11149 0.20709 0.33772 0.42816 0.45478 0.41018 0.30104 0.15116 0.095075 0.2456 0.38367 0.46642 0.47831 0.41721 0.29373 0.1333 0.093563 0.25264 0.38761 0.46694 0.47879 0.42282 0.30939 0.15981 0.067176 0.20244 0.33591 0.4256 0.45959 0.43548 0.35912 0.2438 0.11426 0.093065 0.21154 0.31973 0.39313 0.42393 0.41091 0.35818 0.27465 0.1753 0.09879 0.13446 0.2245 0.30606 0.36384 0.39243 0.39075 0.36108 0.30867 0.24217 0.17626 0.13948 0.15976 0.21438 0.27197 0.31864 0.34882 0.36063 0.35448 0.33243 0.2979 0.2555 0.21121 0.17297 0.1505 0.15024 0.16782 0.19282 0.21731 0.23713 0.25046 0.25686 0.25663 0.25055 0.23964 0.22504 0.20789 0.18928 0.17029 0.15194 0.1353 0.12153 0.11184 0.10726 0.10819 0.11415 0.12397 0.13631 0.14998 0.16407 0.17787 0.19083 0.20256 0.21276 0.22121

0.31526 0.31428 0.30406 0.28448 0.25607 0.22039 0.1808 0.14441 0.12512 0.13694 0.17437 0.22175 0.26824 0.30725 0.3343 0.34626 0.34126 0.31892 0.2808 0.23137 0.18071 0.15002 0.16379 0.213 0.27105 0.32099 0.35327 0.36235 0.34586 0.3046 0.24333 0.17334 0.12319 0.1392 0.20041 0.26157 0.30301 0.316 0.29731 0.2483 0.17476 0.088661 0.049192 0.12192 0.19322 0.23938 0.25275 0.23114 0.17735 0.098833 0.010047 0.08729 0.16708 0.222 0.2434 0.22745 0.1758 0.095447 0.0050568 0.10326 0.19205 0.25535 0.28313 0.2705 0.21866 0.1355 0.045763 0.098069 0.19656 0.27349 0.31513 0.31493 0.27281 0.19555 0.10008 0.070969 0.16238 0.25163 0.31167 0.33288 0.31257 0.25426 0.16787 0.077314 0.090428 0.18109 0.25932 0.30801 0.3208 0.29701 0.24079 0.16081 0.0738 0.066032 0.14658 0.21953 0.2694 0.29087 0.28278 0.24731 0.1894 0.11628 0.039921 0.056293 0.12772 0.18793 0.23037 0.2521 0.25237 0.23229 0.19454 0.14306 0.082697 0.021531 0.049744 0.10762 0.15709 0.19461 0.21815 0.22692 0.2212 0.20236 0.17282 0.13617 0.098207 0.070933 0.073427 0.10107 0.13431 0.164 0.18652 0.20038 0.2052 0.20146 0.1903 0.17347 0.15339 0.13314 0.11653 0.10747 0.1079 0.11611 0.12818 0.14056 0.15089 0.15787 0.16094 0.16003 0.15546 0.14779 0.13781 0.12643 0.11471 0.10379 0.094782 0.088638 0.085832 0.086173 0.088896 0.093011 0.097614
0.34776 0.34301 0.3296 0.30724 0.27599 0.23633 0.18939 0.13746 0.086664 0.061194 0.093023 0.14822 0.20478 0.25571 0.29691 0.32523 0.33816 0.33397 0.31192 0.27245 0.21766 0.1525 0.091711 0.087569 0.15028 0.22487 0.29173 0.34229 0.37096 0.3742 0.35061 0.30139 0.23083 0.14876 0.087715 0.12275 0.20478 0.2809 0.33548 0.3608 0.35315 0.31252 0.24267 0.15144 0.05778 0.083722 0.17674 0.25435 0.30363 0.31824 0.29624 0.24008 0.15632 0.05501 0.052542 0.15196 0.23198 0.28267 0.29778 0.27543 0.21843 0.13388 0.032367 0.073526 0.17045 0.2464 0.29197 0.30159 0.27417 0.21325 0.12655 0.026669 0.081866 0.17638 0.25011 0.29426 0.30394 0.27851 0.22147 0.14001 0.04484 0.05854 0.15001 0.22438 0.27329 0.29197 0.27917 0.23714 0.17116 0.088872 0.0021489 0.088216 0.16474 0.22307 0.25808 0.2672 0.25059 0.21093 0.15322 0.08502 0.031419 0.078014 0.14076 0.19156 0.22502 0.23875 0.23256 0.20829 0.16971 0.1232 0.081374 0.07278 0.10451 0.1453 0.17976 0.20255 0.21174 0.20741 0.19126 0.16664 0.13882 0.11578 0.10723 0.11671 0.13682 0.15822 0.1751 0.18464 0.18594 0.17948 0.16692 0.15099 0.1355 0.12486 0.12248 0.12852 0.13979 0.15218 0.16239 0.16837 0.16908 0.16433 0.15459 0.14097 0.12522 0.10981 0.097963 0.092958 0.096205 0.106 0.11905 0.13243 0.14412 0.15289 0.15804 0.15925 0.1565 0.14996 0.13995 0.12693 0.11147
0.3241 0.31501 0.2999 0.27873 0.25182 0.22002 0.18511 0.15075 0.12437 0.11783 0.13715 0.17406 0.21784 0.26158 0.30084 0.3324 0.35371 0.36286 0.35862 0.34058 0.30942 0.26734 0.21902 0.17401 0.15021 0.16443 0.20786 0.26017 0.30785 0.34301 0.36082 0.35854 0.33541 0.29279 0.23445 0.16801 0.11125 0.10495 0.15232 0.20897 0.25392 0.27874 0.27959 0.25574 0.20918 0.14448 0.069186 0.028582 0.097344 0.16205 0.20851 0.23116 0.22734 0.19737 0.14461 0.075976 0.027489 0.094162 0.16566 0.22172 0.25511 0.26183 0.24117 0.19613 0.13492 0.081199 0.096945 0.16248 0.2267 0.27336 0.29542 0.29023 0.25899 0.20716 0.147 0.10836 0.13133 0.18955 0.24589 0.28525 0.30121 0.29186 0.2589 0.20774 0.14945 0.10894 0.12249 0.17302 0.22511 0.26345 0.28162 0.27736 0.2514 0.20713 0.15112 0.097086 0.081041 0.12034 0.17269 0.21674 0.24495 0.25412 0.24349 0.21429 0.16947 0.11369 0.055445 0.040688 0.09202 0.14439 0.18609 0.21327 0.22409 0.21818 0.19658 0.16145 0.11599 0.064342 0.017679 0.049939 0.097702 0.13829 0.16859 0.18697 0.19284 0.1866 0.16959 0.14401 0.11313 0.082069 0.060826 0.063137 0.084092 0.10883 0.13016 0.14528 0.15315 0.15375 0.14775 0.13643 0.12166 0.10582 0.091911 0.083072 0.081223 0.08546 0.092792 0.10025 0.10586 0.1086 0.10816 0.10473 0.098935 0.091683 0.084153 0.077649 0.073353 0.071911 0.073127 0.076089 0.07963
0.36122 0.37769 0.38917 0.39487 0.39405 0.38603 0.37023 0.34624 0.31384 0.2731 0.22444 0.1688 0.10832 0.051887 0.058137 0.12167 0.19136 0.25871 0.31984 0.37153 0.41086 0.43526 0.44265 0.43166 0.40176 0.35346 0.28845 0.20991 0.12389 0.056052 0.10094 0.18693 0.26753 0.33332 0.37874 0.40001 0.3951 0.36387 0.30823 0.23221 0.14207 0.050894 0.069963 0.15671 0.23128 0.28412 0.3101 0.30684 0.27491 0.21827 0.14583 0.08366 0.10436 0.17881 0.24977 0.30038 0.32276 0.31317 0.27148 0.20108 0.10898 0.024062 0.11373 0.21516 0.29928 0.35667 0.38097 0.36913 0.32176 0.24307 0.14086 0.033819 0.10429 0.21532 0.30862 0.37418 0.40558 0.39986 0.35766 0.28323 0.18426 0.07448 0.069247 0.17738 0.27496 0.34828 0.39045 0.39797 0.37068 0.31158 0.22649 0.12364 0.020309 0.10266 0.20267 0.28442 0.34107 0.36845 0.36504 0.33196 0.27281 0.19326 0.10096 0.02219 0.10004 0.18589 0.25627 0.30573 0.33115 0.33153 0.30792 0.26337 0.2029 0.13449 0.077354 0.085207 0.14308 0.2026 0.25063 0.28245 0.29618 0.29179 0.27085 0.23655 0.19389 0.15078 0.1207 0.11977 0.14585 0.18152 0.21474 0.23981 0.25428 0.25752 0.25025 0.23431 0.21251 0.18873 0.16775 0.15462 0.15251 0.16041 0.17407 0.18885 0.20143 0.20994 0.21366 0.21276 0.20803 0.20069 0.19222 0.18409 0.17751 0.17316 0.17105 0.17061 0.17097 0.17127 0.17086 0.16945 0.16711
0.40335 0.40331 0.38554 0.34964 0.29627 0.22747 0.14782 0.073761 0.087533 0.17281 0.26191 0.34025 0.40007 0.43545 0.44209 0.41768 0.36246 0.27974 0.17754 0.083598 0.11931 0.2289 0.33051 0.40568 0.44414 0.43995 0.3918 0.30344 0.18417 0.056291 0.11177 0.23768 0.33664 0.39315 0.39892 0.35263 0.26041 0.13612 0.034433 0.14931 0.25757 0.32388 0.33733 0.29682 0.21279 0.11719 0.11792 0.2102 0.28592 0.31385 0.28544 0.20768 0.11498 0.13044 0.23544 0.32 0.35064 0.31593 0.22031 0.090976 0.11535 0.25649 0.36232 0.40302 0.3669 0.25833 0.098203 0.095638 0.26545 0.38975 0.44083 0.40678 0.2927 0.12002 0.080172 0.26493 0.40037 0.45895 0.42867 0.31511 0.14052 0.063848 0.25284 0.39392 0.45921 0.43663 0.33141 0.16522 0.043417 0.22376 0.36794 0.44281 0.43555 0.34947 0.20341 0.049883 0.17139 0.31661 0.40608 0.42424 0.37041 0.25766 0.11584 0.098487 0.23122 0.33712 0.38931 0.38086 0.31655 0.21194 0.10269 0.11684 0.22002 0.30394 0.34724 0.34488 0.30043 0.22481 0.13931 0.1006 0.15573 0.22931 0.28419 0.31028 0.30576 0.27389 0.22246 0.1654 0.12903 0.14241 0.18891 0.23752 0.27367 0.29177 0.2908 0.27285 0.24287 0.20884 0.18199 0.17393 0.18744 0.21354 0.24107 0.26268 0.2747 0.27607 0.26758 0.25137 0.23062 0.2092 0.19115 0.17972 0.17609 0.1788 0.1848 0.19101 0.19518 0.19606 0.19325 0.18696 0.17776
0.14428 0.13085 0.14791 0.18691 0.23389 0.27964 0.31841 0.34617 0.35994 0.35772 0.3386 0.303 0.25322 0.19474 0.14082 0.12243 0.15956 0.22183 0.28317 0.33108 0.35836 0.36075 0.33663 0.28736 0.21828 0.14273 0.10249 0.14771 0.22383 0.29012 0.33156 0.34071 0.31492 0.25624 0.17189 0.079913 0.077453 0.16578 0.24334 0.29036 0.29858 0.26591 0.19623 0.0991 0.015004 0.12098 0.21001 0.2658 0.27892 0.24645 0.17268 0.068782 0.04882 0.16082 0.2483 0.2958 0.29414 0.24223 0.14776 0.031089 0.10935 0.22461 0.30586 0.3377 0.31346 0.23637 0.12071 0.049858 0.17187 0.28316 0.35041 0.36055 0.31115 0.21076 0.082581 0.094079 0.22343 0.32276 0.37023 0.35725 0.28612 0.16966 0.041643 0.13123 0.25452 0.33774 0.36639 0.33632 0.25323 0.13146 0.01694 0.14793 0.25962 0.32951 0.34772 0.31285 0.23172 0.11821 0.018742 0.13614 0.23701 0.30164 0.32206 0.29725 0.23292 0.14119 0.050791 0.096424 0.18557 0.25233 0.28628 0.2845 0.24958 0.18909 0.1173 0.073345 0.11257 0.17501 0.22413 0.25067 0.25242 0.23125 0.19261 0.14605 0.10885 0.10611 0.13635 0.17375 0.20351 0.22008 0.22222 0.21137 0.19109 0.16695 0.14638 0.13708 0.14208 0.15696 0.17453 0.18947 0.19905 0.20256 0.20073 0.19524 0.18829 0.18207 0.17819 0.1772 0.17855 0.18102 0.18333 0.1846 0.18452 0.18339 0.18188 0.18087 0.18108 0.18283 0.18592 0.1897 0.19326
0.10785 0.14808 0.19446 0.23969 0.27969 0.31153 0.33286 0.3418 0.33701 0.31781 0.28442 0.23829 0.18301 0.12766 0.099012 0.12941 0.19244 0.25946 0.31838 0.36228 0.38635 0.38745 0.36437 0.31824 0.25346 0.18063 0.12863 0.1478 0.21837 0.29354 0.35276 0.3859 0.38753 0.35611 0.29412 0.20874 0.11652 0.084037 0.15805 0.24084 0.30058 0.32661 0.31476 0.26608 0.18654 0.086273 0.021654 0.12283 0.20361 0.25296 0.26412 0.23584 0.17295 0.08797 0.047329 0.12964 0.20702 0.25437 0.26236 0.22866 0.15771 0.061246 0.056347 0.15988 0.24368 0.29237 0.2973 0.25668 0.17585 0.067054 0.057563 0.1723 0.26399 0.3177 0.32489 0.28417 0.20168 0.091374 0.049813 0.16332 0.25961 0.31903 0.33262 0.29871 0.22283 0.11744 0.030759 0.13155 0.23018 0.29656 0.32127 0.3016 0.24129 0.14978 0.042442 0.076105 0.17538 0.25015 0.29064 0.29255 0.25694 0.18967 0.10043 0.0021363 0.095188 0.17707 0.23506 0.26321 0.25945 0.22567 0.16733 0.093052 0.025993 0.079486 0.148 0.19976 0.22901 0.2336 0.21437 0.17498 0.12202 0.068728 0.05866 0.10352 0.15183 0.18812 0.20764 0.20905 0.19341 0.16406 0.12718 0.094244 0.085134 0.10669 0.13948 0.16877 0.18826 0.19552 0.19044 0.17479 0.15222 0.12871 0.11282 0.11244 0.12682 0.14758 0.16704 0.18063 0.18622 0.18332 0.17284 0.1569 0.13896 0.12376 0.11648 0.11981 0.13155 0.14679 0.16108 0.17146 0.17629
0.18695 0.21725 0.2473 0.27461 0.29716 0.31328 0.32156 0.32092 0.31063 0.29048 0.26088 0.22324 0.1806 0.13962 0.11477 0.12387 0.16185 0.21001 0.25642 0.29433 0.31928 0.32826 0.3196 0.29314 0.25061 0.19661 0.14184 0.11263 0.13753 0.19317 0.24987 0.29374 0.31748 0.31716 0.29175 0.24329 0.17767 0.10929 0.085189 0.13718 0.20374 0.25609 0.2838 0.28209 0.25035 0.19208 0.11588 0.051522 0.096363 0.17316 0.23386 0.26699 0.26728 0.23423 0.17236 0.093409 0.054238 0.12638 0.20471 0.26086 0.28506 0.27339 0.22751 0.15557 0.081293 0.093024 0.17323 0.24559 0.29053 0.30016 0.27298 0.2137 0.13534 0.080204 0.12657 0.20517 0.26708 0.29818 0.29337 0.25368 0.18619 0.10756 0.077079 0.14042 0.2127 0.26339 0.28306 0.26906 0.22395 0.15521 0.078679 0.063179 0.13152 0.19677 0.23984 0.25458 0.2397 0.19782 0.13497 0.060742 0.033365 0.10221 0.16275 0.2038 0.22113 0.21369 0.18334 0.13441 0.073306 0.014218 0.061544 0.11728 0.15939 0.18393 0.18931 0.17623 0.14754 0.10846 0.068676 0.053157 0.078383 0.11319 0.14134 0.15798 0.16187 0.15397 0.13711 0.11614 0.098164 0.091208 0.097773 0.11173 0.12562 0.13507 0.13855 0.13655 0.13107 0.12498 0.12116 0.12119 0.12447 0.12878 0.13168 0.13149 0.12776 0.12134 0.11438 0.10986 0.11043 0.1167 0.1268 0.13767 0.1464 0.1509 0.14993 0.14311 0.13094 0.11482 0.097376 0.082949 0.07732
0.20634 0.24576 0.28238 0.31437 0.3401 0.35812 0.36714 0.36608 0.35415 0.33093 0.29649 0.25149 0.19755 0.13828 0.08478 0.077328 0.12919 0.19612 0.26122 0.31786 0.36154 0.38875 0.39689 0.38444 0.35123 0.2988 0.23106 0.15693 0.10391 0.12762 0.20126 0.27844 0.34257 0.38535 0.40172 0.38917 0.34785 0.28077 0.19427 0.10192 0.070329 0.14852 0.23317 0.29835 0.33512 0.33904 0.30936 0.24899 0.16418 0.063981 0.040739 0.13834 0.21793 0.27048 0.29 0.2743 0.22542 0.14962 0.058559 0.054278 0.14532 0.22166 0.27085 0.28622 0.26552 0.21111 0.12968 0.032233 0.073255 0.16798 0.2428 0.28803 0.29791 0.27113 0.211 0.12502 0.024448 0.080715 0.17457 0.2471 0.28956 0.29708 0.26914 0.20955 0.12595 0.029452 0.071713 0.16099 0.23028 0.27173 0.28109 0.25801 0.20596 0.13166 0.04421 0.046263 0.1292 0.19569 0.23882 0.25458 0.24216 0.20394 0.14514 0.073733 0.022365 0.08544 0.1485 0.19503 0.22032 0.22251 0.20243 0.16341 0.11147 0.058835 0.051971 0.098438 0.14518 0.17921 0.19636 0.19545 0.17761 0.14623 0.10773 0.075391 0.073807 0.10272 0.13699 0.16403 0.17901 0.18032 0.16858 0.14653 0.1195 0.096952 0.091913 0.10774 0.13284 0.15625 0.17207 0.17764 0.17244 0.15774 0.13682 0.11552 0.10269 0.10611 0.12368 0.14643 0.16688 0.18062 0.18539 0.18055 0.16683 0.14642 0.12339 0.10454 0.098736 0.10975 0.13138 0.15523 0.17566
0.18979 0.19179 0.19382 0.19595 0.19822 0.2007 0.20341 0.20641 0.2097 0.2133 0.21722 0.22144 0.22593 0.23068 0.23562 0.24072 0.24592 0.25116 0.25636 0.26148 0.26643 0.27117 0.27562 0.27973 0.28344 0.28671 0.28949 0.29174 0.29342 0.29452 0.29502 0.2949 0.29415 0.29278 0.29079 0.2882 0.28502 0.28129 0.27703 0.27228 0.26709 0.26149 0.25553 0.24927 0.24276 0.23606 0.22922 0.2223 0.21536 0.20846 0.20165 0.19498 0.1885 0.18225 0.17629 0.17064 0.16535 0.16043 0.1559 0.1518 0.14812 0.14488 0.14208 0.13973 0.13783 0.13636 0.13534 0.13476 0.13461 0.13489 0.1356 0.13672 0.13827 0.14021 0.14255 0.14527 0.14834 0.15176 0.1555 0.15952 0.16381 0.16832 0.17304 0.17792 0.18293 0.18803 0.1932 0.19839 0.20357 0.20871 0.21379 0.21876 0.2236 0.22828 0.23278 0.23709 0.24116 0.245 0.24857 0.25187 0.25488 0.2576 0.26001 0.2621 0.26387 0.26533 0.26645 0.26725 0.26773 0.26788 0.26772 0.26724 0.26646 0.26537 0.26399 0.26232 0.26038 0.25817 0.25571 0.25301 0.25008 0.24692 0.24356 0.24 0.23626 0.23236 0.2283 0.22409 0.21976 0.21531 0.21076 0.20611 0.2014 0.19661 0.19178 0.18691 0.18201 0.17709 0.17218 0.16727 0.16239 0.15754 0.15273 0.14798 0.1433 0.1387 0.13418 0.12977 0.12546 0.12128 0.11723 0.11332 0.10957 0.10597 0.10255 0.099309 0.096257 0.093403 0.090753 0.088314 0.086089
0.21521 0.20895 0.20289 0.19707 0.19149 0.18618 0.18113 0.17636 0.17187 0.16766 0.16371 0.16002 0.15658 0.15337 0.15036 0.14754 0.14489 0.14238 0.14 0.13773 0.13556 0.13347 0.13147 0.12955 0.12773 0.12601 0.12441 0.12296 0.1217 0.12065 0.11984 0.11932 0.11912 0.11926 0.11977 0.12065 0.12192 0.12356 0.12554 0.12784 0.13042 0.13323 0.13622 0.13932 0.14247 0.14563 0.14873 0.15173 0.15456 0.15718 0.15956 0.16167 0.16347 0.16495 0.1661 0.16691 0.16739 0.16753 0.16737 0.16692 0.16619 0.16524 0.16407 0.16274 0.16127 0.15969 0.15804 0.15633 0.1546 0.15285 0.15108 0.14931 0.1475 0.14566 0.14375 0.14175 0.13961 0.1373 0.13478 0.132 0.12894 0.12555 0.1218 0.11767 0.11314 0.1082 0.10285 0.097097 0.090976 0.084531 0.077832 0.070986 0.064153 0.05757 0.051592 0.046728 0.043628 0.04293 0.044954 0.04952 0.056109 0.064155 0.073196 0.082894 0.093008 0.10336 0.11382 0.12428 0.13465 0.14486 0.15485 0.16455 0.17393 0.18293 0.19152 0.19966 0.20733 0.21449 0.22113 0.22722 0.23275 0.23771 0.24208 0.24587 0.24907 0.25168 0.25371 0.25515 0.25602 0.25633 0.25609 0.25531 0.25402 0.25222 0.24994 0.2472 0.24401 0.24041 0.23642 0.23206 0.22736 0.22234 0.21702 0.21144 0.20563 0.1996 0.19339 0.18702 0.18052 0.17392 0.16725 0.16052 0.15378 0.14705 0.14034 0.13371 0.12716 0.12074 0.11447 0.10838 0.10251
0.2826 0.27836 0.27438 0.27076 0.26759 0.26495 0.2629 0.26147 0.26069 0.26056 0.26105 0.26213 0.26375 0.26585 0.26835 0.27117 0.27423 0.27745 0.28074 0.28402 0.28722 0.29025 0.29304 0.29553 0.29765 0.29934 0.30055 0.30121 0.30129 0.30074 0.29951 0.29758 0.29489 0.29143 0.28717 0.28208 0.27616 0.26937 0.26173 0.25322 0.24385 0.23363 0.22257 0.21069 0.19804 0.18464 0.17053 0.15578 0.14044 0.12459 0.10832 0.091735 0.075001 0.05836 0.042322 0.028326 0.021175 0.026915 0.040156 0.055509 0.071325 0.087035 0.10237 0.11717 0.1313 0.14469 0.15723 0.16889 0.17959 0.1893 0.198 0.20566 0.21229 0.21788 0.22245 0.22603 0.22867 0.2304 0.23127 0.23137 0.23074 0.22947 0.22764 0.22531 0.22257 0.21949 0.21613 0.21257 0.20885 0.20503 0.20113 0.19719 0.19321 0.18919 0.18514 0.18103 0.17685 0.17256 0.16814 0.16357 0.15881 0.15385 0.14867 0.14326 0.13763 0.1318 0.12579 0.11966 0.11346 0.10728 0.10124 0.095463 0.090126 0.085415 0.081541 0.078713 0.077111 0.076852 0.077962 0.080368 0.083922 0.088423 0.093657 0.099417 0.10552 0.11179 0.1181 0.12434 0.1304 0.13621 0.1417 0.14681 0.15151 0.15574 0.1595 0.16275 0.16547 0.16767 0.16934 0.17048 0.17109 0.17118 0.17077 0.16987 0.16851 0.16671 0.16448 0.16187 0.15889 0.15559 0.15199 0.14813 0.14404 0.13977 0.13534 0.1308 0.12619 0.12155 0.11691 0.11231 0.1078
0.040068 0.017615 0.025309 0.051099 0.078704 0.10639 0.13366 0.16024 0.18587 0.21034 0.23345 0.25499 0.27479 0.29268 0.30849 0.32212 0.33343 0.34234 0.34878 0.35272 0.35413 0.35303 0.34943 0.34341 0.33503 0.32438 0.31158 0.29675 0.28003 0.26156 0.24148 0.21995 0.19714 0.17318 0.14823 0.12245 0.095975 0.068959 0.041544 0.013877 0.013947 0.041707 0.06931 0.096606 0.12345 0.1497 0.17521 0.19984 0.22345 0.24589 0.26705 0.2868 0.30502 0.32163 0.33653 0.34964 0.36093 0.37035 0.37789 0.38354 0.38733 0.38929 0.38947 0.38796 0.38482 0.38016 0.37409 0.36672 0.35819 0.34861 0.33813 0.32687 0.31498 0.30258 0.28981 0.27679 0.26362 0.25044 0.23732 0.22437 0.21166 0.19927 0.18724 0.17564 0.16449 0.15381 0.14364 0.13395 0.12476 0.11604 0.10778 0.099944 0.092501 0.085415 0.07865 0.072169 0.065939 0.059928 0.054111 0.048472 0.043004 0.037719 0.032652 0.027879 0.023546 0.019918 0.017425 0.016574 0.017593 0.020191 0.023841 0.028118 0.032757 0.037602 0.042555 0.047557 0.052565 0.057549 0.062486 0.067356 0.072145 0.07684 0.08143 0.085904 0.090256 0.094478 0.098564 0.10251 0.10631 0.10996 0.11346 0.1168 0.12 0.12303 0.12591 0.12863 0.1312 0.13361 0.13587 0.13798 0.13994 0.14176 0.14343 0.14495 0.14634 0.1476 0.14872 0.14971 0.15058 0.15132 0.15195 0.15247 0.15287 0.15317 0.15336 0.15345 0.15345 0.15336 0.15318 0.15291 0.15257
0.27005 0.26917 0.26774 0.26579 0.26333 0.26037 0.25694 0.25308 0.24882 0.24419 0.23925 0.23404 0.2286 0.22297 0.21721 0.21134 0.20541 0.19945 0.19349 0.18756 0.18171 0.17597 0.17042 0.16512 0.1602 0.15579 0.15205 0.14917 0.14737 0.14684 0.14775 0.15019 0.1542 0.1597 0.16655 0.17452 0.18334 0.19272 0.20235 0.21192 0.22114 0.22973 0.23743 0.244 0.24925 0.253 0.2551 0.25546 0.254 0.2507 0.24557 0.23866 0.23007 0.21992 0.20841 0.19576 0.18226 0.16823 0.15408 0.14029 0.12743 0.11617 0.10721 0.1012 0.098526 0.09916 0.10261 0.10812 0.11487 0.12215 0.12939 0.13619 0.14226 0.14741 0.15156 0.15467 0.15676 0.15791 0.15824 0.15789 0.15705 0.15591 0.15468 0.15357 0.15278 0.15247 0.1528 0.15382 0.15557 0.15801 0.16107 0.16463 0.16853 0.17263 0.17676 0.18078 0.18452 0.18788 0.19073 0.19298 0.19457 0.19543 0.19552 0.19482 0.19331 0.19099 0.18787 0.18399 0.17935 0.17401 0.168 0.16138 0.15419 0.1465 0.13835 0.12981 0.12095 0.11181 0.10246 0.092958 0.083364 0.073731 0.064113 0.054562 0.045127 0.035855 0.026795 0.018005 0.009607 0.0029001 0.0075562 0.014894 0.022033 0.028818 0.03521 0.041185 0.046732 0.051841 0.056507 0.060727 0.064502 0.067833 0.070724 0.073182 0.075214 0.076828 0.078036 0.078849 0.079279 0.079341 0.079048 0.078415 0.077457 0.076191 0.074634 0.0728 0.070707 0.068372 0.065812 0.063042 0.06008
0.21568 0.20817 0.20062 0.19315 0.18591 0.17906 0.1728 0.16734 0.16292 0.15978 0.15813 0.15815 0.15995 0.16358 0.16898 0.17604 0.18459 0.19442 0.20531 0.21704 0.22938 0.24213 0.25507 0.26802 0.28078 0.29316 0.305 0.3161 0.32631 0.33544 0.34334 0.34985 0.3548 0.35807 0.35951 0.35902 0.35647 0.35179 0.34492 0.33581 0.32444 0.31083 0.29501 0.27706 0.25709 0.23521 0.21161 0.18647 0.16004 0.13258 0.10443 0.076038 0.048262 0.02456 0.02422 0.046803 0.07251 0.097828 0.1219 0.1443 0.16471 0.1829 0.19865 0.21183 0.22231 0.23002 0.23492 0.23703 0.23638 0.23306 0.2272 0.21895 0.20848 0.19603 0.18183 0.16616 0.14932 0.13165 0.11356 0.095565 0.078421 0.063344 0.052413 0.048415 0.052545 0.062686 0.075902 0.090294 0.10486 0.11908 0.13265 0.14541 0.15729 0.16824 0.17825 0.18735 0.19558 0.20296 0.20955 0.2154 0.22055 0.22503 0.22888 0.23211 0.23474 0.23677 0.2382 0.23901 0.23917 0.23868 0.2375 0.2356 0.23297 0.22958 0.22542 0.22047 0.21473 0.20821 0.20091 0.19284 0.18405 0.17455 0.16439 0.15361 0.14227 0.13041 0.11811 0.10543 0.092436 0.079205 0.065821 0.052379 0.039017 0.026002 0.014324 0.01013 0.018835 0.030689 0.042879 0.054911 0.06662 0.077915 0.088739 0.099045 0.1088 0.11797 0.12653 0.13446 0.14175 0.1484 0.15438 0.15971 0.16438 0.16841 0.17179 0.17454 0.17667 0.17821 0.17917 0.17957 0.17944
0.12179 0.1248 0.12859 0.13313 0.13837 0.14427 0.15078 0.15782 0.16535 0.17329 0.18157 0.19012 0.19886 0.20771 0.21658 0.2254 0.23405 0.24244 0.25047 0.25803 0.26501 0.27128 0.27673 0.28123 0.28467 0.28691 0.28784 0.28733 0.28529 0.28159 0.27616 0.26891 0.25977 0.24871 0.23569 0.22071 0.20381 0.18502 0.16443 0.14216 0.11833 0.093131 0.066765 0.039478 0.011687 0.017223 0.04559 0.073823 0.1015 0.12827 0.15379 0.17769 0.19966 0.21936 0.23651 0.25083 0.26209 0.27009 0.27468 0.27575 0.27325 0.26717 0.25755 0.24452 0.2282 0.20882 0.18661 0.16188 0.13496 0.1062 0.076004 0.044836 0.013671 0.020307 0.05183 0.083091 0.11342 0.14242 0.16973 0.19505 0.21811 0.23868 0.25657 0.27164 0.28379 0.29298 0.29917 0.30242 0.30278 0.30035 0.29527 0.28771 0.27784 0.26589 0.25207 0.23663 0.21983 0.20194 0.18327 0.16415 0.14496 0.1262 0.1085 0.092802 0.080449 0.073119 0.072136 0.077385 0.087325 0.10012 0.11437 0.12915 0.14388 0.1582 0.17184 0.18462 0.19642 0.20712 0.21664 0.22494 0.23195 0.23765 0.242 0.24499 0.24663 0.2469 0.24583 0.24344 0.23977 0.23485 0.22874 0.22149 0.21318 0.20389 0.19369 0.18268 0.17097 0.15866 0.14589 0.13279 0.11951 0.10625 0.093238 0.080799 0.069379 0.059634 0.052474 0.048905 0.049472 0.053754 0.060655 0.06908 0.078233 0.087596 0.09684 0.10575 0.11419 0.12206 0.12929 0.13584 0.14168
0.17715 0.21908 0.25904 0.29579 0.32834 0.35576 0.37728 0.39218 0.39988 0.3999 0.39195 0.37587 0.35168 0.31964 0.2802 0.23408 0.18237 0.12693 0.072755 0.047948 0.089361 0.14984 0.21207 0.2721 0.32776 0.37737 0.41951 0.45297 0.47676 0.49018 0.49277 0.48439 0.46516 0.43553 0.39621 0.34819 0.29267 0.23106 0.16493 0.095955 0.026297 0.044787 0.11213 0.17601 0.23487 0.28743 0.3327 0.36985 0.39834 0.41785 0.42827 0.42976 0.42264 0.40745 0.38489 0.35581 0.32123 0.2823 0.24038 0.1972 0.15525 0.11893 0.096568 0.097829 0.1202 0.15244 0.18707 0.22056 0.25114 0.27779 0.29992 0.31716 0.32933 0.3364 0.33844 0.33564 0.32828 0.31672 0.3014 0.28283 0.26156 0.23824 0.21359 0.18843 0.16378 0.14095 0.12169 0.10819 0.10255 0.10538 0.11519 0.12943 0.14586 0.16292 0.17962 0.19535 0.20975 0.22262 0.23383 0.24336 0.25121 0.25744 0.26212 0.26534 0.26722 0.26787 0.2674 0.26593 0.26358 0.26046 0.25667 0.25231 0.24747 0.24222 0.23664 0.23078 0.2247 0.21845 0.21207 0.20559 0.19904 0.19245 0.18585 0.17925 0.17269 0.16618 0.15975 0.15343 0.14724 0.14122 0.13541 0.12984 0.12455 0.1196 0.11502 0.11087 0.10719 0.10403 0.10143 0.09942 0.098013 0.097216 0.09702 0.097399 0.098315 0.099722 0.10156 0.10378 0.10632 0.10911 0.11211 0.11527 0.11853 0.12187 0.12524 0.12861 0.13196 0.13526 0.13849 0.14165 0.1447
0.29421 0.28276 0.26881 0.25245 0.23384 0.21325 0.19111 0.16807 0.1452 0.12424 0.10806 0.10052 0.10453 0.11934 0.14149 0.16761 0.19534 0.2231 0.24978 0.2745 0.29656 0.31537 0.33041 0.34126 0.34757 0.34907 0.34559 0.33706 0.32351 0.30507 0.28203 0.25478 0.22391 0.19021 0.15487 0.11986 0.089215 0.071747 0.077671 0.10203 0.13334 0.16547 0.19558 0.22207 0.24387 0.26022 0.27057 0.27457 0.27206 0.26306 0.24777 0.22659 0.20009 0.16903 0.13441 0.09764 0.061445 0.03619 0.048107 0.081337 0.1171 0.15111 0.18173 0.20796 0.22911 0.24468 0.25436 0.25803 0.25572 0.24764 0.23415 0.21572 0.19299 0.16672 0.13783 0.10755 0.077945 0.053864 0.047127 0.063324 0.089802 0.11847 0.14652 0.17278 0.19664 0.21773 0.23587 0.25097 0.26303 0.27213 0.27841 0.28203 0.2832 0.28213 0.27904 0.27414 0.26765 0.25973 0.25057 0.24031 0.22907 0.21699 0.20417 0.19074 0.17682 0.16258 0.14823 0.13405 0.12042 0.10791 0.097243 0.089357 0.08521 0.085423 0.089925 0.097983 0.10859 0.1208 0.13386 0.14722 0.16045 0.17326 0.1854 0.19671 0.20703 0.21628 0.22436 0.23124 0.23686 0.24121 0.24429 0.24612 0.24671 0.24612 0.24437 0.24152 0.23765 0.23281 0.22707 0.22052 0.21323 0.20528 0.19675 0.18773 0.1783 0.16854 0.15852 0.14834 0.13806 0.12776 0.11752 0.10742 0.097524 0.087925 0.078709 0.069978 0.061853 0.054483 0.048053 0.042788 0.038922
0.38009 0.39345 0.40492 0.41429 0.42139 0.426 0.42797 0.42711 0.42329 0.41637 0.40624 0.39283 0.37611 0.35605 0.3327 0.30613 0.27648 0.24391 0.20866 0.17101 0.13131 0.089951 0.047487 0.0075217 0.040674 0.083783 0.12619 0.16713 0.20598 0.24212 0.27495 0.3039 0.32844 0.34812 0.36253 0.37136 0.3744 0.37154 0.36278 0.34828 0.32833 0.30337 0.27406 0.24129 0.2063 0.17097 0.13834 0.11371 0.10449 0.11427 0.13763 0.16685 0.19682 0.22464 0.24853 0.26729 0.28011 0.28646 0.28605 0.27882 0.26495 0.24486 0.21928 0.18938 0.15701 0.12548 0.10132 0.095079 0.11182 0.14375 0.18189 0.22117 0.25882 0.29307 0.32266 0.34668 0.36442 0.37542 0.37937 0.3762 0.36596 0.34891 0.32543 0.29607 0.26145 0.22234 0.17956 0.13403 0.086756 0.039431 0.018115 0.061523 0.10745 0.15153 0.19279 0.2306 0.26444 0.29392 0.31875 0.33874 0.35381 0.36396 0.36928 0.36993 0.36616 0.35824 0.34652 0.33138 0.31323 0.29248 0.26957 0.24496 0.21907 0.19238 0.16535 0.13851 0.11252 0.08839 0.067932 0.054657 0.052983 0.062598 0.078384 0.09641 0.1148 0.13268 0.14964 0.16545 0.17997 0.19315 0.20495 0.21535 0.22435 0.23197 0.23822 0.24312 0.24671 0.24901 0.25006 0.2499 0.24857 0.24612 0.2426 0.23806 0.23257 0.22617 0.21895 0.21097 0.2023 0.19304 0.18326 0.17305 0.16252 0.15177 0.1409 0.13005 0.11937 0.109 0.099157 0.090058 0.081982
0.1519 0.13649 0.12014 0.10287 0.084766 0.065988 0.046971 0.029283 0.020527 0.031674 0.051918 0.074645 0.098394 0.12265 0.14709 0.17146 0.1955 0.21897 0.24158 0.26306 0.28312 0.30145 0.31775 0.33172 0.34306 0.35149 0.35674 0.35855 0.35674 0.35112 0.34158 0.32805 0.31053 0.28908 0.26386 0.23509 0.20311 0.16837 0.13153 0.093691 0.057612 0.0359 0.053259 0.088721 0.1267 0.16372 0.19833 0.22956 0.25663 0.27887 0.29571 0.30672 0.31158 0.31011 0.30227 0.28821 0.26822 0.24276 0.2125 0.17832 0.14148 0.104 0.070423 0.053739 0.068385 0.10013 0.13523 0.16892 0.19913 0.22462 0.24452 0.25824 0.26539 0.26579 0.25945 0.24658 0.22757 0.20303 0.17373 0.14073 0.10557 0.071211 0.046832 0.052908 0.082676 0.11798 0.15293 0.18538 0.21412 0.23837 0.25753 0.27122 0.27919 0.28139 0.27787 0.26885 0.25464 0.23568 0.21249 0.18569 0.15591 0.12388 0.090342 0.056174 0.023271 0.018558 0.049127 0.080305 0.10971 0.1367 0.16087 0.18193 0.19967 0.21397 0.22479 0.23213 0.23608 0.23677 0.23437 0.2291 0.2212 0.21094 0.19859 0.18445 0.1688 0.15193 0.13414 0.11572 0.096958 0.07821 0.059953 0.043082 0.029918 0.02606 0.033986 0.047459 0.062352 0.077255 0.091621 0.10518 0.11778 0.1293 0.13966 0.14878 0.15663 0.16316 0.16833 0.17213 0.17454 0.17556 0.17521 0.1735 0.17048 0.16618 0.16066 0.154 0.14628 0.1376 0.12807 0.11783 0.10703
0.083265 0.096638 0.14257 0.19829 0.25448 0.30685 0.35258 0.3894 0.41541 0.42903 0.42908 0.41482 0.38599 0.34288 0.28637 0.21796 0.13992 0.056652 0.045221 0.13285 0.22148 0.30446 0.37782 0.43809 0.48226 0.50793 0.51342 0.49792 0.46153 0.40537 0.3315 0.24288 0.14328 0.037122 0.071016 0.17581 0.27251 0.35653 0.42385 0.47128 0.49662 0.4988 0.47793 0.43535 0.37358 0.29627 0.20844 0.11844 0.061458 0.11427 0.1961 0.27138 0.3329 0.37722 0.40252 0.4083 0.39525 0.36527 0.32147 0.26846 0.21316 0.16709 0.1479 0.16512 0.2046 0.24873 0.2877 0.31662 0.33313 0.33639 0.3267 0.30535 0.27467 0.23815 0.20109 0.17149 0.1594 0.17028 0.19871 0.23485 0.27122 0.30326 0.32828 0.34469 0.35173 0.34922 0.33747 0.31719 0.28949 0.25583 0.21813 0.17899 0.14246 0.11544 0.10746 0.12183 0.1504 0.1842 0.21814 0.24961 0.27718 0.30006 0.31782 0.33028 0.33748 0.33956 0.33681 0.32958 0.3183 0.30345 0.28553 0.26504 0.24253 0.21851 0.19353 0.16816 0.14301 0.11889 0.096917 0.078875 0.067509 0.065504 0.072633 0.085688 0.10153 0.11825 0.13485 0.15077 0.1657 0.17947 0.19197 0.20316 0.21301 0.22152 0.2287 0.23459 0.23921 0.24262 0.24486 0.24598 0.24605 0.24512 0.24325 0.24052 0.23699 0.23272 0.22778 0.22224 0.21617 0.20964 0.20271 0.19545 0.18793 0.18022 0.17238 0.16448 0.15659 0.14878 0.14113 0.13369 0.12655
0.28971 0.271 0.24744 0.21933 0.18718 0.15186 0.11491 0.079894 0.057562 0.066392 0.098527 0.13725 0.17609 0.21226 0.24401 0.26997 0.28904 0.30035 0.30324 0.29735 0.28262 0.25934 0.2282 0.19038 0.14789 0.10468 0.071473 0.072662 0.10773 0.15275 0.19719 0.23677 0.26899 0.29211 0.30493 0.30673 0.29734 0.27709 0.24691 0.20834 0.16378 0.11747 0.079429 0.07365 0.10543 0.14921 0.19195 0.22867 0.25672 0.27449 0.28107 0.27614 0.26 0.23345 0.1979 0.15538 0.10904 0.065985 0.051654 0.08345 0.12796 0.17087 0.20782 0.23655 0.25563 0.26422 0.26199 0.24909 0.2262 0.19444 0.15546 0.11166 0.067892 0.04308 0.068276 0.11229 0.15652 0.19632 0.22947 0.25453 0.27057 0.27709 0.27401 0.26162 0.24059 0.21195 0.17704 0.13762 0.096286 0.058811 0.045537 0.071357 0.10927 0.14699 0.18111 0.21009 0.23302 0.2494 0.25901 0.26189 0.25829 0.24866 0.23362 0.21392 0.1904 0.16401 0.1358 0.10699 0.079299 0.05593 0.044041 0.050345 0.067866 0.088163 0.10782 0.12556 0.14084 0.15342 0.16326 0.1704 0.17497 0.17714 0.17713 0.17516 0.17146 0.16625 0.15977 0.1522 0.14373 0.13452 0.12472 0.11442 0.10374 0.092765 0.08156 0.070198 0.058744 0.047266 0.035847 0.024613 0.013905 0.0062379 0.011325 0.021017 0.030897 0.04047 0.049584 0.058152 0.066109 0.073406 0.080001 0.085863 0.090974 0.095321 0.098905 0.10174 0.10383 0.10522 0.10595 0.10606 0.10562
0.28503 0.28777 0.28715 0.28298 0.27517 0.26369 0.24865 0.23029 0.20906 0.18572 0.16153 0.13859 0.12037 0.11164 0.11616 0.13306 0.15804 0.18683 0.21639 0.24463 0.27003 0.29142 0.30786 0.31867 0.32335 0.32165 0.31354 0.2993 0.2795 0.25511 0.22761 0.19918 0.17301 0.15355 0.14562 0.15144 0.1685 0.19171 0.2164 0.23923 0.25791 0.27094 0.27733 0.27657 0.2685 0.25334 0.23163 0.20427 0.17258 0.13844 0.10499 0.078318 0.069474 0.083224 0.10858 0.13565 0.15974 0.17851 0.19057 0.1951 0.19172 0.18043 0.16157 0.13583 0.10424 0.068255 0.030698 0.021289 0.058422 0.097351 0.13332 0.16443 0.18923 0.20657 0.21563 0.21595 0.20746 0.19047 0.16573 0.13446 0.098623 0.062343 0.040929 0.060499 0.098847 0.13895 0.1762 0.2084 0.23411 0.25232 0.2624 0.26409 0.25747 0.24299 0.22143 0.19391 0.16197 0.12784 0.095263 0.072121 0.070897 0.091575 0.12124 0.1519 0.1801 0.20412 0.22304 0.23637 0.2439 0.24572 0.2421 0.23351 0.22059 0.20408 0.18489 0.16402 0.14267 0.12224 0.10445 0.091377 0.084911 0.0856 0.091992 0.10167 0.11252 0.12318 0.13285 0.14112 0.14782 0.15296 0.1566 0.15889 0.15997 0.15998 0.15906 0.1573 0.15475 0.15144 0.14735 0.14246 0.13673 0.1301 0.12255 0.11405 0.10461 0.094269 0.083097 0.071208 0.058776 0.046086 0.033699 0.023086 0.018506 0.023916 0.03478 0.047167 0.059742 0.071972 0.083566 0.09433 0.10412
0.010675 0.035124 0.066843 0.099504 0.13237 0.16493 0.19672 0.22723 0.25592 0.28224 0.30565 0.32557 0.34146 0.3528 0.35911 0.35998 0.35507 0.34413 0.32705 0.30383 0.27466 0.2399 0.20017 0.15649 0.11084 0.068937 0.053547 0.084639 0.1328 0.18354 0.23265 0.27796 0.31781 0.35082 0.37581 0.39182 0.39813 0.39429 0.38014 0.35587 0.32197 0.2793 0.22908 0.17295 0.11328 0.055965 0.042428 0.09366 0.15137 0.2053 0.25243 0.29078 0.31887 0.33564 0.34045 0.33312 0.31395 0.28369 0.24361 0.19548 0.14181 0.087023 0.047618 0.068744 0.11947 0.17069 0.21617 0.25314 0.27982 0.29503 0.29815 0.28915 0.26852 0.23737 0.19747 0.15164 0.10519 0.072577 0.081732 0.12336 0.17219 0.21864 0.25869 0.28997 0.31093 0.32062 0.31864 0.30511 0.28064 0.24631 0.20372 0.15506 0.10395 0.060445 0.059663 0.10243 0.15312 0.20153 0.24429 0.27948 0.30584 0.32259 0.32932 0.32604 0.31307 0.29109 0.26104 0.22415 0.18188 0.13602 0.089215 0.048556 0.04469 0.081118 0.12365 0.16407 0.2001 0.23055 0.25472 0.27217 0.28271 0.28638 0.28339 0.2741 0.25906 0.2389 0.21436 0.18626 0.15551 0.12309 0.09026 0.059157 0.036395 0.03916 0.062173 0.089038 0.11506 0.13886 0.15979 0.17751 0.19184 0.20268 0.21004 0.21398 0.21461 0.21211 0.20668 0.19857 0.18806 0.17544 0.16106 0.14527 0.12849 0.11124 0.094157 0.078225 0.064975 0.056709 0.05568 0.061909 0.073042
0.3659 0.33389 0.28907 0.2325 0.1661 0.093965 0.041551 0.093499 0.17386 0.25315 0.32529 0.38603 0.43174 0.45936 0.46652 0.4518 0.41479 0.35627 0.27825 0.18397 0.077977 0.036548 0.14922 0.25678 0.35215 0.42922 0.48279 0.50884 0.50498 0.47063 0.40722 0.31816 0.20876 0.085897 0.042478 0.16757 0.28085 0.37432 0.4413 0.47696 0.47878 0.44681 0.38378 0.29516 0.18959 0.086101 0.089428 0.1876 0.28032 0.35116 0.39366 0.40498 0.38553 0.33899 0.2728 0.20029 0.14839 0.15516 0.20791 0.26632 0.31047 0.33237 0.32968 0.30415 0.26169 0.21376 0.18001 0.18225 0.21817 0.26502 0.30498 0.32839 0.33075 0.3112 0.27213 0.21971 0.1668 0.13955 0.16257 0.21769 0.27747 0.32769 0.36119 0.37427 0.36559 0.33579 0.2874 0.22508 0.15732 0.10549 0.11445 0.17421 0.24324 0.30565 0.35497 0.38777 0.40231 0.39819 0.37613 0.33788 0.28614 0.2246 0.15872 0.10007 0.082695 0.12439 0.18395 0.24184 0.29206 0.33194 0.36013 0.37607 0.37985 0.37208 0.35374 0.32615 0.29089 0.24967 0.20438 0.15711 0.11067 0.070811 0.054361 0.074634 0.10962 0.14578 0.17933 0.20897 0.23414 0.25464 0.27046 0.28171 0.28859 0.29137 0.29034 0.28583 0.27817 0.2677 0.25478 0.23973 0.22292 0.2047 0.18545 0.1656 0.14563 0.12617 0.10809 0.092613 0.081441 0.07642 0.07842 0.086476 0.098553 0.11278 0.12785 0.14293 0.15752 0.17126 0.18393 0.19538 0.20551
0.26909 0.26672 0.25737 0.24098 0.21776 0.18833 0.15385 0.11671 0.082658 0.06722 0.08596 0.12441 0.16749 0.20892 0.24534 0.2744 0.29426 0.30357 0.30145 0.28764 0.26258 0.22768 0.18576 0.14265 0.11123 0.11222 0.14675 0.19489 0.24312 0.28447 0.31475 0.33122 0.33231 0.31756 0.28773 0.24504 0.19366 0.14185 0.10817 0.1182 0.16155 0.21176 0.25557 0.28669 0.30173 0.29914 0.27892 0.24256 0.19307 0.13541 0.079989 0.061954 0.10216 0.15335 0.19686 0.22681 0.24047 0.23685 0.21644 0.18107 0.13373 0.07856 0.024343 0.047005 0.099952 0.14562 0.1797 0.19976 0.20462 0.19424 0.16971 0.13316 0.087724 0.038855 0.029553 0.077193 0.12419 0.16373 0.19294 0.20997 0.21391 0.20473 0.18326 0.15122 0.11138 0.068983 0.042556 0.066128 0.10962 0.15232 0.18872 0.2161 0.23278 0.23785 0.23108 0.21295 0.18458 0.14779 0.10532 0.062657 0.041611 0.070188 0.11362 0.15559 0.19176 0.21994 0.2388 0.24758 0.24607 0.23459 0.21386 0.18503 0.14958 0.10926 0.066312 0.026156 0.0331 0.072796 0.11152 0.14592 0.17466 0.19692 0.21222 0.22039 0.22153 0.21601 0.2044 0.18741 0.16592 0.14087 0.11324 0.084027 0.054213 0.024879 0.0072873 0.031988 0.05648 0.078409 0.097356 0.1131 0.12556 0.13476 0.1408 0.14389 0.14426 0.1422 0.13805 0.13212 0.12475 0.11625 0.10691 0.096985 0.086701 0.076234 0.065722 0.055263 0.044923 0.03474 0.024736 0.014947 0.0056469
0.25747 0.27705 0.29231 0.30255 0.30721 0.30583 0.29812 0.28397 0.2635 0.23714 0.20573 0.17079 0.13517 0.10491 0.091798 0.10533 0.13767 0.17684 0.21605 0.25154 0.28082 0.30208 0.31395 0.31553 0.30637 0.28657 0.25683 0.21856 0.17427 0.12871 0.092886 0.088732 0.1199 0.16398 0.20741 0.24419 0.27096 0.28561 0.28696 0.27465 0.24916 0.21183 0.16492 0.11209 0.061741 0.050041 0.092492 0.14226 0.18593 0.21906 0.23913 0.2447 0.23531 0.2115 0.17473 0.12736 0.07291 0.022564 0.054801 0.11045 0.16072 0.20127 0.22928 0.24283 0.24097 0.22376 0.19227 0.14871 0.096765 0.04643 0.051392 0.10551 0.16121 0.20975 0.24718 0.27088 0.27925 0.27171 0.24872 0.21183 0.16383 0.10977 0.063846 0.070601 0.12188 0.17822 0.22851 0.26819 0.29455 0.306 0.30193 0.28268 0.24953 0.20469 0.1515 0.095879 0.057155 0.078702 0.13126 0.18459 0.23104 0.26732 0.29149 0.30254 0.30022 0.28499 0.25793 0.22069 0.17543 0.12494 0.073626 0.038318 0.06254 0.10898 0.15391 0.19287 0.22399 0.24624 0.25912 0.26258 0.25695 0.24293 0.22147 0.19375 0.16111 0.12498 0.086942 0.049026 0.019075 0.035485 0.067772 0.098267 0.12506 0.14745 0.16508 0.17783 0.18571 0.18891 0.18772 0.18252 0.17376 0.16192 0.1475 0.13103 0.11301 0.09393 0.074258 0.054467 0.035139 0.017716 0.012272 0.025574 0.041314 0.056359 0.070168 0.082534 0.093346 0.10254 0.1101 0.11601 0.12032
0.16474 0.20263 0.23828 0.27078 0.29929 0.32302 0.34122 0.35321 0.35843 0.35641 0.34681 0.32949 0.30447 0.272 0.23256 0.18687 0.13598 0.081487 0.028995 0.044497 0.10097 0.15742 0.21025 0.25734 0.29684 0.32715 0.34688 0.35499 0.35082 0.33416 0.30528 0.26498 0.2146 0.15611 0.092556 0.03474 0.0596 0.12358 0.18553 0.24025 0.28472 0.31663 0.33429 0.33667 0.32348 0.29522 0.25314 0.19926 0.13631 0.068025 0.018315 0.079051 0.14436 0.20201 0.24855 0.28141 0.29883 0.29992 0.28466 0.25396 0.20959 0.15407 0.090585 0.023088 0.0465 0.1117 0.17018 0.21862 0.25435 0.27547 0.2809 0.27048 0.2449 0.20572 0.15524 0.09639 0.032919 0.034485 0.097478 0.15541 0.20478 0.24296 0.26796 0.27856 0.2743 0.25556 0.22345 0.17977 0.12693 0.067779 0.0067941 0.057423 0.1166 0.1697 0.21407 0.24759 0.26875 0.27667 0.27116 0.2527 0.2224 0.18195 0.13354 0.079969 0.027118 0.040939 0.093858 0.14362 0.18667 0.22102 0.2453 0.25869 0.26092 0.25226 0.23348 0.20582 0.17102 0.13138 0.090461 0.056716 0.05318 0.08205 0.1183 0.15242 0.18127 0.20337 0.21792 0.22465 0.22368 0.21548 0.20084 0.18088 0.15701 0.13111 0.10572 0.084789 0.073953 0.07703 0.090689 0.10857 0.12636 0.14181 0.15376 0.16166 0.16534 0.16492 0.1607 0.15318 0.14298 0.13088 0.1178 0.10479 0.093054 0.08386 0.078295 0.076786 0.078804 0.083121 0.088395 0.093531 0.097778
0.15114 0.22238 0.287 0.34167 0.38332 0.40926 0.41734 0.40613 0.37508 0.32464 0.25637 0.17298 0.078756 0.03006 0.12961 0.22809 0.31623 0.38794 0.43793 0.46204 0.45758 0.42365 0.36141 0.27415 0.16744 0.051843 0.083788 0.20165 0.30739 0.39092 0.44489 0.46423 0.44664 0.39291 0.30703 0.19601 0.069827 0.064458 0.18805 0.2938 0.3712 0.41298 0.41538 0.37869 0.30763 0.21196 0.11284 0.094305 0.18002 0.26681 0.32779 0.35419 0.34383 0.30036 0.2344 0.16867 0.14795 0.19111 0.25198 0.29735 0.3139 0.29825 0.25487 0.19811 0.15963 0.17713 0.23385 0.29013 0.32416 0.32622 0.29427 0.2334 0.1594 0.11827 0.16448 0.24541 0.31566 0.35785 0.36423 0.33291 0.26732 0.17664 0.085661 0.10232 0.20026 0.29142 0.35706 0.38895 0.38366 0.3419 0.26824 0.17082 0.065419 0.078551 0.1845 0.2793 0.35061 0.39212 0.40074 0.37643 0.32193 0.24253 0.14589 0.048195 0.084919 0.18432 0.2727 0.34145 0.38582 0.40326 0.39336 0.35771 0.29967 0.22432 0.13901 0.062951 0.084707 0.16521 0.24251 0.30657 0.35326 0.38042 0.38741 0.37485 0.3445 0.29906 0.24211 0.17822 0.11444 0.070159 0.0862 0.1377 0.19116 0.2379 0.27494 0.30106 0.31591 0.31981 0.31351 0.29814 0.27508 0.24586 0.21207 0.17535 0.13738 0.10006 0.066496 0.044734 0.04894 0.071317 0.097381 0.12243 0.14512 0.16496 0.18183 0.19573 0.20672 0.2149 0.22039 0.22329 0.22373
0.20068 0.23262 0.25954 0.27966 0.29156 0.29424 0.2871 0.27006 0.2437 0.20948 0.17041 0.13273 0.1096 0.11729 0.15209 0.19739 0.24226 0.28062 0.30854 0.32332 0.32332 0.30795 0.27789 0.2354 0.1853 0.13796 0.11581 0.13848 0.18763 0.24008 0.2841 0.31341 0.32431 0.3151 0.28597 0.23912 0.17938 0.11699 0.082229 0.11392 0.17274 0.22689 0.26547 0.28334 0.27818 0.25014 0.2016 0.13712 0.064088 0.03091 0.097533 0.16027 0.20664 0.23164 0.23285 0.21028 0.16646 0.10626 0.038067 0.04378 0.11029 0.16624 0.20405 0.21942 0.21056 0.1783 0.12603 0.059611 0.019958 0.091061 0.15662 0.20705 0.23673 0.24235 0.22314 0.18092 0.12011 0.048768 0.042121 0.11594 0.18303 0.23418 0.26421 0.2703 0.2521 0.21173 0.15396 0.088117 0.051863 0.10158 0.16773 0.22412 0.26347 0.28216 0.27889 0.25447 0.21174 0.15574 0.096061 0.063794 0.10013 0.15836 0.21142 0.25154 0.2751 0.28054 0.26782 0.23833 0.19474 0.14115 0.084895 0.051877 0.084734 0.13888 0.18944 0.23009 0.25781 0.271 0.26915 0.25266 0.22279 0.18153 0.13145 0.075784 0.021661 0.047143 0.10167 0.15145 0.19338 0.22557 0.24679 0.25645 0.25456 0.24168 0.21885 0.18755 0.14959 0.10716 0.063196 0.027411 0.043179 0.082279 0.11997 0.15284 0.17958 0.19946 0.21216 0.21768 0.2163 0.20856 0.19519 0.17706 0.15521 0.13074 0.10496 0.079482 0.056951 0.042824 0.044166 0.057639 0.0748
0.08674 0.12707 0.16774 0.20565 0.23886 0.26582 0.28521 0.29593 0.29714 0.28828 0.26917 0.24007 0.2017 0.15545 0.10396 0.055313 0.051339 0.10068 0.1575 0.21102 0.25706 0.29261 0.31529 0.32336 0.3158 0.29246 0.2542 0.20311 0.14327 0.085209 0.069753 0.12009 0.18504 0.24508 0.29316 0.32496 0.33765 0.32984 0.30158 0.25456 0.1923 0.1213 0.062239 0.085185 0.15396 0.21981 0.27162 0.30406 0.3141 0.30067 0.2647 0.20899 0.13827 0.060301 0.03939 0.11352 0.18266 0.23625 0.26934 0.27909 0.26474 0.22765 0.17116 0.10031 0.021454 0.058685 0.1327 0.19426 0.23797 0.26007 0.25873 0.23422 0.18884 0.12672 0.053452 0.024594 0.10031 0.16728 0.21974 0.25322 0.26499 0.25418 0.22189 0.17099 0.106 0.033355 0.04635 0.11835 0.18143 0.23009 0.26051 0.27049 0.25947 0.22855 0.18038 0.11891 0.049422 0.027523 0.097015 0.16047 0.21213 0.24836 0.26681 0.2665 0.24778 0.21231 0.16283 0.10302 0.03723 0.031111 0.095635 0.1534 0.20069 0.23476 0.25383 0.25714 0.24497 0.21858 0.18012 0.13258 0.080247 0.03542 0.052787 0.10135 0.14732 0.18536 0.21318 0.22956 0.23407 0.22705 0.2095 0.18304 0.14994 0.11338 0.07881 0.058666 0.068134 0.095822 0.12608 0.15281 0.17358 0.18731 0.1936 0.19259 0.18485 0.17128 0.15314 0.13203 0.11003 0.089995 0.075931 0.071921 0.078297 0.090863 0.10514 0.11836 0.12901 0.13638 0.14017 0.1404 0.13731
0.088735 0.10679 0.13482 0.1669 0.19946 0.23026 0.25765 0.28029 0.29708 0.30706 0.30954 0.30405 0.29047 0.26907 0.24064 0.2068 0.17054 0.13767 0.11882 0.12519 0.15432 0.19419 0.23567 0.27329 0.30353 0.32391 0.33275 0.32909 0.31275 0.28444 0.24594 0.20059 0.15464 0.12074 0.11802 0.14788 0.19091 0.23286 0.26642 0.28755 0.29395 0.2847 0.26016 0.22193 0.17298 0.11844 0.070429 0.065545 0.10671 0.15347 0.1919 0.21698 0.22623 0.21879 0.19523 0.15742 0.10846 0.052893 0.017971 0.068943 0.11986 0.1608 0.18815 0.19963 0.19433 0.17274 0.1368 0.090165 0.041527 0.043248 0.094313 0.14473 0.18589 0.21375 0.22589 0.22135 0.20068 0.1662 0.12272 0.081625 0.072919 0.10889 0.15742 0.2017 0.23499 0.25375 0.25624 0.24235 0.2136 0.17349 0.12892 0.095372 0.09899 0.13685 0.18335 0.22485 0.25505 0.27066 0.27016 0.25358 0.22247 0.18003 0.13229 0.092704 0.089098 0.12505 0.17221 0.21534 0.24804 0.26702 0.27069 0.25879 0.23227 0.19325 0.14522 0.094426 0.059071 0.076231 0.12267 0.16971 0.20909 0.23731 0.25251 0.25391 0.2417 0.21687 0.18117 0.13699 0.087454 0.038593 0.034281 0.079691 0.12482 0.16346 0.19335 0.21321 0.22239 0.22087 0.20915 0.18825 0.15955 0.12474 0.085708 0.044446 0.004222 0.037559 0.074422 0.10676 0.13342 0.15364 0.16696 0.17326 0.17275 0.16588 0.15336 0.13604 0.11496 0.091234 0.066078 0.041059 0.020164
0.37682 0.36503 0.33666 0.29221 0.23316 0.16225 0.085388 0.044135 0.11162 0.1941 0.27019 0.3333 0.37853 0.40207 0.40135 0.37531 0.32467 0.25212 0.16282 0.069765 0.074143 0.17064 0.26372 0.33918 0.38934 0.40897 0.39538 0.34875 0.27231 0.17237 0.059553 0.069069 0.18075 0.27662 0.34539 0.37956 0.37521 0.33247 0.2557 0.15355 0.043384 0.091012 0.19596 0.27815 0.32651 0.33532 0.30421 0.23873 0.1525 0.086145 0.12683 0.20753 0.26979 0.29781 0.28675 0.23993 0.17092 0.1175 0.14316 0.21327 0.27202 0.29796 0.2836 0.23106 0.15445 0.10256 0.15257 0.23816 0.30413 0.33121 0.31202 0.24815 0.15137 0.069626 0.14148 0.24935 0.3301 0.36643 0.35107 0.28519 0.17829 0.054279 0.11058 0.23672 0.33376 0.38532 0.38347 0.32823 0.22733 0.095362 0.053956 0.19128 0.30414 0.37622 0.39815 0.36758 0.28925 0.17412 0.03772 0.10224 0.22781 0.32369 0.3787 0.38716 0.34926 0.27079 0.16213 0.036815 0.09062 0.20549 0.29567 0.35222 0.37025 0.34923 0.29275 0.20781 0.10397 0.01001 0.11742 0.2133 0.28769 0.33457 0.35076 0.33596 0.29262 0.22561 0.14201 0.054593 0.06388 0.1493 0.22651 0.2863 0.32433 0.33849 0.32874 0.29694 0.24675 0.1838 0.11764 0.075324 0.10269 0.16237 0.2203 0.26707 0.29895 0.3144 0.31339 0.29705 0.26756 0.228 0.18249 0.13695 0.1017 0.093054 0.11394 0.14703 0.17994 0.20745 0.22743 0.23914 0.24262
0.20439 0.16016 0.11865 0.09569 0.10984 0.15081 0.19939 0.24576 0.28472 0.31283 0.3276 0.32744 0.31164 0.28055 0.23582 0.18104 0.12424 0.088889 0.1113 0.16816 0.22804 0.27881 0.31423 0.33038 0.3251 0.29805 0.25082 0.18747 0.11674 0.069829 0.10797 0.17853 0.24281 0.28951 0.31276 0.30953 0.27943 0.22481 0.15082 0.067302 0.04748 0.12759 0.20157 0.25537 0.28244 0.2795 0.24655 0.18696 0.10721 0.017176 0.076692 0.15901 0.22194 0.25774 0.26188 0.23362 0.17629 0.097532 0.0247 0.095487 0.17681 0.23741 0.26826 0.26468 0.22648 0.15804 0.068315 0.037723 0.13437 0.21764 0.27461 0.29723 0.2819 0.22992 0.14738 0.04462 0.066439 0.17029 0.25439 0.30774 0.32327 0.29871 0.23691 0.14564 0.039802 0.084623 0.18939 0.27312 0.32468 0.33776 0.31091 0.24762 0.15605 0.051357 0.076772 0.18011 0.26496 0.31996 0.33903 0.32053 0.26717 0.18566 0.086551 0.035111 0.1323 0.22093 0.28612 0.32133 0.32364 0.2937 0.23543 0.15543 0.062609 0.03809 0.12892 0.20723 0.26523 0.29831 0.30438 0.28388 0.23956 0.17607 0.099545 0.018454 0.067039 0.14206 0.2046 0.25016 0.27596 0.28091 0.26554 0.23192 0.18347 0.12506 0.065429 0.045538 0.094737 0.15047 0.19805 0.23335 0.25437 0.26044 0.25199 0.23046 0.19832 0.15917 0.1187 0.087832 0.084442 0.10947 0.14442 0.17797 0.20537 0.22448 0.23447 0.23531 0.22769 0.21284 0.19254 0.16911 0.1456
0.20088 0.15862 0.11319 0.07235 0.062193 0.096851 0.14651 0.19689 0.24283 0.28116 0.30945 0.32575 0.32867 0.31744 0.29205 0.25347 0.20401 0.14858 0.10021 0.093352 0.13863 0.20031 0.25984 0.30928 0.34379 0.36006 0.35619 0.33175 0.28803 0.22844 0.1601 0.10202 0.10391 0.16386 0.23263 0.29103 0.33081 0.34734 0.33845 0.30434 0.24764 0.17363 0.092583 0.053978 0.11879 0.19324 0.25228 0.28828 0.29736 0.27855 0.23374 0.16749 0.086603 0.0069321 0.086091 0.15924 0.21339 0.24288 0.24483 0.21947 0.17038 0.10509 0.045604 0.076487 0.14234 0.19589 0.22713 0.23154 0.2083 0.16022 0.094181 0.034596 0.082491 0.15412 0.21155 0.24582 0.25214 0.22927 0.17943 0.10806 0.02336 0.066066 0.14888 0.21623 0.26042 0.27638 0.26224 0.21953 0.15306 0.07113 0.03166 0.11479 0.19171 0.24941 0.28158 0.28501 0.25961 0.20844 0.13758 0.058522 0.053021 0.13067 0.20125 0.25306 0.28075 0.28194 0.25696 0.20876 0.14267 0.067541 0.03848 0.1083 0.1768 0.23017 0.26327 0.27349 0.2604 0.22565 0.17268 0.1065 0.034398 0.046485 0.11609 0.17651 0.22236 0.25033 0.2587 0.24733 0.21762 0.17233 0.11531 0.051635 0.021564 0.0829 0.14033 0.18735 0.22087 0.23903 0.24114 0.22765 0.20015 0.16124 0.11475 0.067555 0.044232 0.074568 0.11876 0.1589 0.19033 0.21098 0.21994 0.21722 0.20363 0.18075 0.1509 0.11748 0.086185 0.068086 0.074898 0.098877 0.12649
0.22547 0.19675 0.16469 0.13179 0.10319 0.088986 0.098641 0.1269 0.16265 0.199 0.23208 0.2593 0.27876 0.28898 0.28899 0.27827 0.25694 0.22583 0.18683 0.14372 0.10505 0.090216 0.1134 0.15683 0.20303 0.24378 0.27446 0.2921 0.29483 0.28191 0.25382 0.21247 0.16183 0.11065 0.082851 0.10716 0.15773 0.20826 0.24846 0.27314 0.27941 0.26618 0.2342 0.18615 0.12732 0.07084 0.06578 0.11844 0.17493 0.21957 0.24627 0.2519 0.23559 0.19869 0.14483 0.080923 0.036139 0.083829 0.14641 0.19747 0.23009 0.24055 0.2276 0.19248 0.13908 0.075357 0.039751 0.094347 0.1582 0.20935 0.24091 0.24919 0.23324 0.19488 0.13917 0.077886 0.059735 0.11483 0.17743 0.22711 0.25658 0.26232 0.24375 0.20325 0.1467 0.087822 0.072458 0.12313 0.18375 0.23263 0.26198 0.26827 0.2509 0.21211 0.15721 0.097512 0.06917 0.10984 0.16885 0.21921 0.25224 0.26401 0.2534 0.22172 0.17265 0.11301 0.060674 0.072847 0.12927 0.18355 0.22432 0.24689 0.24925 0.23141 0.19526 0.14439 0.084314 0.03135 0.063129 0.12134 0.17167 0.20839 0.22859 0.23099 0.21583 0.18471 0.14043 0.086683 0.027848 0.032233 0.088146 0.13657 0.17423 0.19884 0.20917 0.20508 0.18748 0.1583 0.12042 0.078165 0.042067 0.046834 0.082752 0.11916 0.14896 0.16967 0.18021 0.18046 0.17111 0.15359 0.13006 0.10372 0.07958 0.065944 0.069999 0.086759 0.1067 0.12441 0.13741 0.14471 0.14615
0.17239 0.17443 0.1766 0.17894 0.18145 0.18414 0.18701 0.19007 0.1933 0.19671 0.20027 0.20396 0.20777 0.21167 0.21563 0.21963 0.22363 0.22761 0.23154 0.23538 0.2391 0.24267 0.24607 0.24927 0.25223 0.25495 0.25739 0.25953 0.26136 0.26287 0.26403 0.26484 0.2653 0.26539 0.26511 0.26447 0.26346 0.26209 0.26037 0.25831 0.25592 0.25321 0.25021 0.24692 0.24336 0.23957 0.23555 0.23134 0.22695 0.22242 0.21777 0.21302 0.20821 0.20334 0.19846 0.19359 0.18874 0.18395 0.17923 0.1746 0.17008 0.16569 0.16145 0.15736 0.15344 0.1497 0.14615 0.14279 0.13963 0.13668 0.13394 0.13142 0.12912 0.12705 0.12521 0.12361 0.12225 0.12115 0.1203 0.11972 0.11942 0.11939 0.11965 0.12021 0.12106 0.1222 0.12364 0.12537 0.12738 0.12966 0.13221 0.135 0.13803 0.14127 0.1447 0.14831 0.15207 0.15596 0.15997 0.16406 0.16822 0.17243 0.17666 0.1809 0.18513 0.18932 0.19346 0.19754 0.20153 0.20543 0.20921 0.21287 0.2164 0.21978 0.223 0.22605 0.22893 0.23163 0.23414 0.23646 0.23858 0.24049 0.2422 0.2437 0.245 0.24608 0.24695 0.24761 0.24806 0.24831 0.24835 0.24818 0.24782 0.24726 0.2465 0.24556 0.24444 0.24313 0.24165 0.24001 0.2382 0.23623 0.23411 0.23185 0.22945 0.22692 0.22426 0.22148 0.2186 0.2156 0.21251 0.20933 0.20606 0.20272 0.1993 0.19582 0.19228 0.18868 0.18505 0.18137 0.17766
0.17781 0.1733 0.16894 0.16475 0.16073 0.15688 0.15321 0.14972 0.14641 0.14326 0.14029 0.13748 0.13482 0.1323 0.12993 0.12768 0.12554 0.12352 0.12159 0.11975 0.118 0.11632 0.11473 0.11321 0.11177 0.11041 0.10914 0.10796 0.1069 0.10596 0.10515 0.1045 0.10402 0.10372 0.10362 0.10374 0.10407 0.10464 0.10544 0.10646 0.10771 0.10918 0.11084 0.11268 0.11467 0.1168 0.11903 0.12134 0.1237 0.12607 0.12843 0.13076 0.13302 0.13518 0.13724 0.13917 0.14094 0.14255 0.14398 0.14523 0.14629 0.14715 0.14782 0.14829 0.14858 0.1487 0.14865 0.14845 0.14811 0.14765 0.14709 0.14644 0.14573 0.14496 0.14417 0.14336 0.14254 0.14172 0.14091 0.14011 0.13931 0.13852 0.13772 0.1369 0.13604 0.13513 0.13413 0.13304 0.13181 0.13044 0.12888 0.12713 0.12514 0.12291 0.12041 0.11762 0.11453 0.11113 0.1074 0.10335 0.09896 0.094247 0.089215 0.083878 0.078255 0.072377 0.066284 0.060034 0.053713 0.04745 0.041447 0.036027 0.031696 0.029151 0.02905 0.031556 0.036231 0.042425 0.049606 0.057417 0.065628 0.074087 0.082689 0.091357 0.10003 0.10866 0.1172 0.12562 0.13388 0.14196 0.14983 0.15747 0.16485 0.17195 0.17875 0.18524 0.19141 0.19724 0.20271 0.20782 0.21256 0.21693 0.22091 0.2245 0.22771 0.23053 0.23295 0.23498 0.23663 0.2379 0.23878 0.23929 0.23944 0.23922 0.23865 0.23775 0.23651 0.23494 0.23307 0.23089 0.22843
0.099477 0.11875 0.1376 0.1559 0.17358 0.19053 0.20668 0.22193 0.23621 0.24945 0.26158 0.27254 0.28227 0.29074 0.29789 0.30371 0.30816 0.31124 0.31294 0.31326 0.31221 0.3098 0.30607 0.30104 0.29475 0.28723 0.27853 0.2687 0.25779 0.24586 0.23295 0.21913 0.20445 0.18897 0.17275 0.15586 0.13834 0.12027 0.1017 0.08271 0.063358 0.04373 0.023961 0.0053143 0.017098 0.037048 0.057121 0.077103 0.096893 0.1164 0.13556 0.15427 0.17246 0.19006 0.20699 0.22319 0.23858 0.2531 0.26671 0.27935 0.29097 0.30154 0.31103 0.31942 0.32669 0.33284 0.33787 0.34178 0.34459 0.34633 0.34702 0.3467 0.34541 0.34319 0.34011 0.3362 0.33154 0.32618 0.32018 0.31361 0.30653 0.299 0.2911 0.28288 0.2744 0.26573 0.25692 0.24803 0.23911 0.23019 0.22134 0.21258 0.20395 0.19549 0.18721 0.17915 0.17131 0.16371 0.15635 0.14925 0.14241 0.13581 0.12946 0.12334 0.11744 0.11175 0.10626 0.10094 0.09579 0.090784 0.085907 0.081145 0.076484 0.071912 0.067416 0.06299 0.058627 0.054323 0.05008 0.045902 0.041799 0.037788 0.033898 0.030173 0.02668 0.023521 0.020846 0.018857 0.01778 0.017773 0.018823 0.020758 0.023341 0.026365 0.029679 0.033177 0.036789 0.040465 0.044171 0.047881 0.051578 0.055246 0.058874 0.062453 0.065974 0.069431 0.072819 0.076132 0.079368 0.082522 0.085591 0.088574 0.091467 0.09427 0.09698 0.099598 0.10212 0.10455 0.10688 0.10912 0.11127
0.23356 0.23142 0.22904 0.22644 0.22364 0.22066 0.21749 0.21418 0.21072 0.20713 0.20343 0.19961 0.19569 0.19168 0.18757 0.18337 0.17908 0.17471 0.17026 0.16575 0.1612 0.15664 0.15211 0.14768 0.14342 0.13942 0.1358 0.1327 0.13027 0.12865 0.12798 0.12838 0.12992 0.13264 0.13649 0.1414 0.14723 0.15384 0.16104 0.16866 0.1765 0.18438 0.19213 0.19959 0.2066 0.21304 0.21876 0.22367 0.22765 0.23065 0.23258 0.23339 0.23306 0.23157 0.22892 0.22512 0.22023 0.21428 0.20735 0.19954 0.19095 0.18172 0.17198 0.16193 0.15174 0.14164 0.13189 0.12275 0.11452 0.10751 0.102 0.098188 0.096184 0.09593 0.097229 0.099782 0.10324 0.10726 0.11153 0.1158 0.11987 0.12359 0.12684 0.12956 0.13171 0.13328 0.1343 0.1348 0.13485 0.13451 0.13389 0.1331 0.13224 0.13144 0.13081 0.13046 0.1305 0.13101 0.13204 0.13361 0.13572 0.13835 0.14144 0.14492 0.14871 0.15271 0.15684 0.16099 0.16507 0.16901 0.17273 0.17616 0.17925 0.18194 0.18418 0.18595 0.18722 0.18796 0.18816 0.18782 0.18694 0.1855 0.18353 0.18103 0.17803 0.17453 0.17056 0.16614 0.1613 0.15607 0.15048 0.14456 0.13834 0.13185 0.12513 0.11821 0.11111 0.10389 0.096558 0.089158 0.08172 0.074277 0.06686 0.059503 0.052241 0.045114 0.03817 0.031477 0.025145 0.019383 0.014649 0.011905 0.01222 0.015139 0.01931 0.023911 0.028587 0.033178 0.037605 0.041825 0.045812
0.16299 0.15792 0.15322 0.14899 0.14535 0.14243 0.14035 0.13922 0.13914 0.14018 0.14237 0.14572 0.15019 0.15571 0.1622 0.16955 0.17765 0.18639 0.19565 0.20531 0.21528 0.22543 0.23567 0.24589 0.256 0.26589 0.27548 0.28465 0.29332 0.3014 0.30879 0.31539 0.32113 0.32591 0.32966 0.33229 0.33373 0.33391 0.33278 0.33028 0.32638 0.32104 0.31424 0.30597 0.29624 0.28506 0.27247 0.25852 0.24325 0.22675 0.2091 0.19041 0.17079 0.15037 0.1293 0.10773 0.085846 0.063892 0.042269 0.0223 0.014111 0.029119 0.048703 0.06837 0.087391 0.10547 0.12243 0.13811 0.15239 0.16517 0.17638 0.18593 0.19379 0.19993 0.20432 0.20699 0.20795 0.20723 0.20491 0.20103 0.1957 0.18901 0.18107 0.172 0.16193 0.151 0.13937 0.12721 0.11469 0.10203 0.08948 0.07736 0.066125 0.056439 0.049243 0.045633 0.04625 0.050684 0.05779 0.06645 0.075885 0.085614 0.095348 0.10492 0.11421 0.12318 0.13179 0.14002 0.14786 0.15534 0.16244 0.16919 0.17559 0.18164 0.18736 0.19274 0.19778 0.20247 0.2068 0.21075 0.2143 0.21743 0.22012 0.22234 0.22407 0.22527 0.22594 0.22603 0.22555 0.22447 0.22277 0.22045 0.2175 0.21392 0.20971 0.20488 0.19945 0.19342 0.18681 0.17965 0.17196 0.16378 0.15513 0.14604 0.13657 0.12673 0.11659 0.10617 0.095527 0.084706 0.073756 0.062736 0.051715 0.04079 0.030136 0.020202 0.012673 0.012622 0.019868 0.029232 0.039036
0.34844 0.35517 0.35751 0.35529 0.34841 0.33681 0.32054 0.2997 0.27448 0.24519 0.21226 0.17629 0.13824 0.099999 0.066828 0.055197 0.077818 0.11641 0.15911 0.20215 0.24384 0.28309 0.31904 0.35099 0.3783 0.40046 0.41702 0.42768 0.43218 0.43043 0.42241 0.40822 0.38808 0.36229 0.33128 0.29554 0.25565 0.21226 0.16606 0.1178 0.068261 0.01849 0.032223 0.081011 0.12826 0.17318 0.21516 0.25365 0.28815 0.31827 0.34368 0.36415 0.3795 0.38966 0.39463 0.39449 0.38938 0.37951 0.36517 0.34668 0.32444 0.29889 0.27053 0.23991 0.20769 0.17467 0.14198 0.1114 0.086408 0.073314 0.077775 0.096307 0.12138 0.14837 0.17507 0.20035 0.22354 0.24422 0.26212 0.27705 0.28889 0.29761 0.3032 0.30571 0.30525 0.30193 0.29592 0.28741 0.27662 0.2638 0.2492 0.23311 0.21582 0.19765 0.17895 0.16012 0.14161 0.124 0.108 0.094602 0.084974 0.080241 0.080866 0.086244 0.095055 0.10594 0.11785 0.13006 0.14211 0.15371 0.16465 0.17483 0.18416 0.19261 0.20017 0.20684 0.21265 0.21761 0.22178 0.22517 0.22785 0.22985 0.23123 0.23202 0.23227 0.23203 0.23134 0.23023 0.22875 0.22692 0.22478 0.22235 0.21966 0.21673 0.21359 0.21025 0.20672 0.20303 0.19919 0.19522 0.19111 0.1869 0.18258 0.17818 0.1737 0.16916 0.16457 0.15994 0.15529 0.15064 0.14599 0.14137 0.1368 0.13228 0.12786 0.12354 0.11935 0.11531 0.11145 0.10779 0.10437
0.16737 0.1503 0.13313 0.11662 0.1019 0.090703 0.085184 0.086978 0.095966 0.11047 0.12849 0.1485 0.16938 0.19039 0.21095 0.2306 0.24896 0.26569 0.28051 0.29315 0.30337 0.31096 0.31574 0.31758 0.31636 0.31202 0.30452 0.29389 0.28019 0.26355 0.24416 0.22227 0.19824 0.17254 0.14585 0.11925 0.094661 0.075783 0.068655 0.076779 0.095831 0.11979 0.1451 0.16986 0.19297 0.21368 0.23143 0.2458 0.25646 0.26318 0.2658 0.26425 0.25855 0.2488 0.23517 0.21792 0.19737 0.17393 0.14809 0.12042 0.091682 0.063107 0.038063 0.029746 0.047262 0.072864 0.099058 0.12393 0.14664 0.16669 0.1837 0.19742 0.20765 0.21432 0.21738 0.21687 0.21292 0.20569 0.19539 0.18231 0.16678 0.14915 0.12985 0.10938 0.088402 0.06792 0.049985 0.039304 0.041983 0.055718 0.073986 0.093466 0.11281 0.13141 0.14892 0.16513 0.17993 0.19326 0.20508 0.21538 0.2242 0.23156 0.23752 0.24212 0.24543 0.2475 0.24839 0.24814 0.24681 0.24443 0.24104 0.23667 0.23135 0.22512 0.218 0.21003 0.20126 0.19174 0.18153 0.17071 0.15939 0.14768 0.13575 0.12381 0.11214 0.1011 0.091188 0.083051 0.077427 0.074994 0.076089 0.080521 0.087677 0.096801 0.1072 0.11834 0.12981 0.1413 0.1526 0.16352 0.17395 0.18377 0.19291 0.2013 0.2089 0.21566 0.22157 0.2266 0.23074 0.23401 0.2364 0.23792 0.23859 0.23844 0.2375 0.23578 0.23334 0.2302 0.2264 0.22198 0.21699
0.39132 0.39145 0.38978 0.38624 0.38077 0.37331 0.36383 0.3523 0.33871 0.32306 0.30538 0.2857 0.26408 0.24061 0.21538 0.18852 0.16018 0.13052 0.099748 0.068112 0.036019 0.0078727 0.031728 0.064292 0.09679 0.12868 0.1596 0.18923 0.21725 0.24334 0.26721 0.28856 0.30714 0.32268 0.33498 0.34384 0.34913 0.35074 0.34861 0.34272 0.33314 0.31996 0.30335 0.28356 0.26092 0.23584 0.20887 0.18077 0.15261 0.12607 0.10397 0.090683 0.090406 0.1027 0.12282 0.14627 0.17024 0.19305 0.21363 0.23125 0.24538 0.25565 0.2618 0.26368 0.26124 0.25457 0.24385 0.2294 0.21169 0.19139 0.16947 0.14738 0.12732 0.1126 0.10715 0.11319 0.12924 0.15165 0.17715 0.20345 0.22901 0.25277 0.27394 0.29192 0.30627 0.31665 0.32282 0.32466 0.32212 0.31522 0.30409 0.2889 0.2699 0.24739 0.22172 0.1933 0.16253 0.12989 0.095859 0.060972 0.026156 0.013586 0.046756 0.080844 0.11391 0.14545 0.17513 0.20265 0.22777 0.25028 0.27004 0.28693 0.30089 0.31189 0.31995 0.3251 0.32744 0.32706 0.3241 0.31871 0.31107 0.30135 0.28977 0.27651 0.26179 0.24583 0.22883 0.21102 0.19262 0.17386 0.15499 0.13631 0.11816 0.10102 0.085591 0.072936 0.064522 0.061792 0.065073 0.073151 0.08426 0.096985 0.11042 0.124 0.1374 0.15039 0.16283 0.1746 0.18564 0.19588 0.20528 0.2138 0.22143 0.22814 0.23391 0.23874 0.24263 0.24556 0.24756 0.24862 0.24875
0.36625 0.37262 0.37102 0.36114 0.34285 0.31627 0.28173 0.23985 0.19159 0.13849 0.083993 0.045119 0.07216 0.12987 0.19086 0.24984 0.30424 0.35214 0.39184 0.42192 0.4412 0.4488 0.44416 0.4271 0.39781 0.35686 0.30522 0.24422 0.17552 0.10109 0.023203 0.05627 0.13425 0.20861 0.27697 0.33715 0.38718 0.42546 0.45074 0.46219 0.45947 0.44271 0.4125 0.3699 0.31641 0.2539 0.18461 0.11132 0.040387 0.050664 0.12025 0.18765 0.24835 0.3002 0.34165 0.37159 0.38937 0.39478 0.38808 0.36995 0.34151 0.30429 0.26033 0.21231 0.16422 0.12323 0.10279 0.11407 0.14687 0.18606 0.22383 0.25657 0.28238 0.30026 0.30976 0.31086 0.30394 0.2897 0.26923 0.24398 0.21594 0.18776 0.16314 0.14682 0.1431 0.15273 0.17217 0.19652 0.22188 0.24561 0.26603 0.28206 0.29304 0.29863 0.29873 0.29343 0.28301 0.26789 0.24863 0.22593 0.20064 0.17383 0.14695 0.1221 0.10255 0.092711 0.095668 0.10971 0.13025 0.15348 0.17707 0.19969 0.22054 0.23911 0.25509 0.26829 0.27864 0.2861 0.29071 0.29255 0.29173 0.28841 0.28275 0.27494 0.26516 0.25363 0.24056 0.22615 0.21061 0.19416 0.177 0.15935 0.14143 0.12348 0.10579 0.088741 0.072921 0.059301 0.049534 0.045771 0.048937 0.057423 0.068845 0.081565 0.094686 0.10772 0.1204 0.13255 0.14406 0.15488 0.16494 0.17423 0.18272 0.19041 0.19729 0.20337 0.20866 0.21316 0.2169 0.21989 0.22216
0.058737 0.050551 0.062821 0.08713 0.11536 0.14408 0.17169 0.19716 0.21973 0.23875 0.25369 0.26409 0.26959 0.26993 0.26498 0.25471 0.23926 0.21889 0.19405 0.16545 0.13412 0.10188 0.072788 0.057228 0.067598 0.095536 0.12873 0.16197 0.19287 0.22 0.24233 0.25906 0.26962 0.27362 0.2709 0.26147 0.24562 0.22382 0.19685 0.16583 0.13245 0.099747 0.074325 0.068731 0.087178 0.11743 0.15018 0.18129 0.20862 0.23081 0.24695 0.25642 0.25888 0.25421 0.24255 0.22428 0.20002 0.17063 0.13734 0.10199 0.068357 0.04784 0.058904 0.089539 0.12385 0.15661 0.18561 0.20957 0.22757 0.23901 0.24352 0.24096 0.23144 0.21527 0.193 0.16539 0.13342 0.098451 0.0629 0.035177 0.042817 0.075275 0.1109 0.1449 0.1755 0.20165 0.22258 0.23777 0.24687 0.24974 0.24642 0.23715 0.2223 0.20242 0.17822 0.15056 0.12055 0.089795 0.061497 0.044542 0.052201 0.076361 0.10455 0.1323 0.1579 0.18048 0.1995 0.21463 0.22569 0.23263 0.2355 0.23444 0.22969 0.22156 0.21042 0.19667 0.1808 0.16331 0.14475 0.12578 0.10714 0.08985 0.075291 0.065357 0.061886 0.065176 0.073467 0.084445 0.096399 0.1083 0.11955 0.12984 0.13897 0.14687 0.15349 0.15884 0.16297 0.1659 0.1677 0.16844 0.16816 0.16692 0.16479 0.16182 0.15805 0.15353 0.1483 0.14241 0.13588 0.12876 0.12109 0.11291 0.10426 0.095202 0.085772 0.076027 0.066021 0.055815 0.045469 0.035045 0.024615
0.20814 0.1928 0.17588 0.15784 0.13939 0.12162 0.10627 0.095834 0.093035 0.099113 0.11276 0.13138 0.1526 0.17472 0.19653 0.21713 0.23582 0.25206 0.26537 0.27539 0.28183 0.2845 0.28331 0.27825 0.26945 0.25716 0.24178 0.2239 0.20434 0.18425 0.16522 0.14932 0.13901 0.13637 0.14198 0.15448 0.17142 0.19039 0.20942 0.22703 0.24212 0.25388 0.26173 0.26524 0.26419 0.25848 0.24818 0.23352 0.21487 0.19282 0.16817 0.14209 0.1164 0.094128 0.080241 0.079864 0.092401 0.11204 0.13369 0.15431 0.1721 0.18592 0.195 0.19886 0.19721 0.18998 0.1773 0.15947 0.13697 0.11044 0.080661 0.048575 0.015724 0.020386 0.05323 0.084814 0.11379 0.13919 0.16021 0.17616 0.18653 0.191 0.1894 0.18179 0.16839 0.14963 0.1261 0.098608 0.068191 0.036801 0.017438 0.041328 0.074113 0.10637 0.13639 0.16316 0.18593 0.20408 0.21718 0.22496 0.22732 0.22432 0.21617 0.20327 0.18616 0.16555 0.14237 0.11788 0.094036 0.074225 0.064187 0.068642 0.08452 0.10546 0.12744 0.1484 0.16725 0.18333 0.19627 0.20588 0.21211 0.21501 0.21474 0.21154 0.20572 0.19766 0.18777 0.17651 0.16439 0.15192 0.13965 0.12815 0.11797 0.10962 0.1035 0.099836 0.098573 0.099433 0.10198 0.10574 0.11029 0.11528 0.12046 0.12568 0.13081 0.13579 0.14055 0.14505 0.14924 0.15304 0.15638 0.1592 0.16138 0.16285 0.16352 0.16331 0.16213 0.15993 0.15668 0.15233 0.14688
0.27303 0.31692 0.35292 0.37937 0.39486 0.39833 0.38907 0.36682 0.33174 0.28451 0.2263 0.15881 0.084505 0.01641 0.080386 0.16036 0.23664 0.30566 0.36431 0.40983 0.43992 0.45282 0.44748 0.42361 0.38172 0.32317 0.25016 0.16564 0.07333 0.025125 0.11999 0.21096 0.29269 0.36113 0.41282 0.44507 0.45614 0.44535 0.41312 0.361 0.29162 0.20856 0.11637 0.024593 0.081141 0.17171 0.25273 0.31949 0.36852 0.39747 0.40513 0.39155 0.35804 0.30719 0.24293 0.17115 0.10391 0.079995 0.12559 0.18875 0.24617 0.29082 0.31948 0.33078 0.32481 0.30298 0.26816 0.22497 0.18072 0.14751 0.14056 0.16233 0.19821 0.23451 0.26358 0.28149 0.28648 0.27836 0.25835 0.22914 0.19541 0.16481 0.14851 0.15542 0.1822 0.2178 0.25308 0.28236 0.30222 0.31075 0.30712 0.29145 0.26475 0.22897 0.18739 0.14572 0.11516 0.11251 0.14024 0.18247 0.22699 0.26772 0.30135 0.32593 0.34033 0.34404 0.33707 0.31991 0.29342 0.25884 0.21778 0.17228 0.12532 0.083025 0.06294 0.083206 0.12309 0.16584 0.20615 0.24187 0.27186 0.29546 0.31235 0.32242 0.3258 0.32277 0.31374 0.29926 0.27992 0.25639 0.22936 0.19955 0.16767 0.13442 0.10054 0.06696 0.035831 0.021356 0.042766 0.071686 0.10029 0.12735 0.15242 0.17529 0.19579 0.21384 0.22938 0.2424 0.25291 0.26092 0.2665 0.26971 0.27062 0.26934 0.26597 0.26063 0.25345 0.24456 0.23413 0.2223 0.20924
0.051442 0.05587 0.080492 0.11203 0.1445 0.17537 0.20307 0.22645 0.24453 0.25652 0.26183 0.26006 0.25105 0.23494 0.2122 0.18374 0.15123 0.11779 0.090195 0.081639 0.099759 0.13362 0.17195 0.20905 0.24174 0.2679 0.28601 0.295 0.29427 0.28369 0.26366 0.23523 0.20023 0.16184 0.12597 0.10399 0.109 0.13753 0.17533 0.21294 0.24539 0.26973 0.28416 0.28768 0.27998 0.26144 0.23317 0.19703 0.156 0.11533 0.086067 0.085855 0.11314 0.14933 0.18374 0.21159 0.23041 0.2389 0.23656 0.22359 0.20082 0.16968 0.13221 0.091411 0.053663 0.041745 0.069097 0.10496 0.13765 0.16371 0.18144 0.18993 0.18887 0.17844 0.15933 0.13264 0.099884 0.06304 0.026153 0.025886 0.062222 0.098141 0.12974 0.15529 0.17356 0.18373 0.18536 0.17843 0.16328 0.14066 0.11167 0.07789 0.042145 0.021182 0.049369 0.086828 0.1226 0.15423 0.18021 0.19938 0.21097 0.21452 0.20991 0.19737 0.17746 0.15105 0.11934 0.083996 0.048273 0.027773 0.051225 0.08748 0.12324 0.15568 0.18335 0.20528 0.22082 0.22955 0.23136 0.22636 0.21487 0.19746 0.17485 0.14794 0.11781 0.085816 0.054257 0.03089 0.038092 0.065005 0.094074 0.1214 0.14569 0.16625 0.18266 0.19469 0.20227 0.20543 0.20436 0.19933 0.19069 0.17887 0.16435 0.14765 0.12933 0.11 0.090332 0.07119 0.053881 0.040874 0.036219 0.041454 0.05243 0.065144 0.077715 0.089339 0.099659 0.10852 0.11587 0.12173 0.12617
0.23783 0.21845 0.19568 0.17014 0.14278 0.11535 0.091297 0.077266 0.080788 0.10046 0.12843 0.15907 0.18929 0.21724 0.24161 0.26138 0.27572 0.284 0.28577 0.28078 0.269 0.25068 0.22631 0.19678 0.16353 0.12899 0.098036 0.080759 0.088203 0.11516 0.14933 0.18373 0.21478 0.24037 0.25902 0.26973 0.27188 0.26521 0.24987 0.22636 0.19564 0.15916 0.11917 0.080131 0.054943 0.066018 0.10034 0.13817 0.17276 0.20119 0.22173 0.23325 0.2351 0.22714 0.20964 0.18335 0.14941 0.10942 0.065595 0.024105 0.037197 0.080524 0.12203 0.15817 0.18702 0.20712 0.21747 0.21754 0.20726 0.18705 0.1578 0.12085 0.077999 0.032214 0.023547 0.070031 0.11608 0.1577 0.19273 0.21948 0.23663 0.24334 0.23924 0.22446 0.19963 0.16593 0.12505 0.079741 0.03815 0.044273 0.089391 0.13685 0.18043 0.21753 0.2464 0.26575 0.27481 0.27323 0.26116 0.2392 0.20842 0.17036 0.12721 0.082823 0.049339 0.059382 0.099647 0.14377 0.18485 0.22024 0.24837 0.26822 0.27922 0.28116 0.27419 0.25881 0.23582 0.20631 0.17168 0.13375 0.095326 0.062703 0.052911 0.074638 0.10808 0.14219 0.17339 0.20009 0.22138 0.23677 0.24604 0.24919 0.24641 0.23805 0.22464 0.2068 0.18527 0.16088 0.13459 0.10757 0.081528 0.059644 0.048466 0.053967 0.070797 0.09122 0.11161 0.13047 0.14707 0.16103 0.17217 0.18039 0.18571 0.18819 0.18794 0.18509 0.17984 0.17237 0.16289 0.15163 0.1388
0.13921 0.071508 0.013454 0.077864 0.1506 0.21966 0.28177 0.33398 0.37364 0.3985 0.40683 0.39757 0.37044 0.32599 0.26565 0.19176 0.10756 0.019798 0.078743 0.16934 0.25305 0.32494 0.38072 0.41686 0.43081 0.4212 0.38798 0.33254 0.25765 0.16741 0.067194 0.039152 0.14106 0.23489 0.31402 0.37311 0.4081 0.41647 0.39752 0.3524 0.2842 0.1978 0.10025 0.027969 0.11389 0.2055 0.28181 0.33664 0.36604 0.36817 0.34343 0.29461 0.22701 0.14987 0.08676 0.099879 0.16587 0.23079 0.27955 0.30646 0.30945 0.28935 0.24987 0.19838 0.14864 0.12597 0.14768 0.19182 0.23391 0.26219 0.27157 0.26089 0.23225 0.19147 0.15031 0.13005 0.14765 0.18896 0.23214 0.26473 0.28037 0.27627 0.25234 0.21114 0.15864 0.10883 0.096221 0.13723 0.1957 0.24972 0.29027 0.31262 0.31441 0.2952 0.25633 0.2009 0.13445 0.071108 0.071546 0.13679 0.20693 0.26791 0.31414 0.3423 0.35056 0.33848 0.30694 0.25806 0.19513 0.12305 0.054101 0.064363 0.13623 0.20773 0.26991 0.31885 0.35205 0.36809 0.36652 0.34784 0.31342 0.26538 0.2065 0.14033 0.07264 0.037746 0.090892 0.15536 0.21456 0.26494 0.30454 0.33218 0.34732 0.34996 0.34063 0.32027 0.29018 0.25193 0.20728 0.15808 0.1063 0.054338 0.016357 0.0538 0.099723 0.14202 0.17931 0.2109 0.23641 0.2557 0.26882 0.27598 0.27752 0.27388 0.26559 0.25317 0.23721 0.21826 0.19687 0.17355 0.14878
0.1485 0.11692 0.090941 0.082108 0.097695 0.12886 0.16516 0.20093 0.23296 0.25909 0.2777 0.28757 0.28793 0.27843 0.25923 0.23113 0.19578 0.15626 0.11888 0.09717 0.10702 0.1419 0.18507 0.22692 0.26236 0.28823 0.30241 0.30362 0.29142 0.26626 0.22962 0.18431 0.13574 0.096451 0.092318 0.12739 0.17519 0.22052 0.25673 0.28011 0.28855 0.28112 0.25809 0.22088 0.17221 0.1166 0.064947 0.058637 0.10479 0.15639 0.19998 0.23072 0.24601 0.24469 0.22686 0.19387 0.14818 0.093193 0.033225 0.029196 0.086301 0.13593 0.17419 0.19833 0.20672 0.19896 0.17587 0.1395 0.093057 0.04174 0.026108 0.075077 0.12221 0.16004 0.18529 0.19595 0.19124 0.17153 0.13836 0.094283 0.04267 0.013526 0.068181 0.11887 0.16156 0.19319 0.21153 0.21535 0.20443 0.17963 0.14282 0.097027 0.048128 0.033353 0.079455 0.12971 0.17389 0.20844 0.23109 0.2405 0.23621 0.21864 0.18912 0.14988 0.10463 0.062006 0.052948 0.090304 0.13737 0.18113 0.21718 0.2431 0.2574 0.25935 0.24896 0.22689 0.19449 0.15379 0.10793 0.063734 0.047819 0.081455 0.12772 0.17203 0.21013 0.23978 0.25959 0.26875 0.26701 0.25462 0.23231 0.2012 0.16281 0.11901 0.07241 0.03066 0.04139 0.085188 0.12881 0.16809 0.2013 0.22735 0.24554 0.25549 0.25716 0.25081 0.23695 0.21631 0.18983 0.15855 0.12363 0.086277 0.047754 0.010295 0.029694 0.065257 0.098222 0.12771 0.15312 0.17404 0.19021
0.26613 0.25286 0.2332 0.2074 0.17594 0.13955 0.099374 0.057742 0.027504 0.051374 0.094722 0.13853 0.17945 0.21558 0.24539 0.26755 0.28099 0.2849 0.27881 0.26262 0.23665 0.20172 0.15924 0.11168 0.065278 0.048102 0.085282 0.13658 0.18669 0.23095 0.26656 0.29143 0.30402 0.30342 0.28937 0.26231 0.22348 0.17506 0.12083 0.070477 0.060889 0.10558 0.16075 0.21171 0.25329 0.28244 0.29716 0.2964 0.28003 0.2489 0.20482 0.15066 0.091152 0.04233 0.066034 0.12303 0.17705 0.22132 0.25244 0.26834 0.26798 0.25143 0.21976 0.17504 0.12023 0.059307 0.015763 0.071647 0.12894 0.17767 0.21447 0.23699 0.24389 0.23483 0.21051 0.17263 0.12373 0.067068 0.0063597 0.05444 0.1114 0.16089 0.19975 0.22556 0.23674 0.23265 0.21364 0.18098 0.13679 0.0839 0.025642 0.034386 0.09241 0.14492 0.18874 0.22126 0.24057 0.24558 0.23606 0.21266 0.17681 0.13067 0.076966 0.019046 0.040855 0.097898 0.14965 0.19324 0.22633 0.24723 0.25494 0.24919 0.23042 0.19979 0.15902 0.11037 0.056405 0.0012152 0.056229 0.10924 0.15661 0.19614 0.22611 0.24527 0.25297 0.24911 0.23413 0.20898 0.17507 0.13415 0.088317 0.040381 0.017394 0.061543 0.10617 0.14609 0.17958 0.20547 0.22296 0.23168 0.23162 0.22312 0.20684 0.18372 0.15494 0.12188 0.08622 0.05051 0.024764 0.040061 0.071645 0.10254 0.12997 0.15284 0.17054 0.18275 0.18937 0.19049 0.18638 0.17747 0.16431
0.33937 0.35645 0.35887 0.34591 0.31752 0.27441 0.21809 0.15101 0.077544 0.030767 0.096171 0.17299 0.24357 0.30282 0.34681 0.37247 0.37766 0.36138 0.32394 0.26699 0.19361 0.1087 0.029868 0.088649 0.17707 0.2561 0.31884 0.3603 0.37701 0.36722 0.33112 0.27091 0.19072 0.096381 0.007515 0.10608 0.19787 0.27335 0.32618 0.3518 0.34795 0.31488 0.25553 0.17552 0.084274 0.041585 0.12518 0.20734 0.27026 0.30723 0.31482 0.29282 0.2444 0.17682 0.10568 0.081429 0.13558 0.20135 0.25134 0.27662 0.274 0.24471 0.19473 0.13776 0.10634 0.13406 0.18847 0.23579 0.26219 0.26217 0.23546 0.18701 0.13002 0.099645 0.13343 0.19369 0.24598 0.27646 0.27901 0.25231 0.19949 0.12932 0.07023 0.10141 0.17704 0.2446 0.28992 0.30636 0.2914 0.24629 0.17581 0.088748 0.034681 0.11851 0.20448 0.27204 0.31365 0.32507 0.30526 0.25625 0.1829 0.092297 0.0071091 0.1057 0.19487 0.2666 0.31472 0.33531 0.32696 0.29079 0.23028 0.1509 0.06003 0.039665 0.1311 0.2132 0.27858 0.32237 0.34155 0.33506 0.30379 0.25045 0.17926 0.095667 0.008135 0.084825 0.16856 0.2406 0.2963 0.33229 0.34663 0.33885 0.30994 0.26219 0.19905 0.12489 0.045752 0.043117 0.1204 0.19169 0.25175 0.29748 0.32684 0.33884 0.33349 0.31176 0.27544 0.22705 0.1697 0.10734 0.048205 0.046266 0.10123 0.15671 0.20526 0.24446 0.27301 0.29033 0.29637 0.2916 0.27692
0.30128 0.29226 0.27325 0.24474 0.20779 0.16441 0.11853 0.080483 0.076194 0.11155 0.15986 0.20761 0.24924 0.28141 0.30176 0.30869 0.30132 0.27959 0.24435 0.19752 0.14269 0.088182 0.064516 0.1027 0.16042 0.21549 0.26063 0.29171 0.30605 0.30218 0.27989 0.24031 0.18603 0.12151 0.058033 0.058417 0.1218 0.1855 0.23783 0.2736 0.28963 0.28432 0.2578 0.2119 0.15007 0.077278 0.011544 0.080727 0.15078 0.20789 0.24701 0.2647 0.25939 0.23152 0.18359 0.12008 0.048478 0.03899 0.10922 0.17183 0.21831 0.24395 0.24621 0.22485 0.18206 0.12257 0.056256 0.046988 0.11243 0.17481 0.2216 0.24717 0.24859 0.22544 0.17987 0.11658 0.045029 0.050224 0.12399 0.19001 0.23899 0.26558 0.26687 0.24248 0.19453 0.12745 0.047576 0.038255 0.12084 0.19317 0.24836 0.28123 0.28874 0.27019 0.22729 0.164 0.086362 0.015451 0.088834 0.16725 0.23202 0.27737 0.29953 0.29684 0.26978 0.22094 0.15482 0.078368 0.029333 0.098172 0.17212 0.23372 0.27763 0.30063 0.3013 0.27996 0.23864 0.18084 0.11158 0.04084 0.055291 0.12623 0.19123 0.24353 0.27955 0.29717 0.2956 0.27535 0.23812 0.18663 0.12445 0.056005 0.020756 0.087611 0.15129 0.20583 0.24822 0.27637 0.28908 0.28607 0.26791 0.23601 0.19244 0.13985 0.08144 0.023636 0.046795 0.10424 0.15698 0.20182 0.23684 0.26073 0.27282 0.27301 0.26178 0.24011 0.20943 0.17163 0.12911 0.085529 0.050463
0.2693 0.28387 0.29012 0.2875 0.27573 0.25488 0.22543 0.18836 0.14543 0.10034 0.0644 0.068321 0.10954 0.15956 0.20814 0.25104 0.28545 0.30928 0.32093 0.31941 0.30438 0.27623 0.23624 0.18691 0.13315 0.08793 0.085029 0.12921 0.1859 0.23961 0.28396 0.31511 0.33054 0.32884 0.30971 0.27407 0.22417 0.16404 0.10211 0.067745 0.10319 0.16409 0.22172 0.26743 0.29682 0.30732 0.29793 0.26914 0.22295 0.16279 0.093932 0.032542 0.068873 0.13465 0.19162 0.23366 0.25733 0.26087 0.24417 0.20877 0.15779 0.095704 0.029642 0.045205 0.10747 0.16011 0.19796 0.21789 0.21843 0.19989 0.16439 0.11604 0.062799 0.040337 0.084233 0.13482 0.17533 0.20047 0.20756 0.19584 0.1664 0.12219 0.068603 0.028302 0.069401 0.12486 0.17199 0.20512 0.22094 0.21784 0.19593 0.15696 0.10415 0.041922 0.024746 0.089968 0.1486 0.19576 0.2276 0.24152 0.2364 0.21268 0.17227 0.11856 0.056795 0.024567 0.084496 0.1451 0.19593 0.23279 0.25291 0.25488 0.23868 0.20563 0.15836 0.10091 0.041694 0.045558 0.10541 0.16255 0.20962 0.24301 0.2605 0.26104 0.24475 0.2129 0.16779 0.11267 0.052467 0.026195 0.082944 0.1404 0.18976 0.22772 0.25207 0.26157 0.2559 0.23565 0.20225 0.15786 0.10519 0.04736 0.012799 0.070922 0.12478 0.17141 0.20854 0.23449 0.24822 0.24939 0.23829 0.21586 0.18356 0.1433 0.097411 0.049002 0.016958 0.056665 0.10168 0.14198 0.17548
0.16153 0.16363 0.16586 0.1682 0.17067 0.17324 0.17593 0.17872 0.18161 0.18458 0.18762 0.19072 0.19386 0.19704 0.20022 0.20341 0.20657 0.2097 0.21277 0.21578 0.2187 0.22151 0.22421 0.22678 0.2292 0.23146 0.23355 0.23546 0.23717 0.23868 0.23998 0.24106 0.24192 0.24255 0.24295 0.24311 0.24304 0.24273 0.24218 0.2414 0.24039 0.23916 0.2377 0.23603 0.23416 0.23208 0.22982 0.22737 0.22476 0.22199 0.21908 0.21603 0.21286 0.20958 0.20621 0.20276 0.19924 0.19567 0.19205 0.18841 0.18476 0.1811 0.17745 0.17383 0.17023 0.16668 0.16318 0.15973 0.15636 0.15306 0.14984 0.14671 0.14367 0.14073 0.13788 0.13514 0.13251 0.12999 0.12757 0.12528 0.1231 0.12104 0.11911 0.11731 0.11565 0.11412 0.11275 0.11153 0.11046 0.10957 0.10886 0.10833 0.10799 0.10785 0.10792 0.10821 0.1087 0.10942 0.11036 0.11152 0.1129 0.11449 0.11628 0.11828 0.12047 0.12283 0.12537 0.12807 0.1309 0.13387 0.13696 0.14014 0.14342 0.14677 0.15017 0.15363 0.15712 0.16063 0.16414 0.16766 0.17115 0.17462 0.17806 0.18144 0.18477 0.18803 0.19122 0.19433 0.19735 0.20027 0.20309 0.2058 0.2084 0.21088 0.21323 0.21546 0.21755 0.21952 0.22134 0.22303 0.22458 0.22598 0.22725 0.22836 0.22934 0.23016 0.23085 0.23139 0.23178 0.23204 0.23215 0.23212 0.23196 0.23166 0.23122 0.23066 0.22996 0.22914 0.2282 0.22713 0.22595
0.16262 0.17521 0.18727 0.19878 0.20968 0.21995 0.22954 0.23843 0.2466 0.254 0.26063 0.26646 0.27147 0.27566 0.27901 0.28152 0.28318 0.284 0.28398 0.28312 0.28143 0.27893 0.27562 0.27152 0.26665 0.26103 0.25468 0.24762 0.23987 0.23145 0.2224 0.21273 0.20246 0.19164 0.18028 0.16841 0.15606 0.14326 0.13004 0.11643 0.10246 0.088184 0.073623 0.058828 0.04386 0.02883 0.014172 0.0067481 0.019317 0.034442 0.049819 0.065206 0.080511 0.095669 0.11063 0.12534 0.13976 0.15383 0.16752 0.18078 0.19358 0.20587 0.21762 0.2288 0.23937 0.24931 0.25859 0.2672 0.27511 0.28232 0.28881 0.29457 0.29961 0.30392 0.30751 0.31039 0.31256 0.31405 0.31487 0.31503 0.31456 0.3135 0.31185 0.30966 0.30695 0.30375 0.3001 0.29603 0.29158 0.28677 0.28165 0.27626 0.27061 0.26476 0.25872 0.25254 0.24625 0.23987 0.23343 0.22697 0.2205 0.21405 0.20763 0.20128 0.19501 0.18882 0.18275 0.17679 0.17096 0.16526 0.1597 0.15429 0.14901 0.14389 0.1389 0.13406 0.12935 0.12476 0.12031 0.11596 0.11173 0.1076 0.10356 0.099604 0.095724 0.091912 0.088161 0.084463 0.080812 0.077203 0.073629 0.070088 0.066575 0.063089 0.059628 0.056192 0.052784 0.049405 0.04606 0.042758 0.039507 0.036323 0.033225 0.030239 0.027403 0.024768 0.022403 0.020402 0.018874 0.017935 0.017673 0.018105 0.019175 0.020772 0.022774 0.02507 0.027576 0.030226 0.032973 0.035783 0.038631
0.20489 0.20281 0.20062 0.19834 0.19596 0.1935 0.19094 0.1883 0.18558 0.18276 0.17986 0.17686 0.17377 0.17058 0.16729 0.1639 0.16041 0.15682 0.15314 0.14938 0.14557 0.14172 0.13787 0.13407 0.13038 0.12686 0.12359 0.12067 0.11819 0.11626 0.11497 0.11443 0.1147 0.11584 0.11786 0.12073 0.12442 0.12884 0.1339 0.13948 0.14547 0.15176 0.15821 0.16473 0.1712 0.17752 0.1836 0.18935 0.19469 0.19955 0.20386 0.20757 0.21062 0.21298 0.2146 0.21547 0.21557 0.21488 0.21341 0.21117 0.20817 0.20444 0.20001 0.19493 0.18925 0.18302 0.17633 0.16924 0.16185 0.15425 0.14656 0.13889 0.13138 0.12416 0.11738 0.1112 0.10576 0.1012 0.097631 0.095119 0.093676 0.093255 0.093751 0.095022 0.096898 0.099205 0.10178 0.10446 0.10713 0.10968 0.11202 0.11409 0.11585 0.11726 0.11831 0.11901 0.11937 0.1194 0.11916 0.11868 0.11802 0.11724 0.11641 0.1156 0.11489 0.11435 0.11405 0.11406 0.11442 0.11519 0.11637 0.11799 0.12002 0.12246 0.12526 0.12837 0.13175 0.13533 0.13906 0.14288 0.14672 0.15053 0.15426 0.15786 0.16129 0.1645 0.16747 0.17016 0.17255 0.17461 0.17632 0.17768 0.17866 0.17926 0.17948 0.17932 0.17876 0.17782 0.1765 0.17481 0.17276 0.17035 0.1676 0.16452 0.16113 0.15744 0.15347 0.14923 0.14475 0.14004 0.13512 0.13002 0.12474 0.11931 0.11376 0.10809 0.10234 0.096508 0.090631 0.084723 0.078805
0.29626 0.2814 0.26374 0.2434 0.22061 0.19561 0.16877 0.14062 0.11206 0.08486 0.063385 0.056868 0.070601 0.096437 0.12689 0.15875 0.19055 0.22143 0.2508 0.27818 0.30316 0.3254 0.34458 0.36045 0.37278 0.38141 0.38621 0.3871 0.38404 0.37707 0.36623 0.35165 0.33349 0.31193 0.28723 0.25966 0.22952 0.19716 0.16293 0.12723 0.090464 0.053138 0.016749 0.024669 0.061184 0.09751 0.13275 0.1665 0.19841 0.22818 0.25556 0.2803 0.30221 0.32112 0.3369 0.34945 0.35872 0.36467 0.36731 0.36668 0.36286 0.35593 0.34604 0.33334 0.31802 0.30027 0.28034 0.25848 0.23498 0.21015 0.18436 0.15804 0.13176 0.10641 0.083511 0.06609 0.059108 0.065449 0.081335 0.10159 0.12327 0.14493 0.16581 0.18547 0.20363 0.22006 0.23465 0.24728 0.2579 0.26646 0.27296 0.27741 0.27984 0.28032 0.27889 0.27566 0.27072 0.26418 0.25616 0.2468 0.23622 0.22458 0.21202 0.1987 0.18478 0.17044 0.15585 0.14122 0.12677 0.11278 0.099575 0.087601 0.077431 0.069768 0.065323 0.064517 0.067188 0.072649 0.080034 0.088578 0.097718 0.10706 0.11635 0.12542 0.13413 0.14242 0.15024 0.15756 0.16436 0.17062 0.17637 0.18159 0.1863 0.19052 0.19427 0.19756 0.20041 0.20284 0.20487 0.20653 0.20784 0.20881 0.20946 0.20981 0.20987 0.20967 0.20922 0.20854 0.20762 0.2065 0.20517 0.20366 0.20196 0.20009 0.19806 0.19588 0.19355 0.19108 0.18847 0.18575 0.1829
0.07842 0.074326 0.075256 0.081237 0.091364 0.10442 0.11934 0.13534 0.15185 0.16847 0.18487 0.20079 0.216 0.23029 0.2435 0.25544 0.26598 0.27496 0.28227 0.28777 0.29139 0.29302 0.2926 0.29008 0.28543 0.27864 0.26974 0.25875 0.24576 0.23086 0.21419 0.19593 0.17633 0.1557 0.13449 0.11337 0.093443 0.076686 0.066371 0.065994 0.075651 0.091872 0.11127 0.13176 0.15215 0.17171 0.1899 0.20636 0.22077 0.23288 0.24251 0.2495 0.25374 0.25517 0.25376 0.24954 0.24254 0.23288 0.22069 0.20612 0.1894 0.17075 0.15044 0.12878 0.10609 0.082803 0.059497 0.037452 0.021895 0.027276 0.045964 0.066713 0.087066 0.10627 0.12395 0.13983 0.15373 0.1655 0.17505 0.18231 0.18724 0.18985 0.19018 0.18828 0.18426 0.17823 0.17033 0.16072 0.14958 0.13711 0.12352 0.10906 0.094005 0.078711 0.063684 0.0498 0.038817 0.03392 0.03748 0.047361 0.060197 0.074105 0.088219 0.10211 0.11554 0.12837 0.14051 0.1519 0.16251 0.1723 0.18128 0.18944 0.19677 0.20329 0.209 0.21391 0.21802 0.22134 0.22388 0.22564 0.22662 0.22681 0.22623 0.22488 0.22275 0.21986 0.2162 0.21179 0.20664 0.20078 0.19423 0.18701 0.17918 0.17077 0.16184 0.15246 0.14271 0.1327 0.12254 0.11239 0.10244 0.092952 0.084263 0.076802 0.071089 0.067658 0.066901 0.068897 0.073372 0.079823 0.087705 0.096542 0.10596 0.11566 0.12545 0.13516 0.14466 0.15387 0.16269 0.17108 0.17897
0.20915 0.17303 0.13441 0.095566 0.063255 0.05744 0.085804 0.12722 0.17146 0.21512 0.25646 0.29423 0.3274 0.35508 0.37652 0.39108 0.39826 0.39772 0.38929 0.37294 0.34885 0.31735 0.27896 0.23438 0.18444 0.13012 0.072542 0.012967 0.047583 0.10748 0.16553 0.22042 0.27091 0.31583 0.35413 0.38493 0.40749 0.42127 0.42594 0.42138 0.40769 0.38519 0.35441 0.31608 0.2711 0.22053 0.16559 0.10757 0.048022 0.014823 0.072466 0.12924 0.18253 0.23111 0.27393 0.31011 0.33896 0.35997 0.37282 0.3774 0.37383 0.36238 0.34355 0.31801 0.2866 0.25036 0.21057 0.16887 0.12778 0.092285 0.073523 0.083086 0.11194 0.14658 0.18093 0.21243 0.23972 0.26203 0.27889 0.29003 0.29541 0.29512 0.28944 0.27878 0.2637 0.24491 0.22331 0.20003 0.17652 0.1547 0.13706 0.12646 0.12501 0.1326 0.1469 0.16495 0.18428 0.20316 0.22043 0.23531 0.24727 0.256 0.2613 0.26311 0.26146 0.25646 0.2483 0.2372 0.22349 0.20752 0.18972 0.17059 0.15074 0.13098 0.11237 0.096517 0.08556 0.081728 0.085825 0.096419 0.11109 0.12779 0.14515 0.16231 0.17871 0.19399 0.20791 0.2203 0.23105 0.24009 0.24739 0.25295 0.25678 0.25892 0.25942 0.25835 0.25577 0.25177 0.24643 0.23985 0.23213 0.22336 0.21365 0.2031 0.1918 0.17987 0.16739 0.15448 0.14123 0.12776 0.11418 0.10062 0.08724 0.07426 0.062003 0.051013 0.042223 0.037072 0.036873 0.041434 0.049191
0.16869 0.1874 0.20406 0.21834 0.22993 0.2386 0.24414 0.24638 0.24522 0.2406 0.23252 0.22106 0.20636 0.18863 0.16819 0.14547 0.12111 0.096125 0.072521 0.054925 0.05191 0.065941 0.088864 0.11457 0.14033 0.1648 0.1871 0.20658 0.22273 0.23517 0.24357 0.24772 0.24749 0.24286 0.23391 0.2208 0.20384 0.18347 0.16026 0.13507 0.1092 0.08501 0.06727 0.063535 0.07616 0.09835 0.12384 0.14943 0.1734 0.19471 0.21261 0.22656 0.23615 0.24111 0.24129 0.23665 0.22728 0.21338 0.19528 0.17344 0.14846 0.12115 0.092779 0.065796 0.046746 0.04832 0.06883 0.095691 0.12321 0.14921 0.17252 0.19237 0.20821 0.21963 0.22634 0.22819 0.22515 0.2173 0.20483 0.18807 0.16742 0.14342 0.11672 0.088167 0.059193 0.034002 0.030089 0.052422 0.080666 0.10886 0.13536 0.15934 0.1802 0.19753 0.211 0.22039 0.22559 0.22658 0.22342 0.21628 0.20538 0.19106 0.17371 0.1538 0.13189 0.10871 0.085268 0.063377 0.047105 0.043986 0.055846 0.075054 0.09624 0.11719 0.13688 0.15476 0.17048 0.1838 0.19458 0.20276 0.20832 0.2113 0.21178 0.2099 0.2058 0.19968 0.19175 0.18225 0.17144 0.1596 0.14701 0.134 0.12092 0.10818 0.096248 0.085703 0.077209 0.071456 0.068952 0.069767 0.073451 0.079245 0.086373 0.094202 0.10227 0.11027 0.11797 0.12523 0.13196 0.1381 0.14361 0.14845 0.15263 0.15612 0.15893 0.16105 0.1625 0.16327 0.16336 0.1628 0.16157
0.27125 0.23211 0.18655 0.13582 0.08218 0.03598 0.055413 0.11115 0.16912 0.22462 0.2754 0.31963 0.35574 0.38238 0.39845 0.40315 0.39601 0.37693 0.34619 0.30444 0.25277 0.19257 0.12563 0.054039 0.020733 0.094573 0.16629 0.23312 0.29271 0.34289 0.3818 0.40794 0.42024 0.41814 0.40157 0.37101 0.32746 0.27244 0.2079 0.13617 0.059904 0.018275 0.095027 0.16782 0.23386 0.29067 0.33614 0.36864 0.38701 0.3907 0.37973 0.35471 0.31683 0.26783 0.21 0.1463 0.081777 0.040768 0.080548 0.14074 0.19754 0.24644 0.28517 0.31229 0.32698 0.32902 0.3188 0.29729 0.26605 0.22738 0.18454 0.14276 0.11155 0.10488 0.12547 0.1594 0.19501 0.22649 0.25089 0.26666 0.27312 0.27028 0.25875 0.2398 0.2154 0.18845 0.16321 0.14546 0.14096 0.1513 0.17219 0.19752 0.22243 0.2437 0.25929 0.26799 0.26917 0.26274 0.24904 0.2289 0.20365 0.17529 0.14698 0.12374 0.11264 0.11875 0.13937 0.16752 0.1976 0.22616 0.25111 0.27109 0.28527 0.29313 0.29447 0.2893 0.27788 0.26062 0.23811 0.21108 0.18044 0.14729 0.11315 0.080742 0.056819 0.055283 0.07668 0.10657 0.13775 0.16761 0.19499 0.2192 0.23984 0.25663 0.26944 0.27823 0.28303 0.28395 0.28116 0.27486 0.2653 0.25277 0.23757 0.22 0.20038 0.17905 0.15631 0.13247 0.10785 0.08273 0.057449 0.03249 0.010767 0.021026 0.044219 0.067407 0.089827 0.11123 0.13147 0.15042 0.16799
0.21373 0.22474 0.23149 0.23367 0.23112 0.22378 0.2117 0.19512 0.17444 0.15034 0.12392 0.097188 0.074413 0.064309 0.074311 0.098545 0.12819 0.15855 0.18722 0.21266 0.23377 0.24967 0.25974 0.26353 0.26083 0.25165 0.23628 0.21531 0.18972 0.16108 0.13197 0.10704 0.093968 0.099547 0.12092 0.1498 0.18012 0.20837 0.2324 0.2508 0.26259 0.26721 0.26442 0.25431 0.23733 0.21431 0.18651 0.15583 0.12535 0.10041 0.089435 0.097875 0.1202 0.14762 0.17458 0.19803 0.2162 0.228 0.23281 0.23042 0.22094 0.20483 0.18283 0.15603 0.12596 0.094996 0.067749 0.054594 0.064889 0.088914 0.11562 0.14029 0.16079 0.17591 0.18495 0.18753 0.18358 0.1733 0.1571 0.13564 0.10978 0.080608 0.049672 0.021616 0.026719 0.055759 0.085202 0.11196 0.13477 0.15274 0.16524 0.17182 0.17227 0.1666 0.15501 0.13792 0.11592 0.089781 0.060437 0.029096 0.0081728 0.038371 0.07027 0.10036 0.12754 0.15094 0.16981 0.18359 0.19186 0.1944 0.19117 0.18231 0.16813 0.14909 0.12584 0.099138 0.069978 0.040014 0.017675 0.03433 0.064144 0.093907 0.12171 0.14662 0.16799 0.18532 0.19824 0.20654 0.21013 0.20903 0.20341 0.19352 0.17974 0.16253 0.14244 0.12012 0.096371 0.072317 0.050129 0.035634 0.038842 0.055883 0.076864 0.097912 0.11763 0.13533 0.15064 0.16331 0.17322 0.18031 0.18459 0.18616 0.18513 0.18168 0.17603 0.16843 0.15914 0.14846 0.13669 0.12417 0.11126
0.36087 0.35854 0.3447 0.3194 0.28306 0.23654 0.18111 0.1184 0.050453 0.020704 0.09202 0.16124 0.22558 0.28242 0.32933 0.36416 0.38519 0.39119 0.38152 0.3562 0.3159 0.26201 0.19657 0.12227 0.042825 0.042707 0.12321 0.19939 0.26699 0.32265 0.36354 0.3875 0.39317 0.38006 0.34864 0.3003 0.23733 0.16283 0.080545 0.0055167 0.090387 0.1701 0.24031 0.29728 0.33801 0.36035 0.3632 0.34655 0.3115 0.26026 0.1961 0.12361 0.052708 0.055012 0.12325 0.18922 0.24418 0.2844 0.30767 0.31295 0.30046 0.27161 0.22911 0.17722 0.12325 0.084337 0.091291 0.13318 0.17976 0.21907 0.24634 0.2594 0.25768 0.24202 0.21464 0.17952 0.14336 0.1177 0.11642 0.13925 0.17191 0.20295 0.22618 0.23838 0.23818 0.22561 0.20209 0.17072 0.13722 0.11227 0.11054 0.13433 0.17022 0.20659 0.23696 0.25761 0.26642 0.26241 0.24564 0.21715 0.17911 0.1355 0.095026 0.079216 0.10487 0.15041 0.19802 0.24049 0.27412 0.29664 0.30669 0.30368 0.28774 0.25967 0.22093 0.17367 0.12125 0.071202 0.054001 0.092989 0.14627 0.198 0.24363 0.2808 0.30796 0.32417 0.32897 0.32243 0.30501 0.27761 0.24145 0.19803 0.14912 0.096882 0.045283 0.02932 0.075217 0.12483 0.17096 0.21178 0.24617 0.27339 0.29298 0.30475 0.30876 0.30526 0.29473 0.27778 0.25515 0.22768 0.19627 0.16185 0.12538 0.087815 0.050322 0.016979 0.029249 0.062616 0.095034 0.12509 0.1523
0.22826 0.24502 0.25611 0.26097 0.25925 0.2508 0.23573 0.21445 0.18774 0.15695 0.12451 0.095332 0.079723 0.08856 0.11646 0.15154 0.18702 0.21933 0.24624 0.26616 0.27795 0.28086 0.27454 0.25909 0.23508 0.20365 0.16681 0.12812 0.095171 0.083557 0.10294 0.13926 0.17888 0.2153 0.24509 0.26607 0.27685 0.27665 0.26531 0.24329 0.21171 0.17247 0.12868 0.086719 0.064251 0.082644 0.12218 0.16342 0.19939 0.22681 0.24375 0.24914 0.24262 0.22454 0.19591 0.15837 0.11425 0.067138 0.029937 0.051147 0.094627 0.13514 0.16832 0.192 0.20488 0.20637 0.19652 0.17606 0.14629 0.10903 0.066519 0.021469 0.024997 0.067936 0.1063 0.1378 0.16074 0.17394 0.1768 0.16928 0.15198 0.12599 0.092961 0.05504 0.016972 0.03196 0.071179 0.10743 0.13802 0.16118 0.17568 0.18074 0.17612 0.16209 0.13937 0.10917 0.073073 0.033238 0.013424 0.053801 0.094215 0.13087 0.16189 0.18578 0.20141 0.20805 0.2054 0.19358 0.17316 0.14511 0.11092 0.072849 0.037118 0.036256 0.07265 0.11298 0.15063 0.1832 0.20915 0.22733 0.237 0.23779 0.2297 0.21309 0.18869 0.15756 0.1212 0.081853 0.04518 0.037579 0.070254 0.11025 0.14869 0.18299 0.21164 0.23361 0.24823 0.25507 0.25405 0.24532 0.2293 0.20667 0.17828 0.14523 0.10883 0.071029 0.037058 0.033575 0.064907 0.10088 0.13519 0.16607 0.19254 0.21396 0.22989 0.24009 0.24451 0.24322 0.23648 0.22466 0.20824
0.13584 0.19356 0.24494 0.28766 0.3197 0.3394 0.34552 0.33738 0.31489 0.27862 0.22978 0.1703 0.10297 0.034338 0.052925 0.12466 0.19321 0.25345 0.3019 0.33573 0.35282 0.35187 0.33254 0.29547 0.24235 0.17585 0.099681 0.021902 0.069099 0.14814 0.21934 0.27781 0.31977 0.34241 0.3441 0.32452 0.28472 0.22708 0.15524 0.073902 0.013807 0.096638 0.17364 0.23826 0.28599 0.31351 0.31895 0.30203 0.26416 0.20843 0.13978 0.067439 0.047372 0.11229 0.1786 0.23201 0.26742 0.28206 0.27512 0.24776 0.20321 0.14738 0.092564 0.073996 0.11279 0.16503 0.20906 0.23748 0.24712 0.23734 0.20985 0.16899 0.12341 0.092173 0.10206 0.14141 0.18331 0.21506 0.23104 0.22893 0.20891 0.17358 0.12881 0.088377 0.083462 0.12061 0.16785 0.20831 0.23482 0.24383 0.23399 0.20594 0.16222 0.10788 0.056573 0.062874 0.11848 0.17529 0.2219 0.25334 0.26674 0.26087 0.23601 0.19393 0.13772 0.071964 0.018351 0.078085 0.14569 0.2048 0.2509 0.28079 0.29245 0.28514 0.25933 0.21671 0.16002 0.092871 0.019534 0.055746 0.12799 0.19303 0.24701 0.28679 0.31012 0.31576 0.30352 0.27422 0.22965 0.17241 0.10575 0.033419 0.040814 0.11278 0.17889 0.23582 0.2808 0.31178 0.32747 0.3274 0.31188 0.28196 0.23938 0.1864 0.12571 0.060328 0.01015 0.073982 0.13607 0.19178 0.23894 0.2759 0.30153 0.31522 0.31688 0.30693 0.28619 0.25588 0.2175 0.17277 0.12353
0.12874 0.16882 0.20601 0.23796 0.26298 0.27977 0.28736 0.28516 0.27295 0.25095 0.21983 0.18088 0.13621 0.090164 0.056922 0.069665 0.11355 0.16184 0.20645 0.24376 0.27135 0.2875 0.29109 0.28163 0.25929 0.22497 0.18035 0.12818 0.074104 0.044041 0.081017 0.13598 0.18789 0.23128 0.26298 0.28082 0.28354 0.27071 0.24289 0.20152 0.149 0.088834 0.029867 0.052212 0.11325 0.16921 0.21491 0.24714 0.26372 0.26348 0.24639 0.21351 0.16698 0.10989 0.046181 0.021197 0.084918 0.14261 0.18987 0.22338 0.24083 0.24103 0.22407 0.1913 0.14537 0.090445 0.036651 0.049277 0.10454 0.15551 0.19535 0.22057 0.22917 0.2205 0.19529 0.1557 0.10547 0.052431 0.04086 0.090865 0.14347 0.18707 0.21725 0.23139 0.22827 0.20802 0.17217 0.1235 0.066421 0.020781 0.068273 0.12682 0.17778 0.21663 0.24039 0.24726 0.23669 0.20942 0.16731 0.11329 0.051086 0.015049 0.080618 0.14121 0.1928 0.232 0.25627 0.2641 0.25505 0.2298 0.19007 0.13852 0.078836 0.020833 0.057545 0.11931 0.1752 0.22117 0.25444 0.27317 0.27639 0.26406 0.23706 0.19708 0.14661 0.089049 0.032338 0.047795 0.1066 0.16242 0.21037 0.24775 0.27271 0.28412 0.28158 0.26541 0.23659 0.19671 0.14787 0.092694 0.035219 0.032303 0.088988 0.1433 0.1913 0.23081 0.26025 0.27853 0.28512 0.27997 0.26355 0.23678 0.20097 0.15775 0.10899 0.056722 0.00401 0.050353 0.10095 0.14726 0.18774
0.19013 0.19838 0.20619 0.21354 0.22042 0.22681 0.23269 0.23806 0.2429 0.24721 0.25097 0.25418 0.25684 0.25894 0.26048 0.26146 0.26188 0.26175 0.26106 0.25982 0.25803 0.25571 0.25286 0.24949 0.2456 0.24121 0.23632 0.23096 0.22512 0.21882 0.21207 0.20488 0.19728 0.18926 0.18085 0.17205 0.16289 0.15338 0.14354 0.13338 0.12292 0.11218 0.10117 0.089934 0.078479 0.066835 0.055038 0.043133 0.031207 0.0195 0.0093885 0.01018 0.020742 0.032692 0.044915 0.057195 0.069448 0.081623 0.093682 0.10559 0.11732 0.12883 0.14011 0.15111 0.16183 0.17223 0.18229 0.19198 0.20129 0.2102 0.21869 0.22674 0.23434 0.24147 0.24813 0.25431 0.26 0.26519 0.26988 0.27408 0.27777 0.28097 0.28368 0.2859 0.28764 0.28891 0.28973 0.2901 0.29003 0.28955 0.28866 0.28739 0.28575 0.28376 0.28144 0.27881 0.27588 0.27268 0.26924 0.26556 0.26167 0.25759 0.25335 0.24895 0.24443 0.23979 0.23507 0.23027 0.22541 0.22051 0.21559 0.21066 0.20573 0.20081 0.19593 0.19108 0.18628 0.18154 0.17687 0.17226 0.16774 0.16329 0.15893 0.15466 0.15047 0.14638 0.14237 0.13846 0.13462 0.13088 0.12721 0.12363 0.12012 0.11667 0.1133 0.10999 0.10673 0.10353 0.10037 0.097257 0.094184 0.091146 0.088138 0.085158 0.082202 0.079267 0.07635 0.073449 0.070563 0.06769 0.064829 0.061979 0.059142 0.056316 0.053505 0.050709 0.047932 0.045177 0.04245 0.039756 0.037104
0.18228 0.16127 0.13936 0.11705 0.095123 0.075166 0.060442 0.056284 0.065261 0.083329 0.10578 0.13005 0.15486 0.1795 0.20348 0.22646 0.24813 0.26827 0.28664 0.30305 0.31735 0.32939 0.33904 0.3462 0.3508 0.35278 0.35211 0.3488 0.34285 0.33432 0.32326 0.30976 0.29392 0.27589 0.2558 0.23381 0.21011 0.18489 0.15835 0.13071 0.10222 0.073127 0.043832 0.01596 0.019483 0.04768 0.07656 0.10498 0.1326 0.15919 0.18455 0.20851 0.2309 0.25157 0.27041 0.28729 0.30211 0.31481 0.32531 0.33357 0.33957 0.34328 0.34473 0.34392 0.3409 0.33573 0.32847 0.31922 0.30805 0.2951 0.28049 0.26434 0.24681 0.22807 0.2083 0.18767 0.16643 0.14482 0.12318 0.10197 0.081962 0.06458 0.052577 0.049769 0.057087 0.070963 0.08781 0.10568 0.12361 0.14108 0.15779 0.17352 0.18813 0.20153 0.21362 0.22435 0.23368 0.2416 0.24807 0.25312 0.25675 0.25899 0.25986 0.25941 0.25769 0.25475 0.25065 0.24547 0.23927 0.23214 0.22414 0.21537 0.20591 0.19584 0.18526 0.17425 0.16291 0.15135 0.13965 0.12793 0.11631 0.10494 0.093981 0.083646 0.074212 0.066041 0.059579 0.055311 0.053604 0.054516 0.057732 0.062707 0.06888 0.07579 0.083097 0.090565 0.09803 0.10538 0.11254 0.11945 0.12607 0.13239 0.13838 0.14404 0.14935 0.15433 0.15898 0.16329 0.16727 0.17094 0.1743 0.17735 0.18012 0.18261 0.18483 0.18679 0.1885 0.18996 0.1912 0.19222 0.19303
0.092222 0.12381 0.15751 0.19116 0.22356 0.25387 0.28139 0.30555 0.32584 0.34182 0.35313 0.35946 0.3606 0.3564 0.34683 0.33191 0.31177 0.28662 0.25679 0.22265 0.18468 0.14344 0.099556 0.053772 0.0086095 0.041936 0.089204 0.1356 0.18022 0.2223 0.26109 0.29594 0.32623 0.35143 0.37107 0.38481 0.39238 0.39365 0.38857 0.37722 0.35979 0.33656 0.30793 0.2744 0.23654 0.19501 0.15052 0.10384 0.055766 0.0071694 0.041288 0.08861 0.13408 0.17696 0.21654 0.25221 0.28341 0.30969 0.33066 0.34607 0.35574 0.35962 0.35773 0.35023 0.33735 0.31943 0.29689 0.27024 0.24008 0.2071 0.17212 0.13622 0.10111 0.070504 0.054132 0.063451 0.089386 0.11995 0.15052 0.17929 0.20533 0.22809 0.24717 0.26234 0.27343 0.2804 0.28326 0.28213 0.27719 0.26867 0.25692 0.24232 0.22535 0.20657 0.18665 0.16644 0.14702 0.1298 0.11654 0.1091 0.10864 0.11486 0.12609 0.14034 0.1559 0.17154 0.18641 0.1999 0.21163 0.22132 0.22878 0.2339 0.23665 0.23703 0.23507 0.23088 0.22456 0.21626 0.20617 0.19448 0.18143 0.16728 0.15234 0.13697 0.12163 0.10691 0.09361 0.082832 0.0759 0.073954 0.077249 0.084923 0.095595 0.10801 0.12124 0.13466 0.14786 0.16054 0.1725 0.1836 0.19373 0.20281 0.21081 0.21768 0.22341 0.22799 0.23143 0.23375 0.23497 0.23512 0.23423 0.23235 0.22951 0.22577 0.22117 0.21577 0.20961 0.20276 0.19526 0.18718 0.17857
0.12941 0.1732 0.21507 0.25361 0.2877 0.31638 0.33881 0.35429 0.36227 0.36236 0.35436 0.33824 0.31419 0.28257 0.24398 0.19919 0.14914 0.094944 0.037868 0.020833 0.079529 0.13688 0.19139 0.24162 0.2862 0.32392 0.35368 0.37461 0.38605 0.38759 0.37908 0.36065 0.33271 0.29595 0.25129 0.19993 0.14325 0.0829 0.021798 0.044547 0.10575 0.16431 0.21822 0.26591 0.30601 0.3374 0.3592 0.37082 0.37199 0.36272 0.34335 0.31452 0.27715 0.23242 0.18174 0.12681 0.069892 0.021394 0.054886 0.10934 0.16117 0.20789 0.24802 0.28045 0.30434 0.31915 0.32464 0.32087 0.3082 0.28731 0.25916 0.22503 0.18665 0.14645 0.10866 0.082155 0.080869 0.10425 0.13753 0.17166 0.20273 0.22874 0.24858 0.26161 0.26757 0.26652 0.25881 0.2451 0.22639 0.20403 0.17989 0.15653 0.13745 0.12677 0.12736 0.13845 0.15629 0.1768 0.19694 0.21463 0.22857 0.23791 0.2422 0.24126 0.23519 0.22432 0.20922 0.19074 0.17006 0.14885 0.12948 0.11522 0.10966 0.11455 0.12829 0.14738 0.16862 0.18973 0.2092 0.22599 0.23943 0.24906 0.2546 0.25592 0.25303 0.24603 0.23512 0.2206 0.20282 0.18222 0.15932 0.13473 0.10924 0.084066 0.061607 0.047464 0.049673 0.066082 0.088258 0.11181 0.13496 0.15686 0.17701 0.19512 0.21094 0.22436 0.23527 0.24363 0.24944 0.25272 0.25353 0.25196 0.2481 0.24208 0.23402 0.22408 0.21241 0.19917 0.18452 0.16863 0.15166
0.014014 0.051948 0.10698 0.16047 0.21037 0.25505 0.29303 0.32297 0.34377 0.35456 0.35474 0.34406 0.3226 0.29079 0.24943 0.19966 0.14297 0.081183 0.017502 0.051259 0.11599 0.17751 0.23341 0.28159 0.3202 0.34771 0.36296 0.36523 0.35428 0.33037 0.29425 0.24719 0.19089 0.12747 0.059593 0.015127 0.082025 0.14821 0.20851 0.26039 0.3017 0.33074 0.34634 0.34784 0.33523 0.30905 0.27046 0.22114 0.16325 0.099394 0.033179 0.037959 0.10232 0.16215 0.21429 0.25647 0.28697 0.30461 0.30883 0.29968 0.27784 0.24462 0.20192 0.1524 0.10013 0.055957 0.057472 0.10014 0.14717 0.18909 0.22261 0.24595 0.25816 0.25894 0.24869 0.22845 0.19996 0.16591 0.13051 0.10129 0.090503 0.10436 0.13243 0.16314 0.1903 0.21078 0.22292 0.22599 0.22003 0.20578 0.18478 0.15958 0.1343 0.1154 0.11064 0.12269 0.14581 0.17248 0.19743 0.21742 0.23045 0.23541 0.23181 0.21979 0.20011 0.17422 0.14462 0.11574 0.095756 0.095365 0.11565 0.14672 0.18015 0.21123 0.23721 0.25638 0.26762 0.27033 0.26431 0.24977 0.22731 0.1979 0.16296 0.12462 0.08694 0.060794 0.066812 0.098965 0.13804 0.17648 0.2113 0.24084 0.26402 0.28015 0.28882 0.28987 0.28343 0.2698 0.24952 0.22328 0.19191 0.15637 0.11771 0.077151 0.036759 0.017939 0.052862 0.0916 0.12838 0.16205 0.19193 0.21749 0.23838 0.25436 0.26533 0.27131 0.2724 0.26882 0.26085 0.24884 0.23321
0.23222 0.1885 0.13794 0.082324 0.025568 0.041774 0.10072 0.15773 0.20976 0.25457 0.29024 0.31514 0.32806 0.32821 0.31529 0.28958 0.25189 0.20357 0.14655 0.083417 0.021342 0.056772 0.12216 0.18336 0.23682 0.27982 0.31018 0.32629 0.3272 0.31267 0.28324 0.24017 0.18546 0.12176 0.052335 0.021327 0.091304 0.15712 0.21463 0.26073 0.29292 0.30945 0.3094 0.29277 0.26047 0.21432 0.15695 0.091816 0.024954 0.051099 0.11655 0.17529 0.22331 0.2578 0.27685 0.2795 0.2658 0.23685 0.1948 0.14289 0.086356 0.042421 0.065821 0.11805 0.16679 0.20554 0.2313 0.24248 0.23864 0.22048 0.18984 0.14993 0.10624 0.071321 0.071492 0.10461 0.14383 0.17748 0.20096 0.21206 0.21 0.19524 0.16948 0.13595 0.10066 0.076517 0.08191 0.11126 0.14588 0.17603 0.19719 0.20702 0.20449 0.18974 0.16397 0.12973 0.091944 0.06322 0.068908 0.10356 0.14372 0.17968 0.20714 0.22363 0.22777 0.21908 0.19796 0.16566 0.12437 0.077967 0.039734 0.056845 0.10475 0.15301 0.19524 0.22833 0.25019 0.25949 0.25562 0.23872 0.20959 0.16971 0.12121 0.067192 0.020993 0.058953 0.11518 0.16783 0.21347 0.24976 0.27498 0.28796 0.28817 0.27564 0.251 0.21542 0.17054 0.11843 0.061596 0.010819 0.060117 0.11716 0.16982 0.21581 0.25337 0.28114 0.29823 0.30416 0.29892 0.28295 0.25704 0.22235 0.18031 0.13259 0.080965 0.027302 0.026556 0.078811 0.12782 0.17212 0.21047
0.57404 0.5851 0.59415 0.60093 0.60517 0.60662 0.60501 0.60009 0.59162 0.57939 0.56318 0.54286 0.5183 0.48945 0.45633 0.41902 0.37776 0.33294 0.28522 0.23576 0.18682 0.14337 0.1166 0.12156 0.15634 0.20591 0.26045 0.31501 0.36653 0.41271 0.45159 0.4816 0.50164 0.51143 0.51173 0.50468 0.49382 0.48373 0.47885 0.48178 0.49186 0.50524 0.51636 0.51981 0.51165 0.49006 0.45545 0.41033 0.35902 0.30745 0.26297 0.23336 0.22363 0.23204 0.25141 0.27436 0.29606 0.31411 0.32764 0.3367 0.34177 0.34354 0.34264 0.33963 0.33492 0.32879 0.32137 0.31275 0.30299 0.29215 0.28031 0.26764 0.25435 0.24071 0.22708 0.21385 0.20147 0.19043 0.18118 0.17413 0.16958 0.16765 0.16825 0.17113 0.17589 0.18209 0.18929 0.19708 0.20513 0.21316 0.22095 0.22835 0.23523 0.24151 0.24715 0.2521 0.25636 0.25993 0.26283 0.26507 0.26668 0.26771 0.26817 0.26812 0.26759 0.26663 0.26528 0.26357 0.26156 0.25927 0.25675 0.25404 0.25116 0.24816 0.24507 0.24192 0.23874 0.23555 0.23239 0.22926 0.22621 0.22324 0.22038 0.21764 0.21504 0.21259 0.21029 0.20817 0.20622 0.20446 0.20288 0.20149 0.20029 0.19928 0.19845 0.1978 0.19733 0.19704 0.19691 0.19693 0.19711 0.19743 0.19789 0.19847 0.19916 0.19997 0.20087 0.20186 0.20293 0.20408 0.20529 0.20656 0.20788 0.20925 0.21065 0.21208 0.21354 0.21502 0.21652 0.21802 0.21954
0.48846 0.45678 0.41879 0.375 0.32623 0.2739 0.22058 0.17149 0.13799 0.13717 0.17129 0.22468 0.28509 0.34639 0.4052 0.45926 0.50693 0.54692 0.57832 0.60053 0.61332 0.61677 0.61137 0.59793 0.57759 0.55178 0.52213 0.49044 0.45857 0.42834 0.40137 0.37901 0.36213 0.35103 0.34536 0.34415 0.34592 0.34884 0.35102 0.35071 0.34669 0.33849 0.32666 0.31284 0.29959 0.28977 0.28555 0.28736 0.29367 0.30162 0.30813 0.31064 0.30756 0.29824 0.28294 0.26266 0.23898 0.21396 0.18996 0.1695 0.15484 0.1473 0.14666 0.15129 0.15909 0.16829 0.17779 0.18705 0.19592 0.20445 0.21268 0.22062 0.22817 0.2351 0.2411 0.24584 0.24898 0.25023 0.24937 0.24627 0.24091 0.23338 0.22387 0.21269 0.20027 0.18714 0.17401 0.16169 0.15114 0.14336 0.13922 0.13922 0.14335 0.15104 0.16144 0.17364 0.18681 0.20027 0.2135 0.22611 0.2378 0.24836 0.25764 0.26555 0.27204 0.27707 0.28066 0.28283 0.28363 0.28311 0.28135 0.27843 0.27443 0.26945 0.26357 0.25691 0.24955 0.24159 0.23313 0.22427 0.21511 0.20573 0.19623 0.18669 0.17721 0.16788 0.15877 0.14997 0.14157 0.13365 0.12629 0.11955 0.11352 0.10824 0.10376 0.10011 0.097287 0.095269 0.094009 0.093436 0.093466 0.094003 0.094948 0.096206 0.097687 0.099312 0.10101 0.10272 0.1044 0.10601 0.1075 0.10887 0.11008 0.11112 0.11199 0.11268 0.11318 0.1135 0.11363 0.11358 0.11336
0.18863 0.25736 0.32167 0.37991 0.43052 0.47209 0.5034 0.52344 0.53152 0.52725 0.51061 0.48193 0.44197 0.39193 0.33354 0.26939 0.20382 0.14635 0.12008 0.14673 0.20601 0.27498 0.34419 0.4094 0.46816 0.51877 0.55998 0.59089 0.61085 0.61954 0.61699 0.60364 0.58045 0.54908 0.51208 0.4731 0.43695 0.40914 0.39445 0.39463 0.40696 0.42528 0.44238 0.45194 0.44938 0.43205 0.39916 0.35153 0.29147 0.2227 0.15143 0.093305 0.091769 0.14593 0.21124 0.27277 0.32573 0.3679 0.39822 0.41636 0.4226 0.4177 0.4028 0.37933 0.34892 0.31329 0.27419 0.23332 0.19224 0.15238 0.11498 0.081162 0.052159 0.030398 0.022666 0.029924 0.040101 0.04833 0.053825 0.05673 0.057456 0.056486 0.054299 0.051332 0.047957 0.044496 0.041263 0.038637 0.037139 0.037416 0.040058 0.045319 0.053055 0.06289 0.074396 0.087164 0.10082 0.11501 0.1294 0.14369 0.15757 0.17078 0.18305 0.19416 0.20392 0.21216 0.21874 0.22356 0.22655 0.22767 0.22691 0.22428 0.21983 0.21363 0.20575 0.19632 0.18545 0.17328 0.15997 0.14569 0.13061 0.11495 0.098954 0.082948 0.067416 0.053208 0.042003 0.036748 0.039714 0.049152 0.061834 0.075795 0.090088 0.10423 0.11797 0.13112 0.14357 0.15526 0.16612 0.17611 0.18522 0.19342 0.20072 0.20711 0.2126 0.21722 0.22098 0.22391 0.22605 0.22742 0.22808 0.22805 0.22738 0.22613 0.22433 0.22205 0.21932 0.21622 0.21278 0.20906 0.20512
0.44453 0.40055 0.34635 0.28487 0.22154 0.168 0.14794 0.17804 0.23941 0.31046 0.38047 0.44382 0.49695 0.53739 0.56349 0.57434 0.56973 0.55021 0.51709 0.47251 0.41954 0.36244 0.30715 0.26192 0.23657 0.23724 0.25997 0.29419 0.33036 0.36245 0.38739 0.4043 0.4141 0.41927 0.42346 0.4306 0.44354 0.46273 0.48571 0.50776 0.52327 0.52706 0.51532 0.48625 0.44047 0.38136 0.31576 0.25573 0.22024 0.22606 0.26657 0.32056 0.37226 0.41302 0.43838 0.44633 0.43652 0.40983 0.36809 0.31383 0.25011 0.18035 0.10851 0.042785 0.048628 0.10721 0.16217 0.20839 0.24427 0.26917 0.28304 0.28637 0.28011 0.2656 0.24455 0.21902 0.19149 0.16498 0.1432 0.13009 0.12808 0.13606 0.15015 0.16634 0.18174 0.19457 0.20383 0.20898 0.20982 0.20638 0.19882 0.1874 0.17248 0.15442 0.13364 0.11056 0.085646 0.059423 0.032896 0.013461 0.030652 0.058182 0.086397 0.11422 0.14116 0.16686 0.191 0.21327 0.23343 0.25122 0.26645 0.27893 0.28854 0.29516 0.29873 0.29923 0.29666 0.29107 0.28256 0.27124 0.25727 0.24083 0.22214 0.20145 0.17902 0.15518 0.13029 0.10485 0.079652 0.056408 0.040025 0.040514 0.057262 0.080245 0.10488 0.12959 0.1537 0.17682 0.19869 0.21913 0.23798 0.25514 0.27051 0.28403 0.29565 0.30536 0.31314 0.31901 0.32299 0.32511 0.32543 0.32401 0.32093 0.31626 0.31009 0.30252 0.29365 0.28358 0.27243 0.26032 0.24736
0.36044 0.40683 0.44335 0.46769 0.47844 0.47506 0.45788 0.42823 0.38864 0.34324 0.29845 0.26377 0.25038 0.26437 0.30092 0.34941 0.40054 0.44796 0.48774 0.51755 0.53631 0.54389 0.54096 0.52886 0.50944 0.48489 0.45767 0.43027 0.40504 0.38402 0.36863 0.35949 0.35629 0.35787 0.3625 0.36815 0.37282 0.37479 0.37286 0.36663 0.35662 0.34442 0.33258 0.3241 0.32146 0.32552 0.33496 0.34667 0.35673 0.3614 0.35764 0.34345 0.31793 0.28138 0.2355 0.18397 0.1348 0.10692 0.12309 0.17049 0.22617 0.27932 0.3248 0.35972 0.38238 0.39197 0.38844 0.37239 0.34496 0.30775 0.26271 0.21199 0.15784 0.10256 0.048431 0.0087515 0.051494 0.092393 0.12654 0.15313 0.17179 0.18251 0.18557 0.18153 0.17118 0.15552 0.13581 0.11362 0.091147 0.072025 0.062198 0.066603 0.082203 0.10257 0.12363 0.1433 0.16042 0.17432 0.18456 0.19088 0.19314 0.19133 0.18548 0.17575 0.16232 0.14547 0.12551 0.10283 0.077832 0.051023 0.023187 0.0098475 0.03755 0.066998 0.096059 0.12413 0.15074 0.17543 0.19782 0.21755 0.23432 0.24788 0.25805 0.26467 0.26769 0.26707 0.26284 0.25511 0.244 0.22969 0.21242 0.19244 0.17004 0.14554 0.11929 0.09164 0.062998 0.033924 0.0085426 0.027949 0.056922 0.085665 0.11357 0.14029 0.16556 0.18913 0.21082 0.23044 0.24785 0.26293 0.2756 0.28581 0.29351 0.29871 0.30143 0.30171 0.29961 0.29522 0.28863 0.27997 0.26936
0.22084 0.16182 0.12186 0.1309 0.18238 0.24743 0.31156 0.36815 0.41342 0.44494 0.46133 0.4621 0.44771 0.41955 0.38008 0.33312 0.2845 0.24318 0.22144 0.22895 0.26314 0.31273 0.36751 0.42091 0.469 0.50939 0.5407 0.56221 0.57369 0.57534 0.56766 0.55151 0.52804 0.49883 0.46602 0.43248 0.40191 0.3786 0.3664 0.36701 0.37864 0.39642 0.41416 0.42603 0.42746 0.41547 0.38874 0.34754 0.29362 0.23037 0.16388 0.10889 0.10172 0.14916 0.21269 0.27424 0.32721 0.36822 0.39536 0.40769 0.40512 0.3883 0.3586 0.31795 0.26884 0.2143 0.15811 0.1062 0.072239 0.07774 0.10979 0.14502 0.17515 0.19751 0.21126 0.21645 0.21375 0.2043 0.1896 0.17149 0.15203 0.13348 0.11807 0.1075 0.10221 0.10101 0.10164 0.10187 0.10003 0.095134 0.086795 0.075066 0.0604 0.043771 0.027674 0.02138 0.033782 0.053337 0.073968 0.093911 0.11231 0.12861 0.14241 0.15346 0.1616 0.16676 0.16894 0.16823 0.16476 0.15871 0.1503 0.13984 0.12766 0.11423 0.1002 0.086536 0.07478 0.067199 0.066209 0.072602 0.084833 0.10059 0.11805 0.13595 0.15344 0.16991 0.18484 0.19784 0.20859 0.21681 0.22229 0.22489 0.22452 0.22114 0.21478 0.20553 0.19355 0.17907 0.16238 0.1439 0.12418 0.10406 0.084904 0.069217 0.061128 0.064291 0.0774 0.096135 0.11725 0.13894 0.16019 0.18034 0.19895 0.21567 0.23026 0.24252 0.25229 0.25949 0.26405 0.26595 0.26522
0.33793 0.33589 0.33332 0.33017 0.32637 0.32184 0.3165 0.31027 0.30306 0.29478 0.28536 0.27476 0.26295 0.25 0.2361 0.22166 0.20746 0.19483 0.18586 0.1834 0.1905 0.20922 0.23988 0.28141 0.33213 0.39016 0.45352 0.51989 0.58643 0.6496 0.70502 0.74743 0.77084 0.76886 0.73528 0.66496 0.55499 0.40596 0.2235 0.036913 0.20609 0.41015 0.58315 0.70422 0.75758 0.73497 0.63744 0.4756 0.26852 0.051983 0.19648 0.3967 0.55506 0.66033 0.71009 0.70924 0.66806 0.59976 0.51794 0.43463 0.35929 0.29895 0.25873 0.24089 0.24258 0.25625 0.27366 0.28872 0.29799 0.30028 0.296 0.28672 0.27462 0.2621 0.25131 0.24378 0.24017 0.24022 0.24305 0.24749 0.25245 0.25704 0.26064 0.26288 0.26357 0.2627 0.26033 0.25657 0.25158 0.24554 0.23862 0.23099 0.22279 0.21418 0.20526 0.19617 0.18698 0.17778 0.16863 0.15959 0.15071 0.14203 0.13357 0.12536 0.11741 0.10975 0.10239 0.095321 0.088566 0.082128 0.076012 0.070224 0.064774 0.059669 0.054923 0.05055 0.046571 0.043007 0.039885 0.037232 0.035073 0.033426 0.032294 0.031667 0.031511 0.031778 0.032409 0.03334 0.034509 0.03586 0.037346 0.038926 0.04057 0.042251 0.04395 0.045652 0.047345 0.04902 0.05067 0.052291 0.053879 0.055431 0.056945 0.058421 0.059858 0.061255 0.062613 0.063932 0.065213 0.066456 0.067661 0.068831 0.069965 0.071065 0.072131 0.073164 0.074166 0.075137 0.076079 0.076991 0.077876
0.28425 0.27993 0.27599 0.27254 0.2697 0.26762 0.26643 0.26625 0.26722 0.26942 0.27293 0.27778 0.28395 0.29137 0.29992 0.30945 0.31973 0.3305 0.34148 0.35234 0.36276 0.37241 0.381 0.38831 0.39425 0.39889 0.40255 0.40586 0.40973 0.41532 0.42378 0.43592 0.4518 0.4704 0.48951 0.50595 0.51593 0.51569 0.50213 0.47362 0.43088 0.37798 0.32364 0.28205 0.26867 0.28685 0.32297 0.35997 0.3865 0.3973 0.39145 0.37083 0.33876 0.29893 0.2548 0.20993 0.16945 0.14236 0.13975 0.16204 0.19696 0.23271 0.26192 0.28043 0.28627 0.27914 0.26014 0.23143 0.19586 0.15663 0.11697 0.079829 0.047849 0.023742 0.013166 0.016403 0.018988 0.018759 0.021376 0.032382 0.049983 0.071048 0.093468 0.1157 0.13654 0.15503 0.17047 0.18237 0.19045 0.19459 0.19485 0.19141 0.18458 0.17471 0.16227 0.14777 0.13179 0.11503 0.098331 0.08289 0.070425 0.063227 0.063163 0.069941 0.081378 0.095237 0.11002 0.12485 0.13919 0.15274 0.16529 0.17673 0.18699 0.19604 0.20388 0.21052 0.21599 0.22033 0.22359 0.22582 0.22709 0.22746 0.22698 0.22574 0.22379 0.22119 0.21802 0.21435 0.21022 0.20571 0.20087 0.19577 0.19046 0.185 0.17944 0.17384 0.16825 0.16272 0.15731 0.15207 0.14705 0.1423 0.13786 0.13379 0.13012 0.12689 0.12415 0.1219 0.12018 0.11899 0.11833 0.11819 0.11855 0.11939 0.12066 0.12234 0.12438 0.12673 0.12937 0.13225 0.13533
0.33407 0.31183 0.28856 0.26452 0.24006 0.21569 0.19211 0.17031 0.15171 0.13818 0.1317 0.13353 0.14339 0.15971 0.18054 0.20426 0.22971 0.25613 0.28303 0.3101 0.33717 0.36413 0.39089 0.41734 0.44331 0.46849 0.49239 0.51431 0.53331 0.54821 0.55763 0.56007 0.55412 0.53861 0.51304 0.47794 0.43559 0.39084 0.35193 0.32988 0.33347 0.36183 0.40445 0.44837 0.4828 0.50011 0.49555 0.46698 0.41455 0.34043 0.24842 0.14357 0.031795 0.080718 0.18766 0.28329 0.3626 0.42166 0.45783 0.46991 0.45811 0.42406 0.37062 0.30171 0.22212 0.13779 0.061164 0.063594 0.13183 0.19801 0.25326 0.29513 0.32284 0.33659 0.33739 0.32684 0.30695 0.27998 0.24829 0.21422 0.18003 0.14785 0.11978 0.097848 0.083788 0.078022 0.078833 0.083341 0.089168 0.094969 0.10015 0.10449 0.10795 0.11049 0.11205 0.11256 0.11193 0.11012 0.10715 0.10315 0.0984 0.093364 0.088705 0.085285 0.08405 0.085781 0.090815 0.098944 0.10957 0.12197 0.13543 0.14936 0.16328 0.17679 0.18959 0.20142 0.21209 0.22145 0.22941 0.23589 0.24086 0.24429 0.24621 0.24663 0.24562 0.24323 0.23955 0.23464 0.22861 0.22155 0.21357 0.20476 0.19523 0.18509 0.17443 0.16337 0.152 0.14043 0.12876 0.11708 0.10551 0.094157 0.08316 0.07268 0.06293 0.054205 0.046918 0.041604 0.038801 0.038755 0.041178 0.045401 0.05073 0.056632 0.062754 0.068868 0.07483 0.080547 0.08596 0.09103 0.095733
0.12464 0.14683 0.17674 0.21084 0.24686 0.28338 0.31938 0.35412 0.38699 0.41751 0.44524 0.46986 0.4911 0.50874 0.52266 0.53281 0.53919 0.54191 0.54111 0.53704 0.53 0.52036 0.50857 0.49508 0.48042 0.46506 0.44943 0.43385 0.41842 0.40302 0.38731 0.37081 0.35322 0.33481 0.31701 0.30304 0.29776 0.30605 0.32963 0.36529 0.40608 0.44381 0.47079 0.48075 0.46932 0.43446 0.37658 0.2989 0.20844 0.12342 0.10804 0.18341 0.27483 0.35599 0.41755 0.45452 0.46446 0.44713 0.40431 0.33972 0.259 0.17081 0.096137 0.10075 0.17271 0.24947 0.31485 0.36356 0.39342 0.40405 0.39653 0.37311 0.337 0.29218 0.24338 0.19616 0.1573 0.1342 0.13033 0.14015 0.15426 0.16612 0.1727 0.1732 0.16824 0.15942 0.14912 0.14029 0.13593 0.13803 0.14666 0.16012 0.17607 0.19239 0.20751 0.22033 0.23018 0.23663 0.23951 0.23874 0.23438 0.22652 0.2153 0.2009 0.18351 0.16335 0.14064 0.11564 0.088642 0.059958 0.029962 0.0032433 0.033091 0.064948 0.096675 0.12784 0.15803 0.18688 0.21403 0.23915 0.26195 0.28217 0.29961 0.3141 0.32552 0.3338 0.3389 0.34083 0.33965 0.33545 0.32833 0.31846 0.30601 0.29116 0.27413 0.25515 0.23445 0.21227 0.18884 0.16442 0.13924 0.11355 0.0876 0.061694 0.03639 0.014822 0.021145 0.043914 0.067515 0.090607 0.11287 0.13414 0.1543 0.1733 0.19105 0.20751 0.22267 0.23648 0.24896 0.2601 0.26991
0.43189 0.45505 0.47195 0.48222 0.48561 0.48203 0.4716 0.45461 0.43161 0.40337 0.37102 0.33606 0.30057 0.26734 0.24007 0.22302 0.21959 0.23027 0.25224 0.2812 0.31325 0.34545 0.37575 0.40281 0.42579 0.44427 0.45815 0.46765 0.47325 0.47572 0.47599 0.47512 0.47418 0.47396 0.47482 0.47647 0.47785 0.47724 0.47255 0.4617 0.44316 0.41643 0.38268 0.34528 0.31032 0.28613 0.28007 0.29297 0.31774 0.34405 0.36287 0.36786 0.35534 0.32405 0.27496 0.21137 0.14026 0.082526 0.097063 0.16443 0.23565 0.29698 0.34275 0.36992 0.37715 0.36466 0.334 0.28789 0.23004 0.16508 0.0993 0.049649 0.066514 0.11494 0.15889 0.19197 0.21235 0.2198 0.21521 0.20048 0.17852 0.15349 0.13119 0.11882 0.12128 0.13622 0.15674 0.17685 0.19283 0.2026 0.20513 0.20014 0.18789 0.169 0.14443 0.11532 0.083055 0.049617 0.022175 0.034114 0.065925 0.098249 0.12852 0.1558 0.17953 0.19935 0.21502 0.22641 0.2335 0.23631 0.23491 0.22944 0.22007 0.20701 0.1905 0.17085 0.14838 0.12352 0.096811 0.069136 0.042717 0.027595 0.041654 0.069077 0.098871 0.12858 0.15726 0.18428 0.20919 0.23159 0.25116 0.26763 0.28078 0.29048 0.29661 0.29915 0.29811 0.29356 0.28561 0.27441 0.26017 0.2431 0.22348 0.20157 0.17769 0.15213 0.12524 0.097351 0.06884 0.04026 0.014217 0.022193 0.049362 0.076942 0.10382 0.12963 0.15416 0.17721 0.19863 0.21829 0.2361
0.25532 0.20563 0.16462 0.14543 0.15874 0.19788 0.24919 0.30384 0.35709 0.40619 0.44932 0.48527 0.51327 0.53288 0.54402 0.54691 0.54206 0.53026 0.51251 0.49007 0.46436 0.437 0.40976 0.38454 0.36329 0.34779 0.3394 0.33866 0.34504 0.35703 0.37236 0.38842 0.4025 0.41206 0.41502 0.41004 0.39703 0.37768 0.35608 0.33884 0.33366 0.34548 0.37283 0.40849 0.44324 0.46877 0.47868 0.46879 0.43704 0.38342 0.30997 0.22096 0.12502 0.064185 0.13082 0.22756 0.31655 0.38887 0.43949 0.46537 0.46536 0.44008 0.39191 0.32491 0.24479 0.16027 0.092385 0.09899 0.16298 0.2297 0.28441 0.32229 0.3415 0.34192 0.32487 0.29279 0.24916 0.19843 0.14657 0.10323 0.085417 0.10077 0.12998 0.15744 0.17718 0.18726 0.18762 0.17941 0.16486 0.14729 0.13119 0.12176 0.12263 0.13301 0.14861 0.16477 0.17808 0.1864 0.18854 0.18402 0.17288 0.1556 0.13298 0.10612 0.076443 0.046337 0.024814 0.037179 0.065429 0.094329 0.12104 0.14447 0.164 0.17929 0.19016 0.19657 0.19863 0.19654 0.19059 0.18111 0.16849 0.15315 0.13557 0.11627 0.095908 0.075472 0.056841 0.044249 0.044316 0.057144 0.076223 0.097355 0.1187 0.13932 0.15863 0.17619 0.19167 0.20478 0.21528 0.22298 0.22774 0.22947 0.22813 0.22373 0.21632 0.20601 0.19295 0.17734 0.15942 0.13949 0.11789 0.09507 0.071694 0.049127 0.031735 0.03165 0.049075 0.071903 0.09574 0.11925 0.14183
0.41359 0.43292 0.44222 0.44118 0.42983 0.40862 0.37839 0.34056 0.29725 0.25183 0.20984 0.18046 0.17499 0.19727 0.23917 0.29042 0.34416 0.3963 0.44433 0.48662 0.52208 0.55006 0.57025 0.58259 0.58727 0.58468 0.57533 0.5599 0.53912 0.5138 0.4848 0.45306 0.41977 0.38652 0.35567 0.33066 0.31582 0.31504 0.32943 0.35592 0.38824 0.41906 0.44149 0.44978 0.43982 0.40937 0.35825 0.28853 0.20506 0.11938 0.081341 0.14568 0.23401 0.315 0.37927 0.42166 0.43922 0.43095 0.39776 0.34242 0.26959 0.18656 0.10871 0.088999 0.1501 0.22527 0.29129 0.34112 0.37163 0.38179 0.37224 0.34505 0.30355 0.25218 0.19666 0.14489 0.10936 0.10426 0.12434 0.1509 0.17325 0.1878 0.19435 0.19472 0.19196 0.18969 0.19096 0.19698 0.20661 0.21712 0.22532 0.22848 0.22463 0.21274 0.1927 0.16535 0.13274 0.09916 0.074753 0.076903 0.10514 0.14289 0.18078 0.21455 0.24178 0.26099 0.27126 0.27217 0.26377 0.24647 0.22103 0.18849 0.15012 0.10737 0.061935 0.017708 0.0356 0.080347 0.12312 0.16215 0.19639 0.22505 0.24756 0.26357 0.27293 0.27566 0.27197 0.26222 0.24691 0.22666 0.20222 0.17449 0.14458 0.11406 0.085696 0.065469 0.063251 0.080259 0.10663 0.13558 0.16417 0.19094 0.21506 0.23597 0.25325 0.26663 0.27592 0.28102 0.2819 0.27859 0.27123 0.25999 0.24512 0.22693 0.20581 0.18223 0.1568 0.13034 0.10416 0.080668 0.064857
0.14334 0.15002 0.15802 0.16741 0.17828 0.19071 0.20478 0.22056 0.23813 0.25755 0.27891 0.30225 0.32762 0.35502 0.38442 0.41572 0.44876 0.48323 0.5187 0.55456 0.58994 0.62371 0.65443 0.68024 0.69891 0.70779 0.70387 0.68389 0.64455 0.5829 0.49697 0.38684 0.25754 0.13654 0.15829 0.30329 0.45306 0.57206 0.6369 0.62924 0.539 0.37007 0.16137 0.2094 0.45832 0.66857 0.78401 0.77574 0.64072 0.405 0.13901 0.22177 0.43591 0.54937 0.53776 0.42238 0.2912 0.32283 0.47738 0.59484 0.61539 0.53429 0.39137 0.29716 0.37535 0.52227 0.62806 0.65801 0.61408 0.52342 0.43536 0.40785 0.45264 0.52281 0.57615 0.59545 0.58026 0.53923 0.48512 0.43133 0.38931 0.36626 0.3633 0.37599 0.39734 0.42057 0.44053 0.45394 0.45932 0.45673 0.44746 0.43357 0.41746 0.40143 0.38732 0.37622 0.36845 0.36364 0.361 0.35956 0.35843 0.35688 0.35441 0.35072 0.34568 0.33929 0.33164 0.32287 0.31315 0.30267 0.2916 0.28012 0.26838 0.25653 0.24469 0.23296 0.22144 0.2102 0.19929 0.18878 0.17869 0.16906 0.15991 0.15125 0.14311 0.13548 0.12837 0.12179 0.11571 0.11015 0.10509 0.10052 0.096436 0.092812 0.089632 0.086877 0.084521 0.08254 0.080906 0.07959 0.078563 0.077796 0.07726 0.076927 0.076771 0.076768 0.076894 0.07713 0.077456 0.077857 0.078318 0.078827 0.079373 0.079946 0.080539 0.081143 0.081755 0.082368 0.082979 0.083584 0.084182
0.3099 0.31321 0.31677 0.3206 0.32473 0.3292 0.33402 0.33925 0.34492 0.35105 0.35769 0.36487 0.3726 0.3809 0.38975 0.39912 0.40895 0.4191 0.42942 0.43963 0.44938 0.45821 0.46549 0.47047 0.47224 0.46976 0.46188 0.44755 0.42595 0.397 0.36214 0.32572 0.29699 0.29021 0.31668 0.37345 0.446 0.5176 0.57302 0.59925 0.58656 0.53036 0.43372 0.31232 0.21105 0.21889 0.31278 0.39843 0.43424 0.4052 0.31154 0.1662 0.026364 0.19268 0.34653 0.45263 0.49569 0.47145 0.3873 0.26352 0.1499 0.17457 0.29296 0.39886 0.46446 0.4819 0.45216 0.38203 0.28205 0.16461 0.043397 0.076883 0.17765 0.25701 0.31077 0.33793 0.34019 0.32158 0.28802 0.24693 0.20689 0.17672 0.16246 0.16285 0.1705 0.17817 0.18196 0.18093 0.17595 0.16883 0.16162 0.15602 0.15305 0.15297 0.15546 0.16002 0.16619 0.17362 0.182 0.19096 0.20003 0.20867 0.21627 0.22226 0.22612 0.22748 0.22608 0.22181 0.21469 0.20486 0.19254 0.17806 0.16178 0.14413 0.12558 0.10668 0.088077 0.070698 0.056033 0.046553 0.044973 0.051132 0.061876 0.074418 0.087239 0.099588 0.11108 0.12152 0.13081 0.13891 0.14582 0.15156 0.15618 0.15974 0.16231 0.16397 0.16481 0.16489 0.16433 0.1632 0.16159 0.1596 0.15731 0.15481 0.15218 0.14951 0.14687 0.14433 0.14198 0.13986 0.13803 0.13655 0.13544 0.13473 0.13444 0.13457 0.13512 0.13607 0.13741 0.13911 0.14113
0.22513 0.24283 0.26079 0.27902 0.29751 0.31626 0.33525 0.35446 0.37387 0.39344 0.4131 0.43279 0.4524 0.47181 0.49086 0.50932 0.52696 0.54345 0.55842 0.57141 0.58192 0.58934 0.59302 0.5922 0.58613 0.57397 0.55493 0.52824 0.49327 0.44966 0.39757 0.33834 0.27617 0.22232 0.20157 0.23697 0.31616 0.41363 0.51106 0.59439 0.65113 0.67031 0.64372 0.56758 0.44403 0.28224 0.10216 0.11092 0.27853 0.41176 0.48889 0.49868 0.43883 0.31626 0.14645 0.055797 0.25286 0.43127 0.56826 0.64906 0.6663 0.62032 0.5185 0.3738 0.20293 0.030972 0.15212 0.30052 0.41593 0.4914 0.52479 0.51808 0.4767 0.40873 0.32455 0.23751 0.16858 0.15043 0.18673 0.24084 0.29072 0.3292 0.35483 0.36855 0.37229 0.36819 0.35813 0.34346 0.32503 0.3034 0.27922 0.25365 0.22874 0.20763 0.19432 0.19211 0.20157 0.21995 0.24299 0.26675 0.28827 0.30557 0.31747 0.3234 0.32325 0.31729 0.30603 0.29014 0.27038 0.24753 0.22234 0.19549 0.16757 0.13907 0.11045 0.082201 0.055269 0.033056 0.029108 0.047711 0.072936 0.099468 0.12604 0.15213 0.17743 0.20166 0.22459 0.24597 0.26561 0.28331 0.29891 0.31229 0.32333 0.33199 0.33821 0.34201 0.3434 0.34244 0.33922 0.33383 0.3264 0.31707 0.30597 0.29327 0.27914 0.26372 0.2472 0.22974 0.21149 0.19262 0.17328 0.15362 0.13376 0.11384 0.093993 0.074327 0.054975 0.036117 0.018278 0.0079723 0.020892
0.29604 0.31921 0.34121 0.36187 0.38105 0.3986 0.41441 0.42836 0.44037 0.45039 0.45838 0.46434 0.4683 0.47035 0.47059 0.4692 0.4664 0.46245 0.45769 0.45251 0.44731 0.44256 0.43872 0.43622 0.43543 0.43661 0.43985 0.44504 0.45185 0.45963 0.46741 0.47382 0.47705 0.47486 0.46464 0.44369 0.40974 0.36184 0.30224 0.24059 0.20291 0.22498 0.30042 0.39397 0.48033 0.54323 0.57149 0.5584 0.50207 0.40573 0.27748 0.12955 0.026893 0.16769 0.2856 0.36699 0.40422 0.3946 0.34064 0.24959 0.13327 0.034369 0.13962 0.25639 0.35004 0.41141 0.43572 0.42211 0.3734 0.2955 0.19679 0.088131 0.038631 0.1356 0.22322 0.28923 0.32928 0.34188 0.32823 0.29206 0.23977 0.1816 0.1359 0.13009 0.16474 0.21116 0.25129 0.27752 0.28698 0.27954 0.25708 0.22346 0.18488 0.15116 0.13604 0.14756 0.17713 0.21129 0.24143 0.26303 0.27391 0.27334 0.26164 0.23985 0.20963 0.17309 0.13292 0.093065 0.06201 0.058366 0.083062 0.11583 0.14765 0.17561 0.1986 0.21619 0.22834 0.23525 0.23728 0.23486 0.22847 0.21857 0.20561 0.18998 0.17203 0.15205 0.13031 0.10706 0.082572 0.057233 0.031964 0.014114 0.029941 0.056018 0.082935 0.10954 0.13531 0.15986 0.18285 0.20397 0.22294 0.23953 0.25355 0.26483 0.27329 0.27884 0.28147 0.28121 0.27812 0.27228 0.26383 0.25293 0.23975 0.2245 0.20739 0.18865 0.16851 0.1472 0.12497 0.10204 0.07866
0.45294 0.47036 0.48493 0.49653 0.50507 0.5105 0.51282 0.51207 0.50836 0.50184 0.49271 0.48126 0.46783 0.45284 0.43681 0.42032 0.40404 0.38874 0.3752 0.36422 0.35648 0.35247 0.35236 0.35591 0.36246 0.371 0.38021 0.38865 0.39481 0.39735 0.39524 0.38815 0.37684 0.36368 0.35313 0.35119 0.36333 0.39103 0.43023 0.47278 0.50919 0.53053 0.52967 0.5021 0.44677 0.36693 0.27204 0.1854 0.16192 0.22285 0.3065 0.37564 0.41545 0.41976 0.38807 0.32512 0.24229 0.16556 0.1537 0.22127 0.30759 0.38063 0.42774 0.44348 0.42685 0.3803 0.30904 0.2203 0.12267 0.029432 0.072907 0.14987 0.20933 0.24788 0.26508 0.26294 0.24564 0.21934 0.19173 0.17079 0.16147 0.16211 0.16603 0.16682 0.16134 0.1503 0.13844 0.1339 0.14374 0.1673 0.19756 0.22703 0.25007 0.26289 0.26325 0.25025 0.2242 0.18656 0.13994 0.089127 0.049589 0.066314 0.11616 0.16753 0.21312 0.24986 0.27595 0.29042 0.293 0.284 0.2643 0.23519 0.19832 0.15565 0.10951 0.063548 0.032684 0.055393 0.09699 0.13784 0.17467 0.20626 0.23199 0.25157 0.26496 0.27232 0.27396 0.27029 0.26179 0.24901 0.23252 0.21293 0.19091 0.1672 0.14275 0.11894 0.098001 0.08366 0.080464 0.089819 0.1082 0.13121 0.15595 0.18071 0.20443 0.22638 0.24603 0.26295 0.27682 0.28738 0.29446 0.29795 0.2978 0.29403 0.28672 0.276 0.26206 0.24513 0.2255 0.20351 0.17954
0.38207 0.35709 0.32889 0.29834 0.26664 0.23548 0.20727 0.18532 0.17353 0.17469 0.18857 0.21206 0.24134 0.27328 0.30564 0.33689 0.366 0.39224 0.41514 0.43447 0.45011 0.46214 0.47077 0.47633 0.47927 0.48013 0.47952 0.47808 0.47642 0.47503 0.47422 0.47403 0.47411 0.47372 0.47171 0.46661 0.45684 0.4409 0.41784 0.3878 0.35277 0.31757 0.29051 0.28156 0.29578 0.32785 0.36579 0.39744 0.4133 0.40699 0.37527 0.31813 0.23879 0.14452 0.059854 0.10104 0.19549 0.27941 0.34121 0.37499 0.37803 0.35063 0.29593 0.21978 0.13106 0.053042 0.088182 0.16788 0.23555 0.28224 0.30432 0.30107 0.27431 0.22819 0.16941 0.10927 0.075583 0.10043 0.14729 0.18776 0.21336 0.22151 0.21267 0.18992 0.15942 0.13194 0.12271 0.13889 0.16954 0.20075 0.22398 0.23473 0.23107 0.21302 0.18242 0.14323 0.10368 0.082711 0.10055 0.1415 0.1854 0.22334 0.25099 0.26603 0.2674 0.25506 0.22985 0.1934 0.148 0.096755 0.045964 0.037158 0.084394 0.13462 0.17971 0.2171 0.24523 0.26322 0.27071 0.26781 0.25509 0.23346 0.20415 0.16861 0.12853 0.085901 0.044433 0.02694 0.059322 0.098892 0.13636 0.16984 0.19843 0.22156 0.2389 0.25031 0.25583 0.25561 0.24994 0.2392 0.22384 0.20442 0.18154 0.15593 0.12849 0.10051 0.074412 0.055849 0.054765 0.071928 0.097412 0.12513 0.15256 0.17848 0.20212 0.22296 0.24058 0.25469 0.26504 0.2715 0.27398
0.20075 0.24262 0.28589 0.32807 0.36753 0.40316 0.43411 0.45981 0.47986 0.49405 0.50236 0.50491 0.502 0.49409 0.48179 0.46584 0.44715 0.42678 0.4059 0.38585 0.36801 0.35381 0.34448 0.3409 0.34334 0.35139 0.36397 0.3795 0.3961 0.41174 0.42437 0.43207 0.43319 0.42669 0.41251 0.39222 0.36967 0.35146 0.34575 0.35851 0.38896 0.42952 0.46976 0.49976 0.51158 0.49984 0.46199 0.39846 0.31296 0.2137 0.12208 0.11283 0.19473 0.28479 0.3573 0.40292 0.4174 0.40019 0.35438 0.28729 0.21301 0.16119 0.17308 0.23456 0.30355 0.35886 0.39128 0.39696 0.37563 0.32971 0.26377 0.18393 0.097128 0.011136 0.069791 0.13742 0.18874 0.22148 0.2353 0.2319 0.21484 0.18959 0.16339 0.1444 0.13825 0.14322 0.15193 0.15746 0.15614 0.14769 0.13506 0.12448 0.12386 0.13705 0.16005 0.18555 0.20728 0.22094 0.22387 0.21482 0.19384 0.16223 0.12277 0.081508 0.056818 0.076734 0.11954 0.16368 0.20207 0.23131 0.24944 0.25537 0.24885 0.23034 0.20092 0.16222 0.11629 0.065465 0.012887 0.041787 0.092659 0.13915 0.17934 0.21174 0.23531 0.24941 0.25386 0.24889 0.23508 0.21338 0.18499 0.15144 0.11461 0.077428 0.047423 0.046388 0.074117 0.10803 0.14073 0.1699 0.19444 0.21373 0.22744 0.23547 0.23787 0.23486 0.22679 0.21413 0.19745 0.17742 0.15486 0.13083 0.10682 0.085349 0.070823 0.068842 0.080255 0.099842 0.12267 0.14595 0.16819
0.3339 0.34678 0.36021 0.37421 0.38878 0.40392 0.41963 0.43588 0.45266 0.46993 0.48762 0.50566 0.52391 0.54221 0.56032 0.57793 0.59462 0.60985 0.62291 0.6329 0.63871 0.63899 0.63214 0.61631 0.5895 0.54968 0.495 0.42435 0.33832 0.24235 0.16045 0.1671 0.2697 0.3963 0.51244 0.5968 0.63107 0.60056 0.49798 0.33079 0.16208 0.26447 0.49848 0.69289 0.79231 0.76714 0.61415 0.35966 0.056745 0.22946 0.43026 0.50182 0.43664 0.28607 0.23799 0.38941 0.51435 0.51439 0.37621 0.16751 0.24905 0.48227 0.6165 0.59828 0.43354 0.20522 0.25902 0.48487 0.61322 0.59487 0.44896 0.2809 0.32492 0.49553 0.59584 0.577 0.46498 0.36206 0.40294 0.52504 0.6013 0.58793 0.50433 0.42554 0.44344 0.53831 0.62032 0.63992 0.59206 0.50577 0.43848 0.44575 0.51616 0.59463 0.64408 0.65172 0.61979 0.55867 0.48271 0.40796 0.35081 0.32425 0.33015 0.3576 0.39269 0.42573 0.45182 0.46935 0.47877 0.4816 0.4798 0.4752 0.46925 0.46282 0.45629 0.44963 0.44259 0.4349 0.42629 0.41663 0.40588 0.39413 0.38153 0.36827 0.35457 0.34065 0.32675 0.31303 0.29967 0.28681 0.27455 0.26296 0.25211 0.242 0.23266 0.22407 0.2162 0.20903 0.2025 0.19658 0.19121 0.18633 0.18191 0.17788 0.1742 0.17084 0.16773 0.16487 0.1622 0.1597 0.15735 0.15513 0.15301 0.15098 0.14903 0.14715 0.14533 0.14355 0.14182 0.14013 0.13846
0.35948 0.35859 0.35732 0.35564 0.35352 0.35092 0.34781 0.34417 0.33997 0.33519 0.32982 0.32388 0.3174 0.31044 0.30312 0.29564 0.28828 0.28147 0.27581 0.2721 0.27136 0.27478 0.28356 0.29873 0.32088 0.35 0.38541 0.42568 0.46865 0.5113 0.54975 0.57924 0.59428 0.58911 0.55848 0.49902 0.41156 0.30643 0.22027 0.23171 0.33407 0.4457 0.52073 0.53533 0.48027 0.364 0.22733 0.20073 0.32255 0.4401 0.48849 0.44778 0.32374 0.14966 0.11618 0.2815 0.40183 0.4371 0.37978 0.24476 0.071234 0.13886 0.29124 0.38087 0.39017 0.32177 0.19579 0.055221 0.12418 0.23634 0.29712 0.29942 0.2533 0.1853 0.14282 0.16109 0.19873 0.21699 0.20951 0.18949 0.18044 0.19456 0.21748 0.22834 0.21593 0.18021 0.13333 0.10799 0.13679 0.1911 0.23925 0.26785 0.27172 0.25025 0.20612 0.14478 0.076912 0.053564 0.11571 0.18663 0.24772 0.29299 0.3193 0.32538 0.31169 0.28016 0.23387 0.17669 0.11286 0.046589 0.018404 0.078702 0.13209 0.17705 0.21294 0.23992 0.25878 0.27075 0.2773 0.27991 0.27991 0.27827 0.27558 0.27204 0.26752 0.2617 0.2542 0.24466 0.23286 0.21868 0.20217 0.18352 0.16305 0.14123 0.11868 0.096334 0.07572 0.059752 0.05324 0.059122 0.073874 0.092594 0.11252 0.13234 0.15138 0.16927 0.18582 0.20089 0.21443 0.22642 0.23686 0.24581 0.25331 0.25943 0.26425 0.26785 0.27033 0.27178 0.27229 0.27197 0.27091
0.27897 0.27762 0.27647 0.27558 0.27499 0.27476 0.27496 0.27568 0.27698 0.27896 0.28173 0.28538 0.29003 0.2958 0.30282 0.3112 0.32107 0.33252 0.34564 0.36044 0.37689 0.39488 0.41413 0.43424 0.45458 0.47425 0.49209 0.50657 0.51589 0.51793 0.51049 0.49151 0.45962 0.41511 0.36166 0.30982 0.2808 0.29806 0.35972 0.44031 0.51411 0.56175 0.5699 0.53214 0.45107 0.342 0.2429 0.2225 0.28375 0.34691 0.36565 0.32469 0.22702 0.092985 0.09106 0.2324 0.34312 0.39823 0.38848 0.31891 0.21319 0.14274 0.20729 0.31309 0.38719 0.40779 0.37129 0.28648 0.17369 0.085717 0.13831 0.22602 0.28295 0.29742 0.27 0.20839 0.1248 0.033658 0.053613 0.12293 0.16864 0.18764 0.18119 0.15428 0.1156 0.079999 0.072667 0.09628 0.12421 0.14243 0.14645 0.13621 0.11514 0.09175 0.08252 0.099589 0.13148 0.16325 0.18652 0.19691 0.19254 0.17366 0.14259 0.10459 0.072134 0.072005 0.10564 0.14701 0.18382 0.21108 0.22647 0.22921 0.21966 0.19909 0.16947 0.13316 0.092755 0.050872 0.011247 0.030429 0.064664 0.094137 0.11822 0.13698 0.15093 0.16092 0.16796 0.17308 0.17709 0.1805 0.18345 0.18571 0.18681 0.18617 0.18323 0.17752 0.16872 0.15667 0.14141 0.1231 0.10207 0.078787 0.053987 0.029433 0.017215 0.036429 0.06296 0.090005 0.11634 0.14136 0.16466 0.18593 0.2049 0.22141 0.23533 0.24659 0.25517 0.2611 0.26443 0.26527 0.26373
0.41723 0.41154 0.40512 0.39802 0.39029 0.382 0.37323 0.36406 0.3546 0.34496 0.3353 0.32578 0.31656 0.30787 0.29993 0.29302 0.28742 0.28346 0.28151 0.28196 0.28521 0.29169 0.30181 0.31589 0.33415 0.35663 0.38306 0.41277 0.44461 0.4768 0.50685 0.53154 0.54699 0.54882 0.53263 0.49467 0.43304 0.35001 0.25837 0.20141 0.24597 0.36165 0.48674 0.58832 0.646 0.64677 0.5855 0.46617 0.30263 0.12364 0.11167 0.26213 0.37367 0.42047 0.39515 0.30252 0.1585 0.02773 0.19139 0.33791 0.43553 0.46957 0.43581 0.34058 0.1993 0.033846 0.13194 0.27403 0.37395 0.41997 0.40872 0.34536 0.24295 0.12527 0.083203 0.17693 0.26735 0.32357 0.33859 0.31384 0.25799 0.18887 0.14269 0.16189 0.21964 0.27269 0.30276 0.30399 0.27766 0.2315 0.18204 0.15895 0.18388 0.23584 0.28659 0.32101 0.33227 0.31864 0.28255 0.23097 0.178 0.15055 0.17249 0.22606 0.28348 0.32998 0.35839 0.36553 0.35097 0.31657 0.26635 0.20709 0.15117 0.12363 0.1463 0.19801 0.25341 0.30121 0.33636 0.35653 0.36099 0.35017 0.32537 0.28857 0.2423 0.18955 0.13409 0.082693 0.057169 0.083117 0.12848 0.17389 0.21458 0.24884 0.27595 0.29566 0.30804 0.31337 0.31206 0.30463 0.29162 0.27363 0.25122 0.22497 0.19544 0.16319 0.12878 0.092815 0.056138 0.021954 0.02723 0.062536 0.099096 0.13476 0.16882 0.20078 0.23022 0.25679 0.28018 0.30015 0.3165
0.503 0.49801 0.49136 0.48312 0.4734 0.46235 0.45011 0.43689 0.42293 0.40849 0.39388 0.37946 0.36561 0.35273 0.34122 0.33146 0.32375 0.31828 0.31511 0.3141 0.31494 0.31718 0.32025 0.32358 0.32665 0.32914 0.33104 0.33286 0.33574 0.34151 0.35247 0.37075 0.3974 0.43155 0.47013 0.50812 0.53916 0.55628 0.55281 0.52345 0.46579 0.38242 0.28586 0.21319 0.22987 0.32256 0.42509 0.50106 0.53186 0.50863 0.43105 0.30736 0.1566 0.077902 0.21096 0.34323 0.43336 0.46848 0.44508 0.36798 0.24931 0.10771 0.055901 0.1847 0.28905 0.35244 0.36949 0.34189 0.27786 0.19208 0.11188 0.10167 0.15854 0.21167 0.23997 0.2406 0.21923 0.18916 0.17046 0.17812 0.20416 0.22903 0.23882 0.22755 0.19607 0.1531 0.12154 0.13479 0.1851 0.24091 0.28418 0.30583 0.30161 0.27098 0.21694 0.14688 0.0818 0.092977 0.16712 0.24314 0.30448 0.34394 0.35772 0.34461 0.30579 0.24463 0.16668 0.081961 0.052422 0.1307 0.21426 0.28574 0.33931 0.37158 0.3809 0.36728 0.33219 0.27835 0.20954 0.13027 0.046132 0.043904 0.12531 0.19999 0.26362 0.31348 0.34781 0.36573 0.36726 0.35319 0.325 0.28469 0.23472 0.17789 0.11759 0.060218 0.041742 0.087542 0.14108 0.19061 0.23357 0.26878 0.29564 0.31396 0.32386 0.32569 0.32003 0.30759 0.28918 0.26571 0.23815 0.20757 0.17518 0.14255 0.11218 0.088625 0.079374 0.08884 0.11147 0.13977 0.16954
0.32885 0.30703 0.28423 0.26092 0.23774 0.2155 0.19527 0.1784 0.16649 0.16105 0.16298 0.17211 0.18736 0.20726 0.23045 0.25584 0.28263 0.31025 0.33827 0.36635 0.39418 0.42144 0.44776 0.47268 0.49563 0.51589 0.53257 0.54463 0.55089 0.55009 0.541 0.5226 0.49442 0.45698 0.41265 0.36692 0.33 0.31615 0.33544 0.38341 0.44468 0.5028 0.54416 0.55845 0.53882 0.48245 0.39106 0.27139 0.13719 0.061622 0.16883 0.2772 0.35131 0.38068 0.36182 0.29811 0.20157 0.10975 0.14317 0.25784 0.36484 0.44011 0.47295 0.45968 0.40268 0.30989 0.19477 0.086507 0.10729 0.20652 0.28956 0.34102 0.35646 0.33672 0.2868 0.21516 0.13405 0.069896 0.088184 0.14672 0.19565 0.22584 0.23656 0.23092 0.21473 0.19534 0.17973 0.17154 0.16934 0.16878 0.16656 0.16284 0.16124 0.16662 0.181 0.20135 0.22169 0.23604 0.23993 0.23099 0.20919 0.17743 0.14294 0.12041 0.12731 0.16071 0.20291 0.24124 0.26866 0.28128 0.27734 0.25689 0.22172 0.17564 0.12603 0.090575 0.099254 0.14318 0.1939 0.2389 0.27271 0.29245 0.29681 0.28568 0.26 0.22167 0.1735 0.11967 0.069074 0.055199 0.095589 0.14678 0.1941 0.23327 0.26217 0.27965 0.28531 0.27932 0.2624 0.23569 0.20068 0.1591 0.11281 0.0638 0.014722 0.03624 0.082716 0.12555 0.16342 0.19541 0.22089 0.23948 0.25104 0.25565 0.25359 0.24527 0.23125 0.21219 0.18881 0.16191 0.13233
0.16309 0.18704 0.21674 0.24945 0.28323 0.31675 0.34904 0.37939 0.40724 0.43216 0.45381 0.47197 0.4865 0.49732 0.50445 0.508 0.50811 0.50502 0.49902 0.49047 0.47976 0.46733 0.45368 0.4393 0.42477 0.41065 0.39757 0.3862 0.37722 0.37134 0.36924 0.3714 0.37797 0.38856 0.402 0.41629 0.42861 0.4356 0.43372 0.41995 0.39272 0.35317 0.30723 0.26819 0.25592 0.28127 0.33148 0.38417 0.42137 0.43139 0.40816 0.35095 0.26473 0.16274 0.092329 0.14958 0.24761 0.32925 0.37906 0.39058 0.36305 0.30078 0.21316 0.11807 0.079378 0.14886 0.22692 0.28226 0.30659 0.29806 0.2593 0.1967 0.12015 0.050347 0.069738 0.13086 0.17752 0.20147 0.20135 0.18014 0.1457 0.11368 0.10842 0.13491 0.17015 0.19649 0.20561 0.19456 0.16442 0.1209 0.080315 0.083303 0.13083 0.18465 0.22824 0.25418 0.25868 0.24058 0.20117 0.14416 0.076832 0.038287 0.098442 0.16915 0.22958 0.27331 0.29643 0.29699 0.27496 0.23207 0.1717 0.09856 0.020362 0.066317 0.14394 0.21222 0.26627 0.30258 0.31899 0.31473 0.29045 0.24808 0.19065 0.12209 0.047375 0.033658 0.10755 0.17583 0.2338 0.27841 0.30757 0.32016 0.31603 0.29595 0.26152 0.2151 0.15973 0.099644 0.046008 0.055649 0.11065 0.16593 0.21449 0.25372 0.28209 0.29882 0.3037 0.29709 0.27983 0.25321 0.21891 0.17909 0.13668 0.096768 0.071123 0.077342 0.10803 0.1453 0.18147 0.21348 0.23988
0.47512 0.4866 0.49806 0.50945 0.52069 0.5317 0.54238 0.55262 0.56228 0.57121 0.57922 0.5861 0.5916 0.59542 0.59722 0.59658 0.59302 0.58597 0.57474 0.55855 0.53652 0.50765 0.47092 0.42537 0.37034 0.30605 0.23518 0.16855 0.14219 0.19367 0.29016 0.39772 0.49837 0.57758 0.6211 0.61574 0.55193 0.42826 0.26371 0.17878 0.34081 0.55155 0.71073 0.77334 0.71658 0.54332 0.28548 0.056761 0.27633 0.43655 0.46465 0.36163 0.20045 0.24009 0.41625 0.50695 0.45183 0.25485 0.056797 0.33988 0.55633 0.62412 0.51777 0.26494 0.074156 0.37601 0.57295 0.60277 0.46071 0.20574 0.18188 0.42407 0.55565 0.52734 0.36416 0.20238 0.31415 0.47633 0.52415 0.4427 0.30555 0.29853 0.42723 0.50945 0.48322 0.38093 0.32789 0.4113 0.50889 0.52347 0.44925 0.36548 0.39584 0.50362 0.56744 0.5384 0.44266 0.38386 0.45265 0.56514 0.61882 0.58086 0.47908 0.40428 0.45092 0.56493 0.64681 0.65265 0.58345 0.47519 0.39728 0.41509 0.50087 0.58613 0.63493 0.63835 0.60146 0.53598 0.45669 0.3804 0.32582 0.30802 0.32564 0.3616 0.39902 0.42848 0.44693 0.45538 0.45694 0.45529 0.45343 0.45296 0.45394 0.45537 0.45581 0.45394 0.44883 0.44007 0.42768 0.412 0.3936 0.37316 0.35141 0.32904 0.30672 0.28502 0.26444 0.24542 0.22826 0.21322 0.20043 0.18992 0.18163 0.17541 0.17102 0.16819 0.16662 0.16602 0.16611 0.16668 0.16753

0.26435 0.26766 0.27132 0.2754 0.27995 0.28506 0.2908 0.29726 0.30453 0.3127 0.32185 0.33206 0.34339 0.35587 0.36954 0.38436 0.40026 0.41712 0.43474 0.45282 0.47098 0.48867 0.50521 0.51972 0.53112 0.53808 0.53907 0.53235 0.51611 0.48874 0.44927 0.39839 0.34032 0.28655 0.25984 0.28196 0.34435 0.41788 0.47658 0.50189 0.48335 0.42251 0.34172 0.2975 0.34212 0.43283 0.49961 0.50243 0.42845 0.28962 0.1324 0.1403 0.25938 0.3188 0.29011 0.18154 0.062503 0.1835 0.31732 0.37963 0.35099 0.24127 0.10799 0.16631 0.29906 0.36941 0.3513 0.25012 0.097278 0.091175 0.22725 0.30288 0.29824 0.21906 0.093552 0.070532 0.18217 0.24603 0.24422 0.18494 0.10763 0.11563 0.18626 0.22725 0.21633 0.16211 0.11085 0.14189 0.20752 0.24325 0.22959 0.17078 0.10143 0.11974 0.1994 0.25776 0.26969 0.23075 0.15137 0.070039 0.11372 0.20409 0.26729 0.28759 0.26218 0.19708 0.10531 0.028638 0.11158 0.19664 0.25667 0.28582 0.28319 0.25158 0.19622 0.12373 0.041215 0.044383 0.12647 0.19928 0.25789 0.29854 0.31884 0.31793 0.2965 0.25675 0.2021 0.13686 0.065818 0.0092324 0.076356 0.13876 0.19182 0.23381 0.26407 0.28288 0.2913 0.291 0.28404 0.2726 0.25885 0.24461 0.2312 0.21929 0.20888 0.19943 0.19013 0.1801 0.16863 0.15524 0.13976 0.12227 0.1032 0.083373 0.064472 0.050173 0.046976 0.057533 0.07631 0.098287 0.1211
0.37169 0.37538 0.37902 0.38259 0.38607 0.38943 0.39267 0.39575 0.39863 0.40129 0.40367 0.40572 0.40739 0.40859 0.40925 0.40927 0.40852 0.40688 0.40419 0.40029 0.39501 0.38821 0.37977 0.36971 0.35825 0.34602 0.33421 0.32489 0.32104 0.32614 0.34301 0.37229 0.41157 0.45565 0.49739 0.52854 0.54068 0.52657 0.48215 0.40979 0.32452 0.26588 0.28499 0.36359 0.44075 0.47621 0.45054 0.36169 0.22829 0.12662 0.20803 0.32957 0.39788 0.3894 0.30693 0.18631 0.16048 0.28298 0.39832 0.44869 0.41825 0.31554 0.17767 0.13559 0.24996 0.35006 0.38542 0.34713 0.24589 0.10624 0.048516 0.17319 0.25574 0.28248 0.25514 0.18843 0.11189 0.089313 0.13504 0.17643 0.19296 0.18883 0.17697 0.16862 0.16389 0.15491 0.13849 0.12526 0.13487 0.16723 0.20113 0.21819 0.20875 0.17164 0.11574 0.075728 0.11163 0.17666 0.2288 0.2539 0.24659 0.2074 0.14233 0.066225 0.062701 0.14139 0.21413 0.26511 0.28763 0.27919 0.24103 0.17781 0.097941 0.034783 0.10115 0.18375 0.2522 0.29912 0.32053 0.31518 0.28432 0.23141 0.16176 0.082815 0.029328 0.096049 0.17018 0.23302 0.28031 0.30989 0.32119 0.31492 0.2929 0.2577 0.21243 0.16045 0.10525 0.051542 0.026815 0.066989 0.11203 0.15248 0.18709 0.21559 0.23814 0.25506 0.26675 0.2736 0.27591 0.27395 0.26786 0.25778 0.24384 0.22617 0.205 0.18062 0.15341 0.12391 0.092848 0.061566 0.03452
0.24019 0.24842 0.2573 0.2667 0.27649 0.28655 0.29673 0.30689 0.31688 0.32654 0.33572 0.34425 0.35195 0.35866 0.3642 0.36842 0.37119 0.37243 0.37215 0.37047 0.3677 0.3644 0.36145 0.36011 0.362 0.3689 0.38244 0.40359 0.43223 0.46699 0.50519 0.54304 0.57582 0.59805 0.60379 0.58717 0.54313 0.46865 0.36488 0.24271 0.15233 0.21026 0.34677 0.47335 0.5566 0.5774 0.52703 0.40894 0.24189 0.096391 0.20529 0.35827 0.45318 0.4673 0.39723 0.25614 0.070918 0.12348 0.29017 0.39868 0.43026 0.38161 0.26539 0.1101 0.083443 0.22551 0.32588 0.36315 0.33536 0.25656 0.16144 0.1313 0.19464 0.25716 0.28083 0.2625 0.21861 0.18454 0.19413 0.2305 0.25538 0.24948 0.2133 0.16779 0.15773 0.20093 0.25575 0.28814 0.2834 0.23972 0.16746 0.10233 0.12843 0.2095 0.27887 0.31509 0.31045 0.26518 0.18633 0.089554 0.062437 0.15682 0.24554 0.30717 0.33368 0.32243 0.2754 0.19855 0.10103 0.017021 0.11693 0.21248 0.28768 0.33561 0.35232 0.3369 0.29135 0.22021 0.13008 0.029058 0.07514 0.173 0.2574 0.32204 0.36243 0.37611 0.36271 0.32389 0.26304 0.18497 0.095434 0.0022071 0.093222 0.18021 0.25537 0.31471 0.35549 0.37625 0.37683 0.35823 0.32249 0.27242 0.21149 0.1437 0.074546 0.032494 0.082204 0.14364 0.199 0.24534 0.28137 0.30658 0.32107 0.3254 0.32054 0.30776 0.28852 0.26442 0.23713 0.20836 0.1799
0.24996 0.25006 0.25163 0.25471 0.25929 0.26535 0.27281 0.28154 0.2914 0.30224 0.31387 0.32611 0.33874 0.35156 0.36435 0.37687 0.38888 0.40011 0.41028 0.41909 0.42623 0.43139 0.43428 0.43467 0.43242 0.42758 0.42048 0.41188 0.40308 0.39605 0.39329 0.39736 0.40999 0.43106 0.45809 0.48635 0.50961 0.521 0.51403 0.48383 0.4289 0.35383 0.27511 0.23117 0.26033 0.33505 0.40581 0.44282 0.43125 0.36769 0.2606 0.13971 0.12768 0.24302 0.3487 0.40738 0.40689 0.34831 0.24635 0.14155 0.14837 0.24947 0.33668 0.37812 0.36526 0.30159 0.19977 0.080526 0.059265 0.15805 0.22894 0.25988 0.25039 0.20778 0.14653 0.092101 0.086639 0.11916 0.14583 0.15463 0.14944 0.14218 0.14472 0.15698 0.16759 0.16538 0.14528 0.1104 0.078913 0.090714 0.13854 0.18697 0.2192 0.22714 0.20772 0.1623 0.096814 0.033484 0.082303 0.15858 0.22138 0.26126 0.27289 0.25444 0.20758 0.13721 0.051357 0.045528 0.1356 0.21443 0.27317 0.30582 0.3091 0.28272 0.22926 0.15385 0.063748 0.034453 0.12863 0.21285 0.27947 0.32301 0.34014 0.32986 0.29346 0.2343 0.15741 0.069079 0.024403 0.11495 0.19704 0.26497 0.31451 0.34292 0.34907 0.33334 0.29757 0.24473 0.17875 0.10427 0.028553 0.05683 0.12962 0.19497 0.24925 0.29022 0.31664 0.32811 0.32503 0.3085 0.28018 0.24219 0.19708 0.14789 0.099151 0.062096 0.064226 0.099927 0.14203 0.18185 0.21671
0.15498 0.15685 0.16236 0.1712 0.18292 0.19696 0.21283 0.23007 0.2483 0.26724 0.28664 0.30632 0.32612 0.34591 0.36559 0.38504 0.40416 0.42283 0.44088 0.45814 0.47435 0.48921 0.50234 0.51326 0.52139 0.52606 0.52652 0.52195 0.51153 0.49456 0.4706 0.43985 0.40361 0.36525 0.33131 0.31213 0.3182 0.35194 0.40452 0.46182 0.50986 0.53667 0.53306 0.49365 0.41825 0.31369 0.1994 0.13553 0.19267 0.28221 0.34326 0.35617 0.31559 0.22741 0.11623 0.11135 0.23699 0.35637 0.43641 0.46303 0.43238 0.35091 0.23725 0.14015 0.16914 0.27134 0.35624 0.39799 0.3894 0.33311 0.23906 0.12236 0.017848 0.11631 0.20398 0.2585 0.2761 0.25911 0.21527 0.1576 0.10724 0.096277 0.12357 0.15448 0.17416 0.18161 0.18145 0.17943 0.17847 0.17681 0.17019 0.15581 0.13578 0.12009 0.12408 0.15075 0.18626 0.21639 0.23184 0.22764 0.2027 0.1603 0.11104 0.085894 0.1186 0.17566 0.22773 0.2629 0.27531 0.26276 0.2263 0.17052 0.10606 0.070137 0.11456 0.18327 0.24401 0.28666 0.30619 0.30057 0.2704 0.21883 0.15191 0.083243 0.069367 0.13262 0.20363 0.26326 0.30478 0.32469 0.32167 0.29631 0.25101 0.18988 0.11933 0.056949 0.075391 0.14361 0.20978 0.2643 0.30307 0.32387 0.3259 0.30958 0.27646 0.229 0.17048 0.10503 0.04093 0.048593 0.11127 0.17109 0.22237 0.26263 0.2904 0.30494 0.30621 0.29477 0.27171 0.23853 0.19705
0.2435 0.26743 0.29075 0.31307 0.33407 0.3535 0.37117 0.38693 0.40068 0.41235 0.42193 0.42944 0.43494 0.43853 0.44037 0.44065 0.43958 0.43743 0.43452 0.43117 0.42776 0.42466 0.42226 0.42094 0.42103 0.42279 0.42634 0.43166 0.43847 0.44622 0.454 0.4605 0.46399 0.46236 0.45328 0.43455 0.40464 0.36383 0.31608 0.27251 0.25393 0.27871 0.33954 0.41251 0.47604 0.51431 0.51663 0.47764 0.39802 0.28523 0.15648 0.081829 0.16993 0.27065 0.33521 0.35138 0.31704 0.23905 0.13742 0.093535 0.18537 0.28928 0.3628 0.39198 0.37252 0.30805 0.20964 0.099358 0.079456 0.17452 0.25662 0.3033 0.30845 0.27321 0.20468 0.11495 0.031821 0.08892 0.16301 0.21151 0.22838 0.21379 0.17371 0.12165 0.088319 0.10974 0.15476 0.18969 0.20255 0.19051 0.15694 0.11312 0.087786 0.11287 0.16108 0.20262 0.22497 0.22301 0.19635 0.14909 0.092608 0.06673 0.11212 0.17378 0.22429 0.2541 0.25875 0.23731 0.19211 0.12908 0.063193 0.066528 0.13566 0.2028 0.25378 0.28243 0.28571 0.26328 0.21744 0.15298 0.078814 0.043262 0.1101 0.18377 0.24468 0.28646 0.30556 0.30057 0.27218 0.22301 0.15749 0.082509 0.032216 0.095355 0.169 0.23211 0.27925 0.30721 0.31438 0.30068 0.2675 0.21748 0.15436 0.082973 0.019353 0.074287 0.14397 0.20528 0.25429 0.28843 0.30621 0.30714 0.2917 0.26125 0.2179 0.1643 0.10353 0.038877 0.026643 0.089426 0.14695
0.52757 0.53516 0.54226 0.54877 0.55455 0.55948 0.56338 0.56608 0.56739 0.56708 0.5649 0.56057 0.55381 0.54426 0.53159 0.51539 0.49527 0.4708 0.44157 0.40723 0.36754 0.32258 0.27313 0.22172 0.17545 0.15169 0.17188 0.23143 0.31092 0.39676 0.47928 0.54927 0.59693 0.61209 0.58555 0.5115 0.39223 0.25324 0.20954 0.35094 0.53116 0.6676 0.71921 0.66478 0.506 0.27239 0.086031 0.26768 0.41571 0.44102 0.33637 0.15115 0.18484 0.38391 0.4921 0.45573 0.27572 0.03748 0.30441 0.52926 0.61337 0.5267 0.29228 0.064956 0.34385 0.54625 0.58707 0.45509 0.19312 0.1193 0.38182 0.51914 0.4939 0.32422 0.11336 0.24644 0.41943 0.46599 0.37804 0.22241 0.21266 0.35049 0.42423 0.38829 0.2844 0.24623 0.33173 0.40103 0.38692 0.31323 0.28043 0.34348 0.40499 0.39637 0.33077 0.29755 0.35749 0.42534 0.42541 0.35819 0.30531 0.35728 0.44364 0.46809 0.40916 0.32588 0.34058 0.44143 0.50674 0.48132 0.38661 0.32973 0.40539 0.51331 0.55008 0.49144 0.38501 0.35584 0.45489 0.56119 0.59019 0.52733 0.41717 0.36797 0.44624 0.55805 0.61667 0.59482 0.50595 0.39835 0.3514 0.40315 0.49128 0.55718 0.57997 0.55991 0.5072 0.43608 0.36298 0.30722 0.28782 0.30822 0.3508 0.39508 0.4285 0.44602 0.44804 0.43859 0.42369 0.40948 0.40044 0.39807 0.40096 0.40603 0.41006 0.41056 0.4061 0.39619 0.38101 0.3612 0.33765
0.32474 0.33354 0.34266 0.35209 0.36182 0.3718 0.38201 0.39239 0.40288 0.41339 0.42381 0.434 0.44381 0.45303 0.46143 0.46873 0.4746 0.47867 0.48052 0.4797 0.47572 0.46813 0.4565 0.44059 0.42044 0.39661 0.3706 0.34527 0.3254 0.31727 0.32638 0.3538 0.3946 0.43981 0.47903 0.50209 0.50046 0.46945 0.41194 0.34528 0.30912 0.34083 0.41753 0.48611 0.50829 0.466 0.36207 0.22673 0.15457 0.22564 0.29916 0.30274 0.22698 0.11107 0.15042 0.28916 0.37822 0.38181 0.30232 0.19469 0.21008 0.32964 0.41136 0.40623 0.31387 0.18037 0.16225 0.27723 0.35376 0.34424 0.25027 0.10695 0.095701 0.21768 0.28122 0.26461 0.17717 0.051779 0.089502 0.18443 0.22163 0.19661 0.13066 0.088645 0.13111 0.17437 0.17808 0.14857 0.12435 0.14299 0.17343 0.17735 0.14946 0.1205 0.14053 0.1868 0.21005 0.19077 0.1376 0.10493 0.15411 0.21738 0.24343 0.21755 0.14925 0.093842 0.14844 0.22892 0.27144 0.2584 0.19324 0.10642 0.11139 0.20397 0.27624 0.29851 0.26458 0.18438 0.094133 0.11732 0.21339 0.28643 0.31412 0.29166 0.22533 0.13226 0.068472 0.13587 0.22305 0.28498 0.31192 0.30249 0.26062 0.19393 0.1134 0.048809 0.09447 0.17173 0.23919 0.28959 0.31972 0.32829 0.31564 0.28358 0.23537 0.1759 0.1133 0.070302 0.091752 0.14754 0.20377 0.25158 0.28791 0.31168 0.32308 0.32312 0.31345 0.29609 0.27323 0.24704 0.21948
0.31903 0.32024 0.32114 0.32173 0.32199 0.3219 0.32148 0.32074 0.31972 0.31845 0.31704 0.31561 0.31432 0.31341 0.31316 0.31396 0.31621 0.3204 0.32704 0.33659 0.34945 0.36583 0.38577 0.40901 0.43499 0.46277 0.49104 0.51799 0.54133 0.5582 0.56525 0.55878 0.53508 0.49118 0.42617 0.34393 0.26025 0.21859 0.26441 0.36133 0.4549 0.51282 0.51652 0.46034 0.35726 0.25651 0.25899 0.35869 0.44841 0.47203 0.41169 0.27658 0.10939 0.14044 0.28539 0.3654 0.35366 0.25369 0.099611 0.1206 0.27369 0.36725 0.37253 0.28883 0.13951 0.0496 0.20394 0.30709 0.33061 0.27267 0.15442 0.049243 0.15071 0.24002 0.26598 0.22808 0.1536 0.11785 0.16939 0.21958 0.22449 0.18528 0.14037 0.15618 0.21157 0.24355 0.22706 0.16776 0.11538 0.15759 0.23516 0.2787 0.26542 0.19676 0.10457 0.11768 0.21922 0.29389 0.311 0.26401 0.16465 0.065461 0.14558 0.25726 0.32434 0.32942 0.27123 0.16273 0.046643 0.13664 0.2543 0.32933 0.34714 0.30543 0.21274 0.0873 0.062353 0.18924 0.28926 0.34538 0.35044 0.30535 0.21814 0.10234 0.028591 0.15093 0.25479 0.32693 0.3599 0.35129 0.30354 0.22318 0.11983 0.0085722 0.11069 0.21419 0.29706 0.35234 0.37606 0.36729 0.32804 0.26274 0.17775 0.080807 0.024325 0.12057 0.20863 0.28122 0.33431 0.36571 0.37489 0.36287 0.33193 0.2853 0.22682 0.1607 0.09157 0.030231 0.056488 0.11593 0.17021
0.31636 0.31808 0.32 0.32215 0.32457 0.32729 0.33035 0.33381 0.33769 0.34206 0.34695 0.35241 0.35849 0.36522 0.37262 0.3807 0.38944 0.39878 0.40863 0.41881 0.42907 0.43906 0.44827 0.45609 0.46169 0.46412 0.46227 0.455 0.44126 0.42048 0.39308 0.36148 0.33148 0.31336 0.31911 0.35343 0.40826 0.46814 0.51691 0.54069 0.52975 0.4811 0.40247 0.31951 0.28143 0.31722 0.38148 0.4191 0.40106 0.32031 0.1897 0.074167 0.17549 0.29954 0.36658 0.35958 0.28488 0.18515 0.18504 0.2984 0.4009 0.44166 0.40664 0.30629 0.18292 0.16033 0.26236 0.3493 0.37384 0.32778 0.22324 0.090604 0.084459 0.19468 0.26376 0.27488 0.2303 0.14566 0.054722 0.083805 0.15468 0.19266 0.19231 0.16305 0.12689 0.11346 0.12709 0.1414 0.14162 0.13229 0.12959 0.1427 0.15994 0.16442 0.14782 0.1143 0.088035 0.1063 0.15029 0.18485 0.19378 0.17209 0.12348 0.064876 0.066493 0.12834 0.18193 0.20952 0.20506 0.16899 0.10743 0.034531 0.060842 0.13344 0.18907 0.21868 0.21836 0.18862 0.1339 0.061737 0.018608 0.096637 0.16326 0.21066 0.2336 0.22979 0.19999 0.14778 0.079036 0.0027711 0.077622 0.1491 0.20618 0.24331 0.257 0.24616 0.21207 0.15817 0.089665 0.013681 0.065772 0.1385 0.19985 0.24492 0.27045 0.27493 0.25862 0.22342 0.17261 0.11043 0.041772 0.028624 0.095484 0.15491 0.20346 0.23872 0.25935 0.26506 0.25653 0.23527 0.20346
0.36623 0.37289 0.37943 0.38587 0.39222 0.3985 0.40472 0.41091 0.41707 0.42321 0.42935 0.43547 0.44157 0.44764 0.45364 0.45953 0.46524 0.4707 0.47578 0.48035 0.48421 0.4871 0.48871 0.48859 0.48616 0.4807 0.47127 0.45675 0.43588 0.40744 0.37067 0.32619 0.27807 0.23822 0.22995 0.27125 0.35071 0.44438 0.53152 0.59471 0.61924 0.59445 0.51639 0.39134 0.24419 0.16355 0.25276 0.37332 0.44365 0.43744 0.34961 0.19251 0.013866 0.21306 0.38426 0.48754 0.50144 0.42261 0.26992 0.11892 0.2235 0.3994 0.51771 0.54808 0.48438 0.34032 0.14868 0.095008 0.27067 0.39991 0.45253 0.42279 0.32171 0.17509 0.058154 0.17005 0.28169 0.34025 0.34011 0.29076 0.21594 0.15906 0.16789 0.21497 0.2527 0.26632 0.25935 0.24317 0.22872 0.21955 0.21251 0.20593 0.20498 0.21678 0.23951 0.26119 0.26854 0.25395 0.21904 0.17882 0.16473 0.1956 0.24582 0.28505 0.29687 0.27576 0.22587 0.16429 0.13396 0.17271 0.23881 0.29215 0.31577 0.30373 0.25798 0.18886 0.12398 0.12707 0.19506 0.26617 0.31488 0.33135 0.31293 0.26277 0.19038 0.11904 0.11236 0.18021 0.25609 0.31375 0.34339 0.34127 0.30813 0.2489 0.17396 0.10897 0.11666 0.18669 0.26094 0.31909 0.35314 0.3597 0.33867 0.29288 0.22822 0.15558 0.10267 0.12205 0.18875 0.25778 0.31385 0.35069 0.36546 0.35756 0.32833 0.28078 0.21971 0.1528 0.097536 0.096488 0.14843
0.30359 0.31523 0.32641 0.33714 0.34743 0.3573 0.36676 0.37587 0.38464 0.39313 0.40137 0.40942 0.4173 0.42508 0.43277 0.4404 0.44798 0.45548 0.46286 0.47005 0.4769 0.48323 0.48881 0.49328 0.49622 0.49707 0.49515 0.48959 0.4794 0.46344 0.4406 0.41002 0.37171 0.32773 0.2845 0.25619 0.26231 0.30948 0.38275 0.4611 0.52626 0.56331 0.5611 0.51386 0.42339 0.30267 0.1887 0.17527 0.26243 0.34276 0.37243 0.33772 0.24101 0.10109 0.091956 0.24924 0.37815 0.44988 0.45099 0.38253 0.26354 0.15403 0.19742 0.32307 0.41992 0.45585 0.42275 0.32779 0.19175 0.072398 0.15373 0.26668 0.33435 0.34458 0.29911 0.20995 0.09773 0.045839 0.13809 0.20948 0.24246 0.23652 0.20034 0.15159 0.11859 0.12405 0.14854 0.16572 0.16815 0.1612 0.1561 0.1601 0.16876 0.1714 0.16071 0.13755 0.11427 0.11398 0.14236 0.17779 0.2014 0.2034 0.18088 0.13743 0.087003 0.074364 0.12119 0.17562 0.21402 0.22747 0.21294 0.17212 0.11145 0.049463 0.070327 0.13829 0.19637 0.23304 0.24315 0.22537 0.1819 0.11826 0.045261 0.0519 0.12608 0.19053 0.23576 0.25675 0.25142 0.22052 0.16745 0.098051 0.024556 0.067819 0.14238 0.20489 0.24889 0.27043 0.26777 0.24145 0.19412 0.13031 0.056608 0.030706 0.10458 0.17315 0.22822 0.26544 0.28218 0.27753 0.25227 0.20873 0.15055 0.082495 0.015802 0.067469 0.13526 0.19401 0.23971 0.26972 0.28257
0.37549 0.38439 0.39198 0.39825 0.40321 0.40689 0.40931 0.41054 0.41065 0.40974 0.40791 0.40529 0.40204 0.39831 0.3943 0.39021 0.38627 0.38273 0.37985 0.37791 0.37718 0.37796 0.38049 0.385 0.39164 0.40043 0.41122 0.42367 0.43708 0.45042 0.46221 0.47053 0.47302 0.46709 0.45027 0.42083 0.37895 0.32893 0.28303 0.26454 0.29344 0.36028 0.43809 0.50319 0.53843 0.53274 0.4818 0.38938 0.26976 0.15997 0.15433 0.23911 0.31171 0.33776 0.3086 0.22978 0.12608 0.10712 0.2152 0.31921 0.3818 0.38981 0.34241 0.25091 0.14538 0.12062 0.20795 0.29294 0.33742 0.33118 0.27614 0.18327 0.071626 0.058076 0.15354 0.22064 0.24735 0.23195 0.18055 0.10696 0.048131 0.089895 0.14788 0.18095 0.18238 0.15467 0.1093 0.076257 0.097182 0.14087 0.17173 0.17761 0.15624 0.11276 0.065169 0.070477 0.12325 0.17122 0.19788 0.19703 0.16802 0.11515 0.049735 0.048518 0.11697 0.17618 0.2137 0.22373 0.20461 0.15869 0.091867 0.015102 0.070993 0.14518 0.20279 0.23663 0.2426 0.21998 0.17144 0.10262 0.021465 0.063004 0.14113 0.20442 0.24598 0.26143 0.2492 0.21072 0.15011 0.07378 0.011961 0.094676 0.16949 0.22816 0.26511 0.27697 0.26281 0.22421 0.16496 0.090685 0.0093862 0.075538 0.15234 0.21616 0.26168 0.28534 0.28549 0.26249 0.21856 0.15755 0.084592 0.0075245 0.074158 0.14732 0.20933 0.25587 0.28392 0.29194 0.27985 0.24898 0.20189
0.30851 0.28927 0.26889 0.24743 0.22501 0.20175 0.17785 0.1536 0.12943 0.10612 0.085075 0.069091 0.062608 0.068434 0.0838 0.10414 0.12651 0.14936 0.1718 0.19327 0.21335 0.23175 0.24822 0.26262 0.27484 0.28487 0.29279 0.29875 0.30303 0.30597 0.30803 0.30973 0.3116 0.31419 0.31795 0.32319 0.33002 0.33837 0.34794 0.35826 0.36877 0.37882 0.3878 0.3951 0.40022 0.40275 0.40238 0.39896 0.39242 0.38286 0.37047 0.35555 0.33853 0.3199 0.30023 0.28017 0.26041 0.24167 0.22468 0.21011 0.19853 0.19031 0.18556 0.18408 0.18546 0.18913 0.19451 0.20107 0.20839 0.21616 0.22415 0.23223 0.2403 0.2483 0.25617 0.26386 0.27132 0.27848 0.28527 0.29161 0.29741 0.30259 0.30706 0.31075 0.3136 0.31555 0.31657 0.31662 0.31569 0.31379 0.31094 0.30716 0.30249 0.29699 0.29072 0.28374 0.27612 0.26795 0.25931 0.25029 0.24098 0.23147 0.22186 0.21223 0.20269 0.19333 0.18425 0.17554 0.1673 0.15961 0.15257 0.14625 0.14071 0.13602 0.1322 0.12926 0.12719 0.12594 0.12547 0.12569 0.12651 0.12784 0.12959 0.13166 0.13397 0.13645 0.13902 0.14163 0.14423 0.14678 0.14925 0.15161 0.15384 0.15592 0.15785 0.15961 0.1612 0.16262 0.16387 0.16494 0.16584 0.16658 0.16716 0.16758 0.16786 0.16799 0.168 0.16788 0.16764 0.1673 0.16685 0.16632 0.1657 0.16501 0.16425 0.16344 0.16257 0.16167 0.16073 0.15976 0.15877
0.29892 0.32808 0.35503 0.3795 0.4013 0.42027 0.43629 0.44929 0.45925 0.46619 0.47018 0.47134 0.4698 0.46576 0.45943 0.45106 0.44089 0.42922 0.41632 0.40247 0.38797 0.37308 0.35806 0.34318 0.32866 0.31471 0.30151 0.28924 0.27802 0.26795 0.25906 0.25137 0.24481 0.23928 0.23462 0.23065 0.22715 0.2239 0.2207 0.21739 0.21383 0.20997 0.20584 0.20154 0.19726 0.19327 0.18991 0.18752 0.18643 0.18687 0.18896 0.19263 0.19764 0.20365 0.21019 0.21681 0.22302 0.22842 0.23265 0.23545 0.23664 0.23612 0.23389 0.23003 0.22467 0.21803 0.21036 0.20192 0.193 0.18389 0.17481 0.16597 0.15751 0.14951 0.14199 0.13494 0.12834 0.12222 0.11664 0.11178 0.1079 0.10539 0.10469 0.10619 0.11014 0.11657 0.12528 0.13591 0.14803 0.16118 0.17494 0.18889 0.20271 0.21607 0.2287 0.2404 0.25095 0.26021 0.26806 0.27441 0.27919 0.28237 0.28395 0.28396 0.28241 0.27939 0.27497 0.26924 0.26232 0.25432 0.24539 0.23567 0.22531 0.21448 0.20336 0.19212 0.18097 0.1701 0.15975 0.15012 0.14145 0.13397 0.12787 0.1233 0.12034 0.119 0.11917 0.12069 0.12331 0.12681 0.13092 0.13543 0.14013 0.14488 0.14953 0.15397 0.15814 0.16195 0.16537 0.16837 0.17092 0.17301 0.17464 0.1758 0.17652 0.17679 0.17663 0.17607 0.17512 0.17381 0.17215 0.17019 0.16793 0.16541 0.16266 0.1597 0.15657 0.15328 0.14987 0.14637 0.1428
0.34999 0.31599 0.27849 0.23817 0.19593 0.15321 0.11282 0.081753 0.075001 0.09785 0.13523 0.17683 0.21864 0.25884 0.29637 0.33052 0.36076 0.38673 0.40815 0.4249 0.43695 0.44437 0.44736 0.4462 0.4413 0.43313 0.42227 0.40941 0.39526 0.38063 0.36636 0.35329 0.3422 0.33376 0.32842 0.32637 0.32751 0.33144 0.33754 0.34509 0.35327 0.36131 0.36847 0.3741 0.37764 0.3786 0.37659 0.37131 0.36254 0.35013 0.33405 0.31429 0.29098 0.26429 0.23451 0.20201 0.16729 0.13107 0.094584 0.060908 0.041641 0.055645 0.087637 0.1232 0.15847 0.19201 0.22299 0.25083 0.27511 0.29551 0.31181 0.32392 0.33183 0.33562 0.33549 0.33169 0.32456 0.31452 0.302 0.2875 0.27153 0.2546 0.2372 0.21982 0.2029 0.18679 0.17181 0.15816 0.14596 0.13522 0.12589 0.11784 0.11091 0.10496 0.099879 0.09562 0.0922 0.08969 0.08819 0.087787 0.088518 0.090345 0.093145 0.096727 0.10086 0.10529 0.10978 0.11412 0.11813 0.12167 0.12461 0.12691 0.12851 0.12943 0.12969 0.12936 0.12852 0.12729 0.12579 0.12418 0.12259 0.12118 0.12009 0.11944 0.11931 0.11975 0.12076 0.12231 0.12433 0.12673 0.12938 0.13217 0.13496 0.13764 0.1401 0.14223 0.14396 0.1452 0.14591 0.14604 0.14554 0.1444 0.14261 0.14016 0.13706 0.13331 0.12894 0.12398 0.11845 0.11238 0.10581 0.098789 0.09135 0.083539 0.075401 0.066981 0.058326 0.049481 0.04049 0.031399 0.022249
0.41509 0.43653 0.45127 0.45911 0.46001 0.45412 0.44173 0.42329 0.39938 0.37073 0.33816 0.30259 0.26507 0.22672 0.18886 0.15309 0.12168 0.098006 0.086393 0.08873 0.10129 0.11854 0.13692 0.15473 0.17139 0.18689 0.2015 0.21568 0.2299 0.24459 0.26003 0.27632 0.29339 0.31096 0.32864 0.3459 0.36215 0.37679 0.38921 0.39883 0.40513 0.40766 0.40603 0.39998 0.38934 0.37408 0.35432 0.33033 0.30262 0.27198 0.23961 0.20738 0.17823 0.1566 0.14787 0.15512 0.17614 0.20568 0.23895 0.27258 0.30429 0.33246 0.3559 0.37372 0.38528 0.39016 0.38814 0.37921 0.36353 0.34146 0.31352 0.2804 0.24297 0.20224 0.15955 0.11685 0.078221 0.055755 0.06721 0.09951 0.13619 0.17187 0.20459 0.23336 0.25762 0.27702 0.29141 0.30076 0.30518 0.30486 0.3001 0.29126 0.27875 0.26304 0.2446 0.22395 0.2016 0.17806 0.15386 0.12955 0.10576 0.083305 0.063507 0.048852 0.04324 0.048118 0.059426 0.072897 0.086356 0.098813 0.10978 0.119 0.12634 0.13171 0.13509 0.13649 0.13597 0.1336 0.12951 0.12384 0.1168 0.10867 0.099802 0.090688 0.082006 0.074682 0.069865 0.068675 0.071689 0.078617 0.088564 0.10052 0.11362 0.12724 0.14087 0.15415 0.1668 0.17858 0.1893 0.19881 0.20699 0.21374 0.21898 0.22266 0.22474 0.2252 0.22405 0.22131 0.217 0.21118 0.2039 0.19522 0.18524 0.17404 0.16171 0.14836 0.13409 0.11903 0.10329 0.086997 0.070292
0.16686 0.1606 0.1698 0.19152 0.22067 0.25293 0.28534 0.31598 0.34363 0.3675 0.3871 0.40219 0.4127 0.41872 0.42046 0.41823 0.41242 0.40349 0.39195 0.37832 0.36316 0.34704 0.33051 0.31412 0.29838 0.28374 0.2706 0.25924 0.24982 0.24236 0.23674 0.23272 0.22996 0.22808 0.2267 0.22544 0.224 0.22216 0.21979 0.21687 0.21349 0.20988 0.20637 0.20344 0.20163 0.20152 0.20362 0.20827 0.21557 0.2253 0.237 0.24998 0.26342 0.27647 0.28822 0.29784 0.30454 0.30759 0.30641 0.30052 0.28957 0.27339 0.25197 0.22546 0.19424 0.15889 0.12032 0.080199 0.044017 0.039251 0.073782 0.11607 0.15836 0.19846 0.23509 0.26731 0.29436 0.31564 0.33075 0.33945 0.34168 0.33755 0.32732 0.31142 0.29041 0.26497 0.23593 0.20422 0.17096 0.13758 0.10622 0.080771 0.068172 0.073717 0.09215 0.11533 0.13882 0.16058 0.17961 0.19536 0.20754 0.216 0.22074 0.22182 0.21937 0.21358 0.2047 0.19302 0.17886 0.16257 0.14456 0.12527 0.10523 0.085157 0.066156 0.050341 0.04178 0.044376 0.05574 0.0708 0.08662 0.10183 0.11574 0.12791 0.13808 0.14607 0.15178 0.15514 0.15617 0.15491 0.15148 0.14603 0.1388 0.13007 0.12025 0.10985 0.099573 0.090336 0.083309 0.079741 0.08052 0.085695 0.094485 0.10576 0.11844 0.1317 0.14488 0.15752 0.16924 0.17977 0.18888 0.19643 0.20227 0.20633 0.20854 0.20889 0.20739 0.20405 0.19893 0.19212 0.18372
0.18634 0.20515 0.22509 0.24605 0.26792 0.29059 0.31391 0.33774 0.36193 0.38626 0.41053 0.43449 0.45784 0.48025 0.50137 0.52077 0.53802 0.55262 0.56405 0.57175 0.57515 0.57365 0.56667 0.55366 0.53411 0.50758 0.47375 0.43245 0.38366 0.32762 0.26481 0.19611 0.12309 0.051191 0.050664 0.12508 0.20301 0.27789 0.34679 0.40723 0.45695 0.49402 0.51686 0.52441 0.51619 0.49235 0.45367 0.40157 0.33799 0.26529 0.18612 0.10325 0.019525 0.063231 0.14203 0.2155 0.28233 0.34163 0.39292 0.43598 0.47081 0.49751 0.51627 0.52729 0.53081 0.52714 0.51665 0.49983 0.4773 0.44979 0.41817 0.38336 0.34637 0.30819 0.2698 0.23212 0.19599 0.16216 0.13131 0.10409 0.081242 0.063699 0.052604 0.04852 0.050223 0.055277 0.061731 0.068601 0.075537 0.082497 0.089554 0.096795 0.10428 0.11201 0.11996 0.12805 0.1362 0.14429 0.15223 0.15991 0.16725 0.17418 0.18063 0.18656 0.19193 0.19671 0.20091 0.20451 0.20751 0.20994 0.21181 0.21314 0.21394 0.21426 0.21412 0.21354 0.21256 0.2112 0.2095 0.20749 0.20518 0.20262 0.19983 0.19682 0.19363 0.19028 0.18679 0.18317 0.17945 0.17565 0.17177 0.16784 0.16386 0.15986 0.15583 0.1518 0.14778 0.14376 0.13976 0.13579 0.13185 0.12795 0.12409 0.12029 0.11654 0.11284 0.10921 0.10564 0.10214 0.098707 0.095349 0.092065 0.088858 0.085729 0.082681 0.079715 0.076832 0.074034 0.071322 0.068698 0.066164
0.2093 0.21219 0.21503 0.21781 0.22052 0.22316 0.22574 0.22829 0.23083 0.23342 0.23614 0.23906 0.24229 0.24593 0.25011 0.25495 0.26055 0.267 0.27435 0.28262 0.29176 0.30167 0.31219 0.32309 0.33408 0.34483 0.35497 0.36408 0.37175 0.37757 0.38113 0.38208 0.38014 0.37512 0.36693 0.35563 0.34146 0.3248 0.30629 0.28675 0.2672 0.24887 0.23306 0.22102 0.21368 0.21143 0.21404 0.22074 0.23053 0.2424 0.25547 0.26897 0.2822 0.29444 0.30492 0.3128 0.31721 0.31732 0.31244 0.30207 0.28602 0.26446 0.23802 0.20785 0.1759 0.14527 0.12096 0.10971 0.11544 0.13428 0.15898 0.18422 0.20692 0.22542 0.23887 0.24701 0.24999 0.24829 0.24267 0.23408 0.22362 0.21243 0.20161 0.1921 0.18452 0.17908 0.17559 0.17348 0.17201 0.17042 0.16803 0.16431 0.15892 0.15169 0.1426 0.13174 0.11932 0.10563 0.091057 0.076084 0.061395 0.048079 0.038087 0.034352 0.038164 0.046968 0.057731 0.068761 0.079231 0.088711 0.096964 0.10385 0.10931 0.1133 0.11584 0.11696 0.1167 0.11514 0.11236 0.10844 0.10349 0.097607 0.090895 0.083466 0.075434 0.066917 0.058045 0.04897 0.039896 0.031157 0.023437 0.018308 0.018176 0.023056 0.03051 0.038941 0.047676 0.056418 0.065014 0.073373 0.081437 0.089164 0.096524 0.10349 0.11006 0.11621 0.12194 0.12724 0.13212 0.13657 0.14059 0.14421 0.14741 0.15021 0.15263 0.15466 0.15633 0.15765 0.15862 0.15926 0.15959
0.1556 0.17038 0.18539 0.20056 0.21581 0.23106 0.24626 0.26134 0.27621 0.2908 0.30503 0.3188 0.332 0.34451 0.3562 0.36695 0.37659 0.38499 0.39196 0.39737 0.40103 0.4028 0.40252 0.40007 0.39536 0.3883 0.37889 0.36718 0.35329 0.33746 0.32008 0.30172 0.28316 0.26548 0.25008 0.23856 0.23259 0.2334 0.24139 0.25599 0.27582 0.29918 0.32433 0.34965 0.3737 0.3952 0.41305 0.42624 0.4339 0.43531 0.42988 0.41718 0.39698 0.36925 0.33419 0.29225 0.24413 0.19084 0.13379 0.075404 0.028914 0.06054 0.1169 0.17185 0.22204 0.26564 0.30126 0.32784 0.34466 0.35134 0.34786 0.33456 0.31212 0.28155 0.24416 0.20161 0.15604 0.11078 0.073428 0.063633 0.089272 0.1279 0.16747 0.20412 0.23624 0.26305 0.28421 0.29965 0.30955 0.31426 0.31425 0.31008 0.30237 0.29176 0.27886 0.26424 0.24839 0.23174 0.21459 0.19719 0.17966 0.16208 0.14446 0.12678 0.10902 0.091136 0.073134 0.055034 0.036891 0.018807 0.0019533 0.017078 0.034327 0.051039 0.067034 0.082157 0.09627 0.10925 0.12099 0.13141 0.14045 0.14807 0.15427 0.15906 0.16248 0.16458 0.16546 0.1652 0.16392 0.16176 0.15887 0.1554 0.15152 0.14742 0.14326 0.13923 0.1355 0.13223 0.12955 0.12755 0.12632 0.12585 0.12613 0.12711 0.12867 0.13072 0.13313 0.13577 0.13853 0.14129 0.14397 0.14647 0.14873 0.15068 0.15229 0.15351 0.15433 0.15472 0.15468 0.15421 0.15329
0.4426 0.44513 0.44592 0.445 0.44241 0.43822 0.4325 0.42534 0.41684 0.40713 0.39633 0.38459 0.37205 0.35886 0.34518 0.33115 0.31693 0.30266 0.28846 0.27446 0.26076 0.24747 0.2347 0.22258 0.21125 0.20092 0.19188 0.18448 0.1792 0.17653 0.17698 0.18091 0.18848 0.19959 0.21386 0.23075 0.24957 0.26955 0.28991 0.30982 0.32842 0.34488 0.35834 0.36799 0.37303 0.37274 0.3665 0.3538 0.33428 0.30781 0.27445 0.23454 0.18872 0.1381 0.084779 0.037829 0.05199 0.10562 0.16152 0.21442 0.26185 0.30192 0.33303 0.35389 0.36357 0.36151 0.3476 0.32219 0.28605 0.24044 0.18713 0.12874 0.071193 0.046793 0.09227 0.15312 0.21288 0.26766 0.31536 0.35453 0.38416 0.40367 0.41285 0.41186 0.40119 0.3816 0.3541 0.31988 0.28026 0.23665 0.1905 0.14332 0.096832 0.054112 0.029924 0.051438 0.085609 0.11828 0.14724 0.17184 0.19185 0.20729 0.21829 0.22509 0.22802 0.22743 0.22375 0.2174 0.20884 0.19852 0.18693 0.17454 0.16186 0.14944 0.13784 0.12764 0.1194 0.11359 0.11044 0.1099 0.11161 0.115 0.11941 0.12423 0.12893 0.13308 0.13639 0.13862 0.13963 0.13937 0.13783 0.13509 0.13128 0.1266 0.12134 0.11586 0.11062 0.10616 0.10306 0.10188 0.103 0.10661 0.11256 0.12054 0.13009 0.14075 0.15207 0.16368 0.17526 0.18653 0.19728 0.20731 0.21648 0.22466 0.23176 0.2377 0.24243 0.2459 0.2481 0.24902 0.24866
0.14751 0.13139 0.12131 0.11864 0.12341 0.13421 0.14903 0.16604 0.18391 0.20175 0.21895 0.23513 0.25007 0.26364 0.27578 0.28653 0.29595 0.30415 0.31127 0.31746 0.32289 0.32775 0.33218 0.33634 0.34034 0.34427 0.34817 0.35203 0.3558 0.35935 0.36255 0.36518 0.367 0.36776 0.36716 0.36491 0.36075 0.35442 0.34571 0.33449 0.32075 0.30461 0.2864 0.26674 0.24663 0.22758 0.21164 0.2013 0.19881 0.20524 0.21981 0.24031 0.26395 0.28803 0.31017 0.32839 0.34102 0.34675 0.34456 0.33378 0.3141 0.28557 0.24863 0.20411 0.15322 0.097776 0.041926 0.034669 0.090076 0.14744 0.20104 0.24859 0.28837 0.31899 0.33946 0.34917 0.34793 0.33594 0.31384 0.2826 0.24353 0.19825 0.14869 0.097333 0.049659 0.036985 0.075556 0.11995 0.16084 0.196 0.22435 0.24528 0.25851 0.26411 0.26236 0.2538 0.23915 0.21926 0.19512 0.16778 0.13838 0.10814 0.078584 0.052294 0.035977 0.039989 0.05719 0.076585 0.09448 0.10969 0.12175 0.13051 0.13597 0.13824 0.13752 0.13406 0.12821 0.12034 0.11092 0.10052 0.0899 0.080032 0.072215 0.06793 0.068293 0.073345 0.082054 0.093029 0.10506 0.11724 0.12891 0.13959 0.14891 0.1566 0.16243 0.16625 0.16795 0.16746 0.16479 0.15994 0.153 0.14408 0.13335 0.12106 0.1075 0.093126 0.07861 0.065086 0.054546 0.049972 0.053532 0.064068 0.078729 0.09535 0.11267 0.12995 0.14671 0.16261 0.17739 0.19085 0.20283
0.4398 0.44798 0.4526 0.45375 0.45157 0.44627 0.43806 0.42723 0.41408 0.39896 0.38226 0.36439 0.34582 0.32704 0.30858 0.29096 0.27474 0.26043 0.24846 0.23914 0.23258 0.22867 0.22708 0.22732 0.22877 0.23082 0.23284 0.23431 0.23481 0.234 0.23171 0.22789 0.22265 0.21629 0.20934 0.20258 0.19704 0.19397 0.19465 0.20012 0.21083 0.2266 0.24664 0.26977 0.29467 0.31999 0.34437 0.36651 0.38516 0.39914 0.40736 0.40887 0.40286 0.38873 0.36614 0.335 0.29556 0.24838 0.19438 0.13482 0.071293 0.0081702 0.061323 0.12534 0.18536 0.23915 0.28472 0.32031 0.34452 0.35633 0.35523 0.34122 0.31485 0.27727 0.2303 0.17678 0.12186 0.079931 0.085012 0.1317 0.18805 0.24239 0.29026 0.32916 0.35747 0.37423 0.37901 0.37192 0.35353 0.32484 0.28723 0.24243 0.19245 0.13978 0.088229 0.049254 0.057042 0.096498 0.1382 0.17555 0.20649 0.23007 0.24584 0.25375 0.25404 0.2472 0.23394 0.21513 0.19173 0.16484 0.13555 0.10504 0.074597 0.046118 0.025407 0.029317 0.048776 0.068914 0.086649 0.10118 0.11222 0.11974 0.12384 0.1247 0.12262 0.11794 0.11107 0.10248 0.092702 0.082368 0.072259 0.063375 0.056947 0.054181 0.055598 0.06061 0.06796 0.076423 0.085079 0.093293 0.10063 0.10677 0.1115 0.11466 0.11614 0.11587 0.11383 0.11001 0.10448 0.097312 0.08865 0.078688 0.067719 0.05621 0.045005 0.035831 0.031874 0.035766 0.045863 0.059062 0.073509
0.49489 0.49355 0.48984 0.48346 0.47413 0.46154 0.44539 0.4254 0.4013 0.37288 0.33998 0.30256 0.26074 0.21494 0.16627 0.11776 0.080021 0.081423 0.12482 0.1837 0.2467 0.30939 0.36887 0.42256 0.46791 0.50239 0.5235 0.52897 0.51682 0.48565 0.43477 0.36451 0.2766 0.17536 0.078531 0.10346 0.21742 0.3346 0.44004 0.52475 0.58118 0.60329 0.58701 0.53086 0.43635 0.30825 0.15469 0.025124 0.18931 0.35048 0.48804 0.5901 0.64772 0.6558 0.61379 0.52599 0.40183 0.25748 0.13398 0.16178 0.28527 0.39912 0.48004 0.5202 0.51828 0.47812 0.40853 0.32419 0.24969 0.22261 0.25926 0.32685 0.3935 0.44419 0.47294 0.47843 0.46208 0.42713 0.37806 0.32039 0.2611 0.20989 0.18045 0.18382 0.21468 0.25802 0.30287 0.34341 0.37671 0.40137 0.41692 0.4235 0.42171 0.4125 0.39701 0.37654 0.35241 0.32596 0.29843 0.27098 0.24464 0.22026 0.19859 0.1802 0.16546 0.15456 0.14746 0.1439 0.14342 0.14551 0.14964 0.15531 0.16213 0.16977 0.17795 0.18646 0.19509 0.2037 0.21214 0.22029 0.22805 0.23533 0.24208 0.24824 0.25377 0.25864 0.26284 0.26636 0.26923 0.27143 0.273 0.27396 0.27434 0.27417 0.27348 0.2723 0.27068 0.26865 0.26624 0.26349 0.26043 0.25709 0.25352 0.24973 0.24575 0.24162 0.23736 0.23298 0.22852 0.22399 0.21942 0.21481 0.2102 0.20558 0.20097 0.19639 0.19185 0.18735 0.18291 0.17854 0.17423
0.32038 0.32075 0.32054 0.31964 0.31796 0.31537 0.31177 0.30702 0.301 0.29357 0.28463 0.27407 0.26185 0.24797 0.23254 0.21582 0.19835 0.18109 0.1656 0.15426 0.15001 0.15536 0.17096 0.19537 0.22614 0.26078 0.29709 0.33306 0.36684 0.39664 0.42069 0.43732 0.445 0.44241 0.42859 0.4031 0.36625 0.3194 0.26575 0.21196 0.17191 0.16675 0.20203 0.2588 0.31923 0.37289 0.41332 0.43624 0.43901 0.42048 0.38107 0.3227 0.24877 0.16421 0.077066 0.042997 0.11609 0.18908 0.24728 0.28593 0.30231 0.29534 0.26559 0.21517 0.14773 0.069483 0.036582 0.11869 0.2043 0.28131 0.34431 0.38928 0.41349 0.41562 0.39582 0.35568 0.29824 0.22812 0.15281 0.091471 0.097289 0.16017 0.23036 0.29326 0.34386 0.37983 0.40029 0.40545 0.39633 0.37466 0.3426 0.30263 0.25731 0.20924 0.16096 0.11521 0.075957 0.052253 0.056412 0.077908 0.10208 0.12428 0.14343 0.15945 0.1726 0.18324 0.19166 0.19811 0.20276 0.20569 0.20698 0.20664 0.20473 0.20133 0.19656 0.19063 0.18376 0.17625 0.16844 0.16071 0.15342 0.14692 0.14153 0.13744 0.13473 0.13337 0.13317 0.13389 0.13521 0.13682 0.13843 0.13981 0.14075 0.14109 0.14075 0.13966 0.13778 0.13512 0.13169 0.12755 0.12274 0.11733 0.11139 0.105 0.098246 0.091217 0.084003 0.076699 0.069404 0.062228 0.055295 0.048754 0.042789 0.037635 0.033577 0.030912 0.029842 0.030346 0.032156 0.034886 0.038171
0.44745 0.45082 0.45316 0.45437 0.45434 0.45294 0.45006 0.44557 0.43936 0.43128 0.42121 0.40903 0.39463 0.37791 0.35879 0.33722 0.3132 0.28681 0.25822 0.22784 0.19641 0.16539 0.1377 0.11885 0.11638 0.13356 0.16579 0.20681 0.25236 0.29979 0.34721 0.39302 0.43572 0.47381 0.50573 0.52997 0.54499 0.54938 0.54188 0.5215 0.48763 0.44013 0.37944 0.30665 0.22358 0.13281 0.038388 0.060786 0.1534 0.2389 0.31258 0.37047 0.40925 0.42658 0.42132 0.39378 0.34601 0.28236 0.21118 0.15148 0.14264 0.19473 0.26818 0.33844 0.39461 0.43071 0.44328 0.43078 0.39341 0.33294 0.25252 0.15652 0.050569 0.062603 0.17246 0.27593 0.36745 0.4425 0.49759 0.53033 0.53958 0.5254 0.48902 0.43271 0.35961 0.27349 0.17856 0.079226 0.020356 0.11573 0.20357 0.28077 0.34496 0.39453 0.42859 0.44699 0.45025 0.43945 0.41613 0.38223 0.3399 0.29149 0.23947 0.18654 0.13604 0.093669 0.071717 0.081368 0.10907 0.13987 0.16819 0.19219 0.21131 0.22553 0.23512 0.24053 0.24228 0.24095 0.23714 0.23143 0.22435 0.21638 0.20797 0.19946 0.19114 0.18323 0.17587 0.16914 0.16307 0.15761 0.15271 0.14825 0.14414 0.14024 0.13646 0.13269 0.12889 0.12502 0.12108 0.11714 0.11331 0.10974 0.10665 0.10427 0.10287 0.1027 0.10395 0.10673 0.11104 0.11677 0.12375 0.13175 0.14054 0.14988 0.15955 0.16936 0.17913 0.1887 0.19794 0.20674 0.215
0.35056 0.35112 0.35177 0.35255 0.35349 0.35463 0.35598 0.35755 0.35933 0.3613 0.36344 0.3657 0.36803 0.37036 0.37261 0.37468 0.37647 0.37786 0.3787 0.37885 0.37813 0.37637 0.37336 0.36887 0.36265 0.35445 0.34397 0.33094 0.31505 0.29601 0.27359 0.2476 0.21802 0.18508 0.14963 0.11401 0.085168 0.079478 0.1059 0.15054 0.20218 0.25575 0.30822 0.35714 0.40023 0.43532 0.46039 0.47367 0.47371 0.45957 0.43088 0.38797 0.33189 0.26452 0.18862 0.10845 0.03982 0.075574 0.14889 0.216 0.27084 0.30999 0.33114 0.33305 0.31554 0.2796 0.2274 0.16239 0.090608 0.041729 0.094167 0.16857 0.23741 0.29453 0.33613 0.35965 0.36369 0.34801 0.31353 0.26219 0.19689 0.12126 0.039493 0.044666 0.12584 0.20052 0.26498 0.31624 0.35211 0.3713 0.3734 0.35889 0.32908 0.28598 0.23222 0.17092 0.10604 0.046425 0.049086 0.10438 0.15899 0.20622 0.24389 0.27089 0.28678 0.29166 0.28611 0.27113 0.24804 0.21843 0.18411 0.14717 0.11025 0.077595 0.058165 0.062612 0.08355 0.10826 0.1313 0.15066 0.16555 0.17571 0.18117 0.18217 0.17905 0.17227 0.16232 0.14974 0.13508 0.1189 0.10182 0.084545 0.068061 0.053998 0.045179 0.044781 0.052596 0.065188 0.079705 0.09462 0.10913 0.12276 0.13518 0.14617 0.15554 0.16314 0.16886 0.17261 0.17435 0.17404 0.17171 0.16738 0.16114 0.15309 0.1434 0.13224 0.11987 0.10661 0.092895 0.079371 0.067058
0.31764 0.30503 0.29273 0.28093 0.26983 0.25963 0.25048 0.24252 0.23584 0.23045 0.22632 0.22334 0.22133 0.22007 0.21931 0.21878 0.21822 0.21738 0.21607 0.21413 0.2115 0.20819 0.20435 0.20028 0.19645 0.19351 0.19231 0.19376 0.19874 0.20786 0.22133 0.23888 0.25988 0.28339 0.30831 0.33344 0.35753 0.3793 0.39748 0.41083 0.41819 0.41852 0.41095 0.3949 0.37008 0.33669 0.29547 0.24806 0.19758 0.15046 0.12055 0.1259 0.16229 0.21031 0.25773 0.29814 0.32757 0.34338 0.34384 0.32817 0.2965 0.24996 0.19087 0.12342 0.060964 0.070658 0.14034 0.21382 0.2802 0.3346 0.37359 0.39482 0.39701 0.38001 0.34487 0.29389 0.23096 0.16279 0.10574 0.10141 0.15408 0.2204 0.28214 0.33246 0.3678 0.3862 0.38695 0.37038 0.33778 0.29124 0.23353 0.16786 0.097845 0.028906 0.046144 0.10887 0.16466 0.2107 0.24546 0.26816 0.27868 0.27754 0.26579 0.24499 0.21712 0.18454 0.15006 0.11733 0.091576 0.079596 0.084083 0.098612 0.11541 0.13017 0.14107 0.14754 0.14974 0.14831 0.1442 0.13857 0.1327 0.12775 0.12462 0.12365 0.1246 0.12678 0.12928 0.1312 0.13179 0.13053 0.12708 0.12129 0.11319 0.10289 0.090677 0.076917 0.06218 0.047442 0.034846 0.029328 0.035284 0.048762 0.064973 0.081842 0.098456 0.1143 0.12903 0.14236 0.15406 0.16395 0.17187 0.17766 0.18123 0.18249 0.1814 0.17792 0.17208 0.16392 0.15351 0.14097 0.12642
0.23218 0.24848 0.26356 0.27735 0.28983 0.30101 0.31092 0.31963 0.32719 0.3337 0.33927 0.344 0.348 0.35138 0.35426 0.35674 0.3589 0.36082 0.36256 0.36416 0.36563 0.36695 0.36808 0.36895 0.36946 0.36949 0.36887 0.36743 0.36496 0.36124 0.35603 0.34911 0.34024 0.32923 0.31594 0.30033 0.28247 0.26269 0.24163 0.22046 0.20108 0.18624 0.17934 0.18307 0.1979 0.22173 0.25119 0.28288 0.31379 0.34133 0.36327 0.37767 0.38293 0.37783 0.36157 0.33386 0.29499 0.24582 0.18789 0.12351 0.057042 0.032158 0.093142 0.15644 0.21253 0.25787 0.28984 0.30654 0.30685 0.29056 0.25834 0.21184 0.15366 0.087891 0.030716 0.071388 0.14029 0.20479 0.25967 0.3016 0.32825 0.3382 0.33101 0.30721 0.26825 0.2164 0.15459 0.086287 0.015803 0.055693 0.12141 0.1795 0.22717 0.26236 0.28376 0.29084 0.28388 0.26391 0.23268 0.19258 0.14681 0.10015 0.063537 0.062565 0.094289 0.13168 0.16485 0.19053 0.2073 0.21474 0.21308 0.20315 0.18629 0.16444 0.14018 0.11708 0.09999 0.093973 0.10017 0.11421 0.13056 0.14537 0.15648 0.16275 0.1637 0.15938 0.15019 0.13689 0.12061 0.10294 0.086252 0.073988 0.070119 0.076035 0.088862 0.10461 0.12043 0.13463 0.14619 0.15451 0.15926 0.16028 0.15758 0.1513 0.14164 0.12893 0.11353 0.095871 0.076489 0.056092 0.036068 0.021576 0.026706 0.045139 0.066003 0.086725 0.10643 0.12464 0.14097 0.15514 0.16692
0.25485 0.22492 0.1925 0.15781 0.12149 0.085431 0.05678 0.056883 0.0893 0.13401 0.18306 0.23381 0.28473 0.33452 0.38186 0.42529 0.46324 0.49402 0.51586 0.52698 0.52566 0.51035 0.47982 0.43327 0.37055 0.29238 0.20068 0.10039 0.045404 0.14227 0.25248 0.35467 0.44035 0.50193 0.53261 0.52698 0.48182 0.39681 0.27523 0.12543 0.060944 0.23076 0.39662 0.53568 0.63163 0.6716 0.64786 0.55943 0.41297 0.22297 0.027539 0.2075 0.39252 0.52763 0.59511 0.58673 0.50556 0.36769 0.21047 0.15654 0.27472 0.39657 0.4647 0.46549 0.40498 0.31125 0.24939 0.29002 0.38568 0.46239 0.48612 0.44771 0.35731 0.25203 0.22256 0.31347 0.43127 0.51642 0.54596 0.51412 0.42808 0.30904 0.20712 0.21983 0.32667 0.43593 0.51185 0.54243 0.52625 0.46905 0.38276 0.28675 0.21516 0.21444 0.27666 0.35339 0.41837 0.46167 0.48034 0.47516 0.4493 0.40763 0.35646 0.30352 0.25825 0.23093 0.22782 0.24545 0.27385 0.30402 0.33044 0.35033 0.36259 0.3672 0.36471 0.35607 0.34235 0.32473 0.30434 0.28223 0.25938 0.23668 0.21495 0.19501 0.17761 0.16352 0.1534 0.14767 0.14638 0.14912 0.15516 0.16363 0.17369 0.18465 0.19596 0.2072 0.21807 0.22836 0.23791 0.24662 0.25444 0.26133 0.26729 0.27233 0.27648 0.27978 0.28226 0.28399 0.28502 0.2854 0.28519 0.28446 0.28324 0.28161 0.27962 0.2773 0.27472 0.2719 0.2689 0.26576 0.26249
0.20607 0.21854 0.2323 0.24721 0.26313 0.27986 0.29721 0.31495 0.33283 0.35054 0.36777 0.38413 0.3992 0.41251 0.42354 0.4317 0.43641 0.43701 0.43287 0.42336 0.40792 0.3861 0.35766 0.32267 0.28177 0.23657 0.19073 0.1524 0.13703 0.15652 0.20142 0.25594 0.30981 0.35646 0.39093 0.40921 0.40825 0.38613 0.3425 0.27915 0.20154 0.12584 0.10855 0.17734 0.26597 0.3446 0.40061 0.42621 0.41705 0.37251 0.29641 0.19888 0.10973 0.12618 0.22201 0.31276 0.37465 0.39738 0.37705 0.31549 0.22037 0.10772 0.067453 0.17161 0.27134 0.34021 0.36866 0.3535 0.29735 0.20856 0.10359 0.066616 0.16282 0.25731 0.32496 0.3575 0.35232 0.31153 0.24139 0.15218 0.065863 0.084244 0.16795 0.24103 0.29164 0.31561 0.3122 0.28334 0.23304 0.16678 0.090869 0.012093 0.06436 0.13192 0.18678 0.22598 0.248 0.25279 0.24163 0.21702 0.18259 0.14326 0.1063 0.083731 0.087115 0.10876 0.13376 0.15455 0.16828 0.17428 0.17313 0.16618 0.15539 0.14312 0.13183 0.12368 0.11984 0.12008 0.12296 0.12666 0.12963 0.13082 0.12968 0.12606 0.12011 0.1121 0.10242 0.091476 0.079631 0.067211 0.054494 0.041772 0.029582 0.01964 0.01741 0.025613 0.038393 0.052752 0.067804 0.083164 0.098567 0.11378 0.12857 0.14274 0.15606 0.16836 0.17946 0.18922 0.19752 0.20428 0.20943 0.21295 0.21482 0.21506 0.21373 0.21086 0.20655 0.20089 0.19397 0.1859 0.1768
0.28473 0.29179 0.29903 0.30639 0.31379 0.32115 0.32836 0.33529 0.34178 0.34766 0.35274 0.3568 0.35957 0.3608 0.36018 0.35741 0.35218 0.34417 0.33309 0.31873 0.30095 0.27977 0.2555 0.22889 0.2015 0.17625 0.1581 0.15349 0.16638 0.19464 0.23247 0.27433 0.31581 0.35335 0.3839 0.40483 0.4139 0.40953 0.39096 0.35866 0.31496 0.26523 0.22031 0.19846 0.2147 0.26119 0.31817 0.37041 0.40817 0.4253 0.41842 0.38676 0.33232 0.26016 0.17986 0.11335 0.11036 0.16416 0.22064 0.25896 0.2717 0.25667 0.21534 0.15245 0.077021 0.038931 0.10902 0.18188 0.23871 0.27314 0.28217 0.26591 0.22784 0.17577 0.12653 0.11503 0.15537 0.21343 0.26606 0.30338 0.32077 0.31669 0.29207 0.25019 0.19723 0.14479 0.11672 0.13599 0.18345 0.23305 0.27253 0.29612 0.30118 0.28714 0.25514 0.20787 0.14943 0.086352 0.041567 0.075666 0.13231 0.18249 0.22059 0.24417 0.2523 0.24531 0.22453 0.1922 0.15122 0.10518 0.059324 0.031966 0.056234 0.092807 0.12476 0.14899 0.16449 0.17119 0.16959 0.1607 0.14585 0.12663 0.10486 0.08255 0.062242 0.047583 0.042883 0.047968 0.057383 0.066901 0.074719 0.080276 0.083571 0.084869 0.084541 0.082964 0.080451 0.077199 0.073284 0.068671 0.06326 0.056947 0.049697 0.04165 0.033345 0.026292 0.023859 0.028924 0.039572 0.052924 0.06744 0.082301 0.096963 0.11101 0.12408 0.13589 0.14619 0.15478 0.1615 0.16624 0.16894
0.21972 0.2223 0.22565 0.22981 0.23481 0.24066 0.24737 0.25494 0.26336 0.27261 0.28264 0.29338 0.30473 0.31656 0.32871 0.34096 0.35305 0.36467 0.37545 0.38493 0.39263 0.39798 0.40035 0.39906 0.39341 0.38267 0.36615 0.34319 0.31327 0.27605 0.2315 0.18017 0.12396 0.07114 0.064198 0.12041 0.19237 0.26621 0.33673 0.39992 0.45201 0.48945 0.50909 0.50845 0.486 0.44151 0.37639 0.29431 0.20318 0.12579 0.12764 0.20652 0.29696 0.37521 0.43115 0.45883 0.45511 0.41957 0.35448 0.26474 0.15763 0.044074 0.07762 0.18144 0.2667 0.32533 0.35227 0.34538 0.3056 0.23699 0.14681 0.051466 0.083636 0.18413 0.27332 0.34032 0.37876 0.38525 0.35928 0.30323 0.22205 0.1229 0.018966 0.098493 0.20013 0.28607 0.34953 0.38595 0.3931 0.37116 0.32264 0.25226 0.16712 0.081036 0.067725 0.14606 0.22589 0.29109 0.33619 0.35856 0.35768 0.33492 0.2935 0.23864 0.17861 0.12901 0.11796 0.15215 0.20235 0.24937 0.28536 0.30696 0.31312 0.30436 0.28254 0.25082 0.21378 0.17802 0.15275 0.1471 0.16171 0.18765 0.21549 0.23928 0.25585 0.26368 0.2624 0.25248 0.23501 0.21169 0.18484 0.15757 0.13412 0.11977 0.11858 0.12972 0.14814 0.1688 0.18832 0.20471 0.21687 0.22426 0.22669 0.22423 0.21716 0.20587 0.1909 0.17284 0.15242 0.13049 0.10824 0.087428 0.071167 0.064173 0.06954 0.084547 0.10439 0.12588 0.14731 0.16772 0.18647
0.18752 0.18249 0.17822 0.17466 0.17176 0.16945 0.16764 0.16627 0.16529 0.16466 0.1644 0.16457 0.16529 0.16674 0.16919 0.17292 0.17827 0.18558 0.19513 0.20711 0.2216 0.23854 0.25771 0.27877 0.30125 0.32453 0.34789 0.37048 0.39136 0.40947 0.42368 0.4328 0.43564 0.43106 0.41802 0.39568 0.36356 0.3216 0.27054 0.2124 0.15251 0.10721 0.11294 0.16826 0.23906 0.30936 0.37163 0.42066 0.45238 0.46371 0.45268 0.41868 0.36265 0.28726 0.19732 0.10281 0.061625 0.14022 0.23083 0.30809 0.36399 0.3936 0.39425 0.36555 0.30949 0.23045 0.13574 0.047756 0.098368 0.19616 0.28289 0.34896 0.38877 0.39922 0.37965 0.33192 0.26013 0.17059 0.073263 0.050984 0.14317 0.22956 0.29818 0.34375 0.36337 0.35633 0.32405 0.26989 0.1989 0.11798 0.043275 0.071671 0.14518 0.20938 0.25746 0.2865 0.29562 0.28569 0.25933 0.22094 0.17718 0.13849 0.12022 0.13112 0.15936 0.18941 0.21286 0.22619 0.22866 0.22146 0.20743 0.19084 0.17693 0.17053 0.17358 0.18381 0.19656 0.20725 0.21267 0.21109 0.20219 0.18697 0.16783 0.14876 0.13539 0.13323 0.14377 0.16315 0.18567 0.2067 0.22312 0.23295 0.23512 0.22925 0.21551 0.1946 0.16767 0.13642 0.10349 0.073976 0.05944 0.071019 0.098407 0.12939 0.15888 0.18463 0.20545 0.22066 0.22994 0.23321 0.23058 0.22237 0.20901 0.19105 0.16911 0.14385 0.11599 0.086227 0.055345 0.024558 0.012764
0.21945 0.23586 0.25214 0.26813 0.28371 0.29877 0.31317 0.32682 0.3396 0.35139 0.36207 0.37152 0.37961 0.38621 0.39116 0.39432 0.39554 0.39467 0.39155 0.38605 0.37805 0.36746 0.35423 0.3384 0.32013 0.29973 0.2778 0.25534 0.23393 0.21593 0.20449 0.20285 0.21293 0.23422 0.26424 0.29977 0.33772 0.37534 0.41014 0.43986 0.46243 0.47595 0.47881 0.46971 0.44784 0.41296 0.36553 0.30695 0.23989 0.16945 0.10865 0.094489 0.13997 0.20139 0.25754 0.30039 0.32547 0.33014 0.31329 0.27534 0.2183 0.14578 0.063779 0.036638 0.12026 0.20086 0.26852 0.31761 0.34405 0.34541 0.32124 0.27316 0.20518 0.12532 0.063915 0.10897 0.19541 0.27701 0.34281 0.38685 0.40553 0.39736 0.363 0.3052 0.22875 0.14135 0.064776 0.091443 0.17434 0.25203 0.31348 0.35377 0.37037 0.36268 0.33188 0.28072 0.21329 0.13469 0.051265 0.038158 0.11575 0.18474 0.23995 0.27851 0.29893 0.30106 0.28603 0.2562 0.21509 0.16774 0.12207 0.093055 0.098473 0.12906 0.16453 0.19514 0.21709 0.22909 0.23126 0.22476 0.21154 0.19423 0.17597 0.16013 0.14955 0.14555 0.14722 0.15215 0.15773 0.16209 0.16432 0.16442 0.16301 0.16111 0.15981 0.1599 0.16163 0.16457 0.16783 0.17033 0.171 0.16906 0.16403 0.15583 0.14478 0.13166 0.11779 0.1051 0.096115 0.093296 0.097571 0.10761 0.12088 0.135 0.14818 0.15919 0.16722 0.17177 0.17257 0.16954 0.16279
0.090395 0.12507 0.16232 0.20083 0.23982 0.27866 0.31669 0.35324 0.38756 0.41883 0.44613 0.46848 0.48483 0.49409 0.49513 0.48689 0.46837 0.43873 0.39737 0.34404 0.27893 0.20282 0.11728 0.027271 0.076536 0.17441 0.26898 0.35447 0.4251 0.47503 0.4988 0.49189 0.45132 0.37634 0.26915 0.1365 0.047392 0.19182 0.34654 0.481 0.57912 0.62751 0.61701 0.54447 0.41436 0.2411 0.082245 0.20702 0.38759 0.52491 0.59449 0.58422 0.49434 0.33849 0.14626 0.10161 0.27402 0.4034 0.45818 0.43188 0.33964 0.23119 0.21806 0.31256 0.39718 0.41677 0.35995 0.25133 0.19109 0.28855 0.42015 0.49606 0.48385 0.38095 0.21807 0.15003 0.3141 0.47537 0.55801 0.53851 0.42014 0.23601 0.137 0.30782 0.47861 0.56996 0.56082 0.45575 0.28572 0.1541 0.26539 0.4302 0.53631 0.55776 0.49431 0.36658 0.22621 0.20463 0.3236 0.44243 0.50946 0.51207 0.45509 0.35744 0.25648 0.22024 0.27914 0.36602 0.43314 0.46394 0.45587 0.4146 0.35234 0.28841 0.24973 0.25711 0.29993 0.35169 0.39433 0.41937 0.42423 0.41 0.38039 0.34107 0.29932 0.26358 0.2419 0.23822 0.24967 0.26906 0.28962 0.30701 0.31907 0.32513 0.32545 0.32074 0.31193 0.29993 0.28559 0.26961 0.25255 0.23491 0.21717 0.19986 0.18362 0.16926 0.15769 0.14988 0.14652 0.14785 0.15346 0.16248 0.17385 0.18655 0.19975 0.2128 0.22521 0.23664 0.24688 0.25578 0.26326
0.39703 0.39725 0.39591 0.39284 0.38785 0.38079 0.37151 0.35987 0.34581 0.3293 0.31043 0.28944 0.26678 0.24328 0.22027 0.19984 0.18493 0.17891 0.18412 0.20039 0.22512 0.25477 0.28591 0.31551 0.34087 0.35957 0.36943 0.36854 0.35547 0.32939 0.29047 0.2405 0.18459 0.13661 0.12775 0.17142 0.23788 0.30427 0.35863 0.39319 0.40273 0.38475 0.34048 0.27702 0.21293 0.1878 0.22988 0.30548 0.37601 0.42035 0.42736 0.39317 0.32115 0.22395 0.13567 0.14143 0.22284 0.29538 0.32988 0.31667 0.25638 0.15829 0.041597 0.090389 0.19448 0.26346 0.28443 0.25339 0.17557 0.065655 0.066183 0.18234 0.2712 0.31553 0.30709 0.24721 0.14757 0.048885 0.12785 0.23586 0.30992 0.33577 0.30944 0.23627 0.13086 0.045358 0.13398 0.23146 0.29477 0.31391 0.28748 0.22139 0.12741 0.026812 0.090126 0.17769 0.23823 0.26485 0.2563 0.21623 0.15208 0.073941 0.015365 0.086538 0.148 0.18969 0.20868 0.20501 0.18126 0.14216 0.09485 0.054171 0.058595 0.097268 0.13508 0.16261 0.17686 0.17721 0.1648 0.14244 0.11527 0.092379 0.087052 0.10354 0.13041 0.15685 0.1771 0.18839 0.18964 0.18105 0.16385 0.14035 0.11414 0.09107 0.079994 0.086915 0.10638 0.12949 0.15085 0.1678 0.17912 0.1844 0.18376 0.17771 0.16702 0.15259 0.13541 0.11649 0.096761 0.077082 0.058228 0.041004 0.026757 0.019147 0.022597 0.032457 0.044039 0.056136 0.068563 0.081337 0.094462
0.23555 0.22812 0.22036 0.21239 0.20441 0.19671 0.18967 0.18376 0.1796 0.17784 0.17913 0.18399 0.1927 0.20522 0.22125 0.24026 0.26156 0.28437 0.30786 0.33109 0.35307 0.37275 0.389 0.40066 0.40654 0.4055 0.39652 0.37883 0.35205 0.31644 0.27339 0.22636 0.18311 0.15901 0.17066 0.21386 0.27062 0.32706 0.37421 0.40569 0.41685 0.40485 0.369 0.31156 0.23936 0.16937 0.14273 0.18726 0.25941 0.32338 0.36283 0.36948 0.34021 0.27694 0.18709 0.08945 0.082133 0.17442 0.25734 0.30863 0.31929 0.2869 0.21577 0.11904 0.061751 0.15192 0.25266 0.32554 0.35762 0.34374 0.28637 0.1973 0.1115 0.13245 0.2296 0.31714 0.37021 0.37936 0.34356 0.26947 0.17346 0.10281 0.14838 0.23867 0.31143 0.34959 0.3476 0.30667 0.23361 0.14091 0.061912 0.10516 0.18868 0.25429 0.29114 0.29581 0.26927 0.216 0.14314 0.059508 0.027276 0.10527 0.16956 0.21443 0.23705 0.23715 0.21696 0.18102 0.1365 0.095593 0.080708 0.10179 0.1351 0.16403 0.18293 0.19062 0.18834 0.17894 0.16636 0.1548 0.14745 0.14516 0.14628 0.1481 0.14846 0.14659 0.14321 0.14018 0.13969 0.14317 0.15043 0.15975 0.16875 0.17519 0.17741 0.1744 0.16586 0.15209 0.13397 0.11299 0.091549 0.073543 0.0649 0.069728 0.08462 0.10346 0.12237 0.13935 0.15339 0.164 0.17098 0.17433 0.17415 0.17063 0.16398 0.15443 0.14223 0.12762 0.11085 0.092188 0.071932

0.20336 0.20245 0.20232 0.20332 0.20576 0.20999 0.21632 0.22499 0.23614 0.24982 0.26595 0.28436 0.30479 0.32688 0.3502 0.37424 0.39842 0.42209 0.44451 0.46487 0.48228 0.4958 0.50443 0.50714 0.5029 0.49074 0.46979 0.43937 0.39903 0.34872 0.28896 0.22113 0.14879 0.085106 0.084727 0.15189 0.23138 0.30719 0.3725 0.42211 0.45165 0.45763 0.43782 0.39159 0.32041 0.22847 0.12579 0.068717 0.15329 0.26034 0.35288 0.41893 0.45066 0.44359 0.39691 0.31393 0.20208 0.074167 0.072549 0.19711 0.30171 0.37237 0.40068 0.3831 0.32147 0.22284 0.098792 0.036282 0.16556 0.27408 0.34877 0.38084 0.3668 0.30887 0.21462 0.096017 0.032796 0.15495 0.25691 0.32681 0.35721 0.34571 0.29502 0.21253 0.10962 0.023178 0.11527 0.20538 0.27009 0.30303 0.30227 0.27 0.21224 0.13896 0.071171 0.077393 0.139 0.19439 0.23043 0.24357 0.2343 0.20632 0.16664 0.1269 0.10584 0.11673 0.14527 0.17265 0.18983 0.19392 0.18572 0.16901 0.15045 0.13878 0.1406 0.15441 0.17242 0.18711 0.19372 0.19028 0.17727 0.15773 0.13781 0.1268 0.13255 0.15339 0.18058 0.20602 0.22438 0.23252 0.22905 0.21397 0.18874 0.15649 0.12312 0.099898 0.10158 0.12749 0.16307 0.19796 0.22678 0.24663 0.25596 0.25421 0.24156 0.21888 0.18761 0.14976 0.10816 0.068037 0.046226 0.065878 0.10301 0.14054 0.17387 0.20113 0.22136 0.23411 0.23933 0.23728 0.2285
0.27186 0.2735 0.27456 0.27498 0.27476 0.27388 0.27235 0.27019 0.26747 0.26426 0.26071 0.257 0.2534 0.25024 0.24792 0.24691 0.24771 0.25081 0.25661 0.26535 0.27708 0.29161 0.3085 0.32713 0.34668 0.3662 0.38463 0.40083 0.41357 0.42162 0.42376 0.41887 0.40598 0.38442 0.35392 0.31493 0.26899 0.21968 0.17489 0.15039 0.16261 0.20566 0.26093 0.31521 0.36041 0.39095 0.40288 0.39375 0.3628 0.31128 0.24299 0.16615 0.10348 0.11145 0.17644 0.2443 0.29576 0.32252 0.3205 0.28901 0.23083 0.15299 0.074968 0.085624 0.16874 0.24748 0.30496 0.33351 0.32965 0.29397 0.23152 0.1542 0.096982 0.12928 0.20767 0.27983 0.32917 0.34851 0.33553 0.29211 0.22429 0.14407 0.085243 0.11741 0.19077 0.25534 0.29741 0.31165 0.29688 0.25527 0.19178 0.11375 0.035053 0.065351 0.13856 0.19793 0.23709 0.25324 0.24612 0.21787 0.17279 0.11754 0.065033 0.056775 0.098965 0.14337 0.17669 0.19542 0.19924 0.18998 0.1715 0.14954 0.13143 0.12383 0.12799 0.13866 0.14934 0.15608 0.15786 0.15606 0.15364 0.1539 0.15867 0.16719 0.17662 0.18353 0.18512 0.17983 0.16761 0.15013 0.13133 0.1178 0.11692 0.13071 0.15363 0.17848 0.19986 0.21433 0.21985 0.21551 0.20134 0.17829 0.14828 0.11462 0.08385 0.069742 0.083855 0.11435 0.14771 0.17782 0.20176 0.21796 0.22562 0.22452 0.2149 0.19739 0.17295 0.14279 0.10828 0.071027 0.033447
0.33662 0.34488 0.35256 0.35959 0.36591 0.37144 0.37612 0.37986 0.38256 0.38412 0.38444 0.38342 0.38092 0.37684 0.37107 0.36349 0.35402 0.34259 0.3292 0.31389 0.29682 0.27833 0.25897 0.23967 0.22185 0.20752 0.1992 0.19933 0.20923 0.22842 0.25497 0.28629 0.31976 0.35293 0.38349 0.4093 0.42831 0.43865 0.43868 0.42713 0.40323 0.36694 0.31923 0.26271 0.20301 0.15301 0.13801 0.17046 0.22642 0.28367 0.33066 0.36064 0.3694 0.35472 0.31642 0.25636 0.1784 0.088288 0.0089818 0.099815 0.18127 0.2443 0.28274 0.29255 0.27226 0.22342 0.15091 0.066628 0.063378 0.15557 0.24456 0.31518 0.35929 0.37195 0.35163 0.3005 0.2252 0.14067 0.096777 0.15414 0.24096 0.31618 0.36652 0.38571 0.37167 0.32604 0.25398 0.1648 0.080976 0.09278 0.17611 0.25392 0.3103 0.33911 0.33804 0.30792 0.25226 0.17679 0.088815 0.0036704 0.092266 0.16981 0.23016 0.26907 0.28445 0.27642 0.2473 0.20154 0.14614 0.094051 0.076665 0.10963 0.15542 0.19439 0.22048 0.23189 0.22919 0.21479 0.19272 0.16856 0.14907 0.14028 0.14363 0.15484 0.16793 0.17873 0.18548 0.18824 0.18825 0.1872 0.18653 0.18679 0.18752 0.18752 0.18544 0.18041 0.17241 0.16257 0.15318 0.14739 0.14799 0.15578 0.16898 0.18432 0.19843 0.20861 0.213 0.21056 0.20104 0.185 0.16387 0.1402 0.1182 0.10419 0.10433 0.11854 0.14065 0.16448 0.18597 0.20268 0.21317
0.32135 0.34969 0.37632 0.40071 0.42231 0.44052 0.45469 0.46417 0.46827 0.46632 0.45764 0.44161 0.4177 0.38546 0.34462 0.29516 0.23731 0.17177 0.10002 0.030505 0.068313 0.14929 0.23021 0.30618 0.37299 0.42637 0.46204 0.47601 0.46497 0.42674 0.36081 0.26907 0.15797 0.065967 0.14862 0.2818 0.40536 0.50273 0.5613 0.57157 0.52848 0.4331 0.29476 0.14285 0.14043 0.29582 0.43861 0.53046 0.55358 0.50161 0.38016 0.20676 0.012411 0.18229 0.33184 0.41472 0.41728 0.34327 0.22065 0.14258 0.22618 0.33026 0.3726 0.33321 0.22497 0.13204 0.22891 0.36872 0.44646 0.42878 0.31259 0.12753 0.13863 0.34209 0.48403 0.52077 0.43893 0.25461 0.038372 0.25249 0.45017 0.54673 0.51754 0.36884 0.13946 0.14486 0.37271 0.51826 0.544 0.44533 0.25092 0.088618 0.27861 0.45495 0.53051 0.4883 0.34478 0.16432 0.19543 0.36976 0.48434 0.49985 0.41744 0.27327 0.18048 0.27725 0.40643 0.47321 0.45721 0.37059 0.25951 0.22454 0.30523 0.39719 0.44139 0.42438 0.35804 0.27786 0.24423 0.28597 0.35147 0.39416 0.39751 0.36381 0.309 0.26114 0.251 0.28114 0.32397 0.35554 0.36525 0.35218 0.32227 0.28703 0.26187 0.2597 0.28061 0.31262 0.34264 0.3621 0.36708 0.35727 0.33515 0.30545 0.27455 0.24959 0.2364 0.23655 0.24657 0.26065 0.27379 0.28291 0.28674 0.28524 0.27917 0.26965 0.25787 0.24486 0.2314 0.21795 0.20473

0.22841 0.21776 0.2082 0.20051 0.19561 0.19439 0.19756 0.20541 0.21777 0.23405 0.25333 0.27459 0.29672 0.31861 0.33913 0.35717 0.37161 0.38137 0.38541 0.38281 0.37282 0.35496 0.3292 0.2962 0.25778 0.21784 0.18406 0.1689 0.18225 0.2194 0.26721 0.31457 0.35364 0.37869 0.38565 0.37228 0.33884 0.28947 0.23522 0.19964 0.21142 0.2657 0.33186 0.38642 0.41524 0.41062 0.37083 0.3013 0.21864 0.16396 0.18903 0.25815 0.31589 0.33735 0.3135 0.2459 0.14614 0.052461 0.11399 0.20292 0.25393 0.25371 0.20099 0.1059 0.031102 0.14338 0.24083 0.29364 0.28912 0.22735 0.12622 0.083852 0.19178 0.29521 0.34994 0.34112 0.27026 0.15961 0.10472 0.2059 0.31232 0.368 0.35689 0.28118 0.16227 0.089217 0.19092 0.2984 0.35419 0.34394 0.27016 0.1503 0.050183 0.15693 0.26426 0.32182 0.3184 0.25629 0.14907 0.018458 0.11132 0.2159 0.27793 0.28845 0.2485 0.16871 0.071311 0.06906 0.15688 0.2223 0.25047 0.23916 0.19441 0.13092 0.082898 0.10478 0.15706 0.19623 0.21087 0.20033 0.17043 0.13323 0.10866 0.11437 0.13953 0.16339 0.17557 0.17353 0.15952 0.13961 0.12318 0.11976 0.13082 0.14851 0.16419 0.17264 0.17181 0.16224 0.14679 0.13087 0.12207 0.12645 0.14306 0.16532 0.18667 0.20264 0.21063 0.2096 0.19974 0.18247 0.16049 0.13804 0.12125 0.11664 0.12618 0.14524 0.16743 0.18809 0.20447 0.21508 0.2193
0.31856 0.33285 0.34726 0.36159 0.3756 0.38904 0.40163 0.41303 0.42291 0.43088 0.43653 0.43945 0.43917 0.43526 0.42727 0.4148 0.39749 0.37511 0.34758 0.31509 0.27829 0.23857 0.19884 0.16487 0.14676 0.15428 0.1854 0.22921 0.27622 0.3199 0.35544 0.37889 0.38697 0.37722 0.34821 0.30009 0.2354 0.16194 0.10698 0.13153 0.21131 0.29584 0.36579 0.41042 0.42265 0.39901 0.3406 0.25521 0.16555 0.1404 0.21606 0.31158 0.38413 0.41606 0.39951 0.33474 0.23056 0.10973 0.091968 0.2032 0.29771 0.34682 0.34042 0.27866 0.17134 0.038818 0.10788 0.22931 0.3111 0.33817 0.30532 0.21799 0.092034 0.057215 0.19092 0.29398 0.34633 0.3385 0.27193 0.15872 0.024565 0.12602 0.24488 0.32089 0.34125 0.30344 0.21521 0.092924 0.042666 0.16636 0.25911 0.30621 0.30166 0.24861 0.1591 0.059303 0.086564 0.1779 0.24244 0.26776 0.25209 0.20184 0.13262 0.08326 0.11316 0.17092 0.21195 0.22502 0.20986 0.17374 0.1326 0.11359 0.13215 0.16494 0.18886 0.19474 0.18207 0.15695 0.13246 0.12617 0.14332 0.16956 0.18983 0.1961 0.18615 0.16258 0.13355 0.11478 0.12265 0.15219 0.18576 0.21124 0.22238 0.21679 0.19509 0.16106 0.12313 0.099091 0.11022 0.14755 0.18943 0.22412 0.24595 0.25225 0.2424 0.21751 0.18034 0.13578 0.093623 0.07701 0.10257 0.14587 0.18851 0.22352 0.24776 0.25974 0.25913 0.24643 0.22283 0.1901 0.15037
0.31772 0.31882 0.31937 0.31925 0.31836 0.31655 0.31369 0.30964 0.30425 0.29738 0.2889 0.27871 0.26677 0.25311 0.23792 0.22158 0.20483 0.18892 0.17574 0.16787 0.16801 0.17777 0.19679 0.22305 0.25387 0.28653 0.3185 0.34737 0.37085 0.38676 0.39313 0.38834 0.37135 0.34201 0.30168 0.25429 0.20888 0.18301 0.19564 0.24282 0.30419 0.3632 0.40899 0.43415 0.43398 0.40668 0.35396 0.28243 0.20748 0.16348 0.18695 0.24935 0.30788 0.34148 0.34063 0.30279 0.23141 0.13605 0.044939 0.10053 0.18956 0.25154 0.27459 0.2544 0.19379 0.10466 0.05358 0.14571 0.24171 0.30813 0.3324 0.31018 0.24616 0.15864 0.1102 0.1766 0.27072 0.34001 0.36687 0.34599 0.28202 0.19179 0.12299 0.16034 0.24733 0.31681 0.34751 0.33322 0.27724 0.19193 0.10765 0.11144 0.18943 0.25838 0.2951 0.2931 0.25374 0.18461 0.099848 0.049663 0.11238 0.18074 0.22542 0.23999 0.22393 0.18106 0.11845 0.045173 0.029164 0.095272 0.14596 0.17637 0.18455 0.17145 0.14074 0.098739 0.056986 0.047491 0.078392 0.11126 0.13371 0.14283 0.13903 0.12526 0.10688 0.091838 0.088116 0.096346 0.10915 0.11938 0.12348 0.12105 0.11428 0.10755 0.10595 0.11199 0.12341 0.13539 0.14354 0.1451 0.13909 0.12641 0.11015 0.096182 0.092397 0.1026 0.12199 0.14313 0.16056 0.171 0.17272 0.16521 0.1491 0.12612 0.099488 0.075409 0.065358 0.077152 0.10143 0.12744 0.14985
0.38466 0.38349 0.38163 0.37899 0.37546 0.37096 0.36535 0.35851 0.35031 0.34059 0.32921 0.316 0.3008 0.28346 0.26385 0.24187 0.21751 0.19092 0.16257 0.13366 0.10711 0.089676 0.091596 0.11529 0.1529 0.19749 0.24515 0.29327 0.33964 0.38207 0.41826 0.44584 0.46239 0.46563 0.45355 0.4247 0.37846 0.31552 0.23876 0.1567 0.10285 0.14344 0.23458 0.32886 0.41014 0.46893 0.49828 0.49361 0.45317 0.37852 0.27482 0.15105 0.031687 0.12116 0.23393 0.31848 0.36412 0.36504 0.32087 0.23758 0.13045 0.071958 0.16705 0.27255 0.34683 0.37546 0.35213 0.278 0.16151 0.018086 0.13583 0.27653 0.38546 0.44688 0.45142 0.39752 0.29212 0.15195 0.062448 0.19633 0.33185 0.42739 0.46864 0.45016 0.37496 0.25406 0.10753 0.076834 0.21779 0.33575 0.40961 0.43044 0.397 0.31518 0.19693 0.058403 0.08269 0.20839 0.30416 0.35965 0.37009 0.3366 0.26592 0.17024 0.074861 0.090784 0.17994 0.25428 0.29955 0.31163 0.29169 0.2456 0.18443 0.12889 0.11662 0.15475 0.20364 0.24098 0.25935 0.25781 0.23954 0.21119 0.18259 0.16521 0.16593 0.18058 0.19907 0.21375 0.22131 0.22189 0.21783 0.2124 0.20841 0.20695 0.20718 0.20718 0.20536 0.20144 0.19682 0.19414 0.19609 0.2037 0.2155 0.2282 0.23813 0.24232 0.23907 0.22824 0.21141 0.19218 0.1761 0.16958 0.17622 0.19387 0.21658 0.23827 0.25449 0.26239 0.26062 0.24908 0.22892
0.37907 0.38159 0.38372 0.38539 0.38656 0.38713 0.38703 0.38615 0.3844 0.38166 0.3778 0.37268 0.36615 0.35806 0.34825 0.33655 0.3228 0.30688 0.28867 0.26817 0.24545 0.22083 0.19498 0.16932 0.14652 0.13127 0.12951 0.14427 0.17287 0.21016 0.2517 0.29416 0.33474 0.37092 0.40025 0.42039 0.42913 0.42463 0.40557 0.37146 0.32312 0.26348 0.19987 0.15081 0.15061 0.20269 0.27318 0.33988 0.39112 0.41957 0.42066 0.39245 0.33588 0.25491 0.15682 0.057301 0.076041 0.16683 0.24008 0.28389 0.29243 0.26412 0.20172 0.11222 0.0094988 0.10489 0.20513 0.28273 0.32727 0.33238 0.2968 0.22527 0.13155 0.075665 0.15529 0.25748 0.33802 0.38276 0.38512 0.34491 0.2686 0.17205 0.10388 0.15422 0.2483 0.32563 0.36877 0.37114 0.3329 0.26015 0.16562 0.082738 0.11367 0.20081 0.27315 0.31506 0.32123 0.29185 0.23163 0.14905 0.057526 0.054484 0.13729 0.20498 0.24775 0.26186 0.24722 0.20708 0.14743 0.076892 0.024804 0.079254 0.13776 0.18029 0.20284 0.20452 0.18712 0.15493 0.11523 0.081314 0.075539 0.099259 0.12871 0.15103 0.16203 0.16138 0.1513 0.13615 0.12195 0.11477 0.11692 0.12504 0.13354 0.13835 0.138 0.13341 0.12753 0.12436 0.12691 0.13507 0.1457 0.15475 0.15895 0.15649 0.14715 0.13255 0.11656 0.10551 0.10606 0.11921 0.13934 0.15977 0.17566 0.18403 0.18336 0.17336 0.15495 0.13048 0.10444 0.085267 0.084322
0.04761 0.040345 0.039266 0.044673 0.05447 0.066514 0.079542 0.092882 0.10616 0.11913 0.13163 0.14356 0.15481 0.16532 0.17503 0.18391 0.19193 0.1991 0.20542 0.21094 0.21569 0.21976 0.22322 0.2262 0.2288 0.23118 0.23348 0.23585 0.23844 0.24138 0.24479 0.24875 0.25331 0.2585 0.26427 0.27058 0.27731 0.28434 0.29153 0.2987 0.3057 0.31235 0.31849 0.32397 0.32864 0.33238 0.33509 0.33669 0.33711 0.33632 0.33429 0.33105 0.32661 0.32103 0.31438 0.30674 0.29823 0.28896 0.27908 0.26871 0.25803 0.24718 0.23634 0.22566 0.21531 0.20544 0.1962 0.18772 0.18011 0.17345 0.16782 0.16325 0.15974 0.15727 0.15581 0.15528 0.15562 0.15675 0.1586 0.16111 0.16421 0.16785 0.17197 0.17653 0.18149 0.1868 0.19241 0.19829 0.20437 0.21062 0.21697 0.22336 0.22975 0.23607 0.24226 0.24827 0.25405 0.25955 0.26472 0.26951 0.2739 0.27784 0.28131 0.28429 0.28675 0.28868 0.29008 0.29093 0.29124 0.29101 0.29025 0.28897 0.28717 0.28488 0.28212 0.2789 0.27526 0.27121 0.26677 0.26199 0.25688 0.25148 0.24581 0.23991 0.23381 0.22752 0.2211 0.21456 0.20794 0.20126 0.19456 0.18787 0.18121 0.17461 0.16811 0.16173 0.1555 0.14945 0.1436 0.13798 0.13262 0.12754 0.12277 0.11834 0.11425 0.11053 0.1072 0.10426 0.10173 0.099591 0.097851 0.096496 0.09551 0.094873 0.094557 0.094536 0.094778 0.095252 0.095927 0.096771 0.097755
0.39872 0.40026 0.40056 0.39968 0.39767 0.39459 0.39054 0.38557 0.37977 0.37322 0.366 0.35821 0.34991 0.3412 0.33215 0.32285 0.31337 0.30379 0.29419 0.28464 0.2752 0.26595 0.25694 0.24824 0.23989 0.23194 0.22444 0.21741 0.21086 0.20482 0.19927 0.1942 0.18958 0.18537 0.18152 0.17798 0.1747 0.17162 0.16868 0.16585 0.16308 0.16036 0.15769 0.15507 0.15255 0.15016 0.14799 0.14612 0.14463 0.14362 0.14318 0.14338 0.14428 0.14589 0.14819 0.15112 0.15462 0.15856 0.16281 0.16723 0.17168 0.17603 0.18013 0.18388 0.18716 0.1899 0.19203 0.19351 0.19432 0.19445 0.19391 0.19274 0.191 0.18873 0.18602 0.18294 0.17956 0.17597 0.17222 0.16839 0.1645 0.16058 0.15663 0.15265 0.14859 0.14441 0.14005 0.13546 0.13058 0.12536 0.11976 0.11377 0.10742 0.10075 0.09388 0.08699 0.080354 0.074365 0.069549 0.06653 0.065905 0.068039 0.072919 0.080198 0.089372 0.099938 0.11146 0.1236 0.13607 0.14865 0.16116 0.17343 0.18535 0.19679 0.20766 0.21788 0.22737 0.23607 0.24394 0.25092 0.25701 0.26216 0.26637 0.26963 0.27195 0.27334 0.2738 0.27337 0.27207 0.26993 0.26699 0.26329 0.25888 0.2538 0.2481 0.24184 0.23507 0.22785 0.22024 0.21229 0.20407 0.19563 0.18705 0.17837 0.16968 0.16103 0.15249 0.14413 0.13603 0.12826 0.1209 0.11404 0.10775 0.10212 0.097212 0.093104 0.089838 0.087439 0.085899 0.085181 0.085218
0.088062 0.11692 0.14605 0.17445 0.2016 0.22714 0.25081 0.27243 0.29185 0.30897 0.32371 0.33605 0.346 0.35359 0.3589 0.36204 0.36314 0.36236 0.3599 0.35597 0.35081 0.34466 0.3378 0.33051 0.32307 0.31576 0.30886 0.30262 0.29726 0.29297 0.28988 0.28806 0.28754 0.28825 0.2901 0.29295 0.2966 0.30087 0.30553 0.31036 0.31517 0.31974 0.32389 0.32745 0.33025 0.33214 0.33301 0.33272 0.33117 0.32829 0.32398 0.31819 0.31087 0.30198 0.29151 0.27945 0.26582 0.25065 0.234 0.21592 0.19651 0.1759 0.15421 0.13164 0.1084 0.084856 0.061631 0.040412 0.027485 0.034279 0.053471 0.075718 0.098401 0.12066 0.14205 0.1623 0.18119 0.19856 0.21425 0.22816 0.24022 0.25038 0.25861 0.26493 0.26938 0.27202 0.27295 0.27227 0.27013 0.26667 0.26207 0.25649 0.25012 0.24312 0.23568 0.22794 0.22005 0.21214 0.20429 0.19658 0.18906 0.18173 0.17459 0.16762 0.16077 0.15402 0.1473 0.1406 0.13389 0.12719 0.12053 0.11399 0.10766 0.10172 0.096342 0.091766 0.088234 0.085977 0.085165 0.085871 0.088047 0.091537 0.096109 0.1015 0.10744 0.1137 0.12005 0.12632 0.13235 0.13802 0.14324 0.14791 0.15199 0.15543 0.1582 0.16028 0.16166 0.16237 0.1624 0.1618 0.16059 0.15882 0.15653 0.15378 0.15063 0.14714 0.14339 0.13944 0.13536 0.13123 0.12713 0.12312 0.11927 0.11565 0.11231 0.1093 0.10665 0.10438 0.1025 0.101 0.099856
0.30771 0.2864 0.26363 0.23975 0.21513 0.19013 0.1651 0.14038 0.11634 0.093347 0.071918 0.052928 0.038331 0.032149 0.036785 0.047935 0.061281 0.07508 0.088767 0.1022 0.11541 0.12848 0.14151 0.1546 0.16782 0.18122 0.19478 0.20848 0.22224 0.23597 0.24955 0.26284 0.27568 0.28793 0.29941 0.30997 0.31945 0.32768 0.33453 0.33985 0.34352 0.34543 0.34547 0.34356 0.33964 0.33365 0.32558 0.31542 0.3032 0.289 0.2729 0.25507 0.23574 0.21522 0.19397 0.17262 0.15215 0.13401 0.12025 0.11328 0.11488 0.12488 0.14136 0.16198 0.18478 0.20835 0.23169 0.25401 0.27474 0.29339 0.30957 0.32295 0.33326 0.34029 0.34389 0.34397 0.3405 0.33348 0.32299 0.30917 0.2922 0.2723 0.24978 0.22497 0.19826 0.17014 0.14119 0.11226 0.084826 0.062101 0.051285 0.058843 0.078797 0.10318 0.12841 0.15298 0.17616 0.1975 0.21671 0.23361 0.24806 0.25998 0.26934 0.27615 0.28045 0.28229 0.28177 0.27899 0.27408 0.26718 0.25843 0.248 0.23603 0.2227 0.20817 0.1926 0.17614 0.15896 0.14121 0.12304 0.10461 0.086056 0.067535 0.049218 0.031358 0.014796 0.0093608 0.023092 0.038561 0.053573 0.067796 0.081086 0.093344 0.1045 0.11448 0.12325 0.13076 0.13701 0.14197 0.14565 0.14808 0.14927 0.14929 0.1482 0.14606 0.14299 0.1391 0.13453 0.12943 0.124 0.11846 0.11304 0.10802 0.10369 0.10034 0.098232 0.097554 0.098392 0.10071 0.10436 0.10913
0.43479 0.44418 0.45263 0.46002 0.46621 0.47107 0.47445 0.47622 0.47621 0.4743 0.47034 0.46418 0.45569 0.44475 0.43126 0.41512 0.39625 0.37463 0.35022 0.32305 0.29318 0.26071 0.2258 0.18865 0.14957 0.10899 0.067764 0.029917 0.032227 0.071533 0.11422 0.15669 0.1979 0.23715 0.2738 0.30729 0.33706 0.36264 0.38361 0.39962 0.41039 0.41576 0.41565 0.41009 0.39919 0.38318 0.36235 0.33709 0.30785 0.2751 0.23937 0.20119 0.1611 0.11961 0.077227 0.034452 0.0089179 0.051027 0.092707 0.13333 0.17257 0.21015 0.24577 0.2792 0.31017 0.33845 0.36383 0.38611 0.40513 0.42077 0.43292 0.44156 0.44668 0.44835 0.44668 0.44182 0.43398 0.42339 0.41034 0.39512 0.37806 0.35947 0.3397 0.31907 0.2979 0.27649 0.2551 0.23401 0.21341 0.19351 0.17446 0.15639 0.13936 0.12345 0.10868 0.095028 0.082468 0.070944 0.060386 0.050716 0.041869 0.033811 0.026591 0.02046 0.016103 0.014733 0.01687 0.021402 0.027125 0.033423 0.040022 0.046786 0.053638 0.060522 0.067397 0.074225 0.080975 0.087616 0.09412 0.10046 0.10662 0.11257 0.11829 0.12378 0.12902 0.13399 0.13869 0.14311 0.14726 0.15111 0.15469 0.15798 0.16099 0.16372 0.16617 0.16836 0.17029 0.17196 0.17338 0.17457 0.17552 0.17625 0.17677 0.17709 0.17721 0.17714 0.1769 0.17648 0.17591 0.1752 0.17433 0.17334 0.17222 0.17099 0.16965 0.1682 0.16666 0.16504 0.16333 0.16155 0.15971
0.19065 0.19389 0.19745 0.20136 0.20564 0.21029 0.21531 0.2207 0.22643 0.23248 0.2388 0.24535 0.25206 0.25887 0.26568 0.27242 0.27897 0.28526 0.29116 0.29657 0.30138 0.30549 0.3088 0.31122 0.31266 0.31306 0.31237 0.31054 0.30758 0.30348 0.29829 0.29207 0.28491 0.27693 0.26825 0.25904 0.24946 0.23972 0.22999 0.22047 0.21135 0.20281 0.19503 0.1882 0.18249 0.17811 0.17524 0.17408 0.17481 0.17755 0.18234 0.18908 0.19759 0.20755 0.21855 0.2301 0.24169 0.25277 0.26282 0.27132 0.27781 0.2819 0.28325 0.28162 0.27686 0.26895 0.25795 0.24405 0.22756 0.20896 0.18883 0.16799 0.14751 0.12878 0.11362 0.10408 0.10161 0.10606 0.11564 0.12807 0.14142 0.15435 0.16602 0.17589 0.18369 0.18932 0.19284 0.19441 0.19428 0.19279 0.19033 0.18734 0.18425 0.18147 0.17935 0.17814 0.17798 0.17887 0.18067 0.18316 0.18607 0.18907 0.19186 0.19417 0.19576 0.19643 0.19605 0.19449 0.19172 0.18771 0.18247 0.17605 0.16851 0.15993 0.15041 0.14008 0.12904 0.11743 0.10538 0.093014 0.080476 0.0679 0.055436 0.043257 0.031626 0.021113 0.013595 0.0137 0.020482 0.029017 0.037619 0.045812 0.053416 0.060347 0.066559 0.072026 0.076738 0.080692 0.083896 0.08636 0.088102 0.089144 0.08951 0.08923 0.088333 0.086853 0.084824 0.082281 0.07926 0.075798 0.071931 0.067697 0.063131 0.058269 0.053146 0.047795 0.04225 0.036542 0.030702 0.024758 0.018738
0.27761 0.28511 0.29218 0.29879 0.30487 0.31041 0.31534 0.31964 0.32325 0.32614 0.32826 0.32957 0.33005 0.32964 0.32833 0.32608 0.32289 0.31873 0.31361 0.30753 0.30052 0.29261 0.28387 0.27438 0.26424 0.25361 0.24267 0.23167 0.22092 0.21078 0.20171 0.19421 0.18882 0.18605 0.1863 0.18976 0.19642 0.20604 0.21821 0.23242 0.24817 0.26491 0.28215 0.29944 0.31633 0.33241 0.34729 0.36059 0.37196 0.38107 0.38758 0.39121 0.3917 0.3888 0.38234 0.37218 0.35823 0.34049 0.31901 0.29393 0.26545 0.23387 0.19959 0.16308 0.12499 0.086232 0.049004 0.026219 0.04748 0.082766 0.11843 0.15218 0.18307 0.21043 0.23374 0.2526 0.26674 0.27595 0.28016 0.27942 0.27384 0.26367 0.24924 0.23098 0.2094 0.18509 0.15875 0.13125 0.10377 0.078329 0.059145 0.053715 0.064803 0.085066 0.10821 0.13147 0.1536 0.17401 0.19239 0.20856 0.22248 0.23417 0.2437 0.2512 0.25682 0.26071 0.26304 0.26399 0.2637 0.2623 0.25992 0.25663 0.25249 0.24755 0.24181 0.23528 0.22795 0.21981 0.21083 0.20102 0.19036 0.17888 0.16658 0.15352 0.13974 0.1253 0.11029 0.094798 0.078924 0.062783 0.046507 0.030286 0.014639 0.0070109 0.020061 0.035234 0.050215 0.064717 0.078609 0.091796 0.10421 0.11578 0.12646 0.13622 0.14502 0.15284 0.15968 0.16554 0.17042 0.17435 0.17733 0.17941 0.18062 0.181 0.1806 0.17948 0.17767 0.17526 0.17228 0.16882 0.16493
0.31721 0.30773 0.29795 0.28796 0.2778 0.26755 0.25728 0.24703 0.23687 0.22686 0.21706 0.20752 0.19829 0.18943 0.18099 0.17304 0.16564 0.15887 0.15282 0.1476 0.14333 0.14011 0.1381 0.1374 0.13813 0.14034 0.14407 0.14929 0.15594 0.16392 0.17309 0.18331 0.19439 0.20616 0.21841 0.23096 0.24358 0.25606 0.26815 0.27963 0.29023 0.29971 0.30778 0.31419 0.31865 0.32092 0.32073 0.31785 0.31206 0.30318 0.29107 0.27563 0.25682 0.23466 0.20925 0.18074 0.14939 0.11552 0.079578 0.042225 0.008679 0.037765 0.076523 0.11476 0.1515 0.18598 0.21746 0.24526 0.26873 0.28732 0.30054 0.30803 0.30953 0.30491 0.29418 0.27748 0.25509 0.22741 0.19498 0.15844 0.11854 0.076158 0.032681 0.017301 0.060222 0.10424 0.14675 0.18683 0.22371 0.25678 0.2855 0.30946 0.32835 0.34199 0.35032 0.35338 0.35131 0.34437 0.33289 0.31726 0.29797 0.27552 0.25049 0.2235 0.19519 0.16631 0.13778 0.11087 0.087649 0.071671 0.067408 0.075585 0.091628 0.11093 0.13091 0.15027 0.16835 0.18477 0.19931 0.21186 0.22236 0.23078 0.23713 0.24143 0.24374 0.2441 0.2426 0.23931 0.23433 0.22777 0.21974 0.21037 0.19982 0.18823 0.17578 0.16268 0.14914 0.13542 0.12182 0.10873 0.096602 0.086032 0.077719 0.072379 0.070489 0.072018 0.076389 0.08275 0.090272 0.098294 0.10634 0.11406 0.12124 0.12772 0.13339 0.13821 0.14215 0.14522 0.14743 0.14885 0.14952
0.17218 0.18314 0.19342 0.20303 0.21194 0.22019 0.2278 0.23479 0.24124 0.24717 0.25264 0.25772 0.26245 0.26688 0.27107 0.27506 0.27889 0.28258 0.28615 0.28961 0.29296 0.2962 0.29929 0.30222 0.30492 0.30736 0.30947 0.31118 0.31242 0.3131 0.31313 0.31242 0.31089 0.30843 0.30496 0.3004 0.29466 0.2877 0.27948 0.26997 0.25922 0.2473 0.23435 0.22062 0.20647 0.19243 0.17922 0.16782 0.15941 0.1552 0.15611 0.16244 0.17371 0.1889 0.20678 0.22612 0.2458 0.26486 0.28244 0.29777 0.31021 0.31916 0.32415 0.32476 0.32069 0.31174 0.29781 0.27895 0.2553 0.22712 0.19482 0.1589 0.11997 0.078749 0.036052 0.0081281 0.050882 0.093015 0.13321 0.17059 0.20436 0.23381 0.25831 0.27736 0.29059 0.29777 0.2988 0.29374 0.2828 0.26633 0.24479 0.2188 0.18909 0.15654 0.12226 0.087942 0.057375 0.042476 0.056638 0.084942 0.11555 0.14495 0.17177 0.19527 0.215 0.23068 0.24216 0.2494 0.25245 0.25147 0.24665 0.23829 0.2267 0.21225 0.19533 0.17634 0.15568 0.13378 0.11103 0.087828 0.064585 0.041805 0.020722 0.012235 0.02826 0.047262 0.065502 0.082416 0.097775 0.11144 0.12332 0.13335 0.14149 0.14772 0.15206 0.15453 0.15518 0.15408 0.15134 0.14707 0.14142 0.13458 0.12676 0.11824 0.10934 0.10046 0.092097 0.084839 0.079348 0.076237 0.07589 0.078288 0.083019 0.089446 0.096906 0.10482 0.11271 0.12023 0.1271 0.1331 0.13809
0.086079 0.11975 0.15559 0.19228 0.22906 0.26531 0.30047 0.33396 0.36518 0.39352 0.41835 0.43902 0.4549 0.46538 0.46985 0.4678 0.45878 0.44243 0.41856 0.38712 0.34826 0.30244 0.25046 0.19379 0.1356 0.085759 0.077561 0.12286 0.18517 0.24928 0.30997 0.36408 0.40912 0.4429 0.46359 0.46971 0.46022 0.4346 0.39294 0.33596 0.26508 0.18249 0.091801 0.027635 0.11473 0.21338 0.30754 0.39262 0.46476 0.52065 0.55764 0.57389 0.56847 0.54144 0.49384 0.42773 0.34603 0.25253 0.15204 0.055236 0.072599 0.16663 0.25564 0.33278 0.39485 0.43984 0.4667 0.47528 0.46633 0.44134 0.40253 0.35274 0.29556 0.23567 0.18021 0.14179 0.13698 0.16541 0.20908 0.25488 0.29664 0.33142 0.35776 0.37496 0.38287 0.38173 0.37206 0.35467 0.33061 0.30115 0.26782 0.2325 0.1976 0.16647 0.14369 0.13424 0.14009 0.15789 0.18216 0.20854 0.23433 0.25799 0.27862 0.29577 0.30924 0.31903 0.32525 0.32814 0.32798 0.3251 0.31984 0.31258 0.30366 0.29342 0.28218 0.27024 0.25784 0.24521 0.23254 0.21999 0.20769 0.19576 0.18427 0.17332 0.16297 0.15328 0.14432 0.13616 0.12889 0.12259 0.11734 0.11321 0.11027 0.10854 0.10801 0.10862 0.1103 0.1129 0.1163 0.12036 0.12492 0.12986 0.13507 0.14043 0.14587 0.15131 0.15668 0.16193 0.16703 0.17193 0.17661 0.18105 0.18522 0.18913 0.19275 0.19608 0.19913 0.20188 0.20435 0.20654 0.20844
0.15499 0.14394 0.13299 0.12261 0.11349 0.10657 0.10294 0.1036 0.10907 0.11915 0.13318 0.15025 0.16954 0.19031 0.21194 0.23387 0.25559 0.27662 0.29647 0.31467 0.33074 0.34419 0.35457 0.36144 0.36438 0.36304 0.3571 0.34638 0.33078 0.31035 0.28535 0.25632 0.22421 0.1907 0.15879 0.1339 0.12408 0.13473 0.16217 0.1986 0.23805 0.27677 0.31225 0.34263 0.36648 0.38266 0.39033 0.38896 0.37831 0.35845 0.32982 0.29318 0.24972 0.20109 0.14981 0.10078 0.068045 0.077808 0.11708 0.1614 0.20227 0.23625 0.26135 0.27626 0.28021 0.27292 0.25456 0.22579 0.18772 0.14199 0.090988 0.040883 0.040342 0.09179 0.14588 0.19613 0.23994 0.27549 0.30141 0.31679 0.32117 0.31455 0.29741 0.27063 0.23554 0.19388 0.14806 0.10213 0.066675 0.067388 0.10261 0.14679 0.19033 0.23002 0.26433 0.29243 0.31393 0.32875 0.33706 0.33925 0.33588 0.32761 0.31517 0.29934 0.2809 0.26058 0.23907 0.21699 0.19492 0.17339 0.15291 0.13407 0.11758 0.10436 0.095511 0.091963 0.093977 0.10087 0.11137 0.12418 0.13823 0.15274 0.16713 0.18096 0.1939 0.20567 0.21607 0.22494 0.23217 0.23768 0.24142 0.2434 0.24364 0.24218 0.23912 0.23455 0.22858 0.22136 0.21303 0.20374 0.19368 0.183 0.17189 0.16052 0.14909 0.13777 0.12678 0.11629 0.10653 0.097707 0.090019 0.083658 0.078764 0.075396 0.073512 0.07296 0.073503 0.074863 0.07676 0.078948 0.081218
0.29504 0.28147 0.26679 0.251 0.23412 0.21621 0.19736 0.17773 0.15758 0.13737 0.1179 0.1006 0.087935 0.083251 0.088854 0.10385 0.12542 0.15105 0.17912 0.20859 0.23873 0.26898 0.29886 0.32792 0.35571 0.38177 0.40565 0.42688 0.445 0.45952 0.46998 0.47594 0.47697 0.47271 0.46283 0.44708 0.42532 0.39749 0.36366 0.32404 0.27898 0.22901 0.1748 0.11719 0.057279 0.0077312 0.066212 0.12623 0.18364 0.23698 0.28481 0.32583 0.35884 0.38283 0.39701 0.4009 0.39431 0.37743 0.35089 0.31577 0.27378 0.22752 0.1813 0.14295 0.12559 0.1384 0.17251 0.21389 0.25404 0.28832 0.31394 0.32909 0.3327 0.32425 0.30379 0.27192 0.22981 0.17937 0.12403 0.073591 0.066386 0.11553 0.17863 0.24178 0.30043 0.35188 0.39415 0.42573 0.44557 0.45307 0.44803 0.43071 0.40175 0.36216 0.31325 0.25659 0.19399 0.12745 0.059715 0.022087 0.082831 0.14693 0.20691 0.26107 0.30825 0.3476 0.37856 0.40084 0.41438 0.41936 0.41618 0.40538 0.38767 0.36387 0.33486 0.30159 0.26501 0.22606 0.18566 0.1447 0.10406 0.064813 0.029835 0.023637 0.052426 0.08326 0.11207 0.13819 0.1614 0.18165 0.19895 0.21339 0.22508 0.23417 0.24081 0.24518 0.24745 0.24781 0.24643 0.24348 0.23912 0.23351 0.22679 0.21911 0.21062 0.20146 0.19176 0.18167 0.17135 0.16094 0.1506 0.14052 0.13088 0.12188 0.11373 0.10663 0.10077 0.096324 0.093365 0.091899 0.091834
0.32656 0.3278 0.32889 0.32982 0.33053 0.331 0.33117 0.33101 0.33047 0.32949 0.32801 0.32599 0.32334 0.32001 0.31592 0.31099 0.30514 0.29829 0.29035 0.28123 0.27085 0.2591 0.24591 0.23119 0.21487 0.1969 0.17725 0.15594 0.13303 0.10874 0.083616 0.059177 0.04081 0.042175 0.064073 0.094084 0.12705 0.16122 0.19566 0.22966 0.26254 0.29364 0.32227 0.34775 0.36938 0.38647 0.39841 0.40461 0.40457 0.39792 0.38441 0.36396 0.33666 0.30281 0.26292 0.21779 0.16854 0.11694 0.067289 0.041623 0.073697 0.1228 0.17166 0.21641 0.25501 0.28597 0.30815 0.32068 0.32305 0.31509 0.29699 0.26937 0.23326 0.1902 0.14251 0.094632 0.060254 0.070725 0.11305 0.16047 0.2048 0.24275 0.2723 0.29212 0.30133 0.29953 0.28677 0.26354 0.23074 0.18967 0.14209 0.090533 0.042027 0.043388 0.092827 0.14539 0.19454 0.23793 0.27399 0.30158 0.31994 0.32865 0.32765 0.31721 0.29791 0.27057 0.23626 0.19622 0.15181 0.10445 0.055584 0.0066291 0.041078 0.086312 0.128 0.16522 0.19726 0.22357 0.24383 0.25788 0.26575 0.26763 0.26384 0.25483 0.24114 0.22338 0.20221 0.1783 0.15233 0.12496 0.096819 0.068495 0.040541 0.013683 0.013563 0.037747 0.060469 0.081268 0.099973 0.11648 0.13074 0.14273 0.15246 0.15998 0.16535 0.16862 0.16989 0.16923 0.16676 0.16255 0.15674 0.14944 0.14078 0.13093 0.12004 0.10834 0.096083 0.083633 0.071497 0.060464 0.051777
0.16019 0.15813 0.15646 0.15508 0.15389 0.15279 0.15169 0.1505 0.14917 0.14765 0.14592 0.14399 0.1419 0.13972 0.13758 0.13565 0.13415 0.13335 0.13354 0.13504 0.13813 0.14305 0.14991 0.15875 0.16948 0.18193 0.19588 0.21104 0.2271 0.24372 0.26056 0.27724 0.29339 0.30861 0.3225 0.33464 0.34464 0.35208 0.35657 0.35774 0.35525 0.34884 0.33827 0.32341 0.30424 0.28086 0.25355 0.22283 0.18961 0.15547 0.12347 0.099737 0.093861 0.10972 0.13948 0.17456 0.21002 0.24301 0.27161 0.29438 0.31015 0.31805 0.31745 0.30799 0.28959 0.26249 0.22723 0.18467 0.13596 0.082604 0.027223 0.034585 0.091195 0.14608 0.19665 0.24099 0.27742 0.30454 0.32123 0.32678 0.32087 0.30361 0.2756 0.23791 0.19219 0.141 0.089674 0.057621 0.081477 0.1334 0.18838 0.23979 0.28461 0.32089 0.34724 0.36277 0.36703 0.36 0.34211 0.31419 0.27744 0.23343 0.18419 0.13253 0.083989 0.056828 0.077862 0.12133 0.1665 0.20777 0.24289 0.27066 0.29036 0.30167 0.30462 0.29946 0.28675 0.26721 0.24174 0.21137 0.1772 0.14038 0.1021 0.063576 0.026684 0.016604 0.048162 0.079068 0.1067 0.13043 0.14996 0.16514 0.17595 0.18251 0.18502 0.18379 0.17917 0.17159 0.16151 0.1494 0.13578 0.12115 0.10606 0.091068 0.076835 0.064153 0.054033 0.047633 0.045712 0.047853 0.052635 0.058579 0.064652 0.070245 0.075024 0.078828 0.081606 0.083385 0.084251 0.084346 0.083856
0.45712 0.45548 0.44885 0.43689 0.41931 0.3959 0.36655 0.33127 0.29021 0.24369 0.19231 0.13712 0.080721 0.038807 0.068345 0.12746 0.18884 0.24788 0.3021 0.34933 0.38751 0.41472 0.42922 0.42959 0.41478 0.38428 0.33823 0.27759 0.20455 0.12422 0.062149 0.10616 0.19688 0.28931 0.3737 0.44396 0.49503 0.5227 0.52385 0.49672 0.44115 0.35875 0.25302 0.12942 0.016034 0.14605 0.27873 0.39713 0.49261 0.55787 0.5875 0.57848 0.53058 0.44654 0.332 0.19533 0.049857 0.10866 0.2476 0.36638 0.45512 0.5072 0.51925 0.49159 0.42834 0.33787 0.23482 0.152 0.15749 0.23557 0.31834 0.38044 0.41293 0.41338 0.38406 0.33187 0.26961 0.21936 0.21009 0.24699 0.30322 0.35479 0.38896 0.39992 0.38621 0.34983 0.29606 0.23464 0.18365 0.17155 0.20803 0.26791 0.32871 0.37912 0.41354 0.42935 0.42592 0.40413 0.36616 0.31533 0.25633 0.19622 0.14778 0.13276 0.16002 0.20895 0.26151 0.30945 0.34903 0.37847 0.39704 0.40474 0.40209 0.39 0.36966 0.34248 0.31002 0.27396 0.23609 0.19846 0.16357 0.13479 0.11651 0.11239 0.12163 0.13928 0.16046 0.18209 0.20251 0.22087 0.23675 0.24997 0.26052 0.26847 0.27394 0.27707 0.27803 0.27702 0.2742 0.26976 0.26388 0.25674 0.24851 0.23936 0.22946 0.21898 0.20808 0.19695 0.18575 0.17466 0.16388 0.15359 0.14401 0.13535 0.12781 0.12159 0.11686 0.11371 0.11216 0.11217 0.11357
0.3625 0.35953 0.35444 0.34707 0.33728 0.32495 0.30997 0.29232 0.27201 0.24916 0.22404 0.19713 0.16933 0.14231 0.11916 0.10519 0.1062 0.12292 0.1503 0.18299 0.21735 0.25099 0.28211 0.3092 0.33095 0.34616 0.3538 0.35301 0.34315 0.32387 0.29519 0.25758 0.21208 0.16081 0.10855 0.07119 0.084445 0.13459 0.19158 0.24529 0.29103 0.32554 0.34636 0.35176 0.34083 0.3136 0.27122 0.21627 0.15383 0.096893 0.085915 0.1357 0.20061 0.26074 0.30846 0.33937 0.35078 0.34157 0.31212 0.26447 0.20243 0.13276 0.074149 0.084933 0.14734 0.21106 0.26298 0.29773 0.31248 0.30625 0.27973 0.23519 0.17657 0.11039 0.05612 0.078191 0.14117 0.20166 0.25053 0.28372 0.29908 0.29589 0.27477 0.2376 0.18752 0.12953 0.074864 0.064453 0.11243 0.17039 0.22271 0.26423 0.29217 0.30506 0.30243 0.28476 0.25339 0.21042 0.15873 0.10238 0.051338 0.052084 0.10115 0.1529 0.19863 0.23543 0.26175 0.27683 0.28054 0.27331 0.25607 0.2301 0.19699 0.15851 0.11649 0.07278 0.029178 0.013554 0.052445 0.087579 0.1179 0.14285 0.16214 0.17575 0.18386 0.18682 0.18514 0.1794 0.17029 0.15847 0.14463 0.12942 0.11346 0.097292 0.081444 0.06642 0.052789 0.041339 0.033291 0.030099 0.031982 0.03721 0.043866 0.050817 0.057508 0.063664 0.069136 0.073841 0.077725 0.080758 0.082927 0.084241 0.084728 0.084442 0.083468 0.081921 0.079955 0.077762 0.075572 0.07365 0.072278
0.29017 0.28648 0.28161 0.27545 0.26793 0.25897 0.24851 0.23653 0.22302 0.20806 0.19181 0.17455 0.1568 0.13939 0.12375 0.112 0.10684 0.11038 0.12265 0.14172 0.16519 0.19101 0.21758 0.24363 0.26806 0.28991 0.30826 0.32228 0.33122 0.33443 0.3314 0.32181 0.30562 0.28312 0.25509 0.22308 0.18997 0.16089 0.14416 0.14803 0.1723 0.20894 0.2499 0.28962 0.32433 0.35129 0.36852 0.3747 0.36913 0.35186 0.32371 0.2865 0.24326 0.19901 0.16213 0.14476 0.15432 0.18302 0.21754 0.24871 0.27133 0.28249 0.28082 0.26608 0.23905 0.20142 0.15579 0.10613 0.061119 0.050833 0.085344 0.12673 0.1623 0.18806 0.20205 0.20338 0.19204 0.1689 0.13575 0.095898 0.057719 0.051365 0.088323 0.13488 0.17881 0.21555 0.2423 0.25719 0.25916 0.24801 0.22444 0.19024 0.14875 0.10678 0.081303 0.095587 0.13729 0.18468 0.22826 0.2635 0.28777 0.29952 0.29814 0.28382 0.25754 0.22105 0.17695 0.12918 0.085741 0.067758 0.092051 0.13384 0.17591 0.21246 0.24093 0.26002 0.2692 0.26853 0.25853 0.24017 0.21473 0.18376 0.14909 0.11289 0.078328 0.052205 0.048712 0.067575 0.092487 0.11612 0.13614 0.15171 0.16259 0.16887 0.17084 0.16898 0.16385 0.15604 0.14619 0.13489 0.12268 0.11002 0.097258 0.084648 0.07234 0.060409 0.048897 0.037903 0.027784 0.019789 0.017219 0.022118 0.031113 0.041485 0.052173 0.062678 0.072677 0.081918 0.090189 0.097311 0.10314
0.28337 0.29029 0.29714 0.30385 0.3103 0.31639 0.32199 0.32694 0.3311 0.33428 0.33631 0.33696 0.33604 0.33331 0.32854 0.3215 0.31195 0.29967 0.28445 0.2661 0.24447 0.21945 0.19099 0.15911 0.12391 0.085635 0.044807 0.0096163 0.046823 0.093411 0.14087 0.18806 0.2339 0.27727 0.31697 0.35177 0.38041 0.40169 0.41452 0.41792 0.41115 0.39376 0.36562 0.32704 0.2789 0.22283 0.16203 0.10481 0.080049 0.11738 0.18087 0.24716 0.30852 0.36076 0.40087 0.42654 0.43614 0.42879 0.40439 0.36368 0.30823 0.24042 0.16346 0.08186 0.024771 0.093023 0.16819 0.23399 0.28637 0.32247 0.34041 0.33933 0.31944 0.2821 0.22981 0.16646 0.099139 0.055119 0.093043 0.15862 0.22031 0.27059 0.30559 0.32292 0.32146 0.30125 0.26355 0.2108 0.14694 0.07991 0.051245 0.10764 0.17814 0.24302 0.29659 0.33543 0.35728 0.36099 0.34645 0.31461 0.26738 0.20764 0.13947 0.07119 0.050933 0.11089 0.17918 0.24106 0.2922 0.33004 0.35303 0.36048 0.3525 0.32997 0.29448 0.24828 0.19433 0.13687 0.084611 0.065343 0.099133 0.14929 0.1979 0.23977 0.27262 0.29528 0.30725 0.30859 0.29982 0.28186 0.256 0.22385 0.18739 0.14915 0.11288 0.085474 0.077826 0.092761 0.11898 0.14718 0.17314 0.19494 0.21165 0.22287 0.22852 0.22876 0.22395 0.21457 0.20124 0.18467 0.1657 0.14527 0.12456 0.10508 0.08894 0.078872 0.077164 0.083609 0.095549 0.11007 0.12514
0.11384 0.11641 0.11979 0.12408 0.12936 0.1357 0.14317 0.15179 0.16155 0.17243 0.18437 0.19729 0.21109 0.22564 0.24077 0.2563 0.27203 0.28772 0.3031 0.31788 0.33173 0.34431 0.35523 0.36412 0.37054 0.37409 0.37435 0.3709 0.36338 0.35143 0.3348 0.31327 0.28677 0.25535 0.21926 0.17909 0.13598 0.092911 0.060458 0.066642 0.10702 0.15689 0.20791 0.2568 0.30138 0.33985 0.37059 0.39216 0.40337 0.40333 0.39147 0.36768 0.3323 0.2862 0.23085 0.16859 0.1038 0.05366 0.0765 0.13827 0.20103 0.25701 0.30253 0.33501 0.35257 0.35407 0.33914 0.30821 0.26253 0.20415 0.13589 0.061867 0.026424 0.098892 0.17129 0.2356 0.28813 0.32599 0.34707 0.35015 0.33498 0.30227 0.25368 0.19182 0.12022 0.045179 0.047262 0.12286 0.1951 0.25788 0.30764 0.34177 0.35855 0.35723 0.33803 0.30209 0.25143 0.18881 0.11757 0.041415 0.035816 0.11016 0.17807 0.23634 0.28236 0.3142 0.33071 0.33157 0.31723 0.28891 0.24855 0.19872 0.14281 0.086301 0.048045 0.071704 0.12129 0.16946 0.21046 0.24196 0.26281 0.27259 0.27149 0.2603 0.24031 0.21333 0.18173 0.14868 0.11878 0.098893 0.095954 0.10903 0.12994 0.15175 0.17067 0.18483 0.19343 0.19631 0.1938 0.18659 0.17571 0.16248 0.1485 0.13554 0.12542 0.11955 0.11841 0.12126 0.12656 0.13259 0.13791 0.14149 0.14272 0.1413 0.13722 0.13071 0.12222 0.11241 0.10218 0.092716 0.085417
0.19081 0.14611 0.09869 0.050359 0.022883 0.065002 0.1175 0.17028 0.2214 0.2694 0.31285 0.35031 0.38031 0.40147 0.41246 0.41216 0.39967 0.37446 0.33638 0.28588 0.22413 0.15361 0.081754 0.058751 0.12677 0.21019 0.29068 0.3618 0.4186 0.45672 0.47253 0.46335 0.42775 0.36585 0.27947 0.17235 0.05084 0.082883 0.21318 0.33468 0.43763 0.51327 0.55428 0.55559 0.51505 0.43395 0.3173 0.1741 0.032029 0.15432 0.30313 0.42647 0.51131 0.54861 0.53395 0.46828 0.35817 0.21601 0.069119 0.12709 0.2679 0.37973 0.44712 0.46307 0.42789 0.35 0.24883 0.16924 0.18673 0.26913 0.34356 0.38221 0.37715 0.33254 0.26583 0.21502 0.22772 0.29124 0.35593 0.39185 0.38645 0.33909 0.26119 0.18568 0.18277 0.26158 0.35292 0.4191 0.44408 0.42232 0.35642 0.25741 0.15292 0.13331 0.22897 0.33641 0.41856 0.46232 0.46267 0.42043 0.34155 0.23737 0.13184 0.11239 0.20596 0.30887 0.39156 0.44441 0.4635 0.44862 0.40274 0.33164 0.2443 0.15687 0.11346 0.16065 0.24157 0.31793 0.37811 0.41749 0.4344 0.42917 0.40377 0.36142 0.30655 0.24491 0.18472 0.14002 0.13105 0.15932 0.20309 0.24705 0.28467 0.31326 0.33192 0.34068 0.34019 0.33147 0.31578 0.29451 0.26908 0.24092 0.21148 0.18224 0.15489 0.13149 0.11455 0.10659 0.10849 0.11851 0.13357 0.15099 0.16899 0.18647 0.20273 0.21736 0.23008 0.24072 0.24919 0.25543 0.25947
0.15954 0.17399 0.19127 0.2103 0.23014 0.2499 0.26882 0.28618 0.3013 0.31353 0.32227 0.32696 0.32709 0.32222 0.31202 0.29627 0.27493 0.2482 0.21661 0.18123 0.14416 0.11006 0.089362 0.095616 0.12548 0.16508 0.20583 0.24316 0.27401 0.29606 0.30746 0.30687 0.29356 0.26763 0.23026 0.18452 0.13767 0.10811 0.12225 0.17127 0.23004 0.28517 0.32938 0.3578 0.36721 0.35598 0.3244 0.27523 0.21507 0.15884 0.1384 0.17411 0.23608 0.2962 0.34076 0.36246 0.35772 0.3261 0.27041 0.19727 0.1211 0.087615 0.13745 0.20615 0.26105 0.29153 0.29314 0.26542 0.21135 0.13707 0.052177 0.044716 0.12454 0.19018 0.23264 0.24722 0.23256 0.19067 0.12664 0.048176 0.037156 0.11702 0.1842 0.23103 0.25252 0.24664 0.21447 0.16021 0.091747 0.037746 0.087234 0.15694 0.21448 0.25251 0.26749 0.25858 0.22751 0.17848 0.1188 0.066367 0.07484 0.12985 0.18488 0.2278 0.25404 0.26168 0.25065 0.22245 0.17999 0.12765 0.073323 0.047152 0.08511 0.13682 0.18272 0.21762 0.23898 0.24564 0.23753 0.21555 0.18142 0.13755 0.086818 0.032379 0.022626 0.074987 0.12204 0.16147 0.19155 0.2112 0.21997 0.21804 0.20619 0.1857 0.15828 0.12609 0.091955 0.060699 0.044393 0.056027 0.081014 0.10649 0.12838 0.14519 0.15637 0.16182 0.16181 0.15681 0.1475 0.13467 0.11919 0.10199 0.084062 0.066514 0.050796 0.03916 0.034658 0.03806 0.046022 0.055252 0.064147
0.2299 0.24496 0.25997 0.27465 0.2887 0.30184 0.31374 0.32407 0.33248 0.33862 0.34214 0.3427 0.33995 0.3336 0.3234 0.30917 0.29081 0.2684 0.24222 0.21289 0.18161 0.15072 0.12477 0.11156 0.11836 0.14327 0.17829 0.21681 0.25465 0.28889 0.31726 0.33789 0.34923 0.35007 0.33968 0.31786 0.28514 0.24308 0.19496 0.14775 0.11735 0.12563 0.16727 0.22001 0.27056 0.31185 0.33944 0.35039 0.34309 0.31729 0.27429 0.21725 0.15237 0.095256 0.089727 0.14098 0.20159 0.25258 0.2864 0.29904 0.2888 0.25611 0.20349 0.13567 0.061665 0.045321 0.11533 0.18234 0.23369 0.26385 0.26978 0.25079 0.20862 0.14764 0.076749 0.045409 0.11113 0.18371 0.24335 0.28306 0.29882 0.28916 0.25519 0.20092 0.1348 0.080939 0.099985 0.16711 0.23425 0.28695 0.31877 0.32652 0.30961 0.26992 0.21198 0.14442 0.089754 0.10181 0.1641 0.22931 0.28202 0.31586 0.32772 0.31678 0.28419 0.23297 0.16799 0.097663 0.053401 0.096595 0.16296 0.22221 0.26729 0.29483 0.30333 0.29277 0.26447 0.22085 0.16523 0.1015 0.03394 0.033678 0.096741 0.15224 0.19737 0.2302 0.24964 0.25545 0.24823 0.22926 0.2004 0.16405 0.12307 0.081397 0.047761 0.046621 0.074914 0.10677 0.13465 0.1564 0.17128 0.1792 0.1805 0.17586 0.16619 0.15259 0.13632 0.11873 0.10132 0.085774 0.073902 0.067274 0.066272 0.069589 0.075131 0.081133 0.0865 0.090673 0.093453 0.094871 0.095107
0.32418 0.3409 0.35734 0.37328 0.38844 0.40256 0.41533 0.42645 0.43558 0.44238 0.44649 0.44756 0.44522 0.43914 0.429 0.4145 0.3954 0.37154 0.34282 0.30925 0.271 0.2284 0.18209 0.13332 0.085381 0.052416 0.069468 0.11707 0.17017 0.22245 0.27116 0.31426 0.34992 0.37649 0.3925 0.39672 0.38827 0.36664 0.33186 0.28451 0.22584 0.15796 0.085069 0.035685 0.093312 0.16997 0.24238 0.30512 0.35425 0.38655 0.39961 0.39198 0.36338 0.31479 0.24856 0.1685 0.081177 0.038622 0.11928 0.2036 0.27569 0.32961 0.36121 0.36794 0.34906 0.30568 0.24079 0.15907 0.066657 0.030675 0.12319 0.20548 0.2708 0.31408 0.33197 0.32318 0.28855 0.23102 0.15538 0.067857 0.024468 0.11396 0.19355 0.25693 0.29921 0.31727 0.31 0.27834 0.22518 0.15506 0.073937 0.015856 0.097404 0.17295 0.23464 0.27803 0.30025 0.30013 0.27821 0.23661 0.17882 0.10939 0.033571 0.043179 0.11542 0.17834 0.22788 0.26109 0.27624 0.27291 0.25197 0.21548 0.16661 0.10986 0.054123 0.045505 0.095336 0.14731 0.19088 0.22265 0.24091 0.24514 0.23588 0.21465 0.18406 0.148 0.11277 0.089632 0.091686 0.11499 0.14478 0.1721 0.19287 0.20533 0.20899 0.20436 0.19274 0.17621 0.15765 0.14069 0.12928 0.12624 0.13136 0.1416 0.15316 0.16304 0.1694 0.17132 0.1687 0.16205 0.15247 0.14154 0.13127 0.1238 0.12083 0.12282 0.12881 0.13692 0.14519 0.152 0.15621
0.18512 0.18538 0.18675 0.1894 0.19348 0.19908 0.20625 0.21495 0.2251 0.23656 0.24913 0.26257 0.27661 0.29092 0.30519 0.31904 0.33208 0.34392 0.35412 0.36226 0.36789 0.37058 0.3699 0.36546 0.35693 0.34403 0.32658 0.30455 0.27808 0.2476 0.21396 0.17881 0.14531 0.11976 0.11197 0.12726 0.15905 0.19805 0.23821 0.27577 0.30811 0.33318 0.34935 0.35534 0.35032 0.33395 0.30647 0.26882 0.22291 0.17226 0.12425 0.09657 0.11089 0.1537 0.2023 0.24603 0.27959 0.29977 0.30462 0.29328 0.26602 0.22423 0.17055 0.10952 0.053832 0.06144 0.11885 0.17613 0.22319 0.25556 0.27053 0.26676 0.24435 0.20488 0.15165 0.091119 0.04869 0.085537 0.14907 0.2081 0.25482 0.28492 0.29582 0.28653 0.25775 0.21197 0.15402 0.094706 0.07137 0.11622 0.17938 0.237 0.28108 0.30734 0.31353 0.29909 0.26513 0.21442 0.15173 0.086574 0.058292 0.1077 0.17224 0.22929 0.27225 0.29761 0.30363 0.29007 0.25811 0.21015 0.14967 0.081058 0.014142 0.065585 0.13132 0.18789 0.23174 0.26047 0.27279 0.26856 0.24868 0.21509 0.17066 0.11936 0.068204 0.043932 0.077489 0.1237 0.16507 0.19731 0.21859 0.22825 0.22651 0.21441 0.19372 0.16699 0.13776 0.11108 0.094119 0.093209 0.10634 0.12543 0.14415 0.15914 0.16893 0.17309 0.17198 0.16646 0.15782 0.14762 0.13758 0.12925 0.12372 0.12124 0.12118 0.12238 0.12358 0.12383 0.12257 0.1197 0.11553
0.18612 0.22859 0.26836 0.30448 0.33596 0.36181 0.38105 0.39272 0.39595 0.39001 0.37432 0.34851 0.31251 0.26657 0.21131 0.14782 0.077908 0.014546 0.078396 0.15558 0.22987 0.29753 0.355 0.39884 0.42585 0.43337 0.41947 0.38323 0.32493 0.24632 0.15099 0.048566 0.082459 0.19516 0.30206 0.39319 0.46057 0.49753 0.49931 0.46364 0.39137 0.28694 0.15982 0.054779 0.15626 0.29028 0.40283 0.47946 0.5106 0.49141 0.42238 0.30969 0.16484 0.0050228 0.15562 0.29383 0.39429 0.44456 0.43861 0.37821 0.27392 0.14995 0.10005 0.19881 0.29964 0.35935 0.36652 0.32286 0.24469 0.17499 0.18735 0.26252 0.32804 0.35106 0.32224 0.25 0.17123 0.1758 0.26658 0.35542 0.40049 0.3856 0.31051 0.1931 0.11149 0.20709 0.33772 0.42816 0.45478 0.41018 0.30104 0.15116 0.095075 0.2456 0.38367 0.46642 0.47831 0.41721 0.29373 0.1333 0.093563 0.25264 0.38761 0.46694 0.47879 0.42282 0.30939 0.15981 0.067176 0.20244 0.33591 0.4256 0.45959 0.43548 0.35912 0.2438 0.11426 0.093065 0.21154 0.31973 0.39313 0.42393 0.41091 0.35818 0.27465 0.1753 0.09879 0.13446 0.2245 0.30606 0.36384 0.39243 0.39075 0.36108 0.30867 0.24217 0.17626 0.13948 0.15976 0.21438 0.27197 0.31864 0.34882 0.36063 0.35448 0.33243 0.2979 0.2555 0.21121 0.17297 0.1505 0.15024 0.16782 0.19282 0.21731 0.23713 0.25046 0.25686 0.25663 0.25055 0.23964
0.32113 0.31319 0.30194 0.28737 0.26958 0.24884 0.22568 0.20101 0.17633 0.15414 0.13821 0.13299 0.1409 0.16015 0.18646 0.21569 0.24463 0.27084 0.29238 0.30762 0.31526 0.31428 0.30406 0.28448 0.25607 0.22039 0.1808 0.14441 0.12512 0.13694 0.17437 0.22175 0.26824 0.30725 0.3343 0.34626 0.34126 0.31892 0.2808 0.23137 0.18071 0.15002 0.16379 0.213 0.27105 0.32099 0.35327 0.36235 0.34586 0.3046 0.24333 0.17334 0.12319 0.1392 0.20041 0.26157 0.30301 0.316 0.29731 0.2483 0.17476 0.088661 0.049192 0.12192 0.19322 0.23938 0.25275 0.23114 0.17735 0.098833 0.010047 0.08729 0.16708 0.222 0.2434 0.22745 0.1758 0.095447 0.0050568 0.10326 0.19205 0.25535 0.28313 0.2705 0.21866 0.1355 0.045763 0.098069 0.19656 0.27349 0.31513 0.31493 0.27281 0.19555 0.10008 0.070969 0.16238 0.25163 0.31167 0.33288 0.31257 0.25426 0.16787 0.077314 0.090428 0.18109 0.25932 0.30801 0.3208 0.29701 0.24079 0.16081 0.0738 0.066032 0.14658 0.21953 0.2694 0.29087 0.28278 0.24731 0.1894 0.11628 0.039921 0.056293 0.12772 0.18793 0.23037 0.2521 0.25237 0.23229 0.19454 0.14306 0.082697 0.021531 0.049744 0.10762 0.15709 0.19461 0.21815 0.22692 0.2212 0.20236 0.17282 0.13617 0.098207 0.070933 0.073427 0.10107 0.13431 0.164 0.18652 0.20038 0.2052 0.20146 0.1903 0.17347 0.15339 0.13314 0.11653 0.10747 0.1079
0.29507 0.27517 0.2532 0.22944 0.20439 0.1789 0.15441 0.13339 0.11961 0.1173 0.12801 0.1492 0.17674 0.20718 0.23807 0.26757 0.29419 0.31663 0.33372 0.34441 0.34776 0.34301 0.3296 0.30724 0.27599 0.23633 0.18939 0.13746 0.086664 0.061194 0.093023 0.14822 0.20478 0.25571 0.29691 0.32523 0.33816 0.33397 0.31192 0.27245 0.21766 0.1525 0.091711 0.087569 0.15028 0.22487 0.29173 0.34229 0.37096 0.3742 0.35061 0.30139 0.23083 0.14876 0.087715 0.12275 0.20478 0.2809 0.33548 0.3608 0.35315 0.31252 0.24267 0.15144 0.05778 0.083722 0.17674 0.25435 0.30363 0.31824 0.29624 0.24008 0.15632 0.05501 0.052542 0.15196 0.23198 0.28267 0.29778 0.27543 0.21843 0.13388 0.032367 0.073526 0.17045 0.2464 0.29197 0.30159 0.27417 0.21325 0.12655 0.026669 0.081866 0.17638 0.25011 0.29426 0.30394 0.27851 0.22147 0.14001 0.04484 0.05854 0.15001 0.22438 0.27329 0.29197 0.27917 0.23714 0.17116 0.088872 0.0021489 0.088216 0.16474 0.22307 0.25808 0.2672 0.25059 0.21093 0.15322 0.08502 0.031419 0.078014 0.14076 0.19156 0.22502 0.23875 0.23256 0.20829 0.16971 0.1232 0.081374 0.07278 0.10451 0.1453 0.17976 0.20255 0.21174 0.20741 0.19126 0.16664 0.13882 0.11578 0.10723 0.11671 0.13682 0.15822 0.1751 0.18464 0.18594 0.17948 0.16692 0.15099 0.1355 0.12486 0.12248 0.12852 0.13979 0.15218 0.16239 0.16837 0.16908
0.14072 0.13003 0.12099 0.11473 0.11248 0.11517 0.12307 0.13569 0.15206 0.17115 0.19194 0.21357 0.23522 0.25617 0.27568 0.29305 0.30758 0.31859 0.32541 0.32743 0.3241 0.31501 0.2999 0.27873 0.25182 0.22002 0.18511 0.15075 0.12437 0.11783 0.13715 0.17406 0.21784 0.26158 0.30084 0.3324 0.35371 0.36286 0.35862 0.34058 0.30942 0.26734 0.21902 0.17401 0.15021 0.16443 0.20786 0.26017 0.30785 0.34301 0.36082 0.35854 0.33541 0.29279 0.23445 0.16801 0.11125 0.10495 0.15232 0.20897 0.25392 0.27874 0.27959 0.25574 0.20918 0.14448 0.069186 0.028582 0.097344 0.16205 0.20851 0.23116 0.22734 0.19737 0.14461 0.075976 0.027489 0.094162 0.16566 0.22172 0.25511 0.26183 0.24117 0.19613 0.13492 0.081199 0.096945 0.16248 0.2267 0.27336 0.29542 0.29023 0.25899 0.20716 0.147 0.10836 0.13133 0.18955 0.24589 0.28525 0.30121 0.29186 0.2589 0.20774 0.14945 0.10894 0.12249 0.17302 0.22511 0.26345 0.28162 0.27736 0.2514 0.20713 0.15112 0.097086 0.081041 0.12034 0.17269 0.21674 0.24495 0.25412 0.24349 0.21429 0.16947 0.11369 0.055445 0.040688 0.09202 0.14439 0.18609 0.21327 0.22409 0.21818 0.19658 0.16145 0.11599 0.064342 0.017679 0.049939 0.097702 0.13829 0.16859 0.18697 0.19284 0.1866 0.16959 0.14401 0.11313 0.082069 0.060826 0.063137 0.084092 0.10883 0.13016 0.14528 0.15315 0.15375 0.14775 0.13643 0.12166
0.18217 0.16465 0.14595 0.12615 0.10549 0.08449 0.064445 0.048899 0.045529 0.058399 0.081207 0.10853 0.13807 0.16872 0.1998 0.2307 0.26085 0.28965 0.31644 0.34055 0.36122 0.37769 0.38917 0.39487 0.39405 0.38603 0.37023 0.34624 0.31384 0.2731 0.22444 0.1688 0.10832 0.051887 0.058137 0.12167 0.19136 0.25871 0.31984 0.37153 0.41086 0.43526 0.44265 0.43166 0.40176 0.35346 0.28845 0.20991 0.12389 0.056052 0.10094 0.18693 0.26753 0.33332 0.37874 0.40001 0.3951 0.36387 0.30823 0.23221 0.14207 0.050894 0.069963 0.15671 0.23128 0.28412 0.3101 0.30684 0.27491 0.21827 0.14583 0.08366 0.10436 0.17881 0.24977 0.30038 0.32276 0.31317 0.27148 0.20108 0.10898 0.024062 0.11373 0.21516 0.29928 0.35667 0.38097 0.36913 0.32176 0.24307 0.14086 0.033819 0.10429 0.21532 0.30862 0.37418 0.40558 0.39986 0.35766 0.28323 0.18426 0.07448 0.069247 0.17738 0.27496 0.34828 0.39045 0.39797 0.37068 0.31158 0.22649 0.12364 0.020309 0.10266 0.20267 0.28442 0.34107 0.36845 0.36504 0.33196 0.27281 0.19326 0.10096 0.02219 0.10004 0.18589 0.25627 0.30573 0.33115 0.33153 0.30792 0.26337 0.2029 0.13449 0.077354 0.085207 0.14308 0.2026 0.25063 0.28245 0.29618 0.29179 0.27085 0.23655 0.19389 0.15078 0.1207 0.11977 0.14585 0.18152 0.21474 0.23981 0.25428 0.25752 0.25025 0.23431 0.21251 0.18873 0.16775 0.15462 0.15251
0.092463 0.10092 0.10905 0.11684 0.12426 0.13127 0.13786 0.14403 0.14977 0.15506 0.15993 0.16437 0.1684 0.17205 0.17534 0.17831 0.18099 0.18342 0.18566 0.18777 0.18979 0.19179 0.19382 0.19595 0.19822 0.2007 0.20341 0.20641 0.2097 0.2133 0.21722 0.22144 0.22593 0.23068 0.23562 0.24072 0.24592 0.25116 0.25636 0.26148 0.26643 0.27117 0.27562 0.27973 0.28344 0.28671 0.28949 0.29174 0.29342 0.29452 0.29502 0.2949 0.29415 0.29278 0.29079 0.2882 0.28502 0.28129 0.27703 0.27228 0.26709 0.26149 0.25553 0.24927 0.24276 0.23606 0.22922 0.2223 0.21536 0.20846 0.20165 0.19498 0.1885 0.18225 0.17629 0.17064 0.16535 0.16043 0.1559 0.1518 0.14812 0.14488 0.14208 0.13973 0.13783 0.13636 0.13534 0.13476 0.13461 0.13489 0.1356 0.13672 0.13827 0.14021 0.14255 0.14527 0.14834 0.15176 0.1555 0.15952 0.16381 0.16832 0.17304 0.17792 0.18293 0.18803 0.1932 0.19839 0.20357 0.20871 0.21379 0.21876 0.2236 0.22828 0.23278 0.23709 0.24116 0.245 0.24857 0.25187 0.25488 0.2576 0.26001 0.2621 0.26387 0.26533 0.26645 0.26725 0.26773 0.26788 0.26772 0.26724 0.26646 0.26537 0.26399 0.26232 0.26038 0.25817 0.25571 0.25301 0.25008 0.24692 0.24356 0.24 0.23626 0.23236 0.2283 0.22409 0.21976 0.21531 0.21076 0.20611 0.2014 0.19661 0.19178 0.18691 0.18201 0.17709 0.17218 0.16727 0.16239
0.3408 0.33655 0.33188 0.32684 0.32144 0.31573 0.30974 0.30351 0.29706 0.29044 0.28367 0.27679 0.26984 0.26284 0.25583 0.24884 0.24189 0.23503 0.22828 0.22166 0.21521 0.20895 0.20289 0.19707 0.19149 0.18618 0.18113 0.17636 0.17187 0.16766 0.16371 0.16002 0.15658 0.15337 0.15036 0.14754 0.14489 0.14238 0.14 0.13773 0.13556 0.13347 0.13147 0.12955 0.12773 0.12601 0.12441 0.12296 0.1217 0.12065 0.11984 0.11932 0.11912 0.11926 0.11977 0.12065 0.12192 0.12356 0.12554 0.12784 0.13042 0.13323 0.13622 0.13932 0.14247 0.14563 0.14873 0.15173 0.15456 0.15718 0.15956 0.16167 0.16347 0.16495 0.1661 0.16691 0.16739 0.16753 0.16737 0.16692 0.16619 0.16524 0.16407 0.16274 0.16127 0.15969 0.15804 0.15633 0.1546 0.15285 0.15108 0.14931 0.1475 0.14566 0.14375 0.14175 0.13961 0.1373 0.13478 0.132 0.12894 0.12555 0.1218 0.11767 0.11314 0.1082 0.10285 0.097097 0.090976 0.084531 0.077832 0.070986 0.064153 0.05757 0.051592 0.046728 0.043628 0.04293 0.044954 0.04952 0.056109 0.064155 0.073196 0.082894 0.093008 0.10336 0.11382 0.12428 0.13465 0.14486 0.15485 0.16455 0.17393 0.18293 0.19152 0.19966 0.20733 0.21449 0.22113 0.22722 0.23275 0.23771 0.24208 0.24587 0.24907 0.25168 0.25371 0.25515 0.25602 0.25633 0.25609 0.25531 0.25402 0.25222 0.24994 0.2472 0.24401 0.24041 0.23642 0.23206 0.22736
0.24702 0.25973 0.27104 0.28094 0.28944 0.29654 0.30228 0.30671 0.30988 0.31185 0.3127 0.31253 0.31141 0.30947 0.30682 0.30356 0.29982 0.29573 0.29141 0.28699 0.2826 0.27836 0.27438 0.27076 0.26759 0.26495 0.2629 0.26147 0.26069 0.26056 0.26105 0.26213 0.26375 0.26585 0.26835 0.27117 0.27423 0.27745 0.28074 0.28402 0.28722 0.29025 0.29304 0.29553 0.29765 0.29934 0.30055 0.30121 0.30129 0.30074 0.29951 0.29758 0.29489 0.29143 0.28717 0.28208 0.27616 0.26937 0.26173 0.25322 0.24385 0.23363 0.22257 0.21069 0.19804 0.18464 0.17053 0.15578 0.14044 0.12459 0.10832 0.091735 0.075001 0.05836 0.042322 0.028326 0.021175 0.026915 0.040156 0.055509 0.071325 0.087035 0.10237 0.11717 0.1313 0.14469 0.15723 0.16889 0.17959 0.1893 0.198 0.20566 0.21229 0.21788 0.22245 0.22603 0.22867 0.2304 0.23127 0.23137 0.23074 0.22947 0.22764 0.22531 0.22257 0.21949 0.21613 0.21257 0.20885 0.20503 0.20113 0.19719 0.19321 0.18919 0.18514 0.18103 0.17685 0.17256 0.16814 0.16357 0.15881 0.15385 0.14867 0.14326 0.13763 0.1318 0.12579 0.11966 0.11346 0.10728 0.10124 0.095463 0.090126 0.085415 0.081541 0.078713 0.077111 0.076852 0.077962 0.080368 0.083922 0.088423 0.093657 0.099417 0.10552 0.11179 0.1181 0.12434 0.1304 0.13621 0.1417 0.14681 0.15151 0.15574 0.1595 0.16275 0.16547 0.16767 0.16934 0.17048 0.17109
0.40086 0.39466 0.38724 0.37856 0.36859 0.3573 0.34467 0.33069 0.31534 0.29864 0.28059 0.26123 0.24059 0.21872 0.19569 0.17157 0.14648 0.12054 0.093916 0.066873 0.040068 0.017615 0.025309 0.051099 0.078704 0.10639 0.13366 0.16024 0.18587 0.21034 0.23345 0.25499 0.27479 0.29268 0.30849 0.32212 0.33343 0.34234 0.34878 0.35272 0.35413 0.35303 0.34943 0.34341 0.33503 0.32438 0.31158 0.29675 0.28003 0.26156 0.24148 0.21995 0.19714 0.17318 0.14823 0.12245 0.095975 0.068959 0.041544 0.013877 0.013947 0.041707 0.06931 0.096606 0.12345 0.1497 0.17521 0.19984 0.22345 0.24589 0.26705 0.2868 0.30502 0.32163 0.33653 0.34964 0.36093 0.37035 0.37789 0.38354 0.38733 0.38929 0.38947 0.38796 0.38482 0.38016 0.37409 0.36672 0.35819 0.34861 0.33813 0.32687 0.31498 0.30258 0.28981 0.27679 0.26362 0.25044 0.23732 0.22437 0.21166 0.19927 0.18724 0.17564 0.16449 0.15381 0.14364 0.13395 0.12476 0.11604 0.10778 0.099944 0.092501 0.085415 0.07865 0.072169 0.065939 0.059928 0.054111 0.048472 0.043004 0.037719 0.032652 0.027879 0.023546 0.019918 0.017425 0.016574 0.017593 0.020191 0.023841 0.028118 0.032757 0.037602 0.042555 0.047557 0.052565 0.057549 0.062486 0.067356 0.072145 0.07684 0.08143 0.085904 0.090256 0.094478 0.098564 0.10251 0.10631 0.10996 0.11346 0.1168 0.12 0.12303 0.12591 0.12863 0.1312 0.13361 0.13587 0.13798 0.13994
0.20776 0.21237 0.21703 0.22172 0.2264 0.23103 0.23559 0.24003 0.24432 0.24841 0.25227 0.25586 0.25913 0.26205 0.26458 0.2667 0.26836 0.26955 0.27024 0.27041 0.27005 0.26917 0.26774 0.26579 0.26333 0.26037 0.25694 0.25308 0.24882 0.24419 0.23925 0.23404 0.2286 0.22297 0.21721 0.21134 0.20541 0.19945 0.19349 0.18756 0.18171 0.17597 0.17042 0.16512 0.1602 0.15579 0.15205 0.14917 0.14737 0.14684 0.14775 0.15019 0.1542 0.1597 0.16655 0.17452 0.18334 0.19272 0.20235 0.21192 0.22114 0.22973 0.23743 0.244 0.24925 0.253 0.2551 0.25546 0.254 0.2507 0.24557 0.23866 0.23007 0.21992 0.20841 0.19576 0.18226 0.16823 0.15408 0.14029 0.12743 0.11617 0.10721 0.1012 0.098526 0.09916 0.10261 0.10812 0.11487 0.12215 0.12939 0.13619 0.14226 0.14741 0.15156 0.15467 0.15676 0.15791 0.15824 0.15789 0.15705 0.15591 0.15468 0.15357 0.15278 0.15247 0.1528 0.15382 0.15557 0.15801 0.16107 0.16463 0.16853 0.17263 0.17676 0.18078 0.18452 0.18788 0.19073 0.19298 0.19457 0.19543 0.19552 0.19482 0.19331 0.19099 0.18787 0.18399 0.17935 0.17401 0.168 0.16138 0.15419 0.1465 0.13835 0.12981 0.12095 0.11181 0.10246 0.092958 0.083364 0.073731 0.064113 0.054562 0.045127 0.035855 0.026795 0.018005 0.009607 0.0029001 0.0075562 0.014894 0.022033 0.028818 0.03521 0.041185 0.046732 0.051841 0.056507 0.060727 0.064502
0.28456 0.28558 0.28617 0.28629 0.28595 0.28513 0.28382 0.28202 0.27972 0.27691 0.2736 0.26979 0.26548 0.26069 0.25543 0.24972 0.24359 0.23707 0.2302 0.22305 0.21568 0.20817 0.20062 0.19315 0.18591 0.17906 0.1728 0.16734 0.16292 0.15978 0.15813 0.15815 0.15995 0.16358 0.16898 0.17604 0.18459 0.19442 0.20531 0.21704 0.22938 0.24213 0.25507 0.26802 0.28078 0.29316 0.305 0.3161 0.32631 0.33544 0.34334 0.34985 0.3548 0.35807 0.35951 0.35902 0.35647 0.35179 0.34492 0.33581 0.32444 0.31083 0.29501 0.27706 0.25709 0.23521 0.21161 0.18647 0.16004 0.13258 0.10443 0.076038 0.048262 0.02456 0.02422 0.046803 0.07251 0.097828 0.1219 0.1443 0.16471 0.1829 0.19865 0.21183 0.22231 0.23002 0.23492 0.23703 0.23638 0.23306 0.2272 0.21895 0.20848 0.19603 0.18183 0.16616 0.14932 0.13165 0.11356 0.095565 0.078421 0.063344 0.052413 0.048415 0.052545 0.062686 0.075902 0.090294 0.10486 0.11908 0.13265 0.14541 0.15729 0.16824 0.17825 0.18735 0.19558 0.20296 0.20955 0.2154 0.22055 0.22503 0.22888 0.23211 0.23474 0.23677 0.2382 0.23901 0.23917 0.23868 0.2375 0.2356 0.23297 0.22958 0.22542 0.22047 0.21473 0.20821 0.20091 0.19284 0.18405 0.17455 0.16439 0.15361 0.14227 0.13041 0.11811 0.10543 0.092436 0.079205 0.065821 0.052379 0.039017 0.026002 0.014324 0.01013 0.018835 0.030689 0.042879 0.054911 0.06662
0.19313 0.18594 0.17893 0.17213 0.16557 0.15928 0.15328 0.14761 0.14231 0.1374 0.13292 0.12892 0.12545 0.12254 0.12025 0.11863 0.11771 0.11755 0.11816 0.11957 0.12179 0.1248 0.12859 0.13313 0.13837 0.14427 0.15078 0.15782 0.16535 0.17329 0.18157 0.19012 0.19886 0.20771 0.21658 0.2254 0.23405 0.24244 0.25047 0.25803 0.26501 0.27128 0.27673 0.28123 0.28467 0.28691 0.28784 0.28733 0.28529 0.28159 0.27616 0.26891 0.25977 0.24871 0.23569 0.22071 0.20381 0.18502 0.16443 0.14216 0.11833 0.093131 0.066765 0.039478 0.011687 0.017223 0.04559 0.073823 0.1015 0.12827 0.15379 0.17769 0.19966 0.21936 0.23651 0.25083 0.26209 0.27009 0.27468 0.27575 0.27325 0.26717 0.25755 0.24452 0.2282 0.20882 0.18661 0.16188 0.13496 0.1062 0.076004 0.044836 0.013671 0.020307 0.05183 0.083091 0.11342 0.14242 0.16973 0.19505 0.21811 0.23868 0.25657 0.27164 0.28379 0.29298 0.29917 0.30242 0.30278 0.30035 0.29527 0.28771 0.27784 0.26589 0.25207 0.23663 0.21983 0.20194 0.18327 0.16415 0.14496 0.1262 0.1085 0.092802 0.080449 0.073119 0.072136 0.077385 0.087325 0.10012 0.11437 0.12915 0.14388 0.1582 0.17184 0.18462 0.19642 0.20712 0.21664 0.22494 0.23195 0.23765 0.242 0.24499 0.24663 0.2469 0.24583 0.24344 0.23977 0.23485 0.22874 0.22149 0.21318 0.20389 0.19369 0.18268 0.17097 0.15866 0.14589 0.13279 0.11951
0.42037 0.42254 0.42144 0.4169 0.40877 0.39694 0.38134 0.36193 0.33876 0.31192 0.28159 0.24805 0.21174 0.17336 0.13414 0.096865 0.069389 0.068519 0.095892 0.13498 0.17715 0.21908 0.25904 0.29579 0.32834 0.35576 0.37728 0.39218 0.39988 0.3999 0.39195 0.37587 0.35168 0.31964 0.2802 0.23408 0.18237 0.12693 0.072755 0.047948 0.089361 0.14984 0.21207 0.2721 0.32776 0.37737 0.41951 0.45297 0.47676 0.49018 0.49277 0.48439 0.46516 0.43553 0.39621 0.34819 0.29267 0.23106 0.16493 0.095955 0.026297 0.044787 0.11213 0.17601 0.23487 0.28743 0.3327 0.36985 0.39834 0.41785 0.42827 0.42976 0.42264 0.40745 0.38489 0.35581 0.32123 0.2823 0.24038 0.1972 0.15525 0.11893 0.096568 0.097829 0.1202 0.15244 0.18707 0.22056 0.25114 0.27779 0.29992 0.31716 0.32933 0.3364 0.33844 0.33564 0.32828 0.31672 0.3014 0.28283 0.26156 0.23824 0.21359 0.18843 0.16378 0.14095 0.12169 0.10819 0.10255 0.10538 0.11519 0.12943 0.14586 0.16292 0.17962 0.19535 0.20975 0.22262 0.23383 0.24336 0.25121 0.25744 0.26212 0.26534 0.26722 0.26787 0.2674 0.26593 0.26358 0.26046 0.25667 0.25231 0.24747 0.24222 0.23664 0.23078 0.2247 0.21845 0.21207 0.20559 0.19904 0.19245 0.18585 0.17925 0.17269 0.16618 0.15975 0.15343 0.14724 0.14122 0.13541 0.12984 0.12455 0.1196 0.11502 0.11087 0.10719 0.10403 0.10143 0.09942 0.098013
0.14421 0.15852 0.17324 0.18814 0.20304 0.21775 0.23208 0.24586 0.25891 0.27103 0.28205 0.29179 0.30006 0.30669 0.31149 0.31432 0.31503 0.31346 0.30953 0.30313 0.29421 0.28276 0.26881 0.25245 0.23384 0.21325 0.19111 0.16807 0.1452 0.12424 0.10806 0.10052 0.10453 0.11934 0.14149 0.16761 0.19534 0.2231 0.24978 0.2745 0.29656 0.31537 0.33041 0.34126 0.34757 0.34907 0.34559 0.33706 0.32351 0.30507 0.28203 0.25478 0.22391 0.19021 0.15487 0.11986 0.089215 0.071747 0.077671 0.10203 0.13334 0.16547 0.19558 0.22207 0.24387 0.26022 0.27057 0.27457 0.27206 0.26306 0.24777 0.22659 0.20009 0.16903 0.13441 0.09764 0.061445 0.03619 0.048107 0.081337 0.1171 0.15111 0.18173 0.20796 0.22911 0.24468 0.25436 0.25803 0.25572 0.24764 0.23415 0.21572 0.19299 0.16672 0.13783 0.10755 0.077945 0.053864 0.047127 0.063324 0.089802 0.11847 0.14652 0.17278 0.19664 0.21773 0.23587 0.25097 0.26303 0.27213 0.27841 0.28203 0.2832 0.28213 0.27904 0.27414 0.26765 0.25973 0.25057 0.24031 0.22907 0.21699 0.20417 0.19074 0.17682 0.16258 0.14823 0.13405 0.12042 0.10791 0.097243 0.089357 0.08521 0.085423 0.089925 0.097983 0.10859 0.1208 0.13386 0.14722 0.16045 0.17326 0.1854 0.19671 0.20703 0.21628 0.22436 0.23124 0.23686 0.24121 0.24429 0.24612 0.24671 0.24612 0.24437 0.24152 0.23765 0.23281 0.22707 0.22052 0.21323
0.079062 0.07012 0.066016 0.06816 0.076455 0.089524 0.10583 0.12425 0.14404 0.16472 0.18593 0.20742 0.22896 0.25036 0.27141 0.29194 0.31176 0.33068 0.34851 0.36504 0.38009 0.39345 0.40492 0.41429 0.42139 0.426 0.42797 0.42711 0.42329 0.41637 0.40624 0.39283 0.37611 0.35605 0.3327 0.30613 0.27648 0.24391 0.20866 0.17101 0.13131 0.089951 0.047487 0.0075217 0.040674 0.083783 0.12619 0.16713 0.20598 0.24212 0.27495 0.3039 0.32844 0.34812 0.36253 0.37136 0.3744 0.37154 0.36278 0.34828 0.32833 0.30337 0.27406 0.24129 0.2063 0.17097 0.13834 0.11371 0.10449 0.11427 0.13763 0.16685 0.19682 0.22464 0.24853 0.26729 0.28011 0.28646 0.28605 0.27882 0.26495 0.24486 0.21928 0.18938 0.15701 0.12548 0.10132 0.095079 0.11182 0.14375 0.18189 0.22117 0.25882 0.29307 0.32266 0.34668 0.36442 0.37542 0.37937 0.3762 0.36596 0.34891 0.32543 0.29607 0.26145 0.22234 0.17956 0.13403 0.086756 0.039431 0.018115 0.061523 0.10745 0.15153 0.19279 0.2306 0.26444 0.29392 0.31875 0.33874 0.35381 0.36396 0.36928 0.36993 0.36616 0.35824 0.34652 0.33138 0.31323 0.29248 0.26957 0.24496 0.21907 0.19238 0.16535 0.13851 0.11252 0.08839 0.067932 0.054657 0.052983 0.062598 0.078384 0.09641 0.1148 0.13268 0.14964 0.16545 0.17997 0.19315 0.20495 0.21535 0.22435 0.23197 0.23822 0.24312 0.24671 0.24901 0.25006 0.2499 0.24857
0.2942 0.29243 0.2903 0.28779 0.28485 0.28147 0.27759 0.2732 0.26825 0.26271 0.25654 0.24969 0.24214 0.23384 0.22475 0.21484 0.20408 0.19242 0.17986 0.16636 0.1519 0.13649 0.12014 0.10287 0.084766 0.065988 0.046971 0.029283 0.020527 0.031674 0.051918 0.074645 0.098394 0.12265 0.14709 0.17146 0.1955 0.21897 0.24158 0.26306 0.28312 0.30145 0.31775 0.33172 0.34306 0.35149 0.35674 0.35855 0.35674 0.35112 0.34158 0.32805 0.31053 0.28908 0.26386 0.23509 0.20311 0.16837 0.13153 0.093691 0.057612 0.0359 0.053259 0.088721 0.1267 0.16372 0.19833 0.22956 0.25663 0.27887 0.29571 0.30672 0.31158 0.31011 0.30227 0.28821 0.26822 0.24276 0.2125 0.17832 0.14148 0.104 0.070423 0.053739 0.068385 0.10013 0.13523 0.16892 0.19913 0.22462 0.24452 0.25824 0.26539 0.26579 0.25945 0.24658 0.22757 0.20303 0.17373 0.14073 0.10557 0.071211 0.046832 0.052908 0.082676 0.11798 0.15293 0.18538 0.21412 0.23837 0.25753 0.27122 0.27919 0.28139 0.27787 0.26885 0.25464 0.23568 0.21249 0.18569 0.15591 0.12388 0.090342 0.056174 0.023271 0.018558 0.049127 0.080305 0.10971 0.1367 0.16087 0.18193 0.19967 0.21397 0.22479 0.23213 0.23608 0.23677 0.23437 0.2291 0.2212 0.21094 0.19859 0.18445 0.1688 0.15193 0.13414 0.11572 0.096958 0.07821 0.059953 0.043082 0.029918 0.02606 0.033986 0.047459 0.062352 0.077255 0.091621 0.10518 0.11778
0.11757 0.15851 0.19858 0.23682 0.27239 0.30451 0.33239 0.35531 0.37256 0.3835 0.38759 0.38437 0.37354 0.35496 0.32871 0.29509 0.25478 0.20897 0.1599 0.11285 0.083265 0.096638 0.14257 0.19829 0.25448 0.30685 0.35258 0.3894 0.41541 0.42903 0.42908 0.41482 0.38599 0.34288 0.28637 0.21796 0.13992 0.056652 0.045221 0.13285 0.22148 0.30446 0.37782 0.43809 0.48226 0.50793 0.51342 0.49792 0.46153 0.40537 0.3315 0.24288 0.14328 0.037122 0.071016 0.17581 0.27251 0.35653 0.42385 0.47128 0.49662 0.4988 0.47793 0.43535 0.37358 0.29627 0.20844 0.11844 0.061458 0.11427 0.1961 0.27138 0.3329 0.37722 0.40252 0.4083 0.39525 0.36527 0.32147 0.26846 0.21316 0.16709 0.1479 0.16512 0.2046 0.24873 0.2877 0.31662 0.33313 0.33639 0.3267 0.30535 0.27467 0.23815 0.20109 0.17149 0.1594 0.17028 0.19871 0.23485 0.27122 0.30326 0.32828 0.34469 0.35173 0.34922 0.33747 0.31719 0.28949 0.25583 0.21813 0.17899 0.14246 0.11544 0.10746 0.12183 0.1504 0.1842 0.21814 0.24961 0.27718 0.30006 0.31782 0.33028 0.33748 0.33956 0.33681 0.32958 0.3183 0.30345 0.28553 0.26504 0.24253 0.21851 0.19353 0.16816 0.14301 0.11889 0.096917 0.078875 0.067509 0.065504 0.072633 0.085688 0.10153 0.11825 0.13485 0.15077 0.1657 0.17947 0.19197 0.20316 0.21301 0.22152 0.2287 0.23459 0.23921 0.24262 0.24486 0.24598 0.24605
0.1043 0.091136 0.084689 0.087259 0.098592 0.11628 0.13774 0.16111 0.18511 0.20882 0.23152 0.25259 0.27145 0.2876 0.30056 0.30986 0.31512 0.31597 0.31214 0.30342 0.28971 0.271 0.24744 0.21933 0.18718 0.15186 0.11491 0.079894 0.057562 0.066392 0.098527 0.13725 0.17609 0.21226 0.24401 0.26997 0.28904 0.30035 0.30324 0.29735 0.28262 0.25934 0.2282 0.19038 0.14789 0.10468 0.071473 0.072662 0.10773 0.15275 0.19719 0.23677 0.26899 0.29211 0.30493 0.30673 0.29734 0.27709 0.24691 0.20834 0.16378 0.11747 0.079429 0.07365 0.10543 0.14921 0.19195 0.22867 0.25672 0.27449 0.28107 0.27614 0.26 0.23345 0.1979 0.15538 0.10904 0.065985 0.051654 0.08345 0.12796 0.17087 0.20782 0.23655 0.25563 0.26422 0.26199 0.24909 0.2262 0.19444 0.15546 0.11166 0.067892 0.04308 0.068276 0.11229 0.15652 0.19632 0.22947 0.25453 0.27057 0.27709 0.27401 0.26162 0.24059 0.21195 0.17704 0.13762 0.096286 0.058811 0.045537 0.071357 0.10927 0.14699 0.18111 0.21009 0.23302 0.2494 0.25901 0.26189 0.25829 0.24866 0.23362 0.21392 0.1904 0.16401 0.1358 0.10699 0.079299 0.05593 0.044041 0.050345 0.067866 0.088163 0.10782 0.12556 0.14084 0.15342 0.16326 0.1704 0.17497 0.17714 0.17713 0.17516 0.17146 0.16625 0.15977 0.1522 0.14373 0.13452 0.12472 0.11442 0.10374 0.092765 0.08156 0.070198 0.058744 0.047266 0.035847 0.024613 0.013905
0.12641 0.11384 0.10215 0.092294 0.085552 0.083311 0.086435 0.094752 0.10726 0.12271 0.14003 0.15837 0.17708 0.19562 0.2135 0.23031 0.24565 0.25914 0.27042 0.27915 0.28503 0.28777 0.28715 0.28298 0.27517 0.26369 0.24865 0.23029 0.20906 0.18572 0.16153 0.13859 0.12037 0.11164 0.11616 0.13306 0.15804 0.18683 0.21639 0.24463 0.27003 0.29142 0.30786 0.31867 0.32335 0.32165 0.31354 0.2993 0.2795 0.25511 0.22761 0.19918 0.17301 0.15355 0.14562 0.15144 0.1685 0.19171 0.2164 0.23923 0.25791 0.27094 0.27733 0.27657 0.2685 0.25334 0.23163 0.20427 0.17258 0.13844 0.10499 0.078318 0.069474 0.083224 0.10858 0.13565 0.15974 0.17851 0.19057 0.1951 0.19172 0.18043 0.16157 0.13583 0.10424 0.068255 0.030698 0.021289 0.058422 0.097351 0.13332 0.16443 0.18923 0.20657 0.21563 0.21595 0.20746 0.19047 0.16573 0.13446 0.098623 0.062343 0.040929 0.060499 0.098847 0.13895 0.1762 0.2084 0.23411 0.25232 0.2624 0.26409 0.25747 0.24299 0.22143 0.19391 0.16197 0.12784 0.095263 0.072121 0.070897 0.091575 0.12124 0.1519 0.1801 0.20412 0.22304 0.23637 0.2439 0.24572 0.2421 0.23351 0.22059 0.20408 0.18489 0.16402 0.14267 0.12224 0.10445 0.091377 0.084911 0.0856 0.091992 0.10167 0.11252 0.12318 0.13285 0.14112 0.14782 0.15296 0.1566 0.15889 0.15997 0.15998 0.15906 0.1573 0.15475 0.15144 0.14735 0.14246 0.13673
[truncated: 7,175,404 more chars]
