# Supplementary material for: Localization of Scattering Objects Using Neural Networks
Source: Sensors (Basel). 2020 Dec 22;21(1):11. doi: 10.3390/s21010011 (PMC7792608; doi:10.3390/s21010011)
Supplement: Supplementary file 1 [file sensors-21-00011-s001.zip › Supplementary meterials/Txt/NearFieldData_no_rep_4.txt]

0.42834 0.45964 0.48508 0.50425 0.51706 0.52382 0.52528 0.52271 0.51784 0.51275 0.50946 0.50945 0.51304 0.51912 0.52509 0.52744 0.52235 0.50652 0.47782 0.43589 0.38268 0.32312 0.26611 0.22543 0.2152 0.23561 0.27145 0.30764 0.3354 0.3507 0.35246 0.34144 0.31952 0.2893 0.25372 0.21591 0.17918 0.14707 0.12346 0.11162 0.11184 0.12053 0.1331 0.14635 0.15859 0.16911 0.1777 0.18439 0.18934 0.19273 0.19476 0.19564 0.19558 0.19484 0.19371 0.19255 0.19176 0.19177 0.19303 0.19593 0.20079 0.20778 0.21693 0.22815 0.2412 0.25581 0.27165 0.2884 0.30574 0.32338 0.34107 0.35857 0.37569 0.39227 0.40816 0.42326 0.43747 0.45072 0.46296 0.47414 0.48425 0.49328 0.50122 0.50808 0.51387 0.51861 0.52234 0.52509 0.52688 0.52775 0.52775 0.52691 0.52528 0.5229 0.51982 0.51606 0.51169 0.50673 0.50123 0.49523 0.48877 0.48188 0.4746 0.46697 0.45902 0.45078 0.44228 0.43356 0.42464 0.41554 0.4063 0.39693 0.38747 0.37793 0.36833 0.3587 0.34906 0.33941 0.32979 0.3202 0.31067 0.3012 0.29182 0.28254 0.27337 0.26434 0.25544 0.24671 0.23814 0.22977 0.22159 0.21364 0.20592 0.19844 0.19124 0.18432 0.17771 0.17142 0.16548 0.15989 0.1547 0.14991 0.14554 0.14162 0.13815 0.13516 0.13265 0.13062 0.12908 0.12802 0.12744 0.12731 0.12761 0.12833 0.12944 0.1309 0.13269 0.13477 0.13712 0.13971 0.1425
0.32045 0.36054 0.39557 0.42472 0.44784 0.46534 0.47811 0.48734 0.49433 0.50019 0.50558 0.51047 0.51403 0.5147 0.51049 0.49932 0.47951 0.45023 0.41204 0.3674 0.3212 0.28107 0.25622 0.25265 0.26756 0.29128 0.31404 0.32921 0.33327 0.32507 0.30503 0.27468 0.23618 0.19208 0.14522 0.099077 0.060319 0.048424 0.07187 0.10494 0.13676 0.1647 0.18797 0.20637 0.21993 0.22878 0.23304 0.23284 0.22831 0.21954 0.20668 0.18991 0.16949 0.14577 0.11926 0.090727 0.061632 0.036755 0.034333 0.058422 0.089545 0.12166 0.15306 0.18294 0.21077 0.23617 0.25889 0.27881 0.29587 0.31012 0.32172 0.33087 0.33787 0.34307 0.34686 0.34965 0.35189 0.35399 0.35634 0.35928 0.36306 0.36786 0.37376 0.38075 0.38876 0.39762 0.40714 0.4171 0.42724 0.43733 0.44714 0.45646 0.4651 0.4729 0.47971 0.48543 0.48996 0.49323 0.49521 0.49587 0.49519 0.49318 0.48986 0.48527 0.47944 0.47244 0.4643 0.45511 0.44494 0.43385 0.42194 0.40929 0.39598 0.38211 0.36777 0.35308 0.33812 0.32301 0.30787 0.29282 0.27799 0.26354 0.24962 0.2364 0.22408 0.21286 0.20294 0.19455 0.18789 0.18311 0.18033 0.17959 0.18084 0.18398 0.18882 0.19515 0.20275 0.21138 0.22083 0.23093 0.2415 0.25239 0.2635 0.27473 0.28598 0.2972 0.30832 0.31929 0.33008 0.34065 0.35099 0.36106 0.37084 0.38033 0.38951 0.39838 0.40693 0.41514 0.42303 0.43059 0.43781
0.27102 0.3153 0.35685 0.39348 0.42419 0.44877 0.46756 0.48126 0.49075 0.4969 0.50034 0.50136 0.49978 0.49503 0.4862 0.47234 0.45277 0.42739 0.39711 0.36409 0.33185 0.30485 0.28723 0.28071 0.28325 0.28997 0.29554 0.29579 0.28827 0.27215 0.24785 0.21669 0.18061 0.14206 0.10418 0.072063 0.055902 0.063895 0.084814 0.10711 0.12643 0.14123 0.15098 0.15554 0.15501 0.14958 0.1396 0.1256 0.10858 0.090546 0.075876 0.072437 0.086056 0.1133 0.14808 0.18644 0.226 0.26507 0.30227 0.33643 0.36657 0.39185 0.41162 0.42542 0.433 0.43428 0.42941 0.41872 0.40274 0.38219 0.35797 0.33119 0.30318 0.27554 0.25014 0.22911 0.2146 0.20818 0.21024 0.21973 0.23466 0.25286 0.27245 0.29202 0.3106 0.32753 0.34244 0.35514 0.36561 0.37393 0.3803 0.38496 0.38821 0.39038 0.3918 0.39279 0.39367 0.39467 0.39601 0.39783 0.40018 0.40308 0.40647 0.41024 0.41424 0.41831 0.42224 0.42586 0.42897 0.43141 0.43302 0.43367 0.43327 0.43172 0.42897 0.42499 0.41977 0.41332 0.40569 0.39691 0.38708 0.37627 0.36461 0.35223 0.33926 0.32588 0.31229 0.29868 0.28529 0.27239 0.26025 0.24918 0.23949 0.23148 0.22544 0.2216 0.22009 0.22097 0.22416 0.22952 0.23679 0.24571 0.25597 0.2673 0.27943 0.29211 0.30514 0.31833 0.33154 0.34462 0.35748 0.37001 0.38214 0.3938 0.40494 0.41551 0.42549 0.43483 0.44352 0.45154 0.45887
0.24907 0.29102 0.3334 0.37238 0.40596 0.4333 0.45434 0.4695 0.47954 0.48532 0.48764 0.48707 0.48389 0.478 0.46901 0.45639 0.4397 0.41885 0.3944 0.36775 0.34118 0.31752 0.29937 0.28806 0.28276 0.28079 0.27871 0.27354 0.26338 0.24763 0.2268 0.20233 0.17639 0.1517 0.13133 0.11805 0.11303 0.11477 0.12 0.12553 0.12913 0.12953 0.12615 0.11894 0.10831 0.09526 0.081987 0.072843 0.074207 0.089382 0.11543 0.14799 0.1839 0.22097 0.25742 0.29168 0.32227 0.34789 0.36734 0.37967 0.38411 0.38023 0.36786 0.34717 0.3187 0.28341 0.2428 0.19928 0.15713 0.12488 0.11658 0.13848 0.17933 0.22733 0.27627 0.32291 0.36531 0.40222 0.4328 0.45651 0.47308 0.48248 0.4849 0.48071 0.47046 0.45487 0.43484 0.41138 0.38568 0.35905 0.33297 0.30904 0.28887 0.27397 0.26538 0.26344 0.26765 0.27685 0.28953 0.30421 0.31963 0.33477 0.34894 0.36165 0.37261 0.38169 0.38888 0.39428 0.39806 0.40041 0.4016 0.40188 0.40151 0.40074 0.3998 0.39885 0.39804 0.39744 0.39708 0.39695 0.39697 0.39707 0.3971 0.39694 0.39645 0.39548 0.39391 0.39163 0.38855 0.3846 0.37975 0.37398 0.36731 0.35979 0.35149 0.34252 0.333 0.3231 0.31301 0.30293 0.29313 0.28385 0.27538 0.268 0.26199 0.2576 0.25501 0.25437 0.25572 0.25903 0.26419 0.27102 0.27929 0.28876 0.29917 0.31027 0.32183 0.33363 0.34548 0.35721 0.36866
0.24385 0.28054 0.32077 0.35934 0.39335 0.42141 0.44309 0.45865 0.46873 0.47422 0.47601 0.47488 0.47133 0.46554 0.45734 0.44637 0.43219 0.41457 0.39371 0.37046 0.34637 0.32353 0.30405 0.28933 0.27938 0.27272 0.26702 0.25999 0.25009 0.23681 0.22065 0.20292 0.18541 0.16998 0.15808 0.15021 0.14575 0.14322 0.14091 0.13732 0.13143 0.12275 0.1113 0.097709 0.083591 0.072321 0.069525 0.079622 0.10105 0.12943 0.16136 0.1945 0.22699 0.25723 0.28368 0.30494 0.31973 0.32696 0.32583 0.31584 0.2969 0.2694 0.23434 0.19366 0.15126 0.11586 0.10519 0.13036 0.17741 0.2319 0.28677 0.33826 0.38395 0.42208 0.45137 0.47096 0.48037 0.47948 0.46857 0.44827 0.41961 0.38402 0.34345 0.30055 0.25904 0.22422 0.20298 0.20117 0.21892 0.25043 0.28881 0.32892 0.3674 0.40211 0.43171 0.45534 0.47254 0.48315 0.48724 0.48509 0.47717 0.46412 0.44672 0.42589 0.40269 0.37829 0.35399 0.33116 0.31124 0.29552 0.28505 0.28032 0.28123 0.28704 0.29661 0.30867 0.32204 0.3357 0.34886 0.36095 0.37157 0.38051 0.38766 0.39302 0.39668 0.39878 0.39951 0.39909 0.39774 0.39571 0.3932 0.39041 0.38751 0.38461 0.38182 0.37916 0.37664 0.37422 0.37184 0.36942 0.36686 0.36407 0.36095 0.35743 0.35344 0.34894 0.34391 0.33838 0.33238 0.32599 0.31932 0.31251 0.3057 0.29909 0.29289 0.2873 0.28255 0.27884 0.27636 0.27525 0.2756
0.24629 0.27747 0.31453 0.35151 0.38484 0.41265 0.43426 0.44973 0.45966 0.46491 0.46645 0.46516 0.46169 0.45634 0.44909 0.43958 0.42734 0.41196 0.39338 0.37208 0.34918 0.32642 0.30571 0.28864 0.27578 0.26644 0.25897 0.25154 0.2428 0.23221 0.22013 0.20752 0.1956 0.18535 0.17721 0.17087 0.16543 0.15972 0.15266 0.14346 0.13173 0.11758 0.10168 0.08569 0.072971 0.069088 0.078223 0.098391 0.12492 0.15427 0.18408 0.21255 0.23809 0.25924 0.27468 0.28322 0.28394 0.27623 0.25991 0.23535 0.20374 0.16766 0.13273 0.11105 0.11859 0.15432 0.20386 0.25723 0.30899 0.35574 0.39502 0.425 0.44436 0.45228 0.44846 0.43312 0.40704 0.37164 0.32911 0.28281 0.23796 0.20288 0.1886 0.20171 0.23693 0.28352 0.33313 0.38054 0.4225 0.45693 0.48249 0.4984 0.50434 0.50041 0.4871 0.46522 0.436 0.40103 0.36238 0.32274 0.28563 0.25554 0.23744 0.23495 0.24795 0.27265 0.30401 0.3377 0.37062 0.40064 0.42636 0.44691 0.46177 0.47075 0.47387 0.47137 0.46366 0.45132 0.43506 0.41572 0.39427 0.3718 0.34949 0.32861 0.31043 0.29612 0.28659 0.28228 0.2831 0.2884 0.29721 0.30838 0.32084 0.33363 0.346 0.35739 0.36739 0.37576 0.38237 0.38718 0.39025 0.39169 0.39166 0.39036 0.388 0.38481 0.381 0.37678 0.37234 0.36783 0.36338 0.35908 0.35497 0.35106 0.34735 0.34379 0.34032 0.33689 0.33342 0.32987 0.32618
0.40079 0.37701 0.34878 0.31639 0.28103 0.24557 0.21616 0.20335 0.21784 0.2605 0.32254 0.39365 0.46477 0.52763 0.5742 0.59687 0.58928 0.5473 0.47038 0.36265 0.23435 0.11062 0.10645 0.20849 0.29597 0.34728 0.35748 0.32891 0.26956 0.19387 0.13334 0.14783 0.22448 0.31058 0.3846 0.43728 0.46441 0.4656 0.44387 0.40504 0.3569 0.30817 0.26712 0.23931 0.22512 0.21966 0.21623 0.20969 0.19742 0.17894 0.15515 0.12787 0.099543 0.073529 0.055111 0.050934 0.060029 0.073978 0.0873 0.097815 0.10477 0.10801 0.10769 0.1041 0.097626 0.088675 0.07769 0.065129 0.051519 0.03763 0.025243 0.019866 0.027098 0.040928 0.056686 0.072988 0.089338 0.1055 0.12134 0.13676 0.15171 0.16615 0.18005 0.1934 0.20618 0.21841 0.23007 0.24119 0.25177 0.26183 0.27137 0.28043 0.28901 0.29713 0.30481 0.31208 0.31893 0.32541 0.33152 0.33727 0.34269 0.3478 0.3526 0.35711 0.36135 0.36533 0.36906 0.37256 0.37583 0.3789 0.38176 0.38443 0.38693 0.38925 0.3914 0.39341 0.39527 0.39698 0.39857 0.40003 0.40138 0.40261 0.40374 0.40476 0.40569 0.40653 0.40728 0.40795 0.40854 0.40906 0.40951 0.40989 0.41021 0.41047 0.41067 0.41082 0.41092 0.41097 0.41097 0.41093 0.41085 0.41073 0.41058 0.41039 0.41016 0.4099 0.40962 0.4093 0.40896 0.40859 0.4082 0.40779 0.40735 0.40689 0.40642 0.40592 0.40541 0.40488 0.40434 0.40378 0.40321
0.44057 0.44351 0.44677 0.45023 0.45367 0.45672 0.45885 0.45937 0.45742 0.45202 0.44211 0.42664 0.40477 0.37617 0.34152 0.30332 0.26725 0.24316 0.24232 0.26783 0.31047 0.35644 0.39373 0.41331 0.40911 0.37811 0.32049 0.2396 0.14214 0.045885 0.09043 0.18972 0.27717 0.3449 0.38934 0.40974 0.4077 0.38664 0.35123 0.30678 0.25881 0.21288 0.17481 0.1508 0.1455 0.15824 0.18369 0.21664 0.25364 0.29229 0.33051 0.36623 0.39743 0.42221 0.43901 0.44665 0.44445 0.43226 0.41042 0.37973 0.34137 0.29685 0.24796 0.19685 0.14633 0.10136 0.073778 0.080182 0.11083 0.14755 0.18315 0.21514 0.24255 0.26505 0.28264 0.29556 0.30422 0.30917 0.31106 0.3106 0.30859 0.30584 0.30316 0.30132 0.30096 0.30262 0.30661 0.31305 0.32189 0.33288 0.3457 0.35996 0.37525 0.39117 0.40739 0.42358 0.43948 0.45487 0.46958 0.48346 0.4964 0.50833 0.51918 0.52892 0.53754 0.54502 0.55138 0.55662 0.56078 0.56388 0.56597 0.56707 0.56724 0.56651 0.56493 0.56255 0.55941 0.55557 0.55106 0.54592 0.54021 0.53397 0.52723 0.52004 0.51244 0.50445 0.49612 0.48748 0.47855 0.46938 0.45999 0.4504 0.44064 0.43073 0.4207 0.41057 0.40035 0.39007 0.37974 0.36938 0.359 0.34862 0.33825 0.3279 0.31759 0.30732 0.29711 0.28695 0.27687 0.26687 0.25695 0.24713 0.2374 0.22778 0.21827 0.20887 0.1996 0.19045 0.18143 0.17254 0.16379
0.26869 0.27602 0.2864 0.29931 0.31414 0.33012 0.34639 0.36193 0.37562 0.38626 0.39259 0.39353 0.38831 0.37691 0.36043 0.34167 0.32537 0.31743 0.32246 0.34045 0.36603 0.39086 0.40657 0.40642 0.38617 0.34437 0.28262 0.20601 0.12644 0.085271 0.13417 0.21079 0.2807 0.33444 0.36827 0.38129 0.37461 0.35091 0.31396 0.26827 0.21904 0.17252 0.13725 0.12368 0.13503 0.16188 0.19386 0.22526 0.25329 0.27641 0.29349 0.30361 0.30588 0.29955 0.28405 0.25908 0.22471 0.1814 0.13005 0.072052 0.012408 0.059775 0.12761 0.19501 0.25969 0.31969 0.3733 0.41909 0.45597 0.48319 0.50038 0.50751 0.50492 0.49322 0.47333 0.44637 0.41371 0.3769 0.3377 0.29812 0.26053 0.22771 0.20284 0.18878 0.18672 0.19519 0.21081 0.23007 0.25027 0.26964 0.28711 0.30211 0.31442 0.32407 0.33123 0.33622 0.33945 0.34136 0.34246 0.34321 0.34407 0.34545 0.34766 0.35093 0.35538 0.36102 0.36777 0.37548 0.38393 0.39289 0.40209 0.41127 0.4202 0.42864 0.43641 0.44334 0.44928 0.45412 0.45778 0.46019 0.46132 0.46113 0.45963 0.45682 0.45274 0.44741 0.44087 0.4332 0.42443 0.41464 0.40391 0.39229 0.37988 0.36676 0.353 0.33869 0.32393 0.30881 0.29342 0.27787 0.26226 0.24672 0.23137 0.21636 0.20187 0.18807 0.17521 0.16353 0.15332 0.14489 0.13855 0.13455 0.13302 0.13398 0.13727 0.14265 0.14978 0.15832 0.16795 0.1784 0.18943
0.42678 0.40847 0.39089 0.37468 0.3604 0.34846 0.33898 0.33173 0.3261 0.32117 0.31584 0.3091 0.30037 0.2899 0.27922 0.27135 0.27028 0.27922 0.29838 0.32414 0.3504 0.37046 0.37836 0.36968 0.34194 0.29494 0.231 0.15598 0.087261 0.089574 0.16128 0.23989 0.30874 0.36169 0.39567 0.40962 0.40416 0.38131 0.34425 0.29709 0.24493 0.19431 0.15448 0.13704 0.14631 0.17198 0.20143 0.22727 0.24583 0.25529 0.25483 0.2442 0.22358 0.19342 0.15447 0.10771 0.05439 0.0050626 0.066082 0.12943 0.19225 0.2524 0.30773 0.35621 0.39595 0.42537 0.44321 0.44867 0.44135 0.42138 0.38936 0.34639 0.29411 0.23485 0.17231 0.11464 0.086572 0.11618 0.17501 0.2392 0.30114 0.35759 0.40668 0.44721 0.47842 0.49994 0.51171 0.51396 0.50721 0.49218 0.46981 0.44125 0.4078 0.37097 0.33249 0.29439 0.25914 0.22968 0.20923 0.20035 0.20353 0.21668 0.23634 0.25921 0.28281 0.30547 0.32613 0.34417 0.35924 0.37125 0.38023 0.38634 0.38983 0.39102 0.39027 0.38797 0.38454 0.38036 0.37583 0.37129 0.36704 0.36332 0.36029 0.35804 0.35659 0.3559 0.35583 0.35625 0.35697 0.3578 0.35853 0.35898 0.35898 0.35838 0.35706 0.35491 0.35188 0.34792 0.34301 0.33717 0.33043 0.32284 0.31449 0.30546 0.29589 0.2859 0.27567 0.26536 0.25518 0.24535 0.23612 0.22773 0.22044 0.2145 0.21013 0.20752 0.20677 0.20793 0.21094 0.2157 0.22204
0.55333 0.5396 0.52239 0.50238 0.48029 0.45681 0.43263 0.40835 0.38449 0.36148 0.3397 0.31958 0.30175 0.28727 0.27757 0.27423 0.27822 0.28903 0.30433 0.32035 0.33267 0.33705 0.33001 0.30931 0.27426 0.22609 0.16876 0.11266 0.089088 0.12645 0.18883 0.25107 0.30416 0.34375 0.36762 0.37507 0.36673 0.34427 0.31031 0.26822 0.22224 0.17783 0.14255 0.12555 0.13041 0.14906 0.17063 0.1882 0.19815 0.19872 0.18925 0.16982 0.14109 0.10429 0.061543 0.023374 0.051061 0.10361 0.15764 0.20973 0.25763 0.29937 0.33317 0.35756 0.37134 0.37373 0.36442 0.34363 0.31226 0.27208 0.22623 0.18054 0.14659 0.14202 0.17228 0.22278 0.27966 0.33529 0.38531 0.42694 0.4583 0.47816 0.48589 0.48142 0.46515 0.43802 0.40147 0.35752 0.30897 0.25983 0.21624 0.18742 0.18304 0.2043 0.2423 0.28727 0.33281 0.37513 0.41199 0.44203 0.46446 0.47893 0.48541 0.48417 0.47572 0.46078 0.44027 0.41531 0.38721 0.35747 0.32781 0.30019 0.27671 0.25944 0.24996 0.24883 0.25533 0.26772 0.28391 0.30192 0.32013 0.33737 0.35279 0.36585 0.37625 0.38384 0.38864 0.39079 0.39049 0.38804 0.3838 0.37814 0.3715 0.3643 0.35697 0.3499 0.34345 0.33791 0.33349 0.33031 0.3284 0.32768 0.32801 0.32919 0.33097 0.3331 0.33531 0.33736 0.33905 0.34017 0.34059 0.34021 0.33893 0.33674 0.33362 0.32962 0.32479 0.31923 0.31304 0.30638 0.2994
0.56347 0.56358 0.55776 0.54665 0.53101 0.51167 0.48949 0.46535 0.44015 0.4148 0.39022 0.36745 0.34762 0.3319 0.32138 0.31664 0.31738 0.32214 0.3284 0.33298 0.33265 0.32458 0.30678 0.27846 0.24029 0.19503 0.14917 0.11722 0.12057 0.15734 0.20612 0.2534 0.29263 0.32037 0.33499 0.33615 0.32456 0.30185 0.27033 0.23297 0.1934 0.15634 0.12798 0.11501 0.11889 0.13287 0.14846 0.16006 0.16456 0.16044 0.14718 0.1251 0.095362 0.060917 0.034801 0.05449 0.098723 0.14669 0.19346 0.23638 0.2734 0.30279 0.32321 0.33368 0.33369 0.32327 0.30311 0.2748 0.24124 0.20745 0.18175 0.17492 0.19266 0.22954 0.27572 0.3234 0.36732 0.40392 0.43074 0.44618 0.44935 0.44011 0.41902 0.38745 0.34766 0.3032 0.25947 0.2247 0.20929 0.21979 0.25216 0.29643 0.34398 0.38909 0.42814 0.45883 0.47975 0.49015 0.48988 0.47927 0.45912 0.43071 0.39578 0.35663 0.3163 0.27882 0.24928 0.2332 0.23404 0.2507 0.27832 0.31139 0.34551 0.37763 0.40577 0.42865 0.44553 0.45605 0.46018 0.45815 0.45041 0.4376 0.42055 0.40026 0.37788 0.3547 0.33217 0.31179 0.29503 0.28315 0.27694 0.27652 0.28129 0.29015 0.30175 0.31475 0.328 0.34058 0.3518 0.3612 0.36848 0.37351 0.37629 0.37692 0.3756 0.37258 0.36819 0.36278 0.35674 0.35046 0.34432 0.33866 0.33377 0.32987 0.32711 0.32553 0.32508 0.32564 0.32702 0.329 0.3313
0.52716 0.53956 0.54477 0.54333 0.53593 0.52343 0.50677 0.48699 0.46517 0.44242 0.41991 0.39883 0.38038 0.36564 0.35533 0.34959 0.34769 0.34799 0.34815 0.34556 0.33772 0.32273 0.29955 0.26834 0.23078 0.19074 0.15574 0.13807 0.1475 0.17814 0.21667 0.25356 0.28341 0.30324 0.31167 0.3085 0.2945 0.27123 0.24088 0.20622 0.17068 0.13865 0.11572 0.10701 0.11217 0.12461 0.13732 0.14575 0.14736 0.14091 0.12612 0.10364 0.075652 0.049325 0.048464 0.080768 0.12382 0.16832 0.21046 0.24771 0.27808 0.30004 0.31252 0.315 0.30753 0.29096 0.26709 0.23911 0.21223 0.19413 0.19297 0.21169 0.24553 0.28671 0.32856 0.36623 0.39631 0.41641 0.42506 0.42164 0.40635 0.38038 0.34601 0.30697 0.26909 0.2407 0.23118 0.2451 0.27805 0.32105 0.36607 0.40742 0.44133 0.46533 0.47796 0.47857 0.46729 0.44494 0.41307 0.37409 0.33144 0.29 0.25652 0.23883 0.24227 0.26527 0.30084 0.34151 0.38167 0.41757 0.44679 0.46782 0.47983 0.48255 0.47615 0.46125 0.43885 0.41037 0.37764 0.34298 0.30935 0.28029 0.25976 0.25106 0.25535 0.2709 0.29411 0.32112 0.34875 0.37465 0.39723 0.41543 0.42862 0.43651 0.43908 0.43654 0.4293 0.41792 0.40314 0.38582 0.36698 0.34769 0.32916 0.31256 0.29902 0.28941 0.28427 0.28362 0.28702 0.29367 0.30258 0.31272 0.3232 0.33324 0.34229 0.34991 0.35585 0.35998 0.36228 0.36283 0.36179
0.21101 0.21346 0.23212 0.26656 0.31348 0.36854 0.42735 0.4854 0.53791 0.57962 0.60489 0.60799 0.58379 0.52887 0.44322 0.33373 0.22459 0.18752 0.26487 0.36776 0.4364 0.44305 0.37565 0.23682 0.044921 0.17184 0.37199 0.51882 0.5831 0.55173 0.43152 0.25091 0.10075 0.22346 0.37678 0.46744 0.48214 0.42761 0.32428 0.20331 0.11959 0.14628 0.21151 0.25765 0.27875 0.28226 0.2784 0.27407 0.2696 0.26048 0.24177 0.21184 0.17537 0.1479 0.15407 0.19673 0.25332 0.3051 0.34191 0.36001 0.36107 0.3512 0.33876 0.3308 0.32935 0.33094 0.32951 0.31998 0.29987 0.26948 0.23139 0.19002 0.15186 0.12585 0.12046 0.13444 0.15785 0.18236 0.20371 0.22005 0.23081 0.23605 0.23621 0.23189 0.22381 0.21272 0.19939 0.18459 0.16912 0.1538 0.13954 0.12731 0.11816 0.11299 0.11232 0.11604 0.1235 0.13376 0.14592 0.15924 0.17317 0.18733 0.20144 0.21533 0.22886 0.24195 0.25455 0.26663 0.27818 0.28918 0.29963 0.30956 0.31896 0.32786 0.33626 0.3442 0.35168 0.35874 0.36538 0.37162 0.37749 0.383 0.38818 0.39303 0.39758 0.40184 0.40582 0.40955 0.41303 0.41627 0.4193 0.42211 0.42473 0.42717 0.42942 0.43151 0.43344 0.43522 0.43686 0.43836 0.43974 0.441 0.44214 0.44318 0.44412 0.44496 0.4457 0.44636 0.44694 0.44745 0.44787 0.44823 0.44853 0.44876 0.44893 0.44905 0.44911 0.44913 0.44909 0.44901 0.44889
0.34995 0.37639 0.40703 0.44096 0.47681 0.51273 0.5464 0.57501 0.59525 0.60348 0.5958 0.56844 0.51818 0.44312 0.34389 0.22692 0.12466 0.16054 0.29288 0.42621 0.53143 0.59104 0.59335 0.53389 0.41675 0.25482 0.068392 0.11821 0.28015 0.39718 0.45683 0.45683 0.40574 0.32288 0.23953 0.1984 0.21468 0.24672 0.25894 0.24083 0.19922 0.16095 0.17283 0.23861 0.31865 0.38624 0.42694 0.43271 0.40029 0.33069 0.22883 0.10299 0.036522 0.17671 0.30616 0.41389 0.49155 0.53414 0.54054 0.51355 0.45963 0.38864 0.31379 0.25241 0.22355 0.23333 0.26658 0.30589 0.34309 0.37683 0.4088 0.44104 0.47433 0.50763 0.5385 0.56387 0.58086 0.58728 0.58189 0.56451 0.53596 0.49802 0.45333 0.40547 0.35898 0.31948 0.29309 0.2845 0.29423 0.31819 0.35036 0.38549 0.41984 0.45104 0.47769 0.49909 0.51496 0.52541 0.53074 0.53144 0.52813 0.5215 0.51231 0.50134 0.48936 0.47716 0.46546 0.45492 0.44611 0.43946 0.43527 0.43367 0.43464 0.43804 0.4436 0.45097 0.4598 0.4697 0.48031 0.49129 0.50235 0.51324 0.52375 0.53371 0.54298 0.55145 0.55906 0.56573 0.57145 0.57619 0.57995 0.58273 0.58455 0.58544 0.58541 0.58451 0.58277 0.58023 0.57693 0.57291 0.56822 0.5629 0.55698 0.55051 0.54353 0.53609 0.52821 0.51993 0.51129 0.50233 0.49308 0.48356 0.47381 0.46385 0.45372 0.44343 0.43302 0.4225 0.41189 0.40122 0.39051
0.49205 0.49577 0.49523 0.48979 0.47889 0.46214 0.43954 0.41176 0.38062 0.34978 0.32539 0.31571 0.32762 0.36162 0.41091 0.46517 0.51375 0.54686 0.55604 0.53474 0.4791 0.38869 0.26713 0.12227 0.037857 0.19214 0.33171 0.44154 0.51078 0.53305 0.50724 0.43763 0.33319 0.20619 0.070479 0.060439 0.17499 0.26489 0.32578 0.35739 0.36321 0.34985 0.32607 0.3013 0.28314 0.27419 0.27105 0.26693 0.25575 0.23473 0.20598 0.1785 0.16886 0.18974 0.23393 0.28501 0.33026 0.36162 0.3744 0.3666 0.33848 0.29215 0.23116 0.16016 0.085836 0.039541 0.09317 0.16459 0.23202 0.29216 0.34351 0.38509 0.41604 0.43555 0.44282 0.43726 0.41854 0.38684 0.34298 0.28861 0.22665 0.16279 0.11197 0.10918 0.15919 0.22726 0.29674 0.36136 0.41789 0.46435 0.49953 0.52283 0.53416 0.5339 0.52281 0.50202 0.47293 0.4372 0.39671 0.35363 0.31044 0.27006 0.23602 0.21218 0.2016 0.2047 0.21865 0.23912 0.26225 0.28534 0.30666 0.32522 0.34052 0.35238 0.36087 0.36621 0.36875 0.36894 0.36728 0.36431 0.3606 0.35668 0.35306 0.35019 0.34842 0.348 0.34906 0.35159 0.35551 0.36063 0.36671 0.37345 0.38056 0.38776 0.39478 0.40137 0.40732 0.41247 0.41666 0.41978 0.42176 0.42253 0.42206 0.42033 0.41736 0.41315 0.40774 0.40119 0.39353 0.38483 0.37516 0.36459 0.35321 0.34109 0.32833 0.31502 0.30125 0.28714 0.27279 0.25831 0.24384
0.35559 0.33713 0.31876 0.30071 0.28334 0.2673 0.25374 0.24453 0.24223 0.24959 0.26839 0.29836 0.33699 0.3801 0.42235 0.45769 0.47978 0.4825 0.46068 0.41095 0.33267 0.22892 0.11027 0.07214 0.19396 0.32014 0.42527 0.49772 0.53019 0.51978 0.46825 0.38176 0.27 0.14493 0.019821 0.096065 0.19043 0.25847 0.2983 0.31254 0.30832 0.29652 0.28926 0.2943 0.3101 0.32759 0.33623 0.32794 0.29824 0.24621 0.17459 0.092634 0.061297 0.14331 0.23942 0.32636 0.39563 0.44167 0.46118 0.4531 0.41861 0.36111 0.28643 0.20432 0.13679 0.13357 0.1977 0.27925 0.35641 0.42125 0.47005 0.50098 0.51345 0.50779 0.48512 0.44734 0.39727 0.33912 0.27968 0.23079 0.21056 0.23129 0.2834 0.34913 0.41615 0.47718 0.52767 0.56463 0.58621 0.59145 0.58026 0.55335 0.51218 0.45904 0.39716 0.33116 0.26822 0.22029 0.20383 0.22622 0.27524 0.3349 0.39523 0.45085 0.49874 0.53714 0.56514 0.58239 0.589 0.58548 0.57262 0.55151 0.52346 0.49 0.45287 0.41404 0.37571 0.34034 0.3106 0.28904 0.27752 0.2765 0.28469 0.29968 0.31874 0.33948 0.3601 0.37932 0.39632 0.41062 0.422 0.43043 0.43603 0.43904 0.43977 0.4386 0.43594 0.4322 0.42783 0.42322 0.41872 0.41465 0.41123 0.40863 0.40693 0.4061 0.40608 0.40673 0.40788 0.40932 0.41082 0.41219 0.41321 0.4137 0.4135 0.4125 0.41057 0.40766 0.40373 0.39875 0.39275
0.45009 0.44645 0.441 0.43459 0.42825 0.42316 0.42049 0.42128 0.42611 0.43489 0.44664 0.4595 0.47084 0.4775 0.4761 0.46347 0.43708 0.39571 0.34035 0.27581 0.21438 0.18188 0.20271 0.26025 0.32354 0.37386 0.40116 0.40056 0.37118 0.31563 0.23956 0.15103 0.061917 0.047328 0.11766 0.17577 0.21326 0.229 0.22544 0.20855 0.18809 0.17674 0.18377 0.20663 0.23437 0.25649 0.26575 0.25793 0.23131 0.18635 0.12587 0.057881 0.051017 0.12655 0.20513 0.27489 0.33 0.3665 0.38222 0.37701 0.35292 0.31448 0.26936 0.22955 0.21087 0.22344 0.26054 0.30747 0.35316 0.39134 0.41893 0.4348 0.43908 0.43277 0.4175 0.39543 0.36939 0.34305 0.3211 0.30882 0.31048 0.32717 0.35608 0.39203 0.42942 0.46332 0.48983 0.50607 0.51022 0.5015 0.48027 0.44807 0.40788 0.3644 0.32455 0.29729 0.29113 0.30863 0.34438 0.38943 0.43587 0.478 0.51202 0.53555 0.5473 0.54686 0.53459 0.51154 0.47944 0.44068 0.39842 0.35672 0.32063 0.29582 0.28693 0.29512 0.31725 0.34789 0.38181 0.41499 0.44469 0.46914 0.4873 0.49871 0.5033 0.50138 0.49354 0.4806 0.46361 0.44376 0.42241 0.401 0.38097 0.36372 0.3504 0.34174 0.33799 0.3388 0.34339 0.35068 0.35953 0.36887 0.37781 0.38565 0.39191 0.39629 0.39868 0.3991 0.3977 0.39473 0.39053 0.38549 0.38004 0.37464 0.36973 0.36569 0.36286 0.36145 0.3616 0.36329 0.36642
0.32497 0.33861 0.35043 0.36066 0.36977 0.37842 0.38738 0.39738 0.40891 0.42205 0.43627 0.45032 0.46227 0.46967 0.46985 0.46029 0.4392 0.40617 0.36308 0.31532 0.2732 0.2513 0.25941 0.29099 0.32932 0.35963 0.3725 0.36322 0.3311 0.27897 0.21304 0.1442 0.095682 0.10362 0.14636 0.18633 0.21075 0.21627 0.20377 0.17743 0.14532 0.12137 0.12216 0.14769 0.18204 0.21234 0.23145 0.23557 0.22316 0.19453 0.15208 0.10209 0.066477 0.091478 0.1518 0.21534 0.27176 0.31576 0.34404 0.35494 0.34848 0.32649 0.29291 0.25451 0.22185 0.20849 0.22271 0.25902 0.305 0.35046 0.38886 0.41623 0.4304 0.43054 0.41711 0.39187 0.35815 0.32135 0.28953 0.27271 0.27865 0.30679 0.349 0.39559 0.43868 0.47266 0.49376 0.49975 0.4898 0.46448 0.42591 0.37805 0.32745 0.2843 0.26216 0.27107 0.30786 0.3599 0.41521 0.46554 0.50565 0.53225 0.54356 0.53894 0.51884 0.4847 0.43901 0.3855 0.32965 0.27969 0.24717 0.24324 0.26882 0.31352 0.36553 0.41667 0.46189 0.49813 0.5236 0.5374 0.53933 0.52975 0.50956 0.48015 0.44335 0.40153 0.3577 0.31572 0.28044 0.25733 0.25072 0.26108 0.28457 0.3156 0.34924 0.38196 0.4114 0.43609 0.45517 0.46821 0.47513 0.47612 0.4716 0.46216 0.44855 0.43166 0.41246 0.39202 0.37146 0.35192 0.33448 0.32008 0.30943 0.30287 0.30035 0.30145 0.30545 0.31154 0.31887 0.3267 0.33444
0.24948 0.26206 0.27642 0.29165 0.30726 0.32315 0.33947 0.35644 0.37421 0.3926 0.411 0.42821 0.44248 0.45164 0.45336 0.44554 0.42683 0.39738 0.35963 0.31939 0.28647 0.27249 0.28288 0.31066 0.34206 0.36473 0.37048 0.35528 0.3189 0.26457 0.19933 0.13649 0.10446 0.12678 0.17165 0.21056 0.23321 0.2365 0.22104 0.19041 0.15178 0.11852 0.11163 0.13722 0.1762 0.21238 0.23743 0.24701 0.23912 0.21358 0.17206 0.11895 0.068241 0.073347 0.13459 0.20372 0.26678 0.31747 0.35164 0.36678 0.36206 0.3386 0.2998 0.25232 0.20826 0.18703 0.20401 0.25062 0.30756 0.36127 0.40392 0.43107 0.44052 0.43196 0.40687 0.36873 0.32356 0.28094 0.2544 0.25635 0.28715 0.33501 0.38683 0.43319 0.468 0.48754 0.48993 0.47491 0.44382 0.39982 0.34844 0.29863 0.26384 0.25849 0.28602 0.33514 0.39142 0.44435 0.48719 0.51577 0.52771 0.52212 0.49937 0.46117 0.41064 0.35274 0.29536 0.25093 0.23534 0.25607 0.30311 0.36085 0.4181 0.4681 0.50676 0.53164 0.54152 0.53611 0.51598 0.48249 0.43781 0.38506 0.32868 0.2753 0.23485 0.21947 0.23481 0.27331 0.32266 0.37367 0.42076 0.46056 0.49106 0.51111 0.52021 0.51839 0.50613 0.48432 0.45424 0.41756 0.37641 0.33351 0.2924 0.25769 0.23477 0.22817 0.23856 0.26212 0.29324 0.32703 0.36007 0.39007 0.41559 0.43573 0.45001 0.45826 0.46056 0.45719 0.44862 0.43544 0.41841
0.27704 0.31506 0.35873 0.4057 0.45328 0.49845 0.53775 0.56729 0.58281 0.58001 0.55505 0.50545 0.43177 0.341 0.25578 0.22929 0.29181 0.38839 0.46596 0.49368 0.45412 0.34277 0.17002 0.04136 0.24924 0.4171 0.5077 0.49968 0.39444 0.22544 0.14305 0.2977 0.44587 0.51224 0.4812 0.36451 0.19433 0.04608 0.17047 0.28218 0.33454 0.33269 0.29608 0.24957 0.21329 0.19692 0.20579 0.24227 0.29358 0.33418 0.33909 0.29468 0.21039 0.15466 0.22882 0.34293 0.41424 0.40996 0.32399 0.17842 0.10682 0.25912 0.40264 0.47722 0.46585 0.37222 0.21624 0.037795 0.17213 0.33858 0.46039 0.52535 0.52984 0.47711 0.376 0.24003 0.086528 0.070917 0.20805 0.31764 0.39348 0.43755 0.4584 0.46787 0.47613 0.4873 0.49883 0.5048 0.49985 0.48132 0.44963 0.40774 0.36045 0.31378 0.27435 0.2482 0.2384 0.24308 0.25675 0.27361 0.28951 0.30203 0.31004 0.3132 0.31166 0.30585 0.29634 0.28376 0.26879 0.25208 0.23429 0.21607 0.19808 0.18101 0.16557 0.15255 0.14268 0.13659 0.13463 0.1367 0.14232 0.15077 0.16129 0.17322 0.18601 0.19926 0.21267 0.22602 0.23918 0.25203 0.2645 0.27654 0.28812 0.29924 0.30987 0.32002 0.3297 0.3389 0.34766 0.35597 0.36385 0.37132 0.37839 0.38509 0.39142 0.3974 0.40304 0.40837 0.4134 0.41813 0.4226 0.4268 0.43075 0.43446 0.43795 0.44123 0.4443 0.44718 0.44987 0.45239 0.45475
0.52007 0.52475 0.52358 0.51513 0.4979 0.47044 0.43161 0.38108 0.32038 0.25561 0.20475 0.20351 0.26599 0.36245 0.46461 0.55353 0.61394 0.63306 0.60176 0.51685 0.38351 0.2189 0.088865 0.18578 0.31154 0.37961 0.37128 0.28604 0.13974 0.047736 0.22209 0.36286 0.43935 0.43781 0.36097 0.22698 0.067746 0.10222 0.22599 0.29654 0.30417 0.25527 0.17456 0.12495 0.17148 0.23927 0.27225 0.2542 0.18701 0.091289 0.08573 0.19256 0.28396 0.33235 0.3272 0.26863 0.16677 0.052037 0.12242 0.24864 0.3481 0.40469 0.41045 0.36478 0.27522 0.1631 0.11435 0.21538 0.33972 0.43749 0.49142 0.49433 0.44725 0.35957 0.25134 0.16894 0.19195 0.28479 0.37601 0.44158 0.47536 0.47943 0.46107 0.43058 0.39862 0.3729 0.35538 0.34268 0.32959 0.31314 0.29491 0.28131 0.28137 0.30098 0.33816 0.38519 0.43355 0.47647 0.50935 0.52948 0.53573 0.52826 0.50829 0.47789 0.43988 0.3977 0.35545 0.31784 0.28982 0.27547 0.27611 0.28946 0.31102 0.33622 0.36148 0.38441 0.40351 0.41801 0.42755 0.43216 0.43206 0.42767 0.41954 0.40829 0.39465 0.37937 0.36325 0.34714 0.33188 0.31831 0.3072 0.29918 0.29472 0.29401 0.29699 0.30332 0.31253 0.32403 0.33724 0.35159 0.36658 0.38182 0.39695 0.4117 0.42587 0.43928 0.45182 0.46339 0.47395 0.48345 0.49186 0.4992 0.50547 0.51067 0.51485 0.51802 0.52022 0.5215 0.52189 0.52143 0.52017
0.35248 0.37017 0.3886 0.4071 0.42471 0.44016 0.45186 0.45792 0.45619 0.44445 0.42078 0.38419 0.33589 0.28202 0.23914 0.23615 0.2866 0.36831 0.45269 0.51821 0.54879 0.53346 0.46752 0.35399 0.20489 0.057724 0.15052 0.28838 0.3828 0.41807 0.3901 0.30548 0.18008 0.036716 0.10376 0.21514 0.28326 0.30038 0.2685 0.20018 0.12541 0.11721 0.18268 0.24511 0.27438 0.26092 0.20502 0.11592 0.045966 0.14077 0.25029 0.33438 0.37797 0.37255 0.3165 0.21555 0.084779 0.083687 0.2287 0.3558 0.44447 0.48224 0.46366 0.39098 0.275 0.14228 0.11849 0.24936 0.38186 0.48073 0.53329 0.53514 0.48882 0.40348 0.29606 0.20022 0.18498 0.26151 0.35796 0.43944 0.49459 0.5206 0.51917 0.49482 0.45377 0.40309 0.3504 0.30402 0.27313 0.26582 0.28414 0.32227 0.37129 0.42318 0.47168 0.51189 0.54002 0.55336 0.55033 0.53051 0.49474 0.44512 0.38521 0.32056 0.26009 0.21831 0.21214 0.24363 0.29686 0.35641 0.41333 0.46285 0.50239 0.53071 0.54745 0.55292 0.54795 0.53378 0.512 0.48445 0.4532 0.42047 0.3886 0.35994 0.33661 0.32022 0.31149 0.31 0.3144 0.32278 0.3332 0.34398 0.35383 0.36188 0.3676 0.37076 0.37136 0.36958 0.36576 0.36034 0.35385 0.3469 0.34011 0.33408 0.32939 0.32653 0.32583 0.32747 0.33148 0.33769 0.34583 0.35555 0.36641 0.37802 0.38998 0.40191 0.41351 0.4245 0.43465 0.44379 0.45177
0.34866 0.34771 0.34426 0.33844 0.33085 0.32271 0.31611 0.314 0.31978 0.33619 0.36396 0.40111 0.4433 0.48457 0.51815 0.53705 0.53473 0.50601 0.44809 0.36202 0.25517 0.15243 0.14036 0.2355 0.34001 0.4174 0.45314 0.44166 0.3853 0.29493 0.19403 0.13991 0.188 0.26727 0.3268 0.35236 0.34312 0.30624 0.25483 0.20584 0.1747 0.16322 0.15684 0.1413 0.11531 0.099472 0.12794 0.18984 0.25642 0.30972 0.33794 0.33353 0.29322 0.21834 0.11482 0.0115 0.13704 0.25759 0.35624 0.42102 0.44368 0.42075 0.35435 0.25294 0.1372 0.10246 0.21133 0.33145 0.42697 0.48534 0.50091 0.47361 0.40881 0.31804 0.22363 0.17535 0.22026 0.30982 0.3963 0.46145 0.49828 0.50528 0.48467 0.44171 0.38443 0.32395 0.27544 0.25591 0.27251 0.31454 0.36594 0.41544 0.45661 0.48589 0.50134 0.50205 0.48802 0.46009 0.42024 0.37199 0.32118 0.27727 0.25345 0.26054 0.29647 0.3489 0.40572 0.4586 0.50218 0.53308 0.54938 0.55027 0.53592 0.50742 0.46669 0.41653 0.36083 0.30509 0.2573 0.22833 0.22741 0.25332 0.29548 0.34347 0.39046 0.43242 0.46706 0.49312 0.51008 0.51791 0.51704 0.50819 0.49239 0.47088 0.44512 0.41674 0.38752 0.35936 0.33421 0.31388 0.2998 0.29269 0.29232 0.29762 0.30701 0.31878 0.3314 0.34367 0.35471 0.36394 0.37104 0.37589 0.37856 0.37922 0.37815 0.37573 0.37236 0.36847 0.36452 0.3609 0.35799
0.41739 0.41426 0.41223 0.41159 0.41253 0.41507 0.41902 0.42391 0.42895 0.43301 0.43464 0.43209 0.4235 0.40708 0.38155 0.3468 0.30507 0.2629 0.23333 0.23254 0.26385 0.31198 0.35773 0.38628 0.38777 0.35715 0.29446 0.2053 0.10487 0.073787 0.1641 0.25539 0.32113 0.35268 0.34782 0.30995 0.24817 0.17878 0.13149 0.13879 0.17739 0.20847 0.21551 0.19449 0.1501 0.10277 0.1094 0.17719 0.25474 0.31722 0.35163 0.35034 0.31047 0.23411 0.12877 0.032037 0.13924 0.26268 0.36517 0.43398 0.46084 0.44248 0.38128 0.28641 0.17988 0.13345 0.21453 0.32843 0.42575 0.48989 0.51364 0.49578 0.44073 0.35906 0.27091 0.21565 0.23739 0.31374 0.39774 0.46548 0.50678 0.51823 0.50092 0.45962 0.40264 0.34232 0.29576 0.28104 0.30325 0.34895 0.40083 0.44713 0.48138 0.50048 0.50345 0.49085 0.46447 0.42736 0.3841 0.34136 0.30826 0.29479 0.30641 0.33948 0.38444 0.4317 0.47398 0.50621 0.52509 0.52876 0.51666 0.48944 0.44904 0.3989 0.34439 0.29383 0.25925 0.25302 0.27773 0.32327 0.37696 0.42961 0.47545 0.51096 0.53408 0.54382 0.54006 0.52338 0.49506 0.45696 0.41167 0.36255 0.31412 0.27248 0.24519 0.23876 0.25384 0.28443 0.3227 0.36248 0.39974 0.43199 0.45773 0.47618 0.48703 0.49038 0.48663 0.47645 0.46072 0.44052 0.41709 0.39185 0.36634 0.34218 0.32103 0.30438 0.29336 0.28845 0.28936 0.29516 0.30447
0.34872 0.3649 0.38015 0.39412 0.40643 0.41666 0.42437 0.42907 0.4303 0.42771 0.42113 0.4108 0.39755 0.38304 0.36987 0.36129 0.36023 0.36778 0.38196 0.39786 0.40884 0.40809 0.39 0.35115 0.29151 0.21623 0.14252 0.12241 0.18314 0.2649 0.33468 0.37927 0.39247 0.37291 0.3234 0.25032 0.16284 0.073111 0.036618 0.099705 0.15097 0.17839 0.18063 0.16078 0.12771 0.10209 0.11432 0.15879 0.20785 0.24502 0.2613 0.25183 0.21521 0.1534 0.071898 0.029471 0.12467 0.21616 0.29133 0.34167 0.36135 0.34792 0.30297 0.23313 0.15452 0.11542 0.16841 0.25527 0.33437 0.39081 0.41775 0.41302 0.37872 0.32149 0.25434 0.20181 0.19851 0.24711 0.31432 0.37566 0.4193 0.44 0.43659 0.41114 0.36871 0.31775 0.27115 0.24588 0.25418 0.29068 0.33918 0.38608 0.42301 0.44537 0.45105 0.43985 0.4133 0.37471 0.32963 0.28671 0.25811 0.25561 0.28104 0.32441 0.37321 0.41799 0.4525 0.47284 0.47692 0.46413 0.43533 0.39292 0.34116 0.2871 0.24222 0.22239 0.2378 0.28081 0.33573 0.39059 0.43807 0.47378 0.49514 0.50091 0.49091 0.46593 0.42768 0.37888 0.32352 0.26759 0.22066 0.19667 0.20605 0.24301 0.29306 0.34525 0.39324 0.43336 0.46351 0.48253 0.48998 0.48598 0.47119 0.44667 0.41394 0.37495 0.3322 0.28892 0.24945 0.21944 0.20494 0.20906 0.22911 0.25888 0.29248 0.32581 0.35624 0.38218 0.40267 0.41725 0.42577
0.33296 0.33308 0.335 0.33808 0.34156 0.34457 0.3463 0.346 0.3432 0.33785 0.33057 0.32284 0.3172 0.31686 0.32474 0.34194 0.36663 0.39427 0.4187 0.43335 0.43228 0.4109 0.36676 0.30031 0.21648 0.13152 0.10817 0.18328 0.27857 0.36122 0.41875 0.44454 0.43615 0.39504 0.32618 0.23737 0.13823 0.039338 0.052027 0.12436 0.1741 0.19864 0.1991 0.18084 0.15503 0.14037 0.15338 0.18768 0.22448 0.24958 0.2545 0.23496 0.19024 0.12285 0.038806 0.058353 0.15338 0.23994 0.30853 0.3515 0.36371 0.34319 0.29168 0.21546 0.13015 0.094877 0.16576 0.26025 0.34225 0.39944 0.42556 0.41843 0.37978 0.31576 0.23892 0.17629 0.1751 0.2373 0.31651 0.38586 0.43353 0.45417 0.44648 0.41258 0.35816 0.2934 0.23612 0.21347 0.24079 0.29882 0.36197 0.41517 0.45064 0.46469 0.45652 0.42768 0.38213 0.32671 0.27258 0.23686 0.23702 0.27277 0.32668 0.38225 0.42919 0.46152 0.476 0.47137 0.44812 0.40843 0.35642 0.29903 0.24777 0.22015 0.23069 0.27355 0.33067 0.38784 0.43659 0.47188 0.49084 0.49214 0.47573 0.44283 0.39585 0.33874 0.2778 0.22365 0.19373 0.20375 0.24727 0.30529 0.36424 0.4166 0.4581 0.4862 0.49958 0.49781 0.48127 0.45108 0.40908 0.35791 0.30133 0.24499 0.19833 0.17573 0.18764 0.22651 0.27718 0.32932 0.37727 0.41781 0.44906 0.46994 0.47997 0.47917 0.46796 0.44714 0.41788 0.3817 0.34053
0.34536 0.38507 0.42605 0.46619 0.50307 0.53383 0.55528 0.56394 0.55635 0.52955 0.48192 0.41476 0.33572 0.26665 0.25053 0.30714 0.39539 0.47077 0.50417 0.47757 0.38422 0.23141 0.056612 0.1778 0.34655 0.45018 0.46284 0.38154 0.23635 0.15786 0.28905 0.42985 0.49417 0.4616 0.34199 0.16688 0.022285 0.18139 0.28396 0.3192 0.29681 0.24188 0.18668 0.15784 0.1616 0.19084 0.23623 0.27896 0.29376 0.2615 0.18325 0.12066 0.19771 0.31018 0.36907 0.34069 0.2234 0.077774 0.20223 0.36465 0.44025 0.39659 0.23875 0.039071 0.24856 0.43365 0.50341 0.43235 0.23597 0.037107 0.30294 0.49423 0.55391 0.46355 0.24624 0.040435 0.3205 0.52138 0.59257 0.51836 0.3201 0.05111 0.23442 0.46124 0.58941 0.59904 0.49706 0.3116 0.088273 0.16636 0.37064 0.52381 0.61006 0.62482 0.57183 0.46204 0.31276 0.14807 0.065937 0.19065 0.30377 0.38256 0.43024 0.45765 0.47758 0.49858 0.52159 0.54158 0.55195 0.54801 0.52829 0.4943 0.44988 0.40037 0.35199 0.31119 0.28348 0.27152 0.27363 0.28495 0.3001 0.31495 0.32698 0.33487 0.33812 0.33676 0.33111 0.32164 0.30893 0.29357 0.27615 0.25727 0.23749 0.21737 0.19749 0.17845 0.16091 0.14562 0.1334 0.12506 0.12117 0.12184 0.12667 0.13485 0.14547 0.15772 0.17097 0.18475 0.19872 0.21266 0.22639 0.23982 0.25286 0.26548 0.27763 0.2893 0.30049 0.31119 0.32141 0.33116 0.34045
0.42707 0.40904 0.38537 0.35609 0.32215 0.28627 0.25442 0.2372 0.24676 0.28655 0.34811 0.41885 0.48688 0.54125 0.57189 0.57031 0.53107 0.45432 0.34961 0.24548 0.20687 0.26219 0.33261 0.36058 0.32381 0.22201 0.084829 0.13944 0.29755 0.41392 0.45791 0.41954 0.30933 0.16252 0.11038 0.22513 0.31656 0.34212 0.2994 0.20596 0.10163 0.096221 0.16492 0.20061 0.19005 0.15346 0.14315 0.18404 0.22605 0.22871 0.17889 0.090811 0.088966 0.19968 0.28664 0.314 0.26878 0.15711 0.017744 0.16452 0.29819 0.3701 0.36235 0.27697 0.14254 0.11032 0.25118 0.3683 0.41825 0.39063 0.29667 0.17833 0.16407 0.27968 0.38902 0.44545 0.43642 0.36683 0.25993 0.18005 0.22952 0.34549 0.44325 0.49134 0.47851 0.40688 0.2933 0.18585 0.20086 0.31954 0.43517 0.50952 0.5297 0.49548 0.41695 0.31464 0.22578 0.20888 0.26796 0.34309 0.40195 0.43622 0.44816 0.44501 0.43509 0.4243 0.41393 0.40107 0.38128 0.35148 0.31204 0.26832 0.23227 0.22126 0.24506 0.29437 0.35316 0.40975 0.45715 0.49152 0.51108 0.51558 0.50595 0.48402 0.45238 0.4142 0.37322 0.33367 0.3002 0.27725 0.26773 0.27155 0.28561 0.30554 0.32732 0.34801 0.36567 0.37919 0.38797 0.39188 0.39101 0.3857 0.37643 0.36378 0.34844 0.33117 0.3128 0.29423 0.27645 0.26047 0.24734 0.238 0.23316 0.23315 0.23783 0.24669 0.25894 0.27372 0.29022 0.30774 0.32569
0.39497 0.38014 0.36154 0.33883 0.31203 0.28192 0.25086 0.22426 0.21191 0.22487 0.26604 0.32794 0.39962 0.47039 0.52989 0.56785 0.57479 0.54332 0.47004 0.35792 0.22022 0.10744 0.16628 0.28127 0.35721 0.37044 0.31573 0.20659 0.11198 0.20241 0.34628 0.45211 0.49258 0.4597 0.36109 0.21726 0.060797 0.10451 0.2182 0.28312 0.2946 0.26216 0.20825 0.1669 0.16339 0.17802 0.17908 0.15933 0.14107 0.16316 0.21856 0.26804 0.28405 0.25317 0.17515 0.06952 0.10094 0.22542 0.32394 0.37107 0.35417 0.27272 0.13859 0.031129 0.19656 0.33789 0.42704 0.44701 0.39268 0.27206 0.10881 0.10605 0.28049 0.42208 0.50253 0.50803 0.4372 0.30127 0.12679 0.1102 0.29063 0.44309 0.53822 0.56283 0.51477 0.40237 0.24396 0.085485 0.16908 0.33386 0.46597 0.54727 0.57087 0.53776 0.45572 0.33849 0.20805 0.12337 0.18522 0.29802 0.39771 0.4702 0.5117 0.52266 0.50604 0.46622 0.40834 0.33819 0.26315 0.19588 0.16232 0.18735 0.25233 0.3289 0.4027 0.46632 0.51512 0.54605 0.5573 0.54823 0.51933 0.47214 0.40915 0.33382 0.25078 0.16764 0.10496 0.11324 0.1791 0.25531 0.32733 0.39036 0.44219 0.48176 0.50874 0.52338 0.5264 0.51889 0.50224 0.47806 0.44816 0.41447 0.37902 0.34393 0.31132 0.28327 0.26155 0.24727 0.24047 0.24012 0.2444 0.2513 0.25906 0.26634 0.27227 0.27637 0.27847 0.27865 0.2772 0.27453 0.27118
0.43281 0.43251 0.43037 0.42584 0.41827 0.40692 0.39106 0.37007 0.34372 0.31271 0.27968 0.25088 0.23747 0.25135 0.29424 0.35568 0.42137 0.4777 0.51244 0.51531 0.47919 0.40175 0.28698 0.14749 0.055619 0.17567 0.29337 0.36785 0.38661 0.34773 0.26079 0.15251 0.11248 0.19946 0.2913 0.34414 0.34663 0.30026 0.21607 0.11418 0.055155 0.11951 0.17941 0.20288 0.18716 0.14234 0.10203 0.12584 0.18891 0.24014 0.25713 0.23083 0.1617 0.059417 0.066561 0.18635 0.28508 0.34394 0.3508 0.30204 0.20411 0.080701 0.10913 0.24679 0.36028 0.42537 0.42996 0.37236 0.26255 0.13197 0.13045 0.26922 0.39614 0.4758 0.49405 0.44807 0.34618 0.21153 0.12611 0.22296 0.36136 0.46859 0.52381 0.5196 0.45826 0.35155 0.22505 0.15241 0.22765 0.34987 0.45192 0.51383 0.52877 0.49759 0.42755 0.33252 0.23747 0.19202 0.23497 0.31946 0.40041 0.46016 0.49232 0.49585 0.47313 0.42898 0.37042 0.30711 0.25306 0.2271 0.2414 0.28632 0.34316 0.39864 0.44504 0.47774 0.49397 0.49231 0.47252 0.43562 0.384 0.32188 0.25666 0.20226 0.18224 0.21057 0.26964 0.33751 0.40198 0.4566 0.49769 0.52317 0.53212 0.52458 0.50141 0.46421 0.41525 0.35752 0.29498 0.2334 0.18251 0.15814 0.17166 0.21251 0.26362 0.31499 0.36175 0.40142 0.43273 0.45513 0.46855 0.47333 0.47008 0.45968 0.44319 0.42183 0.39697 0.37007 0.34269 0.31643 0.29291
0.27597 0.27564 0.27673 0.27986 0.28584 0.29556 0.30978 0.32889 0.35263 0.37991 0.40868 0.43602 0.4582 0.47096 0.46999 0.45156 0.41358 0.35715 0.28955 0.23031 0.21508 0.25857 0.32689 0.38515 0.41305 0.40074 0.34738 0.26263 0.1748 0.15465 0.22496 0.30716 0.36109 0.37339 0.34291 0.27738 0.19205 0.11193 0.08533 0.11605 0.1399 0.13677 0.11341 0.10284 0.14149 0.20532 0.26177 0.29201 0.28542 0.23825 0.15385 0.047366 0.096651 0.21945 0.32295 0.38937 0.40704 0.37143 0.28703 0.17251 0.10962 0.21077 0.34027 0.43904 0.48669 0.47453 0.40444 0.29112 0.17813 0.18794 0.31242 0.43625 0.51862 0.54361 0.50749 0.41774 0.2964 0.20136 0.23721 0.35853 0.47384 0.54869 0.56988 0.53547 0.45324 0.34256 0.24552 0.23931 0.32847 0.43587 0.51968 0.56341 0.56197 0.51806 0.44143 0.35034 0.27711 0.26584 0.32169 0.40211 0.47434 0.523 0.54212 0.53133 0.4944 0.43867 0.37531 0.32021 0.29262 0.30391 0.34554 0.39912 0.45014 0.48997 0.51397 0.5201 0.50818 0.47961 0.43741 0.38659 0.33494 0.29408 0.27787 0.29377 0.33524 0.38865 0.44226 0.48809 0.52105 0.53808 0.5377 0.51983 0.48565 0.4377 0.3801 0.31925 0.26538 0.23368 0.23783 0.27511 0.32995 0.38876 0.4432 0.48843 0.52159 0.54117 0.54659 0.53807 0.51651 0.48345 0.441 0.39194 0.33995 0.28998 0.2489 0.2252 0.22512 0.24696 0.28254 0.32362 0.3645
0.44708 0.4552 0.46169 0.46622 0.46833 0.46755 0.46336 0.45527 0.4429 0.42617 0.4055 0.38217 0.35874 0.33938 0.32939 0.3333 0.35176 0.38024 0.41043 0.43286 0.43865 0.42077 0.37504 0.30115 0.20414 0.10191 0.093846 0.19466 0.29291 0.36358 0.39637 0.38741 0.33871 0.25774 0.15652 0.054218 0.068631 0.14815 0.20343 0.22715 0.21979 0.188 0.14644 0.12212 0.13792 0.17432 0.20258 0.20762 0.18352 0.13139 0.063806 0.068694 0.15429 0.23673 0.29594 0.32037 0.30372 0.24567 0.1529 0.051213 0.11434 0.23352 0.33209 0.39325 0.40735 0.37168 0.2916 0.18416 0.11112 0.18457 0.30279 0.39983 0.45548 0.46118 0.41671 0.33061 0.2246 0.15874 0.21468 0.32338 0.4188 0.4777 0.49101 0.45806 0.38589 0.29116 0.21006 0.20744 0.28458 0.37693 0.44961 0.48857 0.48916 0.45319 0.38849 0.31009 0.24503 0.23184 0.2786 0.34928 0.41403 0.45833 0.47621 0.46683 0.43326 0.38214 0.32418 0.27531 0.25493 0.27234 0.31578 0.36656 0.41144 0.44303 0.45769 0.45437 0.43397 0.39924 0.35487 0.30816 0.26983 0.25277 0.26456 0.29985 0.34605 0.39207 0.43036 0.45615 0.46669 0.46081 0.4388 0.40237 0.35488 0.30194 0.25269 0.22118 0.22149 0.25358 0.30346 0.35742 0.40665 0.44586 0.47191 0.48311 0.47888 0.45964 0.42674 0.38244 0.33011 0.27479 0.22444 0.19163 0.18976 0.21882 0.26523 0.31647 0.36506 0.40678 0.43919 0.46089 0.47126
0.33975 0.34202 0.3437 0.34421 0.34305 0.33984 0.3345 0.32738 0.31952 0.31283 0.31015 0.3147 0.32899 0.3533 0.38506 0.41931 0.44966 0.46931 0.47185 0.45214 0.40718 0.33718 0.24731 0.15438 0.11957 0.19116 0.28825 0.36983 0.42082 0.43412 0.40849 0.34826 0.26332 0.17088 0.10856 0.13031 0.18801 0.23212 0.25018 0.242 0.21429 0.17972 0.15553 0.15349 0.16546 0.17316 0.16382 0.13278 0.084043 0.052166 0.10474 0.18124 0.24946 0.29605 0.31204 0.29249 0.23727 0.15216 0.059445 0.10211 0.21285 0.31003 0.37672 0.40297 0.3845 0.32353 0.2308 0.13776 0.14223 0.24403 0.34904 0.42528 0.45962 0.44723 0.39072 0.30135 0.20629 0.17329 0.24446 0.34644 0.43145 0.48089 0.48741 0.45119 0.37968 0.28982 0.21758 0.22005 0.29382 0.38216 0.45262 0.49122 0.49291 0.45892 0.39628 0.31919 0.2535 0.23726 0.2819 0.35341 0.42069 0.46786 0.48786 0.47902 0.4439 0.3891 0.32609 0.27317 0.25401 0.27894 0.33143 0.38898 0.43696 0.46752 0.47708 0.46509 0.43359 0.38714 0.33337 0.28422 0.25613 0.26221 0.29873 0.34972 0.4007 0.44232 0.46909 0.4781 0.46846 0.44106 0.39859 0.34595 0.29116 0.24712 0.2307 0.25054 0.29649 0.35196 0.40493 0.44805 0.477 0.48936 0.48424 0.46205 0.42444 0.37441 0.31674 0.25907 0.2142 0.19966 0.22313 0.27178 0.32886 0.38377 0.43046 0.46545 0.4867 0.49329 0.48515 0.463 0.42829
0.38593 0.42245 0.45817 0.4911 0.5189 0.53891 0.5482 0.54381 0.52307 0.48429 0.42794 0.35908 0.29248 0.2596 0.28982 0.36511 0.44455 0.49665 0.50015 0.44327 0.32605 0.16598 0.089043 0.24361 0.37757 0.43796 0.40848 0.30013 0.17692 0.21823 0.36146 0.46001 0.4709 0.39005 0.23983 0.065995 0.12323 0.24335 0.29912 0.29041 0.23745 0.17327 0.13354 0.13272 0.15662 0.19556 0.23802 0.26124 0.24284 0.17526 0.094117 0.1484 0.2619 0.32899 0.3134 0.20867 0.049991 0.17029 0.3277 0.39793 0.35089 0.19284 0.033746 0.26126 0.4176 0.44931 0.34045 0.12152 0.15305 0.38053 0.4964 0.4583 0.27451 0.049847 0.2946 0.49052 0.53714 0.4156 0.16572 0.1663 0.42804 0.56679 0.53223 0.3334 0.062462 0.30151 0.53057 0.6039 0.49702 0.24314 0.10682 0.40214 0.59342 0.61736 0.46807 0.19142 0.15195 0.43937 0.61519 0.63369 0.49523 0.24106 0.082847 0.35894 0.5609 0.64414 0.6013 0.45179 0.23362 0.056665 0.26449 0.4577 0.59001 0.65027 0.63721 0.5579 0.42692 0.26528 0.10367 0.09833 0.22039 0.3162 0.37928 0.41813 0.44587 0.47325 0.50354 0.53271 0.55372 0.56076 0.55107 0.52512 0.48595 0.43834 0.38817 0.34177 0.30527 0.28316 0.27647 0.28219 0.29511 0.31033 0.32436 0.33515 0.34168 0.34362 0.34108 0.33439 0.32402 0.31052 0.29444 0.27632 0.25669 0.23606 0.21493 0.19378 0.17314 0.1536 0.13585 0.12076 0.10932
0.3468 0.32567 0.30316 0.28175 0.26557 0.26027 0.27112 0.29974 0.34295 0.39446 0.44684 0.49239 0.52349 0.53317 0.51611 0.47052 0.40089 0.32312 0.27091 0.27907 0.3292 0.37084 0.36892 0.30852 0.19442 0.08004 0.17545 0.31703 0.40973 0.42844 0.37024 0.25745 0.16047 0.20301 0.30028 0.35307 0.337 0.25723 0.13678 0.022827 0.10852 0.17383 0.18911 0.16647 0.14134 0.15008 0.17291 0.16978 0.12672 0.07556 0.12429 0.21095 0.26195 0.24958 0.16798 0.03251 0.12379 0.25865 0.33259 0.3209 0.22277 0.076156 0.15124 0.30503 0.38959 0.37567 0.26681 0.11967 0.18337 0.34215 0.43164 0.41731 0.30518 0.15851 0.20206 0.35973 0.45649 0.45142 0.34864 0.20307 0.19983 0.34691 0.45842 0.47949 0.40553 0.27134 0.19237 0.29194 0.4209 0.4877 0.46977 0.37666 0.25258 0.21284 0.31509 0.43203 0.49666 0.48904 0.41222 0.29169 0.20067 0.25604 0.38382 0.48709 0.53109 0.50527 0.41531 0.28452 0.17811 0.22545 0.35571 0.46733 0.52999 0.53561 0.48842 0.40239 0.30127 0.22379 0.21752 0.27164 0.33612 0.38701 0.41959 0.4371 0.44498 0.44726 0.4447 0.43505 0.4149 0.38182 0.33585 0.28077 0.22607 0.1903 0.19539 0.23957 0.30105 0.36328 0.4175 0.45921 0.48633 0.49841 0.49618 0.48131 0.45616 0.42367 0.38725 0.35065 0.31791 0.29288 0.27843 0.27541 0.28219 0.29552 0.31189 0.32837 0.34288 0.35408 0.36124 0.36404 0.36249
0.23426 0.22551 0.22637 0.23953 0.26568 0.30329 0.34948 0.40074 0.45306 0.50192 0.54208 0.56761 0.57224 0.54992 0.49605 0.4091 0.29373 0.17136 0.1384 0.24599 0.36344 0.43799 0.44621 0.3783 0.23972 0.066474 0.18186 0.37369 0.51265 0.56864 0.53023 0.40597 0.22331 0.051452 0.18792 0.32487 0.39464 0.39482 0.34154 0.26406 0.19744 0.16759 0.17164 0.19732 0.2426 0.29681 0.33608 0.3361 0.28298 0.18221 0.10171 0.19762 0.32908 0.41158 0.41474 0.32983 0.17029 0.055074 0.25031 0.41007 0.48551 0.45511 0.3215 0.11173 0.13123 0.34995 0.49657 0.53636 0.45858 0.27962 0.058663 0.23078 0.43902 0.55857 0.56179 0.44785 0.24374 0.07945 0.29437 0.49153 0.59525 0.58322 0.45873 0.2507 0.088919 0.2965 0.49769 0.613 0.61953 0.51705 0.32675 0.10565 0.2124 0.4334 0.59084 0.65461 0.61516 0.48073 0.27605 0.073218 0.2428 0.45342 0.60281 0.66899 0.64496 0.53705 0.36331 0.15482 0.11521 0.3158 0.4887 0.60523 0.65454 0.63525 0.55415 0.42469 0.26671 0.12195 0.15522 0.29659 0.42433 0.51918 0.57563 0.59324 0.5749 0.52572 0.4522 0.36201 0.26485 0.17818 0.1448 0.19523 0.28156 0.3704 0.44991 0.51447 0.56068 0.58647 0.59086 0.57392 0.5367 0.48118 0.41018 0.32739 0.23771 0.14976 0.091995 0.12322 0.20111 0.28279 0.35797 0.42297 0.47594 0.51601 0.54295 0.55708 0.55914 0.55023 0.53173 0.50521 0.47243
0.34137 0.32374 0.30821 0.29757 0.29523 0.30424 0.32606 0.35974 0.40219 0.44897 0.49486 0.53404 0.56025 0.56713 0.5487 0.50034 0.42013 0.31096 0.18625 0.11104 0.19494 0.3136 0.40044 0.43214 0.39805 0.3002 0.15971 0.10655 0.25601 0.40256 0.49565 0.5172 0.46514 0.35172 0.20002 0.03935 0.10794 0.2162 0.27952 0.30139 0.29503 0.27621 0.25328 0.22285 0.17822 0.12845 0.12743 0.19928 0.28441 0.34287 0.35229 0.30223 0.19515 0.051807 0.13017 0.28307 0.39275 0.43369 0.39377 0.27689 0.10549 0.10985 0.29507 0.43386 0.49469 0.46362 0.34573 0.17017 0.11492 0.29981 0.45767 0.53809 0.52325 0.41611 0.24329 0.11943 0.27144 0.44796 0.55797 0.57613 0.49892 0.34365 0.16475 0.19449 0.38192 0.53319 0.60571 0.58544 0.47699 0.30431 0.14351 0.2355 0.42115 0.56214 0.62658 0.60419 0.50024 0.33541 0.16342 0.19417 0.37158 0.52403 0.6147 0.63073 0.57211 0.45015 0.28884 0.15265 0.21435 0.37023 0.50387 0.58818 0.61389 0.58102 0.4972 0.37731 0.24791 0.17445 0.23474 0.3491 0.45275 0.52591 0.56195 0.56024 0.52422 0.46058 0.37903 0.29374 0.2281 0.21498 0.25973 0.33028 0.40155 0.46168 0.50498 0.52869 0.53176 0.51441 0.47799 0.42504 0.35962 0.2883 0.22304 0.18651 0.20188 0.25844 0.32992 0.40052 0.46224 0.51059 0.54294 0.55794 0.55525 0.53544 0.49985 0.45056 0.39034 0.3229 0.25349 0.19112 0.15323
0.46672 0.45785 0.44539 0.42899 0.40848 0.38398 0.35619 0.32684 0.29935 0.27951 0.2749 0.29132 0.32831 0.37914 0.43428 0.48376 0.51788 0.52773 0.50604 0.44846 0.35511 0.23222 0.098959 0.095942 0.21968 0.32127 0.37664 0.37632 0.32177 0.22863 0.14481 0.17395 0.27419 0.3588 0.39906 0.38687 0.32605 0.22933 0.11578 0.031899 0.10419 0.16744 0.19675 0.19579 0.17919 0.16913 0.17852 0.195 0.19692 0.17101 0.11772 0.070943 0.12013 0.20661 0.27539 0.30472 0.28344 0.21042 0.09509 0.048673 0.18855 0.30503 0.37462 0.38262 0.32544 0.21293 0.084416 0.14682 0.29181 0.40119 0.44904 0.42513 0.33355 0.19653 0.10996 0.22964 0.37293 0.46881 0.49568 0.44809 0.33565 0.18963 0.13806 0.27325 0.41489 0.5057 0.52688 0.47492 0.36025 0.21234 0.1401 0.26118 0.40606 0.50793 0.54646 0.51613 0.42327 0.28715 0.15891 0.18786 0.32612 0.45051 0.52802 0.54702 0.50652 0.4147 0.29002 0.17581 0.18229 0.29547 0.41016 0.49185 0.52868 0.51787 0.46336 0.37529 0.27195 0.19125 0.19758 0.27808 0.36888 0.44145 0.48514 0.49648 0.47641 0.42928 0.36267 0.28829 0.2256 0.20389 0.23605 0.29743 0.36219 0.41688 0.45492 0.4732 0.47069 0.44805 0.40738 0.35246 0.2894 0.22884 0.18997 0.19511 0.24092 0.30409 0.36767 0.42259 0.46369 0.48797 0.49389 0.48115 0.45058 0.40404 0.34453 0.2766 0.20787 0.15416 0.14439 0.18591 0.25013
0.3363 0.33904 0.34359 0.35001 0.35818 0.36785 0.37848 0.38929 0.39912 0.40647 0.40953 0.40629 0.39485 0.37391 0.34368 0.30738 0.27349 0.25676 0.27054 0.3117 0.36234 0.40301 0.41847 0.39896 0.34125 0.25036 0.14651 0.11123 0.19885 0.29676 0.36245 0.38187 0.35199 0.27866 0.17493 0.058587 0.051379 0.1375 0.18776 0.19727 0.1703 0.1247 0.10593 0.14733 0.20311 0.23732 0.23452 0.19 0.10754 0.0050876 0.12152 0.23165 0.31328 0.35097 0.33608 0.26943 0.16556 0.093671 0.18537 0.3087 0.3992 0.43543 0.40939 0.32639 0.21207 0.15518 0.24874 0.37516 0.46561 0.49588 0.45918 0.36445 0.24415 0.19318 0.28756 0.41533 0.50672 0.5365 0.49827 0.40149 0.27753 0.21151 0.29007 0.41818 0.51779 0.56009 0.5364 0.45266 0.33178 0.23194 0.25611 0.37312 0.48667 0.55612 0.5666 0.51726 0.41977 0.30288 0.23256 0.28231 0.39365 0.49398 0.55341 0.56109 0.51735 0.43233 0.32847 0.25143 0.26348 0.34833 0.44246 0.51202 0.54319 0.53245 0.48365 0.40761 0.32413 0.26684 0.2721 0.3314 0.40525 0.46706 0.50431 0.51244 0.49205 0.4479 0.38874 0.32812 0.28518 0.27866 0.30958 0.36017 0.41211 0.45392 0.47947 0.48613 0.47375 0.44424 0.4015 0.35185 0.30478 0.27334 0.26982 0.29563 0.33985 0.38919 0.43379 0.46731 0.48591 0.48764 0.47214 0.44054 0.39558 0.34199 0.28745 0.24425 0.22831 0.24771 0.29285 0.34807 0.40196
0.40685 0.41339 0.4171 0.41754 0.41436 0.40736 0.39664 0.38282 0.36727 0.35247 0.3421 0.34054 0.35129 0.37495 0.40821 0.44473 0.47665 0.49584 0.49495 0.46829 0.41292 0.32988 0.22642 0.12711 0.12433 0.22008 0.31682 0.38478 0.41244 0.39645 0.341 0.25852 0.17411 0.13945 0.18108 0.23932 0.27666 0.28254 0.25788 0.21082 0.15553 0.11301 0.10351 0.11534 0.12134 0.11078 0.090181 0.087844 0.12507 0.17823 0.22338 0.24595 0.23718 0.19382 0.11868 0.025523 0.094984 0.1999 0.28433 0.33358 0.33818 0.29565 0.21267 0.11483 0.11437 0.22329 0.32753 0.39481 0.41151 0.37416 0.29037 0.18584 0.14465 0.23326 0.34608 0.4283 0.46021 0.43571 0.36026 0.25434 0.17527 0.21832 0.32908 0.42686 0.48159 0.48217 0.42926 0.33537 0.23235 0.19641 0.27237 0.37878 0.46148 0.49968 0.48676 0.42637 0.33297 0.23936 0.2127 0.2816 0.37851 0.45641 0.49617 0.49141 0.44441 0.36589 0.2783 0.22535 0.25156 0.32906 0.40827 0.46401 0.4858 0.47137 0.42475 0.35631 0.28495 0.24187 0.25533 0.3117 0.37703 0.42958 0.45903 0.46172 0.43862 0.39468 0.33898 0.28587 0.25496 0.26133 0.29901 0.34866 0.39444 0.42718 0.44233 0.43852 0.41686 0.38068 0.3358 0.29107 0.25885 0.2516 0.27225 0.31115 0.35534 0.39501 0.42392 0.43843 0.43691 0.41939 0.38751 0.34475 0.29695 0.25344 0.2275 0.23075 0.26169 0.3076 0.35603 0.39861 0.4302
0.40991 0.44281 0.47374 0.5008 0.52174 0.53409 0.53523 0.52262 0.49434 0.44981 0.39138 0.3274 0.27784 0.27348 0.32374 0.39988 0.46786 0.5024 0.48654 0.41268 0.28595 0.1367 0.13481 0.27787 0.38577 0.41802 0.3656 0.25112 0.17221 0.26438 0.39287 0.4603 0.43911 0.33453 0.17714 0.060622 0.17328 0.26441 0.29012 0.25742 0.19219 0.13174 0.11087 0.12502 0.15389 0.19313 0.22917 0.23789 0.20056 0.11851 0.076686 0.18232 0.2789 0.30984 0.25438 0.11946 0.064916 0.23902 0.35225 0.36278 0.25998 0.073006 0.15883 0.34134 0.42378 0.37348 0.20375 0.081107 0.29564 0.44378 0.45378 0.3184 0.10519 0.22959 0.43102 0.50296 0.41372 0.19912 0.15671 0.39169 0.52385 0.48917 0.29922 0.1079 0.32961 0.51789 0.54416 0.39541 0.14443 0.24713 0.48435 0.57654 0.48368 0.24152 0.15007 0.41981 0.58118 0.5587 0.35886 0.095394 0.31818 0.54829 0.6104 0.48091 0.20638 0.1733 0.46145 0.61939 0.58941 0.38124 0.079588 0.297 0.5507 0.64703 0.55831 0.31318 0.050069 0.34996 0.57894 0.6566 0.56789 0.34215 0.052561 0.27054 0.50828 0.635 0.63366 0.51617 0.31523 0.079332 0.18241 0.3937 0.55101 0.63922 0.65363 0.59823 0.48508 0.33314 0.16697 0.051508 0.15604 0.26012 0.33197 0.37782 0.41051 0.44189 0.47674 0.51181 0.53996 0.55471 0.55249 0.53304 0.49879 0.45407 0.40438 0.35589 0.31481 0.28646 0.27351 0.27458 0.28514
0.30197 0.28682 0.27521 0.27048 0.27603 0.29393 0.32374 0.36255 0.40579 0.44805 0.48344 0.50604 0.51037 0.49251 0.45164 0.39287 0.33139 0.29535 0.30802 0.35326 0.39152 0.39161 0.33786 0.23166 0.10592 0.14023 0.27745 0.37787 0.40967 0.36682 0.26995 0.18639 0.22129 0.31164 0.36341 0.34752 0.26673 0.14317 0.015727 0.10685 0.17556 0.19218 0.16783 0.13446 0.12969 0.14265 0.13509 0.097567 0.080782 0.14325 0.21086 0.23545 0.19714 0.097479 0.041371 0.18191 0.28221 0.30866 0.24804 0.11779 0.095091 0.24975 0.35296 0.36144 0.27003 0.12575 0.16939 0.32675 0.41301 0.38889 0.26407 0.13663 0.24731 0.39712 0.45369 0.39119 0.24045 0.16779 0.31979 0.45157 0.47342 0.37568 0.2148 0.2123 0.37808 0.48712 0.47765 0.35472 0.20028 0.25186 0.41614 0.50602 0.47654 0.34231 0.19924 0.27152 0.43007 0.5126 0.48113 0.35133 0.2096 0.26102 0.41407 0.50683 0.49717 0.39175 0.24607 0.22095 0.35478 0.47409 0.51366 0.46194 0.33972 0.21575 0.24132 0.37492 0.48289 0.52012 0.47669 0.36512 0.22796 0.19282 0.31536 0.44784 0.52805 0.53624 0.47151 0.34882 0.20622 0.16429 0.28351 0.41442 0.50379 0.53733 0.51493 0.44637 0.34958 0.25198 0.19707 0.21819 0.27941 0.34023 0.38724 0.41945 0.43984 0.45118 0.45419 0.44745 0.42856 0.39567 0.34877 0.29063 0.22827 0.17686 0.16273 0.19722 0.25734 0.32158 0.37941 0.42579 0.45839
0.39292 0.4248 0.45781 0.49045 0.52087 0.54684 0.56571 0.57443 0.5696 0.54767 0.5053 0.44003 0.35149 0.24438 0.14309 0.14883 0.26597 0.39257 0.49031 0.53667 0.5163 0.42364 0.26655 0.079639 0.17211 0.35892 0.48667 0.52576 0.46701 0.32273 0.12466 0.08771 0.26353 0.3731 0.40085 0.35569 0.27118 0.20346 0.19591 0.21235 0.21211 0.21181 0.25073 0.31528 0.35556 0.33487 0.24262 0.11171 0.15977 0.32174 0.43387 0.4513 0.35958 0.1736 0.070559 0.30391 0.47336 0.52956 0.45218 0.25582 0.037717 0.29426 0.50159 0.58527 0.51942 0.31919 0.076008 0.29112 0.52167 0.62504 0.56992 0.37089 0.1158 0.28175 0.52796 0.65045 0.61166 0.42281 0.15996 0.25351 0.51201 0.65955 0.64931 0.4851 0.22493 0.19908 0.46237 0.64439 0.68029 0.56161 0.32561 0.14245 0.36419 0.58699 0.68849 0.64238 0.46321 0.21446 0.21175 0.45795 0.63745 0.69213 0.61095 0.4164 0.18087 0.23564 0.47151 0.63998 0.69505 0.627 0.45274 0.22102 0.17108 0.39642 0.58934 0.69117 0.68405 0.57155 0.37663 0.15483 0.20078 0.42287 0.59965 0.69501 0.69641 0.60666 0.44212 0.23362 0.10802 0.28618 0.47627 0.6142 0.68346 0.67962 0.60771 0.48069 0.31901 0.16211 0.15683 0.29767 0.43544 0.53981 0.60262 0.62264 0.60304 0.54997 0.47167 0.37809 0.28204 0.2049 0.18376 0.23047 0.30733 0.38712 0.45869 0.51683 0.5586 0.58224 0.58683 0.57228 0.53929
0.41823 0.44253 0.4664 0.48865 0.50774 0.52182 0.52868 0.52587 0.51088 0.48144 0.43616 0.37565 0.30522 0.24145 0.22152 0.27204 0.3634 0.45679 0.52617 0.55319 0.52603 0.44119 0.3064 0.14935 0.11926 0.25818 0.3717 0.4187 0.38773 0.28524 0.13414 0.049903 0.19406 0.29602 0.331 0.29733 0.21326 0.12652 0.13273 0.1947 0.22364 0.1997 0.13966 0.12033 0.19436 0.27286 0.30441 0.26973 0.16956 0.028269 0.14638 0.28928 0.37594 0.38184 0.30108 0.1514 0.080585 0.25591 0.39764 0.45662 0.41569 0.28555 0.13137 0.20776 0.38075 0.48957 0.49688 0.40093 0.24046 0.17802 0.33264 0.48106 0.54123 0.4938 0.35713 0.21307 0.26478 0.4287 0.5416 0.55595 0.46862 0.31687 0.22518 0.33489 0.48582 0.56925 0.55467 0.44886 0.29995 0.24551 0.36768 0.50748 0.57917 0.55839 0.45335 0.30901 0.2484 0.35782 0.49691 0.57869 0.57571 0.48982 0.35113 0.24528 0.30363 0.44482 0.55529 0.59415 0.55154 0.43948 0.29811 0.23411 0.33281 0.47189 0.5697 0.5982 0.55187 0.44241 0.30329 0.22164 0.29722 0.43225 0.54049 0.59212 0.57838 0.50399 0.38659 0.26474 0.22438 0.30884 0.42587 0.51827 0.56581 0.56291 0.51326 0.42853 0.3298 0.25467 0.25248 0.31762 0.39921 0.46651 0.50724 0.51805 0.50084 0.46114 0.4073 0.35031 0.30363 0.28096 0.28843 0.31911 0.36032 0.40184 0.43733 0.46313 0.47713 0.47816 0.46591 0.44088 0.40468
0.31579 0.33154 0.35039 0.37226 0.39672 0.42287 0.4493 0.47404 0.49454 0.50779 0.5104 0.49902 0.47087 0.42474 0.36288 0.29484 0.24505 0.25015 0.31202 0.39201 0.45596 0.48179 0.45681 0.3782 0.25581 0.12841 0.15148 0.28114 0.38461 0.42967 0.40698 0.3222 0.19364 0.049177 0.089796 0.18855 0.23752 0.23546 0.19831 0.16227 0.16718 0.19748 0.20962 0.18134 0.11275 0.055358 0.14038 0.24258 0.31028 0.32284 0.2724 0.16555 0.045182 0.15685 0.29433 0.38353 0.40214 0.34425 0.2251 0.11812 0.2087 0.35233 0.44565 0.45969 0.39086 0.26374 0.17256 0.26413 0.40518 0.49393 0.49954 0.42135 0.29099 0.2115 0.30309 0.44037 0.52581 0.52817 0.44786 0.31766 0.23576 0.31654 0.45192 0.54192 0.55229 0.48058 0.35377 0.25222 0.30134 0.43465 0.53941 0.5723 0.52372 0.40964 0.28305 0.2648 0.38064 0.50591 0.57595 0.56919 0.48802 0.35886 0.25359 0.29071 0.42043 0.53387 0.58702 0.56634 0.47771 0.348 0.24621 0.28303 0.40917 0.52284 0.58312 0.5765 0.50573 0.38909 0.27038 0.24361 0.33863 0.45764 0.54429 0.57781 0.55338 0.47773 0.36966 0.26847 0.24622 0.32224 0.42441 0.50577 0.54777 0.54494 0.50034 0.42446 0.33662 0.27 0.26527 0.32082 0.39533 0.45927 0.49918 0.51041 0.4937 0.45381 0.39903 0.34135 0.29676 0.28146 0.3 0.34052 0.38714 0.42866 0.4587 0.47411 0.47381 0.45826 0.42926 0.39002 0.3456
0.40524 0.39547 0.38297 0.36834 0.35272 0.33815 0.32763 0.32492 0.33357 0.3553 0.38885 0.43011 0.4731 0.51081 0.53588 0.54115 0.52049 0.46993 0.38919 0.28412 0.17494 0.13423 0.21291 0.31044 0.37721 0.39533 0.36 0.27969 0.1856 0.1643 0.25001 0.34764 0.4097 0.42032 0.37856 0.29427 0.18463 0.071278 0.043994 0.11709 0.16419 0.18651 0.19586 0.20439 0.21406 0.21522 0.19548 0.1479 0.077358 0.058447 0.14819 0.23728 0.29707 0.31171 0.27366 0.18557 0.065633 0.10013 0.234 0.3373 0.38615 0.36879 0.28733 0.16421 0.11006 0.23349 0.36091 0.43558 0.43834 0.36821 0.24564 0.14773 0.22673 0.36487 0.46206 0.48807 0.43638 0.3216 0.19614 0.20678 0.34155 0.46131 0.51762 0.49554 0.40108 0.26594 0.18987 0.28549 0.42349 0.51726 0.53863 0.48268 0.36433 0.23046 0.21138 0.33695 0.46695 0.54314 0.54621 0.47603 0.35066 0.22103 0.21825 0.34612 0.47303 0.54825 0.55463 0.49177 0.37451 0.24178 0.19993 0.30575 0.4354 0.52681 0.55891 0.52683 0.43803 0.31403 0.20747 0.22457 0.33919 0.4523 0.52596 0.54665 0.51256 0.43141 0.32163 0.22319 0.21448 0.30135 0.40404 0.48222 0.52077 0.51533 0.46879 0.39078 0.2994 0.22899 0.22818 0.29301 0.37387 0.44084 0.48119 0.49041 0.46914 0.42211 0.35814 0.29136 0.24378 0.23936 0.27786 0.33511 0.39053 0.4329 0.45683 0.46035 0.44393 0.41008 0.36329 0.31063 0.26294
0.43257 0.43471 0.43606 0.43628 0.43492 0.43145 0.42526 0.4157 0.40217 0.38428 0.36213 0.33682 0.31119 0.29057 0.28255 0.29362 0.3238 0.36539 0.40681 0.4361 0.44281 0.41918 0.36158 0.27199 0.16116 0.078456 0.15002 0.25647 0.3359 0.37206 0.35929 0.30085 0.20922 0.11174 0.095121 0.16897 0.23151 0.25726 0.24218 0.19239 0.124 0.076763 0.10513 0.15179 0.17358 0.15972 0.11197 0.051233 0.08351 0.16614 0.23287 0.26471 0.2519 0.19357 0.10058 0.058308 0.16699 0.27095 0.33717 0.3508 0.30796 0.21899 0.12679 0.15904 0.27439 0.37091 0.41624 0.39904 0.32388 0.21786 0.16713 0.25196 0.3673 0.44522 0.46178 0.41287 0.31326 0.21105 0.21627 0.3261 0.43316 0.49029 0.48143 0.40922 0.29714 0.21151 0.25567 0.3729 0.47103 0.51392 0.49053 0.40723 0.29131 0.21509 0.2708 0.38823 0.48362 0.52472 0.50182 0.42097 0.30635 0.21977 0.25589 0.36811 0.46901 0.52293 0.51765 0.45519 0.35156 0.24598 0.22273 0.30859 0.4162 0.49414 0.52286 0.49756 0.42455 0.3226 0.23353 0.23096 0.31491 0.41175 0.48171 0.50918 0.49034 0.43013 0.3427 0.25668 0.2244 0.27407 0.35789 0.43223 0.47756 0.48648 0.45908 0.40164 0.32728 0.25944 0.23373 0.26744 0.33203 0.39544 0.44066 0.46024 0.45244 0.41978 0.36868 0.31007 0.26089 0.24234 0.26352 0.30984 0.36098 0.4035 0.43023 0.438 0.42641 0.39744 0.35531 0.307 0.26319
0.37181 0.37844 0.3856 0.39315 0.40089 0.40852 0.4157 0.42202 0.42708 0.43045 0.43175 0.43059 0.42669 0.4198 0.40977 0.39655 0.38018 0.36087 0.33892 0.31484 0.28932 0.26329 0.23802 0.21513 0.19663 0.18461 0.18067 0.18506 0.19652 0.21288 0.23187 0.25157 0.27052 0.28764 0.30217 0.31357 0.32149 0.32576 0.32628 0.32312 0.3164 0.30633 0.29319 0.2773 0.25904 0.2388 0.217 0.19409 0.17049 0.14669 0.12315 0.10045 0.079309 0.06089 0.047277 0.041577 0.044961 0.054192 0.065559 0.077061 0.087795 0.097352 0.10556 0.11236 0.11776 0.12182 0.12464 0.12631 0.12698 0.12679 0.12589 0.12446 0.12267 0.12071 0.11876 0.11703 0.11569 0.11492 0.11486 0.11564 0.11732 0.11994 0.12349 0.12793 0.13318 0.13915 0.14575 0.15288 0.16045 0.16836 0.17655 0.18494 0.19346 0.20206 0.21069 0.21932 0.22789 0.23638 0.24476 0.253 0.26108 0.26898 0.27669 0.28418 0.29144 0.29846 0.30523 0.31174 0.31799 0.32396 0.32965 0.33506 0.34018 0.34502 0.34956 0.35381 0.35777 0.36144 0.36482 0.36791 0.37072 0.37324 0.37549 0.37746 0.37916 0.38059 0.38176 0.38268 0.38334 0.38376 0.38394 0.38389 0.38361 0.38311 0.3824 0.38147 0.38035 0.37903 0.37752 0.37583 0.37397 0.37193 0.36974 0.36738 0.36488 0.36223 0.35945 0.35654 0.3535 0.35034 0.34707 0.34369 0.3402 0.33662 0.33295 0.32919 0.32536 0.32144 0.31745 0.3134 0.30929
0.3644 0.37638 0.38706 0.39627 0.40383 0.40955 0.41322 0.41468 0.41377 0.41038 0.40442 0.39588 0.38481 0.37132 0.35562 0.338 0.31889 0.29883 0.27851 0.25881 0.24077 0.22558 0.21444 0.20832 0.2077 0.21232 0.22129 0.23332 0.24705 0.26121 0.2747 0.28666 0.29637 0.30331 0.30706 0.30735 0.304 0.29695 0.28623 0.27194 0.25428 0.2335 0.20996 0.18404 0.15618 0.1269 0.096744 0.066426 0.037293 0.017262 0.031924 0.057753 0.083338 0.10719 0.12876 0.14773 0.16389 0.17708 0.18725 0.19436 0.19847 0.19967 0.19807 0.19385 0.1872 0.17834 0.16751 0.15495 0.14091 0.12566 0.10944 0.092492 0.075052 0.057346 0.039588 0.022017 0.0054873 0.013009 0.02914 0.044748 0.059594 0.073573 0.086611 0.098656 0.10967 0.11964 0.12856 0.13644 0.14331 0.1492 0.15416 0.15826 0.16159 0.16422 0.16626 0.16782 0.16904 0.17003 0.17094 0.1719 0.17305 0.17452 0.17644 0.1789 0.18198 0.18573 0.19019 0.19536 0.20121 0.20771 0.21479 0.22238 0.2304 0.23876 0.24739 0.25619 0.26508 0.27399 0.28284 0.29156 0.30008 0.30836 0.31634 0.32396 0.3312 0.33801 0.34435 0.35021 0.35556 0.36038 0.36465 0.36837 0.37151 0.37408 0.37607 0.37749 0.37832 0.37859 0.37828 0.37742 0.37601 0.37406 0.37158 0.36859 0.3651 0.36113 0.3567 0.35182 0.34651 0.34078 0.33467 0.32819 0.32136 0.3142 0.30673 0.29897 0.29095 0.28269 0.2742 0.26552 0.25667
0.34966 0.362 0.37232 0.38059 0.38677 0.39085 0.39281 0.39266 0.39041 0.3861 0.3798 0.37163 0.36172 0.35027 0.33754 0.32383 0.30953 0.29509 0.28101 0.26787 0.25627 0.24676 0.23982 0.23571 0.23447 0.23586 0.23937 0.24434 0.25004 0.25571 0.26066 0.26426 0.26599 0.26544 0.26227 0.25628 0.24733 0.23542 0.22063 0.20319 0.18344 0.16188 0.13927 0.11676 0.096191 0.080626 0.074162 0.079013 0.09268 0.11081 0.13019 0.14891 0.16581 0.18014 0.19142 0.19934 0.20374 0.20461 0.20203 0.19621 0.18752 0.17643 0.16361 0.14992 0.13652 0.12489 0.1168 0.11392 0.11714 0.12609 0.13945 0.15561 0.17318 0.19108 0.20851 0.22489 0.23977 0.25284 0.26388 0.27273 0.2793 0.28356 0.28551 0.2852 0.28271 0.27817 0.27171 0.26352 0.2538 0.24276 0.23065 0.21776 0.20437 0.19082 0.17748 0.16472 0.153 0.14275 0.1344 0.12833 0.12476 0.12372 0.12499 0.12821 0.13291 0.1386 0.14485 0.15129 0.15765 0.16372 0.16936 0.17446 0.17901 0.18298 0.18641 0.18936 0.1919 0.19414 0.19618 0.19815 0.20017 0.20236 0.20484 0.2077 0.21103 0.21488 0.2193 0.22427 0.2298 0.23584 0.24233 0.2492 0.25636 0.26373 0.2712 0.27869 0.2861 0.29335 0.30033 0.30699 0.31324 0.31902 0.32427 0.32894 0.33299 0.33637 0.33906 0.34103 0.34226 0.34274 0.34246 0.34142 0.33962 0.33706 0.33377 0.32974 0.32501 0.3196 0.31352 0.30681 0.29951
0.33007 0.34317 0.35398 0.36252 0.36887 0.37308 0.37524 0.37541 0.3737 0.3702 0.36503 0.35833 0.35025 0.34098 0.33073 0.31976 0.30836 0.29686 0.28562 0.275 0.2654 0.25713 0.25048 0.24559 0.24246 0.24095 0.24075 0.24146 0.24257 0.24359 0.24401 0.24337 0.24131 0.23753 0.23182 0.22411 0.21443 0.20297 0.19008 0.1763 0.16241 0.14949 0.13886 0.13192 0.12981 0.13287 0.14042 0.15112 0.16342 0.17587 0.18733 0.19687 0.20383 0.20774 0.20832 0.20548 0.19932 0.19013 0.17843 0.16503 0.15106 0.13812 0.12822 0.12353 0.12556 0.13432 0.14844 0.16595 0.185 0.20411 0.22215 0.23828 0.25185 0.26238 0.26953 0.27306 0.27284 0.26884 0.26109 0.2497 0.23484 0.21676 0.19573 0.17208 0.14619 0.11844 0.089311 0.059408 0.030167 0.015612 0.039419 0.069033 0.098557 0.1271 0.15421 0.17957 0.2029 0.22399 0.24267 0.2588 0.2723 0.28312 0.29127 0.29677 0.2997 0.30017 0.29834 0.29438 0.28851 0.28096 0.27202 0.26198 0.25114 0.23987 0.2285 0.21741 0.20697 0.19754 0.18943 0.18292 0.17817 0.17524 0.17408 0.17453 0.17633 0.17919 0.18281 0.18691 0.19123 0.19558 0.19979 0.20378 0.20746 0.21082 0.21388 0.21666 0.21923 0.22167 0.22406 0.22649 0.22905 0.23183 0.2349 0.2383 0.24208 0.24624 0.25078 0.25566 0.26084 0.26625 0.27183 0.27747 0.2831 0.28862 0.29393 0.29896 0.3036 0.3078 0.31146 0.31453 0.31695
0.31344 0.32724 0.33864 0.34772 0.35456 0.35929 0.36201 0.36285 0.36193 0.35938 0.35531 0.34986 0.34319 0.33546 0.32684 0.31754 0.3078 0.29785 0.28798 0.27847 0.26958 0.26157 0.25463 0.24888 0.24433 0.24089 0.23836 0.23646 0.23484 0.23314 0.23099 0.2281 0.22421 0.21917 0.21294 0.2056 0.19738 0.18867 0.18002 0.17214 0.16582 0.16186 0.16084 0.16298 0.16804 0.17537 0.18404 0.19307 0.20147 0.20842 0.21319 0.21523 0.21417 0.20981 0.20211 0.19128 0.17775 0.16223 0.14584 0.13024 0.1177 0.11094 0.11198 0.12082 0.13547 0.15331 0.17208 0.19005 0.20599 0.21897 0.22832 0.23355 0.23435 0.23054 0.22209 0.20905 0.19164 0.17013 0.1449 0.11642 0.085248 0.052073 0.018662 0.022066 0.057122 0.092885 0.12787 0.16138 0.1928 0.2216 0.24732 0.26954 0.28794 0.30225 0.31228 0.31791 0.31913 0.31597 0.30857 0.29712 0.2819 0.26326 0.24164 0.21757 0.19168 0.16484 0.13825 0.11377 0.094536 0.08506 0.088633 0.10342 0.12467 0.14864 0.17313 0.1969 0.21918 0.23947 0.25744 0.27287 0.28563 0.29566 0.30297 0.30759 0.30965 0.30928 0.30668 0.30206 0.29569 0.28786 0.27887 0.26906 0.25879 0.24842 0.2383 0.2288 0.22025 0.21293 0.20706 0.20276 0.20009 0.19898 0.19927 0.20076 0.2032 0.20633 0.20993 0.21377 0.21769 0.22154 0.22525 0.22875 0.23202 0.23507 0.23793 0.24064 0.24327 0.24587 0.24851 0.25124 0.25412
0.3301 0.35137 0.37054 0.38708 0.40047 0.41021 0.41584 0.41692 0.41311 0.40412 0.38976 0.36998 0.34488 0.31477 0.28027 0.24245 0.20313 0.16559 0.13576 0.12268 0.13204 0.15819 0.19106 0.2234 0.25071 0.27002 0.27929 0.27729 0.26348 0.23811 0.20219 0.15757 0.1073 0.058441 0.045086 0.08719 0.13828 0.18612 0.22748 0.26098 0.2862 0.30359 0.31421 0.31967 0.32181 0.32244 0.32301 0.32438 0.32674 0.32962 0.33219 0.33349 0.33261 0.32888 0.32189 0.3115 0.29782 0.28114 0.26189 0.24058 0.21776 0.19399 0.1698 0.14566 0.122 0.099159 0.077431 0.05703 0.038111 0.020777 0.0051565 0.0091623 0.021615 0.032555 0.042029 0.050122 0.056929 0.062554 0.0671 0.070671 0.073368 0.07529 0.076528 0.077172 0.077304 0.077003 0.076343 0.075396 0.074228 0.072906 0.071492 0.070049 0.068636 0.067314 0.066139 0.065165 0.064441 0.064013 0.063914 0.064171 0.064799 0.065804 0.067177 0.068905 0.070965 0.073331 0.075971 0.078855 0.081951 0.08523 0.088664 0.092226 0.095894 0.099645 0.10346 0.10733 0.11122 0.11514 0.11907 0.12299 0.1269 0.1308 0.13466 0.1385 0.1423 0.14605 0.14976 0.15342 0.15703 0.16058 0.16408 0.16752 0.17089 0.17421 0.17746 0.18065 0.18378 0.18684 0.18984 0.19278 0.19565 0.19846 0.2012 0.20389 0.20651 0.20907 0.21157 0.214 0.21638 0.2187 0.22096 0.22317 0.22532 0.22741 0.22945 0.23144 0.23337 0.23525 0.23708 0.23887 0.2406
0.3339 0.32496 0.31432 0.30191 0.2877 0.27173 0.25416 0.23527 0.21563 0.19613 0.17822 0.16402 0.1562 0.1572 0.16787 0.18704 0.21227 0.24094 0.27074 0.29969 0.32606 0.34833 0.36516 0.37539 0.37808 0.37255 0.35842 0.33565 0.30458 0.26589 0.22066 0.17037 0.117 0.064307 0.032801 0.066485 0.11546 0.16248 0.20467 0.24084 0.27046 0.29341 0.30992 0.32046 0.3257 0.32633 0.32304 0.31641 0.30687 0.29474 0.28022 0.26353 0.24497 0.22503 0.20458 0.18495 0.1681 0.15649 0.15252 0.15731 0.17 0.18832 0.20972 0.23203 0.2536 0.27326 0.29016 0.30373 0.31361 0.31962 0.32172 0.31997 0.31454 0.3057 0.29375 0.27904 0.26197 0.24296 0.22245 0.20088 0.17872 0.15647 0.13466 0.11393 0.09513 0.079396 0.06827 0.063259 0.064666 0.070999 0.080082 0.090194 0.10026 0.10966 0.11804 0.12522 0.13109 0.13563 0.13885 0.14081 0.14159 0.1413 0.14005 0.13802 0.13536 0.13228 0.129 0.12577 0.12287 0.12056 0.11912 0.11882 0.11983 0.12229 0.12623 0.13161 0.13831 0.14619 0.15506 0.16476 0.17511 0.18595 0.19716 0.20861 0.2202 0.23184 0.24345 0.25497 0.26634 0.27751 0.28844 0.29909 0.30944 0.31946 0.32913 0.33842 0.34734 0.35586 0.36398 0.37169 0.37899 0.38587 0.39234 0.3984 0.40404 0.40928 0.41411 0.41854 0.42259 0.42624 0.42952 0.43243 0.43498 0.43717 0.43903 0.44054 0.44174 0.44262 0.44319 0.44347 0.44346
0.24654 0.24726 0.2467 0.24477 0.24145 0.23679 0.23093 0.22416 0.21693 0.2099 0.20392 0.20005 0.19937 0.20279 0.21077 0.22318 0.23931 0.25804 0.27806 0.29795 0.31633 0.33189 0.34341 0.34983 0.35024 0.34394 0.3305 0.30973 0.28176 0.24706 0.20646 0.16127 0.1137 0.069251 0.049985 0.079271 0.12544 0.17271 0.217 0.25647 0.29 0.31692 0.33686 0.34971 0.35562 0.35488 0.3479 0.33518 0.31728 0.29475 0.2682 0.23831 0.20585 0.1719 0.13807 0.10734 0.085578 0.081413 0.096543 0.12251 0.15182 0.18053 0.20654 0.22856 0.24574 0.25753 0.26361 0.26385 0.25835 0.24737 0.23136 0.21096 0.18703 0.16073 0.13377 0.10889 0.090797 0.085864 0.096633 0.11842 0.14534 0.17374 0.20159 0.22772 0.25141 0.27215 0.28966 0.30374 0.31432 0.3214 0.32505 0.32544 0.32276 0.31725 0.30921 0.29896 0.28685 0.27327 0.2586 0.24328 0.22775 0.21244 0.19782 0.18435 0.17248 0.16256 0.1549 0.1496 0.14663 0.14573 0.14654 0.1486 0.15145 0.15468 0.15793 0.16094 0.16351 0.16551 0.16688 0.16759 0.16767 0.16721 0.16629 0.16505 0.16367 0.16232 0.1612 0.16051 0.16046 0.16121 0.16293 0.1657 0.16958 0.17458 0.18063 0.18767 0.19557 0.20421 0.21344 0.22314 0.23315 0.24336 0.25365 0.26391 0.27405 0.28399 0.29364 0.30294 0.31184 0.32028 0.32821 0.33561 0.34245 0.34869 0.35432 0.35932 0.36368 0.3674 0.37047 0.37289 0.37466
0.19728 0.18948 0.18229 0.17564 0.1695 0.16394 0.15908 0.15519 0.15266 0.15197 0.15365 0.15814 0.16572 0.17636 0.18978 0.20544 0.22264 0.24056 0.25833 0.27503 0.28973 0.30153 0.30952 0.3129 0.31093 0.303 0.28869 0.26774 0.24013 0.20608 0.16608 0.12088 0.071621 0.021537 0.03896 0.092871 0.14653 0.19772 0.2449 0.28673 0.32207 0.35 0.36989 0.38136 0.38433 0.37897 0.3657 0.34517 0.31821 0.28576 0.24892 0.20885 0.16686 0.12452 0.084302 0.05265 0.047657 0.071214 0.10199 0.13167 0.15773 0.17904 0.19494 0.20505 0.20919 0.20739 0.19988 0.18717 0.17005 0.14982 0.12852 0.10959 0.098368 0.10032 0.11602 0.1409 0.17009 0.20027 0.22934 0.25583 0.27871 0.2972 0.31074 0.31894 0.32158 0.3186 0.31006 0.29615 0.27717 0.25353 0.22573 0.1943 0.15988 0.12312 0.08474 0.045667 0.011303 0.036833 0.074989 0.11226 0.14774 0.18089 0.21129 0.23861 0.26258 0.28301 0.29979 0.31284 0.32218 0.32788 0.33005 0.32888 0.32459 0.31745 0.30775 0.29585 0.2821 0.26693 0.25076 0.23408 0.21739 0.20125 0.18623 0.17296 0.16203 0.15394 0.14901 0.14728 0.1485 0.15216 0.15763 0.16427 0.17153 0.17894 0.18614 0.19289 0.19902 0.20441 0.20903 0.21287 0.21597 0.2184 0.22025 0.22163 0.22266 0.22348 0.22421 0.22499 0.22594 0.22717 0.22878 0.23081 0.23333 0.23634 0.23984 0.24379 0.24814 0.25283 0.25777 0.26288 0.26806
0.27503 0.26032 0.24665 0.23424 0.22328 0.21396 0.20647 0.20097 0.19757 0.19637 0.19735 0.20044 0.20545 0.21212 0.22008 0.22891 0.23812 0.24716 0.25546 0.26242 0.26742 0.26984 0.26909 0.26461 0.2559 0.24258 0.22436 0.2011 0.17287 0.13991 0.1028 0.062728 0.025647 0.038624 0.082738 0.12919 0.17469 0.21761 0.2566 0.29048 0.31823 0.33905 0.35237 0.35788 0.35552 0.34551 0.32831 0.3046 0.27526 0.24132 0.20388 0.16416 0.1234 0.08295 0.044731 0.018422 0.036994 0.066104 0.092348 0.11413 0.13087 0.14228 0.14825 0.14888 0.14443 0.1354 0.12259 0.10729 0.091659 0.079367 0.075607 0.083722 0.10164 0.12489 0.14999 0.17465 0.19728 0.21672 0.23207 0.24263 0.24787 0.24746 0.24123 0.22918 0.21147 0.18843 0.16051 0.12831 0.092513 0.053913 0.013421 0.028384 0.070164 0.11123 0.15069 0.18771 0.22154 0.2515 0.27702 0.29764 0.313 0.32287 0.32715 0.32585 0.31911 0.30717 0.29038 0.26923 0.24426 0.2162 0.18589 0.15448 0.12371 0.096625 0.079021 0.0782 0.094083 0.11911 0.14736 0.17585 0.20305 0.2281 0.25044 0.26971 0.2857 0.29828 0.30742 0.31315 0.31558 0.31488 0.31128 0.30505 0.29652 0.28607 0.27411 0.26112 0.24758 0.23405 0.22111 0.20935 0.19933 0.19155 0.18637 0.18395 0.1842 0.18683 0.19137 0.19731 0.20412 0.2113 0.21846 0.22527 0.23147 0.2369 0.24143 0.245 0.24759 0.24924 0.24999 0.24994 0.24921
0.33596 0.3221 0.30891 0.29665 0.28555 0.2758 0.26757 0.26095 0.256 0.25271 0.25101 0.25076 0.25177 0.25376 0.25645 0.25947 0.26243 0.26492 0.2665 0.2667 0.26508 0.26117 0.25456 0.24485 0.23172 0.21494 0.1944 0.17017 0.14257 0.11242 0.081724 0.056619 0.053422 0.077735 0.11356 0.15225 0.19053 0.22652 0.25885 0.28639 0.30823 0.32363 0.33213 0.33347 0.32767 0.31497 0.29587 0.27107 0.24144 0.208 0.17187 0.1342 0.096162 0.058907 0.023636 0.010597 0.039118 0.064082 0.084409 0.099722 0.10984 0.11476 0.11467 0.10994 0.1012 0.089449 0.076329 0.064752 0.0594 0.064461 0.079026 0.098938 0.12078 0.14234 0.16214 0.17906 0.1922 0.20087 0.20454 0.20282 0.19555 0.18268 0.1644 0.14105 0.11318 0.08162 0.047929 0.020626 0.039133 0.076239 0.11465 0.15194 0.18682 0.21829 0.24547 0.26761 0.28412 0.29455 0.29862 0.29624 0.28745 0.2725 0.25183 0.22603 0.19596 0.16276 0.12821 0.095655 0.072702 0.072187 0.09471 0.12763 0.16314 0.19788 0.23014 0.25889 0.28338 0.30313 0.31778 0.32717 0.33123 0.33006 0.32386 0.31297 0.29784 0.27906 0.25734 0.23357 0.20886 0.18467 0.16288 0.14592 0.1364 0.13605 0.14454 0.15964 0.17863 0.19926 0.21989 0.23942 0.25711 0.27247 0.28519 0.29507 0.30207 0.30619 0.30754 0.3063 0.30268 0.29699 0.28955 0.28076 0.27103 0.26084 0.25064 0.24094 0.2322 0.22484 0.2192 0.2155 0.2138
0.24874 0.20565 0.16787 0.14742 0.15696 0.19425 0.24629 0.30271 0.35693 0.40426 0.44094 0.4638 0.47032 0.45873 0.42821 0.37905 0.31281 0.23243 0.14241 0.051197 0.056923 0.14015 0.21223 0.26481 0.29295 0.29366 0.26613 0.21204 0.13578 0.048858 0.073853 0.17486 0.27122 0.35215 0.41037 0.44081 0.44089 0.41079 0.35359 0.27574 0.18931 0.12462 0.1414 0.21611 0.29463 0.35792 0.39855 0.41356 0.403 0.36931 0.31679 0.25102 0.17829 0.10524 0.041711 0.041685 0.086247 0.12264 0.14703 0.16003 0.16347 0.15983 0.15175 0.14176 0.13207 0.12442 0.12016 0.12017 0.12479 0.1338 0.14641 0.16146 0.17767 0.19378 0.20867 0.22141 0.23129 0.23783 0.24079 0.2401 0.23589 0.22844 0.21816 0.20553 0.19113 0.17561 0.15967 0.14408 0.12968 0.11739 0.10809 0.10249 0.10084 0.10281 0.10758 0.1142 0.12177 0.12959 0.13717 0.14416 0.15035 0.1556 0.15983 0.16302 0.16515 0.16626 0.16639 0.16557 0.16387 0.16135 0.15806 0.15408 0.14947 0.14428 0.13859 0.13244 0.1259 0.11902 0.11185 0.10444 0.096843 0.089106 0.081276 0.073406 0.06555 0.057778 0.050179 0.042881 0.036089 0.030149 0.025634 0.023335 0.02383 0.02689 0.031707 0.037543 0.043929 0.050599 0.057399 0.064239 0.071063 0.077832 0.084524 0.09112 0.097609 0.10398 0.11023 0.11635 0.12235 0.12821 0.13394 0.13953 0.14499 0.15032 0.15552 0.16059 0.16553 0.17034 0.17502 0.17959 0.18403
0.41144 0.3807 0.3436 0.3002 0.25082 0.19624 0.13831 0.082951 0.059617 0.10153 0.16551 0.23223 0.29626 0.35433 0.40364 0.44163 0.466 0.47485 0.46678 0.44107 0.39778 0.3379 0.26338 0.17733 0.085415 0.039844 0.12514 0.21674 0.29899 0.36643 0.41494 0.44154 0.4445 0.42351 0.37972 0.31572 0.23544 0.14385 0.046704 0.050064 0.14022 0.21847 0.28034 0.32271 0.34408 0.34478 0.32699 0.29485 0.25449 0.21431 0.18451 0.17346 0.18022 0.19482 0.20697 0.21034 0.20227 0.18273 0.15385 0.12011 0.090395 0.080948 0.1001 0.13364 0.1689 0.20038 0.22586 0.24471 0.25721 0.26422 0.26685 0.2662 0.26307 0.25789 0.25062 0.24089 0.2282 0.21207 0.19234 0.16932 0.14419 0.1196 0.101 0.096743 0.11144 0.14029 0.17622 0.21461 0.25271 0.28876 0.32152 0.35012 0.37391 0.39249 0.40563 0.41327 0.41553 0.41262 0.40492 0.39288 0.37706 0.35809 0.33669 0.31367 0.28989 0.26636 0.24415 0.22448 0.20857 0.19754 0.19213 0.19242 0.1978 0.20717 0.21927 0.2329 0.24711 0.26114 0.27445 0.28665 0.29747 0.30677 0.31443 0.32044 0.3248 0.32757 0.32882 0.32865 0.3272 0.3246 0.32101 0.31659 0.31152 0.30598 0.30016 0.29426 0.28846 0.28295 0.27793 0.27356 0.26999 0.26736 0.26578 0.26531 0.26599 0.26782 0.27076 0.27476 0.27973 0.28557 0.29217 0.29941 0.30717 0.31535 0.32383 0.33252 0.34133 0.35019 0.35901 0.36774 0.37633
0.2053 0.21272 0.22676 0.24681 0.27173 0.30017 0.33071 0.36198 0.39265 0.42138 0.44685 0.46776 0.4828 0.49072 0.49035 0.48066 0.46082 0.43028 0.38883 0.33672 0.2747 0.20421 0.12778 0.053339 0.057896 0.13397 0.21078 0.27993 0.33712 0.37885 0.4023 0.40548 0.38744 0.34838 0.28977 0.21437 0.12651 0.037981 0.080623 0.17667 0.26695 0.3448 0.40571 0.44645 0.46517 0.46149 0.43645 0.39245 0.33303 0.26272 0.18699 0.11346 0.062286 0.079707 0.12929 0.17484 0.20927 0.23104 0.2405 0.23912 0.22923 0.21383 0.19634 0.18035 0.16897 0.16398 0.16508 0.17024 0.17683 0.18252 0.18565 0.1852 0.18061 0.17164 0.15835 0.14101 0.12021 0.097122 0.074368 0.05847 0.060608 0.081841 0.1125 0.14639 0.18055 0.21322 0.2431 0.26914 0.29049 0.30645 0.31651 0.32036 0.31784 0.30899 0.29401 0.27326 0.24723 0.21655 0.18195 0.14424 0.10438 0.063668 0.026565 0.031573 0.069309 0.10845 0.14598 0.18096 0.2128 0.2411 0.26554 0.28592 0.30214 0.31418 0.32212 0.32609 0.32632 0.32308 0.31669 0.30755 0.29607 0.28272 0.26798 0.25239 0.2365 0.2209 0.20617 0.19293 0.18171 0.17298 0.16703 0.1639 0.16341 0.16513 0.16854 0.17304 0.17811 0.18328 0.18818 0.19255 0.19619 0.19897 0.20084 0.20178 0.20184 0.20108 0.19961 0.19757 0.19513 0.19246 0.18977 0.18727 0.18517 0.1837 0.18302 0.18332 0.18469 0.18721 0.19089 0.19569 0.20152
0.21333 0.22933 0.24661 0.26481 0.2835 0.30222 0.32042 0.3375 0.3528 0.36559 0.3751 0.38051 0.38098 0.37569 0.36388 0.34489 0.31818 0.28347 0.24073 0.19028 0.13293 0.070472 0.020462 0.074976 0.14499 0.21355 0.2771 0.3325 0.3768 0.40733 0.42189 0.4189 0.39762 0.35823 0.30198 0.23122 0.14982 0.066979 0.059943 0.14318 0.22888 0.30559 0.36848 0.41426 0.44083 0.44736 0.43429 0.40325 0.35701 0.29934 0.23495 0.16988 0.11357 0.084915 0.09845 0.13058 0.16056 0.18166 0.19242 0.19374 0.18809 0.17925 0.17185 0.17024 0.17661 0.18986 0.20664 0.22317 0.23632 0.24384 0.24432 0.23703 0.22179 0.19885 0.16878 0.13245 0.090891 0.045472 0.0088235 0.054547 0.10453 0.15346 0.19983 0.2423 0.27961 0.31064 0.33441 0.35012 0.35718 0.35527 0.34427 0.32438 0.29604 0.25996 0.21717 0.16906 0.11776 0.068577 0.047126 0.083116 0.13622 0.19051 0.24224 0.28958 0.33127 0.36634 0.39407 0.41399 0.4258 0.42946 0.4251 0.41305 0.39381 0.36805 0.33659 0.30042 0.2607 0.21891 0.17709 0.13854 0.10948 0.09965 0.11343 0.14258 0.17777 0.21397 0.24874 0.28076 0.30927 0.33381 0.3541 0.37004 0.38162 0.38895 0.39221 0.39167 0.38764 0.38052 0.37071 0.35871 0.34501 0.33015 0.3147 0.29921 0.28427 0.27044 0.25823 0.24806 0.24025 0.23494 0.23209 0.23151 0.23285 0.2357 0.2396 0.24413 0.24891 0.25361 0.25799 0.26188 0.26516
0.36477 0.37132 0.37714 0.38187 0.38513 0.38652 0.38565 0.38212 0.37555 0.36559 0.35195 0.3344 0.31284 0.28733 0.25817 0.22608 0.19245 0.15998 0.13384 0.12225 0.13157 0.15863 0.1951 0.23434 0.27203 0.30511 0.3312 0.34839 0.35518 0.35053 0.3339 0.30537 0.2657 0.21652 0.16068 0.1043 0.067895 0.090013 0.14394 0.20036 0.25058 0.29065 0.31819 0.33183 0.33117 0.31669 0.28973 0.25239 0.2075 0.15855 0.11009 0.069791 0.054386 0.07018 0.09375 0.1122 0.12191 0.1222 0.11384 0.098922 0.081308 0.068092 0.068831 0.085201 0.10937 0.13457 0.15707 0.17477 0.18654 0.19189 0.1908 0.18367 0.17126 0.15465 0.13534 0.11547 0.098403 0.08905 0.091976 0.10704 0.12999 0.1566 0.18402 0.21028 0.2339 0.25369 0.26859 0.27778 0.28061 0.27667 0.26586 0.24845 0.22515 0.19733 0.1674 0.13964 0.12135 0.12114 0.14066 0.17289 0.21026 0.24785 0.28259 0.31243 0.33592 0.35207 0.36026 0.36021 0.35197 0.33592 0.31279 0.28364 0.25004 0.21418 0.17944 0.15114 0.13676 0.14193 0.16432 0.19649 0.23214 0.26736 0.29976 0.32786 0.35072 0.36773 0.3786 0.38326 0.38187 0.37475 0.36243 0.3456 0.32512 0.30205 0.27766 0.25346 0.23125 0.21303 0.20079 0.19597 0.19884 0.20837 0.22267 0.23973 0.25777 0.27546 0.29179 0.30612 0.31799 0.32719 0.33361 0.33729 0.33838 0.33711 0.33377 0.32874 0.32243 0.31529 0.30779 0.3004 0.29357
0.32096 0.32998 0.33817 0.34525 0.35096 0.35496 0.35697 0.35666 0.35375 0.34799 0.33918 0.32721 0.31211 0.29407 0.27355 0.25138 0.2289 0.20817 0.19203 0.18374 0.18571 0.19803 0.21831 0.24303 0.26869 0.29231 0.31144 0.32413 0.32884 0.32454 0.31069 0.28733 0.25527 0.21624 0.17359 0.13394 0.11062 0.11855 0.15209 0.19473 0.23621 0.27118 0.29652 0.31039 0.31189 0.30099 0.27841 0.2456 0.20457 0.15784 0.10829 0.059491 0.021733 0.040441 0.07374 0.10012 0.11716 0.12416 0.12124 0.10919 0.089504 0.064758 0.041021 0.037347 0.061299 0.092935 0.12403 0.15158 0.17387 0.18974 0.19849 0.19977 0.1936 0.18037 0.16088 0.13654 0.10982 0.085743 0.074442 0.085454 0.11335 0.1479 0.18321 0.21604 0.24425 0.26625 0.28082 0.28711 0.2846 0.2732 0.25321 0.22547 0.19153 0.15414 0.11874 0.096902 0.10348 0.13544 0.17816 0.22256 0.26403 0.29984 0.32809 0.34748 0.35714 0.35664 0.34596 0.3255 0.29608 0.25902 0.21628 0.17095 0.12893 0.10277 0.10893 0.14321 0.18878 0.23596 0.28026 0.31918 0.35113 0.37507 0.39033 0.3966 0.3939 0.3825 0.36299 0.33623 0.30337 0.26594 0.226 0.18656 0.1525 0.13147 0.13125 0.15128 0.18329 0.21975 0.25622 0.29016 0.32006 0.34497 0.36431 0.37778 0.38529 0.38692 0.38293 0.37374 0.35988 0.34204 0.32103 0.29781 0.27352 0.24949 0.22725 0.20855 0.19517 0.18849 0.18898 0.19597 0.20792
0.2471 0.30477 0.35998 0.40889 0.4481 0.47456 0.48557 0.47901 0.45347 0.40866 0.34569 0.26776 0.18223 0.11136 0.1181 0.19194 0.27171 0.33575 0.37394 0.38011 0.35137 0.28843 0.19611 0.085079 0.057287 0.17144 0.27351 0.34467 0.37382 0.35504 0.28869 0.18303 0.069939 0.13352 0.26966 0.38447 0.45704 0.47578 0.43729 0.34702 0.22065 0.10252 0.1496 0.27349 0.37182 0.42355 0.4221 0.36978 0.27607 0.15561 0.025803 0.097383 0.19828 0.2675 0.30055 0.29865 0.26833 0.22081 0.17205 0.14218 0.14311 0.1621 0.1809 0.19221 0.19754 0.20263 0.21255 0.22762 0.24311 0.25256 0.25076 0.23512 0.20615 0.16771 0.12833 0.10442 0.113 0.14525 0.18232 0.21437 0.23763 0.25131 0.25624 0.25411 0.24679 0.23581 0.22204 0.20558 0.18601 0.1627 0.13516 0.10328 0.067441 0.028909 0.016842 0.057544 0.099521 0.14002 0.17775 0.21166 0.24101 0.26526 0.28414 0.29763 0.30588 0.30924 0.30822 0.30344 0.2956 0.28548 0.2739 0.26168 0.24967 0.23864 0.22927 0.22212 0.21751 0.21553 0.21604 0.21868 0.22301 0.2285 0.23468 0.2411 0.2474 0.25329 0.25857 0.26306 0.26666 0.26932 0.27098 0.27166 0.27135 0.2701 0.26793 0.2649 0.26107 0.25647 0.25119 0.24528 0.23879 0.23179 0.22433 0.21647 0.20827 0.19977 0.19103 0.1821 0.17301 0.16381 0.15456 0.14528 0.13602 0.12682 0.11774 0.10881 0.1001 0.091674 0.083609 0.076007 0.068996
0.28133 0.32771 0.37023 0.407 0.43614 0.45583 0.46441 0.46046 0.44302 0.41174 0.36722 0.3115 0.24922 0.1907 0.15838 0.1765 0.23235 0.29839 0.35822 0.40242 0.42491 0.42188 0.39179 0.3355 0.25632 0.16009 0.055931 0.057417 0.15328 0.23247 0.28579 0.30765 0.29566 0.25111 0.17926 0.091268 0.05157 0.13671 0.22558 0.29469 0.33537 0.34328 0.31803 0.26313 0.18578 0.098663 0.054103 0.12066 0.19459 0.24912 0.27721 0.27649 0.24808 0.19623 0.12835 0.059182 0.058397 0.12056 0.17544 0.21082 0.22256 0.21022 0.1769 0.13032 0.088972 0.091704 0.1367 0.18679 0.2253 0.24535 0.24415 0.2218 0.18069 0.12514 0.061454 0.02326 0.080633 0.1391 0.18701 0.22126 0.24068 0.24572 0.23821 0.22113 0.19823 0.17368 0.15147 0.13456 0.12402 0.11889 0.11751 0.11927 0.1252 0.13701 0.15556 0.17995 0.20794 0.23682 0.26392 0.28694 0.30402 0.31382 0.31549 0.30871 0.29362 0.27082 0.24134 0.20667 0.16896 0.13162 0.10106 0.088791 0.10229 0.13256 0.16855 0.20465 0.23819 0.26775 0.29254 0.31211 0.3263 0.33513 0.33881 0.33767 0.33218 0.32292 0.31053 0.29577 0.27948 0.26257 0.24603 0.23091 0.21826 0.20901 0.20385 0.20304 0.20634 0.21313 0.22252 0.2336 0.24553 0.2576 0.26923 0.28002 0.28962 0.29783 0.30449 0.30951 0.31285 0.31452 0.31453 0.31295 0.30986 0.30535 0.29953 0.29253 0.28448 0.27554 0.26586 0.2556 0.24496
0.21241 0.18335 0.15233 0.12235 0.10052 0.099013 0.12292 0.1635 0.21178 0.26254 0.31233 0.35835 0.39798 0.42873 0.44827 0.45456 0.44599 0.42158 0.38121 0.32579 0.25773 0.18189 0.1109 0.089262 0.14313 0.21505 0.27954 0.32735 0.35313 0.35372 0.32808 0.27739 0.20523 0.11844 0.043486 0.10063 0.19132 0.27023 0.32786 0.35842 0.35883 0.32888 0.27122 0.1912 0.096312 0.0045352 0.10166 0.18615 0.25023 0.28837 0.29788 0.27928 0.2366 0.17821 0.12094 0.10205 0.13915 0.19074 0.23114 0.25083 0.24665 0.21954 0.17444 0.12283 0.093691 0.12096 0.17658 0.23021 0.26975 0.28963 0.28755 0.2637 0.22024 0.16096 0.090708 0.01529 0.06134 0.13228 0.19403 0.24332 0.27809 0.29748 0.30177 0.29214 0.27054 0.23945 0.20178 0.1611 0.1226 0.095882 0.094797 0.11984 0.15741 0.19813 0.23756 0.27317 0.30315 0.326 0.34049 0.34569 0.34098 0.32615 0.30145 0.26762 0.226 0.17877 0.12996 0.089576 0.082242 0.1165 0.16711 0.22002 0.27001 0.31445 0.35171 0.38071 0.40079 0.41167 0.41338 0.40626 0.39093 0.36824 0.33926 0.3053 0.26791 0.22901 0.19116 0.15803 0.13498 0.12776 0.13768 0.15963 0.18719 0.21599 0.24354 0.26842 0.28987 0.30749 0.32113 0.33083 0.33678 0.33927 0.33868 0.33547 0.33017 0.32333 0.31554 0.30738 0.29942 0.29218 0.28609 0.28147 0.27851 0.27725 0.27756 0.27924 0.28197 0.28539 0.28914 0.29287 0.29626
0.29104 0.31426 0.33755 0.36011 0.38109 0.39958 0.41464 0.42527 0.43048 0.42934 0.42097 0.40467 0.37993 0.3466 0.30496 0.25597 0.20175 0.14709 0.10483 0.10229 0.14244 0.19728 0.25099 0.29623 0.32835 0.34396 0.34076 0.31768 0.2751 0.21541 0.14478 0.085065 0.10455 0.18358 0.26866 0.34404 0.40174 0.43637 0.44457 0.42517 0.3793 0.31051 0.22494 0.13324 0.071106 0.11625 0.1948 0.26254 0.30973 0.33275 0.33114 0.30714 0.26549 0.21337 0.16096 0.12308 0.11468 0.13022 0.14983 0.16189 0.16377 0.15864 0.15386 0.15796 0.17448 0.199 0.22352 0.24086 0.24602 0.23619 0.2106 0.17024 0.11773 0.057793 0.025537 0.083581 0.14552 0.20018 0.24373 0.27371 0.28875 0.28856 0.27387 0.2463 0.20837 0.16357 0.11737 0.08169 0.080286 0.11352 0.15741 0.20048 0.23846 0.2693 0.2918 0.3053 0.30947 0.30427 0.28998 0.2672 0.23696 0.20098 0.16224 0.12653 0.10565 0.11329 0.14589 0.18939 0.23478 0.27731 0.3141 0.34319 0.36324 0.37336 0.37312 0.36254 0.34201 0.3124 0.27495 0.23149 0.18468 0.1392 0.10498 0.099664 0.12724 0.17057 0.21745 0.2625 0.30307 0.33758 0.36507 0.38495 0.39693 0.40103 0.39748 0.38674 0.36947 0.34653 0.31895 0.28797 0.2551 0.22226 0.19194 0.16743 0.1526 0.15029 0.16014 0.1787 0.2019 0.22658 0.25068 0.27288 0.29238 0.30873 0.32167 0.33115 0.33724 0.34011 0.34003 0.33732 0.33238
0.34106 0.33624 0.32944 0.3204 0.3089 0.29474 0.27781 0.25815 0.236 0.21198 0.18735 0.16442 0.14712 0.14068 0.14893 0.17095 0.20217 0.23772 0.2736 0.30658 0.33389 0.35307 0.36197 0.35882 0.3423 0.31175 0.26722 0.20964 0.14089 0.064183 0.024927 0.10488 0.18435 0.25557 0.31374 0.35479 0.3756 0.37428 0.35046 0.30535 0.24177 0.164 0.077577 0.014094 0.097739 0.17315 0.23343 0.27455 0.29421 0.29212 0.27014 0.23244 0.18605 0.14243 0.11944 0.12875 0.15606 0.18203 0.19656 0.19579 0.17979 0.15226 0.12202 0.10636 0.1214 0.15804 0.19844 0.2317 0.25179 0.2555 0.24161 0.21062 0.16447 0.10632 0.040157 0.029514 0.098052 0.16103 0.21457 0.25554 0.28178 0.29222 0.28684 0.2667 0.23394 0.19183 0.14547 0.10468 0.089752 0.11328 0.15568 0.20032 0.2403 0.27244 0.29509 0.30743 0.30927 0.30093 0.28322 0.25745 0.22568 0.19109 0.159 0.13816 0.13835 0.16067 0.1964 0.23662 0.27556 0.30954 0.33608 0.35348 0.36064 0.35703 0.34265 0.31812 0.28469 0.24444 0.20082 0.15996 0.13312 0.13431 0.16358 0.20739 0.25485 0.30001 0.33949 0.37114 0.3936 0.40604 0.40814 0.39999 0.38209 0.35534 0.32102 0.28092 0.23751 0.19445 0.15784 0.13729 0.14147 0.16759 0.20516 0.24604 0.28565 0.32143 0.35182 0.37587 0.39306 0.40315 0.40616 0.40236 0.3922 0.37633 0.35556 0.3309 0.30355 0.27496 0.24688 0.22143 0.20111
0.28511 0.28052 0.27499 0.2687 0.26195 0.25519 0.249 0.24413 0.24142 0.24175 0.24582 0.25401 0.26621 0.28183 0.29982 0.31882 0.33726 0.35348 0.36577 0.37245 0.37197 0.36296 0.34436 0.31548 0.2762 0.22704 0.16951 0.10719 0.054943 0.073232 0.13704 0.20348 0.26333 0.3119 0.34565 0.362 0.35945 0.33773 0.29803 0.24316 0.17832 0.11439 0.084048 0.12046 0.18078 0.23674 0.27899 0.3032 0.30742 0.29166 0.25763 0.20865 0.14952 0.087365 0.042827 0.067683 0.11421 0.15187 0.17494 0.18173 0.17268 0.15025 0.11945 0.090245 0.081067 0.10139 0.13473 0.16631 0.18894 0.19904 0.19503 0.1768 0.1455 0.10329 0.053089 0.0016794 0.057289 0.11018 0.15702 0.19498 0.22192 0.23644 0.238 0.22688 0.2042 0.17192 0.13317 0.093674 0.067644 0.077838 0.11418 0.15591 0.19468 0.22688 0.25046 0.26418 0.26744 0.26017 0.24291 0.21679 0.18378 0.14728 0.11388 0.096588 0.10826 0.14187 0.18314 0.22386 0.25961 0.28769 0.30626 0.31416 0.31083 0.29629 0.27116 0.23676 0.19534 0.15082 0.11139 0.094879 0.11561 0.15865 0.20732 0.25388 0.29445 0.32663 0.34886 0.36018 0.36015 0.34884 0.32679 0.29503 0.25511 0.20926 0.16102 0.1173 0.093819 0.10795 0.14817 0.19611 0.24337 0.28617 0.32236 0.35062 0.37009 0.38035 0.3813 0.37318 0.35649 0.33207 0.30099 0.26469 0.22503 0.18465 0.14778 0.12164 0.11566 0.13211 0.16256 0.19825 0.23411
0.41139 0.44151 0.45943 0.46298 0.45048 0.42101 0.37472 0.3134 0.24174 0.17156 0.13477 0.16751 0.23949 0.31394 0.37374 0.40905 0.4135 0.38381 0.32017 0.22659 0.111 0.016072 0.13832 0.24272 0.31445 0.34218 0.31961 0.2471 0.13284 0.02816 0.16587 0.30101 0.39944 0.44307 0.42228 0.33845 0.20747 0.095887 0.19235 0.33474 0.43449 0.46782 0.42739 0.32012 0.16684 0.050797 0.1907 0.31628 0.38384 0.38325 0.31862 0.20701 0.083037 0.098579 0.20009 0.26731 0.28777 0.26639 0.22018 0.17608 0.16057 0.17181 0.18654 0.19429 0.20032 0.21257 0.22881 0.23732 0.22681 0.19406 0.14966 0.12799 0.16176 0.22097 0.26974 0.29036 0.27579 0.22713 0.15456 0.092036 0.12274 0.20601 0.28085 0.32849 0.34092 0.31622 0.25784 0.175 0.090767 0.095649 0.18251 0.26711 0.33004 0.36429 0.36777 0.3421 0.29181 0.22337 0.14418 0.061519 0.018283 0.090505 0.15234 0.20285 0.24267 0.27334 0.29662 0.31386 0.32558 0.3315 0.3308 0.32257 0.30611 0.28124 0.24834 0.20833 0.16266 0.1132 0.062881 0.025599 0.054295 0.10093 0.14568 0.18606 0.22106 0.25017 0.27321 0.29026 0.30163 0.3078 0.30941 0.30718 0.30195 0.29456 0.28592 0.2769 0.26834 0.26096 0.25538 0.252 0.25098 0.2523 0.2557 0.26081 0.2672 0.2744 0.282 0.28962 0.29697 0.30378 0.30987 0.31512 0.31941 0.3227 0.32496 0.32618 0.32637 0.32556 0.32379 0.32111 0.31756
0.39687 0.38681 0.36747 0.33894 0.30224 0.25998 0.2178 0.18671 0.18235 0.21108 0.26173 0.31955 0.37377 0.41676 0.44276 0.44756 0.42861 0.38539 0.31985 0.23721 0.14888 0.091448 0.12859 0.20113 0.26044 0.29156 0.2879 0.24792 0.17502 0.078173 0.044255 0.15174 0.24784 0.31542 0.34412 0.3292 0.27312 0.18836 0.11465 0.14571 0.23854 0.31912 0.3635 0.36262 0.31662 0.23416 0.13481 0.082536 0.14911 0.22647 0.27348 0.28069 0.24842 0.18377 0.098716 0.011275 0.076992 0.14001 0.17529 0.18009 0.15752 0.11719 0.080173 0.083016 0.11734 0.14731 0.158 0.14541 0.11226 0.071549 0.066563 0.11293 0.16491 0.20251 0.21695 0.20439 0.16525 0.10438 0.038316 0.072013 0.14899 0.21503 0.25951 0.27642 0.2634 0.22171 0.15596 0.073427 0.017383 0.106 0.18433 0.24483 0.28244 0.29485 0.28253 0.24861 0.19858 0.14055 0.088924 0.076267 0.11061 0.15446 0.19201 0.21967 0.23766 0.24786 0.25264 0.25397 0.25272 0.24848 0.24 0.22583 0.20505 0.17794 0.1468 0.11783 0.10384 0.11747 0.15326 0.19805 0.24342 0.28466 0.31881 0.344 0.35908 0.36358 0.3576 0.34174 0.31705 0.28497 0.24738 0.20663 0.166 0.13067 0.10914 0.10998 0.13078 0.16119 0.19368 0.22441 0.25145 0.27381 0.29102 0.30293 0.30967 0.31151 0.30891 0.30245 0.29281 0.28079 0.26728 0.25326 0.23975 0.22785 0.21855 0.21269 0.21077 0.21284 0.21852 0.22711 0.23778
0.35366 0.38048 0.40268 0.41898 0.42808 0.42877 0.41996 0.40084 0.37104 0.33086 0.28167 0.22683 0.17404 0.14086 0.15038 0.19684 0.25586 0.31167 0.35521 0.38037 0.38294 0.36056 0.31296 0.24218 0.15269 0.05183 0.056639 0.15541 0.23907 0.29795 0.32489 0.3158 0.2706 0.19435 0.10296 0.084096 0.1826 0.28735 0.36986 0.41744 0.42311 0.38542 0.30883 0.20461 0.10105 0.11121 0.21157 0.30051 0.35599 0.37019 0.34222 0.27703 0.18466 0.081049 0.052668 0.13967 0.21141 0.25365 0.26377 0.24555 0.20927 0.17275 0.1583 0.17247 0.19658 0.21154 0.20935 0.19222 0.17231 0.16922 0.19288 0.23071 0.26402 0.27979 0.2715 0.23856 0.18712 0.13534 0.12474 0.17263 0.23826 0.29406 0.32759 0.33301 0.30894 0.25787 0.18623 0.10772 0.074352 0.13615 0.21461 0.28069 0.32573 0.34581 0.3399 0.3094 0.25761 0.18925 0.10992 0.025636 0.058444 0.13655 0.20486 0.26024 0.30071 0.32527 0.33385 0.32705 0.30604 0.27233 0.22777 0.17452 0.11542 0.057273 0.046422 0.10272 0.16653 0.22732 0.28161 0.32695 0.36143 0.38359 0.39248 0.38772 0.36945 0.33834 0.29558 0.24277 0.18184 0.11501 0.04483 0.028622 0.098734 0.16626 0.22873 0.28444 0.33201 0.37043 0.39901 0.41745 0.42573 0.42417 0.41334 0.39403 0.36725 0.33415 0.29601 0.25427 0.21051 0.16674 0.12591 0.093617 0.080157 0.091563 0.11804 0.14901 0.17961 0.20779 0.2326 0.25364 0.27077
0.11867 0.12832 0.14898 0.17777 0.21169 0.2483 0.2856 0.32182 0.35521 0.38402 0.40652 0.42098 0.42579 0.41956 0.40128 0.37047 0.32739 0.27335 0.21129 0.1477 0.10051 0.10635 0.15621 0.21299 0.26054 0.29129 0.30071 0.28635 0.2479 0.18734 0.10929 0.029137 0.084977 0.175 0.25359 0.31164 0.34264 0.34272 0.31124 0.25131 0.17094 0.091666 0.095314 0.17633 0.25601 0.31361 0.34065 0.33368 0.29354 0.22497 0.13603 0.037386 0.061486 0.14697 0.21125 0.24787 0.25424 0.23209 0.18806 0.13595 0.10455 0.12318 0.16611 0.20173 0.21708 0.20841 0.17828 0.13687 0.109 0.12649 0.1747 0.22282 0.25488 0.26325 0.24525 0.20234 0.14047 0.076377 0.076667 0.14486 0.21499 0.26925 0.30022 0.30424 0.28073 0.23191 0.1624 0.078865 0.017035 0.10297 0.18368 0.24944 0.29517 0.3178 0.31633 0.29177 0.24697 0.18644 0.11683 0.054837 0.071158 0.13664 0.19987 0.25205 0.28979 0.31152 0.31688 0.30655 0.28207 0.24577 0.20087 0.15224 0.10939 0.093202 0.11814 0.1644 0.21432 0.26039 0.29878 0.3271 0.34375 0.34777 0.33878 0.31704 0.28344 0.23959 0.1881 0.13371 0.08872 0.08501 0.12814 0.18563 0.243 0.29487 0.33832 0.37143 0.39298 0.40229 0.39921 0.38408 0.35767 0.32119 0.27623 0.22483 0.16978 0.11599 0.076967 0.082315 0.12496 0.17669 0.22747 0.27379 0.31387 0.34667 0.37158 0.38831 0.39683 0.3974 0.39044 0.37659 0.35666
0.32525 0.33555 0.34354 0.34857 0.34999 0.34715 0.33943 0.32635 0.30756 0.28301 0.25314 0.21916 0.18378 0.15264 0.13583 0.14347 0.17377 0.21584 0.26019 0.30033 0.33151 0.34999 0.35286 0.33819 0.30521 0.25466 0.18934 0.11676 0.069811 0.11566 0.1963 0.27365 0.33637 0.37768 0.39311 0.38053 0.34051 0.27683 0.1978 0.12351 0.11111 0.17468 0.25002 0.3103 0.34548 0.35124 0.32717 0.27632 0.20479 0.12146 0.043519 0.065331 0.13017 0.17867 0.20474 0.20841 0.1944 0.17258 0.1574 0.16053 0.17852 0.19717 0.20413 0.1927 0.16175 0.11672 0.07946 0.098656 0.15881 0.22095 0.26922 0.29533 0.29467 0.26593 0.2109 0.1342 0.042774 0.055194 0.1502 0.23362 0.29771 0.33661 0.34686 0.3277 0.28112 0.21189 0.12825 0.055794 0.096247 0.18156 0.25849 0.31702 0.35224 0.36193 0.3462 0.30747 0.25053 0.18341 0.12264 0.10752 0.15336 0.21734 0.27623 0.3216 0.34973 0.35922 0.35041 0.32512 0.28658 0.23973 0.19229 0.15715 0.15103 0.17719 0.22043 0.2666 0.30784 0.33987 0.36029 0.36786 0.36224 0.34391 0.31421 0.27552 0.23174 0.18962 0.16073 0.15911 0.18673 0.23092 0.27944 0.32482 0.36256 0.38985 0.40491 0.40682 0.39543 0.37132 0.33579 0.29104 0.24045 0.18973 0.14965 0.13774 0.16205 0.20818 0.26078 0.31161 0.35635 0.39243 0.41827 0.433 0.43627 0.42823 0.40949 0.38106 0.34439 0.30139 0.25466 0.208 0.16757
0.26907 0.2564 0.24404 0.23293 0.22427 0.21948 0.21994 0.22656 0.23951 0.2581 0.28096 0.30638 0.33244 0.35721 0.37875 0.39514 0.40457 0.40537 0.3961 0.3757 0.34354 0.29962 0.24471 0.18055 0.11068 0.048608 0.068806 0.13695 0.20295 0.2581 0.29756 0.31777 0.31653 0.29318 0.24901 0.18783 0.11865 0.074423 0.11526 0.18965 0.25951 0.31313 0.34426 0.34947 0.32792 0.28136 0.2139 0.13174 0.042985 0.048009 0.12703 0.19063 0.23309 0.25142 0.24544 0.21795 0.17519 0.12851 0.099495 0.11004 0.1433 0.17361 0.18929 0.18646 0.16598 0.13363 0.10357 0.10126 0.13302 0.17551 0.21135 0.23174 0.23225 0.21156 0.17105 0.11495 0.053934 0.052825 0.11723 0.18075 0.23138 0.26353 0.27396 0.26158 0.22735 0.17418 0.10672 0.032809 0.053517 0.12799 0.19395 0.24548 0.27869 0.29138 0.28307 0.255 0.2102 0.15373 0.095527 0.067313 0.10444 0.16239 0.21626 0.25862 0.28607 0.29708 0.29155 0.27071 0.23709 0.19478 0.15059 0.11735 0.1142 0.14327 0.18597 0.22875 0.26506 0.29147 0.30614 0.30829 0.29801 0.27623 0.24482 0.20692 0.16787 0.13729 0.12932 0.14986 0.18798 0.23104 0.27143 0.30477 0.32829 0.34033 0.34003 0.32729 0.30281 0.26808 0.22568 0.17996 0.13922 0.11914 0.13368 0.1734 0.22162 0.26889 0.31028 0.34293 0.36502 0.37552 0.37401 0.36067 0.33623 0.30198 0.25982 0.21256 0.16478 0.12533 0.11066 0.1308 0.17204
0.44136 0.44008 0.42435 0.39363 0.34844 0.29108 0.22723 0.17085 0.15206 0.18988 0.25713 0.32636 0.3827 0.41691 0.42272 0.3967 0.33856 0.25178 0.1446 0.047074 0.11539 0.21751 0.29357 0.32958 0.31787 0.25724 0.15396 0.027761 0.12723 0.25919 0.35761 0.40359 0.38654 0.30725 0.18306 0.099416 0.2119 0.34767 0.43582 0.45343 0.39479 0.27106 0.1183 0.12706 0.2715 0.37497 0.40702 0.36152 0.24962 0.096478 0.06748 0.20479 0.29219 0.316 0.27899 0.20106 0.12661 0.13071 0.18512 0.22264 0.23055 0.22009 0.209 0.20395 0.19598 0.17836 0.16456 0.18127 0.2243 0.26056 0.26377 0.22454 0.15596 0.12054 0.18278 0.26362 0.30782 0.29577 0.22743 0.12567 0.10006 0.2042 0.29696 0.33776 0.31467 0.23201 0.11194 0.081268 0.204 0.30562 0.35487 0.34186 0.26952 0.15243 0.039597 0.14899 0.26998 0.35107 0.37917 0.35075 0.27105 0.15322 0.034758 0.14 0.26494 0.35818 0.4074 0.40727 0.35911 0.27024 0.15315 0.035659 0.12012 0.23606 0.32785 0.38726 0.41134 0.4015 0.36262 0.30198 0.22814 0.15032 0.081176 0.05988 0.10363 0.15711 0.2067 0.25118 0.2908 0.32541 0.35408 0.37538 0.38775 0.38994 0.38125 0.36166 0.33185 0.29311 0.24724 0.1965 0.14376 0.093628 0.05889 0.066891 0.10395 0.14506 0.18323 0.21638 0.24375 0.26516 0.28073 0.29087 0.29614 0.29722 0.29492 0.29009 0.28362 0.27642 0.26934 0.26319 0.25861
0.2646 0.22929 0.19696 0.17721 0.18089 0.20999 0.25568 0.30744 0.35714 0.39859 0.42687 0.43809 0.42959 0.40027 0.35114 0.28629 0.21512 0.15925 0.15534 0.20247 0.2601 0.30267 0.31769 0.29934 0.24695 0.16498 0.064626 0.060123 0.16258 0.247 0.29746 0.30495 0.2675 0.19294 0.11277 0.13048 0.22986 0.32098 0.37375 0.37556 0.32521 0.23421 0.13802 0.13851 0.22948 0.30869 0.34285 0.32277 0.25249 0.14712 0.045758 0.11018 0.19644 0.24332 0.24292 0.19912 0.12592 0.054944 0.077925 0.13313 0.16156 0.15721 0.12887 0.10117 0.10666 0.13496 0.15313 0.14556 0.11165 0.068843 0.075809 0.1298 0.17682 0.19694 0.18278 0.13506 0.061804 0.03243 0.11649 0.18671 0.22839 0.23368 0.20088 0.13458 0.045615 0.057903 0.15167 0.226 0.26851 0.27209 0.23546 0.16349 0.067691 0.052248 0.1553 0.24277 0.29946 0.31695 0.2925 0.2293 0.13624 0.034733 0.099731 0.20335 0.28477 0.33336 0.34396 0.31649 0.25573 0.17107 0.080766 0.072794 0.15644 0.23495 0.29216 0.32335 0.32812 0.30938 0.27263 0.22553 0.17791 0.14249 0.1322 0.14736 0.17527 0.20588 0.23508 0.26156 0.28456 0.30296 0.31507 0.31895 0.31292 0.29587 0.2677 0.22951 0.18407 0.13743 0.1039 0.10759 0.14718 0.19969 0.25239 0.29958 0.33822 0.36654 0.38365 0.38934 0.384 0.36849 0.34414 0.31264 0.27606 0.23694 0.19848 0.16508 0.14253 0.13628 0.14656 0.1676 0.19296
0.35805 0.31473 0.26326 0.20479 0.14251 0.088008 0.083664 0.1401 0.21299 0.28577 0.35155 0.40521 0.44222 0.45866 0.4515 0.419 0.36111 0.27984 0.17956 0.068048 0.056534 0.16596 0.26097 0.32948 0.36263 0.35462 0.30374 0.21309 0.091037 0.051752 0.19493 0.32346 0.4195 0.46885 0.46277 0.39978 0.287 0.14388 0.086253 0.22603 0.36092 0.45176 0.48356 0.45155 0.36079 0.22517 0.065273 0.095973 0.23438 0.33191 0.37726 0.3683 0.31255 0.22721 0.14397 0.12422 0.17419 0.22634 0.25618 0.26365 0.25787 0.24893 0.24046 0.22805 0.20641 0.17937 0.16722 0.19226 0.24369 0.29303 0.31867 0.30867 0.26054 0.18383 0.11736 0.15061 0.24423 0.32711 0.3734 0.37183 0.32064 0.22766 0.11768 0.10779 0.22194 0.33068 0.40218 0.42357 0.39092 0.30853 0.18968 0.076734 0.14632 0.27671 0.38201 0.44395 0.45417 0.41159 0.32199 0.19791 0.070163 0.12678 0.26021 0.37118 0.44395 0.471 0.45046 0.38569 0.28453 0.1585 0.031206 0.12491 0.2489 0.35003 0.41989 0.454 0.45136 0.41414 0.34716 0.25723 0.15262 0.046405 0.079422 0.18065 0.27029 0.34228 0.39354 0.42261 0.42936 0.41479 0.3808 0.32997 0.26551 0.19136 0.11378 0.057423 0.095859 0.17235 0.24845 0.31695 0.37438 0.41836 0.44727 0.46014 0.45669 0.43724 0.40277 0.35477 0.29522 0.2265 0.15146 0.074352 0.031512 0.097789 0.17281 0.24333 0.30664 0.36104 0.40535 0.4388 0.46103
0.47115 0.46462 0.45003 0.4267 0.39421 0.35248 0.30195 0.24395 0.18165 0.12374 0.097251 0.13058 0.19409 0.26166 0.32278 0.3712 0.40212 0.41177 0.39755 0.3584 0.29511 0.21066 0.11077 0.026015 0.11749 0.21874 0.30206 0.35778 0.37873 0.36089 0.30429 0.21386 0.10373 0.076605 0.19453 0.31253 0.40379 0.45528 0.4596 0.41528 0.32724 0.20724 0.082574 0.10947 0.22863 0.32493 0.3809 0.39024 0.3539 0.27942 0.1803 0.081123 0.08057 0.15986 0.22325 0.25795 0.26462 0.25048 0.22676 0.20446 0.18876 0.17686 0.16437 0.15432 0.15927 0.1874 0.22899 0.2666 0.28556 0.27663 0.2369 0.17155 0.10388 0.1112 0.19219 0.27425 0.33107 0.35055 0.32769 0.26403 0.16816 0.067154 0.11001 0.22312 0.31836 0.37836 0.39426 0.36333 0.28888 0.18004 0.055782 0.10026 0.22657 0.33088 0.39919 0.42352 0.40123 0.33505 0.23255 0.10528 0.035148 0.169 0.28625 0.37427 0.42466 0.43316 0.39986 0.329 0.2284 0.10911 0.033321 0.14977 0.25949 0.34612 0.40279 0.42592 0.41505 0.3727 0.30403 0.2168 0.12385 0.07264 0.13445 0.22092 0.29722 0.35521 0.39138 0.40455 0.39525 0.36548 0.31852 0.25899 0.19363 0.13527 0.11285 0.14616 0.20541 0.26694 0.32151 0.36476 0.39419 0.40839 0.4068 0.38963 0.3578 0.31302 0.25792 0.19668 0.13757 0.10229 0.12161 0.17741 0.24138 0.30243 0.35566 0.39825 0.42838 0.44499 0.44766 0.43653 0.41228
0.24254 0.27233 0.30358 0.33484 0.36466 0.39164 0.41431 0.43123 0.44099 0.44224 0.43383 0.41487 0.38488 0.34396 0.29306 0.23442 0.17286 0.1204 0.10562 0.14122 0.19556 0.24688 0.28537 0.30527 0.30295 0.27669 0.22683 0.15591 0.068762 0.028804 0.12659 0.21693 0.29045 0.33915 0.35712 0.34149 0.29331 0.21871 0.13423 0.099879 0.16901 0.25971 0.33358 0.37674 0.38262 0.34996 0.28253 0.18871 0.082576 0.052362 0.14588 0.22503 0.27459 0.28974 0.27101 0.22413 0.1604 0.10141 0.091053 0.12999 0.16925 0.19023 0.19056 0.17637 0.16085 0.15911 0.17427 0.19395 0.20383 0.19571 0.16881 0.13205 0.11131 0.13553 0.18666 0.23516 0.26483 0.26744 0.24031 0.18616 0.11542 0.069894 0.12269 0.20241 0.26856 0.3081 0.31459 0.28627 0.22588 0.14079 0.050125 0.086707 0.18367 0.26624 0.32226 0.34508 0.33208 0.2846 0.20765 0.10936 0.0084655 0.11095 0.20998 0.28875 0.33983 0.35872 0.34418 0.2982 0.22577 0.13457 0.039788 0.081422 0.17604 0.25711 0.31668 0.35031 0.35612 0.33471 0.289 0.22413 0.14822 0.080455 0.086271 0.15441 0.22494 0.28335 0.32444 0.34579 0.34679 0.32833 0.29267 0.24343 0.18614 0.13091 0.10135 0.12351 0.1757 0.23209 0.28229 0.32154 0.34717 0.35777 0.35284 0.33279 0.29886 0.25324 0.19947 0.14401 0.1026 0.10568 0.1511 0.20931 0.26615 0.31565 0.35445 0.38044 0.39239 0.38978 0.3728 0.34232 0.29982
0.28679 0.27711 0.26448 0.24877 0.23 0.20856 0.1854 0.16254 0.14377 0.13497 0.14164 0.16413 0.19774 0.23687 0.2769 0.31405 0.34503 0.36686 0.37692 0.37305 0.35375 0.31842 0.26763 0.20355 0.13123 0.06857 0.084823 0.15592 0.22698 0.28459 0.32193 0.33459 0.32044 0.28004 0.21727 0.14171 0.084978 0.11841 0.19667 0.26917 0.32049 0.34318 0.33403 0.29367 0.22642 0.1399 0.046172 0.058573 0.14094 0.20433 0.24088 0.24759 0.22582 0.18173 0.12805 0.091962 0.10639 0.14555 0.17564 0.18416 0.1687 0.13454 0.099672 0.10207 0.14654 0.19741 0.23352 0.24462 0.2263 0.17907 0.10841 0.035479 0.087864 0.17475 0.24715 0.29384 0.30803 0.287 0.23229 0.14956 0.048607 0.064001 0.16851 0.25711 0.31919 0.34754 0.33878 0.29378 0.21769 0.12077 0.045421 0.12526 0.22495 0.30535 0.35622 0.37213 0.35173 0.29779 0.2174 0.12505 0.07731 0.1481 0.23979 0.31547 0.36441 0.38167 0.36623 0.32074 0.25172 0.17166 0.11227 0.13419 0.20805 0.28219 0.33925 0.37223 0.37847 0.3585 0.31574 0.25681 0.19344 0.1486 0.15391 0.20255 0.26204 0.31425 0.35119 0.3693 0.36772 0.34762 0.31208 0.26626 0.2184 0.18171 0.17282 0.19641 0.23863 0.28432 0.32431 0.35356 0.36937 0.3706 0.35739 0.33106 0.29422 0.25125 0.20936 0.1801 0.17674 0.20163 0.24326 0.28918 0.33126 0.36459 0.38614 0.39421 0.38814 0.36826 0.33588 0.29344 0.24495
0.41514 0.39171 0.3551 0.30679 0.25066 0.19579 0.16219 0.17478 0.2271 0.29279 0.35391 0.39958 0.42237 0.41732 0.38217 0.31784 0.2294 0.1297 0.076306 0.14945 0.23898 0.30315 0.32795 0.3067 0.23951 0.13406 0.025727 0.14022 0.26076 0.34491 0.37567 0.34506 0.2574 0.13922 0.12254 0.2512 0.36954 0.43269 0.42346 0.34192 0.20819 0.10328 0.20165 0.32826 0.39794 0.39045 0.3072 0.16741 0.024049 0.1588 0.27101 0.319 0.29692 0.21715 0.1132 0.089077 0.16596 0.22094 0.23281 0.21133 0.18162 0.16772 0.16816 0.16689 0.16538 0.18103 0.21296 0.23554 0.22543 0.17779 0.12326 0.14534 0.22316 0.27878 0.27897 0.21746 0.11839 0.11056 0.22022 0.30367 0.32022 0.26083 0.14241 0.077284 0.20564 0.31378 0.35061 0.30324 0.18316 0.053483 0.17576 0.30745 0.36975 0.34457 0.23739 0.079266 0.12226 0.27654 0.37102 0.38101 0.30406 0.1587 0.037345 0.20473 0.33694 0.3971 0.3729 0.27064 0.11307 0.069277 0.23495 0.35511 0.40719 0.38303 0.28891 0.14341 0.027009 0.19246 0.32604 0.40693 0.42371 0.37532 0.27048 0.12584 0.038266 0.1961 0.32837 0.41776 0.45402 0.43442 0.36358 0.25232 0.11566 0.030371 0.16757 0.28375 0.3689 0.41808 0.43114 0.41193 0.36727 0.30556 0.23567 0.16658 0.10965 0.086517 0.11019 0.15539 0.20537 0.25515 0.30231 0.34461 0.37968 0.40532 0.41984 0.42222 0.41224 0.39043 0.35803 0.31682 0.26904
0.17007 0.17509 0.20188 0.24325 0.2906 0.33708 0.37739 0.40719 0.42295 0.42202 0.40299 0.36614 0.31426 0.25425 0.20087 0.17983 0.20588 0.25726 0.3066 0.33727 0.33992 0.31039 0.24935 0.16279 0.067161 0.075108 0.16734 0.24145 0.27991 0.27473 0.22582 0.14489 0.087045 0.15753 0.26087 0.33848 0.36979 0.34692 0.27481 0.17819 0.13704 0.21412 0.30708 0.36044 0.35625 0.29402 0.18861 0.085411 0.1285 0.22398 0.28052 0.28142 0.22806 0.13441 0.026148 0.086187 0.16279 0.19759 0.1882 0.14637 0.1023 0.10185 0.13157 0.14664 0.13433 0.10833 0.10694 0.1414 0.17391 0.17767 0.14445 0.084047 0.062689 0.13122 0.19504 0.22225 0.20218 0.13678 0.041012 0.07538 0.17246 0.2363 0.25134 0.21318 0.12907 0.019496 0.1045 0.20395 0.26377 0.27126 0.22476 0.13441 0.036898 0.1184 0.21882 0.28111 0.29198 0.24943 0.16281 0.062369 0.10591 0.21154 0.28762 0.31642 0.29227 0.21982 0.11586 0.065624 0.16845 0.26841 0.33039 0.34235 0.30198 0.21624 0.10393 0.074181 0.18801 0.29089 0.35574 0.37214 0.3381 0.25947 0.15026 0.057365 0.13799 0.2483 0.33209 0.37723 0.37951 0.34093 0.26906 0.17735 0.095997 0.1107 0.19145 0.26674 0.32036 0.34809 0.35045 0.33104 0.29551 0.25086 0.20512 0.16772 0.14921 0.15539 0.1809 0.21606 0.25387 0.2899 0.32082 0.34376 0.35628 0.35654 0.34352 0.31718 0.27861 0.23014 0.17609 0.12531 0.099192
0.089969 0.15586 0.22447 0.29028 0.34974 0.39959 0.43662 0.45778 0.46039 0.44236 0.40251 0.34087 0.25898 0.16013 0.050481 0.070098 0.18292 0.28456 0.36496 0.41532 0.42872 0.40115 0.33246 0.22707 0.094449 0.055752 0.19994 0.32521 0.41374 0.45199 0.43225 0.35437 0.22664 0.066584 0.11217 0.27237 0.39613 0.4634 0.46294 0.3942 0.26777 0.1043 0.073158 0.2297 0.34451 0.39979 0.38968 0.3214 0.21656 0.1252 0.14686 0.22585 0.28051 0.2952 0.2775 0.24826 0.23028 0.22839 0.22686 0.21351 0.19765 0.20678 0.24879 0.29556 0.31609 0.29288 0.22546 0.14158 0.14172 0.23972 0.33193 0.37598 0.35565 0.27133 0.14229 0.084957 0.21979 0.34385 0.41124 0.40554 0.32591 0.18658 0.038824 0.17946 0.32943 0.42393 0.44435 0.38626 0.25948 0.086665 0.10622 0.27957 0.40718 0.46673 0.44804 0.35424 0.20096 0.013547 0.17751 0.34121 0.45152 0.49117 0.45422 0.34674 0.18558 0.0074868 0.19532 0.35789 0.46897 0.51287 0.4839 0.38679 0.23578 0.052581 0.13932 0.31198 0.44398 0.51874 0.52762 0.47066 0.35617 0.19935 0.023416 0.16231 0.32308 0.44652 0.51985 0.53658 0.49682 0.40678 0.27782 0.12611 0.05503 0.20125 0.33452 0.43602 0.49788 0.51686 0.49386 0.4335 0.34346 0.23444 0.1248 0.089985 0.17714 0.27667 0.36119 0.42375 0.46164 0.47445 0.46338 0.4309 0.38042 0.31627 0.24403 0.17276 0.12354 0.13247 0.1894 0.25911 0.32638
0.10346 0.10575 0.14161 0.19392 0.25121 0.30753 0.35886 0.40177 0.43311 0.45002 0.4501 0.43167 0.39409 0.33818 0.26707 0.18857 0.12581 0.13321 0.20373 0.28438 0.35226 0.3961 0.4089 0.38695 0.3302 0.24275 0.13425 0.049316 0.13601 0.24294 0.32461 0.36796 0.36601 0.31783 0.22916 0.1141 0.055205 0.16667 0.27134 0.33943 0.35965 0.32887 0.25205 0.14149 0.015077 0.10781 0.20707 0.26813 0.28304 0.25249 0.18672 0.10963 0.08621 0.13967 0.18854 0.20507 0.18644 0.14519 0.11612 0.13861 0.18512 0.21542 0.21166 0.17054 0.10288 0.066796 0.13526 0.21333 0.26254 0.26898 0.22879 0.14713 0.037852 0.085162 0.19513 0.27579 0.31246 0.29799 0.23393 0.13075 0.026605 0.13305 0.24394 0.3189 0.34483 0.31711 0.2402 0.12878 0.05474 0.16317 0.27393 0.34758 0.37096 0.34011 0.26015 0.14694 0.068218 0.1668 0.28186 0.36293 0.39522 0.37356 0.30152 0.19216 0.085138 0.1366 0.25727 0.35476 0.40908 0.412 0.36346 0.27146 0.15487 0.088791 0.18328 0.29837 0.38482 0.42829 0.42337 0.3717 0.2818 0.17181 0.10133 0.17149 0.27931 0.36759 0.42087 0.4332 0.40459 0.3404 0.25186 0.16168 0.12985 0.1933 0.28045 0.35375 0.40087 0.41739 0.40343 0.3628 0.30283 0.23549 0.18139 0.17043 0.20763 0.26383 0.31701 0.35732 0.3808 0.38659 0.37584 0.35112 0.31623 0.27626 0.23797 0.21014 0.20165 0.2153 0.24507 0.28189 0.31855
0.33092 0.3015 0.26649 0.22702 0.18579 0.14899 0.12939 0.14102 0.18033 0.23298 0.28857 0.34055 0.38406 0.41502 0.43 0.42629 0.40225 0.35759 0.29385 0.21535 0.13299 0.088627 0.14011 0.22206 0.29511 0.34596 0.36711 0.35463 0.30837 0.23286 0.14077 0.084126 0.15151 0.24949 0.33003 0.37774 0.38494 0.34989 0.27703 0.17808 0.084856 0.11224 0.20549 0.28028 0.31872 0.31514 0.2712 0.19498 0.10005 0.027052 0.099264 0.16495 0.2001 0.20242 0.17799 0.14263 0.123 0.13548 0.1592 0.16894 0.15398 0.11693 0.081794 0.10252 0.16178 0.21479 0.24168 0.23318 0.18744 0.10957 0.015761 0.098145 0.19418 0.26506 0.29856 0.28822 0.23441 0.14466 0.039718 0.099798 0.20884 0.2921 0.33537 0.33148 0.28051 0.19036 0.082224 0.089015 0.20204 0.29833 0.35663 0.36739 0.32877 0.24677 0.13757 0.072979 0.16883 0.27849 0.3576 0.39235 0.3775 0.31543 0.2166 0.10817 0.11007 0.22068 0.3227 0.38976 0.41149 0.3852 0.31528 0.21399 0.11325 0.12601 0.23151 0.33006 0.39662 0.42155 0.40231 0.34255 0.25249 0.15458 0.11861 0.19402 0.29035 0.36727 0.41171 0.41874 0.38888 0.32759 0.24612 0.16748 0.14373 0.19938 0.27818 0.34613 0.39065 0.40691 0.39457 0.35686 0.30057 0.23717 0.18653 0.17659 0.21237 0.26726 0.31971 0.3593 0.3815 0.38501 0.37079 0.34161 0.30203 0.25872 0.22123 0.20159 0.20793 0.23614 0.27469 0.31365 0.34667
0.37449 0.3971 0.41667 0.43205 0.44207 0.44558 0.44151 0.42894 0.40723 0.3761 0.33586 0.28773 0.23449 0.18214 0.14388 0.14032 0.17425 0.22485 0.27525 0.31587 0.34054 0.34502 0.32677 0.28507 0.22129 0.13929 0.049018 0.069267 0.16585 0.25368 0.32161 0.36188 0.36941 0.34262 0.28451 0.20504 0.13274 0.13961 0.22086 0.3077 0.3722 0.40219 0.39251 0.34386 0.26255 0.16101 0.071325 0.10661 0.1929 0.25892 0.292 0.28923 0.25376 0.19401 0.12395 0.071812 0.08542 0.12727 0.15751 0.17011 0.17006 0.16734 0.17018 0.17767 0.18089 0.17064 0.14315 0.10464 0.084382 0.11828 0.17617 0.22652 0.25412 0.2509 0.21447 0.14813 0.063179 0.058048 0.1511 0.23323 0.28787 0.30598 0.28378 0.22306 0.13102 0.019437 0.097747 0.20438 0.28642 0.33262 0.33637 0.29663 0.21809 0.11086 0.022263 0.13849 0.24564 0.3236 0.36217 0.35631 0.30666 0.21956 0.10739 0.043464 0.15644 0.26343 0.34113 0.37967 0.37456 0.32675 0.24259 0.1346 0.052486 0.14001 0.24781 0.33208 0.38155 0.39087 0.35968 0.29243 0.19878 0.1001 0.092579 0.18773 0.28126 0.35063 0.38746 0.38852 0.35477 0.29124 0.20769 0.12505 0.10706 0.17656 0.25906 0.32641 0.36911 0.3833 0.36871 0.32821 0.26786 0.19828 0.14111 0.13622 0.18625 0.25061 0.3073 0.34744 0.36724 0.36573 0.34413 0.30567 0.25577 0.20325 0.16329 0.15648 0.18649 0.23401 0.28232 0.32258 0.35024
0.35734 0.36164 0.36525 0.36807 0.36997 0.37088 0.37069 0.36933 0.36673 0.36285 0.35766 0.35113 0.34327 0.3341 0.32367 0.31206 0.29935 0.28568 0.2712 0.25611 0.24068 0.22519 0.21001 0.1956 0.18248 0.17125 0.16254 0.1569 0.15474 0.15614 0.16086 0.16838 0.17806 0.18922 0.20125 0.2136 0.22583 0.23759 0.24858 0.25857 0.26737 0.27483 0.28085 0.28534 0.28826 0.28957 0.28927 0.28737 0.28392 0.27896 0.27256 0.26479 0.25576 0.24556 0.23431 0.22212 0.20912 0.19544 0.1812 0.16653 0.15156 0.13643 0.12124 0.10614 0.091247 0.07668 0.062584 0.049136 0.036616 0.025631 0.017851 0.01667 0.022023 0.029839 0.038021 0.04588 0.053164 0.059768 0.065647 0.070787 0.075193 0.078881 0.081878 0.084219 0.085943 0.087099 0.087739 0.087922 0.08771 0.087173 0.086386 0.085427 0.084379 0.083331 0.082373 0.081594 0.081081 0.080917 0.081171 0.081899 0.08314 0.084914 0.08722 0.090042 0.093351 0.097106 0.10126 0.10577 0.11058 0.11565 0.12093 0.12638 0.13196 0.13765 0.14341 0.14921 0.15504 0.16087 0.16668 0.17246 0.17819 0.18387 0.18948 0.19501 0.20045 0.2058 0.21105 0.21619 0.22123 0.22615 0.23095 0.23563 0.24019 0.24462 0.24893 0.25311 0.25716 0.26107 0.26486 0.26852 0.27204 0.27543 0.27869 0.28182 0.28482 0.28768 0.29042 0.29302 0.2955 0.29784 0.30006 0.30216 0.30413 0.30597 0.30769 0.30929 0.31077 0.31213 0.31338 0.3145 0.31552
0.35217 0.35395 0.3545 0.3538 0.35184 0.34863 0.3442 0.33856 0.33178 0.32389 0.315 0.30518 0.29454 0.28323 0.27138 0.2592 0.24687 0.23464 0.22278 0.21162 0.20147 0.19271 0.18568 0.18071 0.17802 0.1777 0.17971 0.18386 0.18983 0.19724 0.2057 0.2148 0.22418 0.23349 0.24244 0.25077 0.25824 0.26466 0.26987 0.2737 0.27605 0.27681 0.27591 0.27329 0.26893 0.26282 0.25497 0.24542 0.23422 0.22145 0.2072 0.1916 0.17478 0.15689 0.13808 0.11853 0.098442 0.078006 0.057454 0.037102 0.017822 0.0099611 0.025835 0.044075 0.061835 0.078693 0.094446 0.10896 0.12211 0.13383 0.14403 0.15269 0.15976 0.16523 0.16912 0.17143 0.17223 0.17154 0.16944 0.166 0.16131 0.15545 0.14853 0.14065 0.13192 0.12245 0.11235 0.10173 0.09071 0.079388 0.067878 0.056288 0.044732 0.033348 0.022359 0.012458 0.0078797 0.014121 0.023274 0.032564 0.041534 0.050045 0.058028 0.065447 0.072278 0.078509 0.084135 0.08916 0.093592 0.097447 0.10075 0.10352 0.10579 0.10761 0.10902 0.11006 0.11079 0.11126 0.11155 0.11172 0.11184 0.11199 0.11223 0.11265 0.1133 0.11427 0.11559 0.11733 0.11951 0.12215 0.12527 0.12887 0.13292 0.1374 0.14228 0.14753 0.15311 0.15897 0.16508 0.17138 0.17785 0.18443 0.1911 0.19782 0.20455 0.21127 0.21794 0.22454 0.23105 0.23744 0.24368 0.24977 0.25568 0.2614 0.26691 0.2722 0.27726 0.28207 0.28663 0.29093 0.29496
0.33199 0.33354 0.33387 0.33303 0.33104 0.32797 0.32389 0.31886 0.31297 0.3063 0.29896 0.29105 0.2827 0.27403 0.26519 0.25632 0.2476 0.23919 0.23126 0.22401 0.21759 0.21218 0.2079 0.20485 0.20308 0.20257 0.20327 0.20505 0.20775 0.21116 0.21507 0.21926 0.22347 0.22749 0.2311 0.23409 0.23628 0.2375 0.23759 0.23643 0.23389 0.22989 0.22437 0.21728 0.20862 0.19841 0.1867 0.17359 0.15922 0.14381 0.12767 0.11121 0.095128 0.080489 0.069028 0.063111 0.064563 0.072895 0.08584 0.1012 0.11747 0.13373 0.14935 0.1639 0.17707 0.1886 0.19832 0.20608 0.21181 0.21545 0.21699 0.21647 0.21395 0.20956 0.20345 0.1958 0.18687 0.17694 0.16637 0.15556 0.14502 0.13532 0.12707 0.12094 0.11747 0.11697 0.11945 0.12454 0.13171 0.14032 0.14976 0.15954 0.16923 0.17851 0.18712 0.19487 0.20161 0.20725 0.21173 0.21499 0.21704 0.21788 0.21754 0.21608 0.21354 0.21001 0.20557 0.20032 0.19437 0.18784 0.18084 0.1735 0.16597 0.15838 0.15088 0.14362 0.13676 0.13043 0.12477 0.1199 0.11592 0.11286 0.11076 0.10956 0.10919 0.10955 0.1105 0.11189 0.11359 0.11546 0.11739 0.11928 0.12104 0.12263 0.12399 0.1251 0.12595 0.12654 0.12689 0.12702 0.12698 0.12682 0.12659 0.12637 0.12623 0.12624 0.12649 0.12705 0.12799 0.12938 0.13127 0.13369 0.13666 0.14019 0.14426 0.14885 0.15391 0.1594 0.16527 0.17147 0.17792
0.31477 0.31713 0.31827 0.31825 0.31715 0.31502 0.31196 0.30805 0.30338 0.29805 0.29214 0.28577 0.27905 0.27208 0.26498 0.25788 0.25089 0.24413 0.23773 0.23179 0.22643 0.22174 0.21778 0.21461 0.21224 0.21066 0.20982 0.20964 0.21001 0.2108 0.21185 0.213 0.21409 0.21493 0.21537 0.21525 0.21441 0.21273 0.21009 0.2064 0.2016 0.19565 0.18856 0.18038 0.17121 0.16122 0.15069 0.14 0.12967 0.12042 0.1131 0.10865 0.10786 0.11104 0.11794 0.12784 0.13982 0.15301 0.16661 0.18 0.19264 0.2041 0.21403 0.22215 0.22823 0.23212 0.23373 0.23302 0.23002 0.22481 0.21755 0.20849 0.19792 0.18625 0.17399 0.16177 0.15035 0.1406 0.13344 0.12963 0.12961 0.13327 0.14004 0.14903 0.15934 0.17012 0.18067 0.19043 0.19896 0.20594 0.2111 0.21427 0.21533 0.21423 0.21092 0.20545 0.19787 0.18826 0.17674 0.16347 0.14858 0.13228 0.11473 0.096156 0.076752 0.056735 0.036336 0.015895 0.0063247 0.025961 0.045996 0.065564 0.084459 0.10253 0.11963 0.13566 0.15051 0.1641 0.17638 0.18728 0.19679 0.2049 0.21159 0.2169 0.22085 0.2235 0.22489 0.22511 0.22423 0.22236 0.21958 0.21602 0.2118 0.20703 0.20184 0.19638 0.19075 0.18511 0.17957 0.17426 0.16927 0.1647 0.16063 0.15711 0.15416 0.15178 0.14995 0.14863 0.14776 0.14725 0.14704 0.14703 0.14715 0.14732 0.14749 0.14761 0.14764 0.14757 0.14738 0.14708 0.1467
0.33754 0.33337 0.32714 0.31874 0.30813 0.29528 0.28022 0.26302 0.24386 0.22302 0.20093 0.17829 0.15614 0.13608 0.12048 0.11218 0.11321 0.12315 0.13938 0.15889 0.17926 0.19873 0.21603 0.23023 0.24062 0.24671 0.24818 0.24486 0.23677 0.22407 0.20711 0.18636 0.16245 0.13616 0.10849 0.080835 0.055862 0.040338 0.044439 0.062726 0.084687 0.1063 0.12624 0.14402 0.15959 0.1731 0.18491 0.19544 0.20517 0.21458 0.22405 0.23383 0.24403 0.25459 0.26532 0.27594 0.2861 0.29544 0.30361 0.31031 0.31528 0.31834 0.31935 0.31825 0.31503 0.30975 0.30251 0.29342 0.28267 0.27044 0.25693 0.24235 0.22693 0.21087 0.1944 0.17771 0.16101 0.14447 0.12827 0.11258 0.097589 0.083464 0.070427 0.058759 0.048854 0.041257 0.03659 0.035194 0.0367 0.040168 0.04465 0.049478 0.054252 0.05875 0.062851 0.066497 0.069665 0.072355 0.074578 0.076358 0.07772 0.078696 0.079316 0.079614 0.079624 0.079376 0.078905 0.07824 0.077413 0.076451 0.075383 0.074236 0.073035 0.071803 0.070564 0.069339 0.068149 0.067012 0.065947 0.064969 0.064092 0.06333 0.062694 0.062192 0.061831 0.061618 0.061554 0.06164 0.061876 0.062258 0.062783 0.063445 0.064238 0.065153 0.066183 0.067321 0.068557 0.069884 0.071293 0.072776 0.074326 0.075937 0.077601 0.079312 0.081065 0.082854 0.084674 0.086521 0.088391 0.09028 0.092184 0.094101 0.096027 0.09796 0.099897 0.10184 0.10378 0.10571 0.10765 0.10958 0.1115
0.18563 0.17268 0.15977 0.14739 0.13622 0.12716 0.12128 0.1196 0.12277 0.13077 0.14298 0.15846 0.17622 0.19537 0.21516 0.23494 0.25413 0.27223 0.28876 0.30329 0.31543 0.32484 0.3312 0.33426 0.33383 0.32977 0.32203 0.31061 0.29561 0.27721 0.25565 0.23124 0.20438 0.17549 0.14507 0.11366 0.08184 0.05049 0.022518 0.022138 0.048167 0.075813 0.10238 0.12734 0.15053 0.17188 0.19144 0.20926 0.22544 0.24007 0.25322 0.26491 0.27514 0.28385 0.29094 0.29627 0.29971 0.30111 0.30035 0.29733 0.29202 0.28443 0.27465 0.26287 0.24932 0.23438 0.2185 0.20229 0.18647 0.17191 0.15961 0.15058 0.14567 0.14524 0.14909 0.15643 0.16623 0.17745 0.18917 0.20067 0.2114 0.22096 0.22905 0.23548 0.24014 0.24296 0.24394 0.24312 0.24056 0.23635 0.23062 0.2235 0.21514 0.20571 0.19537 0.18432 0.17274 0.16081 0.14875 0.13677 0.12509 0.11396 0.10364 0.094432 0.08663 0.08052 0.076317 0.074101 0.073769 0.075048 0.07756 0.080902 0.084712 0.088688 0.092597 0.096264 0.099561 0.1024 0.10471 0.10647 0.10764 0.10822 0.1082 0.10761 0.10646 0.10478 0.1026 0.099961 0.096907 0.093494 0.089784 0.08585 0.081778 0.077671 0.073649 0.069856 0.06646 0.063651 0.061628 0.06058 0.060656 0.061933 0.064408 0.068002 0.072587 0.078013 0.084132 0.090809 0.097928 0.10539 0.11311 0.12103 0.12909 0.13724 0.14545 0.15367 0.16188 0.17006 0.17818 0.18622 0.19417
0.16884 0.16439 0.15995 0.15579 0.15221 0.1496 0.14835 0.14883 0.15135 0.15609 0.16306 0.17212 0.18301 0.19536 0.20875 0.22275 0.23691 0.25081 0.264 0.27609 0.28668 0.2954 0.30191 0.30592 0.30716 0.30542 0.30052 0.29238 0.28096 0.26628 0.24845 0.22763 0.2041 0.17816 0.15023 0.12088 0.090924 0.062033 0.039519 0.038729 0.060318 0.088566 0.11786 0.14655 0.17394 0.19959 0.22322 0.24465 0.2637 0.28026 0.29424 0.30554 0.31408 0.31978 0.32256 0.32235 0.31909 0.31274 0.30328 0.29074 0.27522 0.25685 0.23587 0.2126 0.18749 0.16115 0.13449 0.10897 0.087195 0.073658 0.073269 0.085599 0.10524 0.12759 0.15009 0.17132 0.19043 0.20687 0.22028 0.23042 0.23714 0.24042 0.24027 0.23682 0.23025 0.22079 0.20878 0.19459 0.17867 0.16158 0.14401 0.12685 0.11129 0.0989 0.091475 0.090392 0.095671 0.10593 0.11932 0.13426 0.14964 0.16468 0.1789 0.19194 0.20357 0.21366 0.2221 0.22887 0.23395 0.23737 0.23921 0.23953 0.23845 0.23606 0.23252 0.22797 0.22255 0.21642 0.20977 0.20275 0.19554 0.18831 0.18123 0.17445 0.16812 0.16235 0.15726 0.15292 0.14935 0.14655 0.14449 0.1431 0.14228 0.14191 0.14188 0.14205 0.1423 0.14254 0.14265 0.14255 0.14219 0.1415 0.14045 0.13901 0.13716 0.13493 0.1323 0.12932 0.12602 0.12245 0.11867 0.11476 0.11082 0.10696 0.10329 0.099966 0.097136 0.094959 0.093585 0.093147 0.093741
0.1117 0.11002 0.10923 0.10949 0.11094 0.11371 0.11786 0.12345 0.13042 0.13869 0.14813 0.15856 0.16979 0.18159 0.19372 0.20594 0.21797 0.22954 0.24037 0.25017 0.25866 0.26555 0.27056 0.27343 0.27391 0.27177 0.26684 0.25896 0.24803 0.23401 0.2169 0.19676 0.17374 0.14802 0.11989 0.089689 0.057939 0.025974 0.016211 0.047614 0.081847 0.11588 0.14898 0.18057 0.21019 0.23739 0.2618 0.28308 0.30097 0.31523 0.32571 0.3323 0.33497 0.3337 0.32856 0.31963 0.30707 0.29105 0.2718 0.24956 0.22465 0.19738 0.16815 0.13738 0.10558 0.07345 0.042432 0.020635 0.03469 0.062765 0.091243 0.11814 0.1427 0.16442 0.18292 0.19793 0.20923 0.2167 0.22033 0.22019 0.21645 0.20941 0.19951 0.18732 0.1736 0.15936 0.14589 0.1348 0.12781 0.12634 0.13085 0.14059 0.1541 0.16974 0.18612 0.20214 0.21696 0.22997 0.2407 0.24882 0.2541 0.25639 0.25564 0.25186 0.24509 0.23547 0.22315 0.20834 0.19128 0.17223 0.15149 0.1294 0.10633 0.082751 0.059398 0.03807 0.025568 0.033568 0.052926 0.074587 0.096236 0.11711 0.13684 0.15518 0.17197 0.18708 0.20044 0.21199 0.2217 0.22956 0.2356 0.23985 0.24238 0.24327 0.24261 0.2405 0.23709 0.23249 0.22686 0.22035 0.21313 0.20538 0.19726 0.18898 0.18071 0.17264 0.16497 0.15786 0.15149 0.14599 0.14145 0.13795 0.13549 0.13403 0.13348 0.13371 0.13458 0.13592 0.13758 0.13942 0.1413
0.17528 0.17199 0.16971 0.16848 0.16826 0.16905 0.1708 0.17344 0.17689 0.18107 0.18586 0.19114 0.19677 0.20261 0.20849 0.21424 0.21968 0.22462 0.22887 0.23221 0.23444 0.23536 0.23476 0.23246 0.22825 0.22199 0.21353 0.20277 0.18962 0.17406 0.15608 0.13577 0.11322 0.088608 0.062197 0.034404 0.0083035 0.027033 0.057355 0.088114 0.11858 0.14824 0.17661 0.20324 0.22767 0.24952 0.26842 0.28408 0.29623 0.30469 0.30935 0.31016 0.30713 0.30034 0.28993 0.2761 0.2591 0.23923 0.21681 0.19221 0.16582 0.13808 0.10944 0.080452 0.051888 0.026026 0.019108 0.039966 0.064272 0.087489 0.10867 0.12733 0.14313 0.15583 0.16525 0.1713 0.17397 0.17335 0.16964 0.16316 0.15438 0.14394 0.13272 0.12188 0.11286 0.10724 0.10629 0.11042 0.11889 0.13033 0.14323 0.15627 0.16843 0.17891 0.18712 0.19261 0.19507 0.19433 0.19028 0.18295 0.17244 0.15894 0.14275 0.1243 0.10416 0.083282 0.063441 0.048661 0.046209 0.058353 0.07848 0.10142 0.12484 0.14762 0.16905 0.18865 0.20607 0.221 0.23323 0.2426 0.24901 0.25241 0.25279 0.25019 0.24471 0.23648 0.22566 0.21246 0.19713 0.17992 0.16117 0.14122 0.12053 0.099676 0.079574 0.061888 0.049893 0.048131 0.057179 0.072527 0.090351 0.10873 0.12674 0.14384 0.15973 0.17419 0.18708 0.1983 0.2078 0.21555 0.22156 0.22584 0.22847 0.22951 0.22905 0.22723 0.22416 0.22001 0.21493 0.20912 0.20277
0.38908 0.39824 0.40104 0.39706 0.38606 0.36798 0.34298 0.31148 0.27418 0.2322 0.18722 0.14219 0.10318 0.083791 0.096635 0.12991 0.16805 0.20376 0.23347 0.25501 0.26691 0.26823 0.25849 0.2377 0.20639 0.16562 0.11709 0.063999 0.026663 0.068725 0.12672 0.18255 0.23229 0.27321 0.30309 0.32025 0.32363 0.31292 0.28856 0.25195 0.20561 0.15412 0.10769 0.091525 0.12279 0.17584 0.23138 0.28186 0.3236 0.3545 0.37351 0.38037 0.37559 0.36024 0.33591 0.30457 0.2684 0.22976 0.19108 0.15491 0.12408 0.10179 0.090864 0.091298 0.099482 0.11122 0.12387 0.13619 0.14768 0.15814 0.1674 0.17528 0.18158 0.18607 0.18859 0.18903 0.18741 0.18387 0.17871 0.17231 0.1652 0.15796 0.15122 0.14556 0.14146 0.13917 0.1387 0.13982 0.1421 0.14505 0.14817 0.15102 0.15325 0.1546 0.1549 0.15408 0.15212 0.14905 0.14498 0.14002 0.13435 0.12816 0.12166 0.1151 0.10873 0.10283 0.097667 0.093499 0.090539 0.088923 0.088689 0.089764 0.09199 0.09515 0.099006 0.10333 0.10792 0.1126 0.11724 0.12172 0.12595 0.12988 0.13346 0.13665 0.13943 0.14179 0.14372 0.14523 0.14632 0.14699 0.14726 0.14715 0.14666 0.14582 0.14463 0.14313 0.14132 0.13922 0.13686 0.13425 0.13141 0.12835 0.12509 0.12165 0.11804 0.11428 0.11038 0.10635 0.10221 0.09797 0.09364 0.089231 0.084754 0.080219 0.075634 0.071009 0.066352 0.06167 0.056971 0.052262 0.04755
0.071425 0.10858 0.14831 0.18818 0.22694 0.26368 0.29757 0.32784 0.35374 0.37456 0.38963 0.39837 0.40027 0.39495 0.38213 0.36173 0.3338 0.29861 0.25662 0.20853 0.15533 0.098432 0.041702 0.035884 0.092898 0.15247 0.20925 0.26106 0.30608 0.3427 0.36953 0.38544 0.38962 0.38165 0.36154 0.32972 0.28709 0.235 0.17522 0.10998 0.042869 0.034189 0.099752 0.16334 0.22075 0.26974 0.30861 0.33614 0.35166 0.35501 0.34659 0.32732 0.29856 0.26207 0.21993 0.17449 0.12852 0.085896 0.054906 0.052358 0.073604 0.098535 0.11973 0.13514 0.14427 0.14734 0.14494 0.13797 0.12751 0.11479 0.10123 0.088396 0.078128 0.072325 0.072267 0.077802 0.087586 0.10008 0.11411 0.12887 0.14377 0.1583 0.17198 0.18434 0.19489 0.20317 0.20877 0.21132 0.21055 0.20626 0.19837 0.18688 0.17191 0.15367 0.13248 0.10877 0.083157 0.05674 0.032976 0.027642 0.048809 0.07718 0.10671 0.13589 0.16403 0.19064 0.21535 0.23789 0.25803 0.27558 0.29045 0.30256 0.31189 0.31846 0.32234 0.32362 0.32245 0.31898 0.31339 0.30591 0.29676 0.28621 0.27451 0.26195 0.24886 0.23555 0.22237 0.20968 0.19789 0.18736 0.17847 0.17155 0.16684 0.16445 0.16434 0.16634 0.17014 0.17538 0.1817 0.18872 0.19614 0.20367 0.2111 0.21824 0.22496 0.23115 0.23671 0.2416 0.24578 0.24922 0.25192 0.25387 0.25509 0.25559 0.25541 0.25458 0.25313 0.25112 0.24858 0.24558 0.24216
0.33504 0.35523 0.37433 0.39191 0.40757 0.42085 0.43132 0.43854 0.4421 0.44158 0.43661 0.42688 0.41211 0.39212 0.36682 0.33623 0.30051 0.25997 0.2151 0.16663 0.1157 0.06499 0.03167 0.063098 0.11341 0.16358 0.21033 0.25181 0.28652 0.31316 0.33063 0.33808 0.33491 0.32088 0.2961 0.26104 0.21656 0.16391 0.10475 0.041712 0.030375 0.096015 0.16165 0.22358 0.27954 0.32761 0.36617 0.39396 0.41017 0.41442 0.40678 0.38778 0.35837 0.31986 0.27384 0.22219 0.16695 0.11051 0.056763 0.029452 0.065933 0.11088 0.15174 0.18651 0.21443 0.23521 0.24889 0.25576 0.25634 0.25125 0.24128 0.22727 0.21012 0.19081 0.17038 0.14997 0.13095 0.11493 0.10362 0.098411 0.099423 0.1053 0.11394 0.12338 0.13216 0.13928 0.14415 0.14643 0.14606 0.14321 0.13831 0.13207 0.12552 0.12003 0.11712 0.11819 0.12393 0.13413 0.14782 0.16374 0.18066 0.19751 0.21342 0.2277 0.23978 0.24926 0.25582 0.25926 0.25947 0.25641 0.25014 0.24076 0.22846 0.21347 0.19605 0.17651 0.15522 0.13256 0.10899 0.08509 0.06181 0.041401 0.030771 0.038479 0.056741 0.077586 0.098486 0.11854 0.13733 0.15458 0.17014 0.1839 0.19578 0.20577 0.21386 0.22008 0.22449 0.22716 0.2282 0.22771 0.22584 0.22273 0.21854 0.21344 0.20763 0.20128 0.19459 0.18777 0.18102 0.17454 0.1685 0.16309 0.15843 0.15464 0.15178 0.14986 0.14884 0.14864 0.14915 0.15023 0.15171
0.29781 0.30671 0.31457 0.32117 0.32623 0.32951 0.33073 0.32961 0.32588 0.31928 0.30958 0.29655 0.28004 0.25993 0.23618 0.20887 0.1782 0.14459 0.10893 0.073486 0.046838 0.052641 0.086143 0.12699 0.16889 0.20945 0.24712 0.28057 0.30862 0.33015 0.34422 0.35001 0.34692 0.33458 0.31289 0.28205 0.24257 0.19527 0.14127 0.081988 0.01959 0.0466 0.1113 0.17412 0.23298 0.28599 0.33145 0.36793 0.3943 0.40979 0.414 0.40696 0.38908 0.36116 0.32434 0.28005 0.22995 0.17586 0.11973 0.06379 0.016173 0.047744 0.094287 0.13596 0.17126 0.19947 0.22029 0.23371 0.24002 0.23979 0.23379 0.22303 0.20869 0.19212 0.17485 0.15852 0.14477 0.13503 0.12999 0.12934 0.13182 0.1357 0.13933 0.14137 0.1409 0.13735 0.13048 0.12042 0.10771 0.093535 0.080204 0.071778 0.073198 0.085992 0.10701 0.1324 0.15944 0.18636 0.21185 0.23489 0.25465 0.27046 0.28176 0.28816 0.28937 0.28527 0.27583 0.26118 0.24155 0.21729 0.18885 0.15676 0.12163 0.084153 0.045226 0.0099877 0.037972 0.07773 0.11684 0.15436 0.18964 0.22215 0.2514 0.27701 0.29867 0.31613 0.32924 0.33791 0.34216 0.34204 0.33769 0.32931 0.31716 0.30155 0.28284 0.26143 0.23778 0.2124 0.18589 0.15899 0.13268 0.10848 0.088906 0.077769 0.078404 0.089829 0.10777 0.12858 0.15011 0.1712 0.19118 0.20963 0.2263 0.24103 0.25372 0.26436 0.27293 0.27949 0.2841 0.28686 0.28791
0.3301 0.32558 0.31955 0.3119 0.30254 0.29138 0.27836 0.26346 0.24668 0.22809 0.20783 0.1862 0.16366 0.14105 0.11984 0.10259 0.09318 0.095215 0.10866 0.13006 0.15573 0.18308 0.21036 0.23629 0.25983 0.28008 0.29627 0.30768 0.31373 0.31393 0.30794 0.29555 0.27676 0.25176 0.22097 0.18508 0.14519 0.10327 0.064399 0.048096 0.074003 0.11583 0.15932 0.20036 0.23693 0.26764 0.29143 0.30754 0.31552 0.31521 0.30673 0.29053 0.26733 0.23808 0.20398 0.16641 0.12697 0.08765 0.051964 0.032306 0.046828 0.073173 0.097992 0.11841 0.13353 0.14308 0.14715 0.14608 0.14047 0.1311 0.1189 0.10504 0.090896 0.078196 0.068987 0.065126 0.067055 0.073303 0.08163 0.090158 0.097609 0.10315 0.10622 0.10646 0.10361 0.097538 0.088201 0.075673 0.060188 0.042304 0.023945 0.017525 0.035634 0.060372 0.08652 0.11266 0.13787 0.16131 0.18223 0.19994 0.21383 0.22338 0.22819 0.22801 0.2227 0.2123 0.197 0.17715 0.15331 0.12632 0.097541 0.069794 0.050748 0.054536 0.078624 0.10985 0.14235 0.17379 0.20291 0.22882 0.25087 0.26856 0.28153 0.28956 0.29252 0.29045 0.28347 0.27182 0.25588 0.23612 0.21316 0.18778 0.16101 0.13433 0.11011 0.092235 0.085905 0.093558 0.1117 0.13513 0.16028 0.18514 0.2085 0.22963 0.24804 0.26339 0.27548 0.28422 0.28959 0.29164 0.29051 0.2864 0.27958 0.27035 0.25912 0.24631 0.23244 0.21808 0.20389 0.19058 0.1789
0.12065 0.11003 0.13458 0.17956 0.2303 0.27922 0.32195 0.3554 0.37722 0.38562 0.37947 0.35829 0.32238 0.27287 0.21175 0.14192 0.067942 0.026402 0.091364 0.15787 0.21367 0.25442 0.27698 0.27936 0.26092 0.22247 0.16637 0.096726 0.02508 0.071386 0.15019 0.22092 0.27686 0.313 0.3259 0.31393 0.27759 0.21984 0.1472 0.079488 0.09236 0.17164 0.2541 0.32367 0.37285 0.39706 0.39408 0.36404 0.30949 0.23561 0.15181 0.085456 0.11053 0.18898 0.26546 0.32588 0.36431 0.37792 0.36627 0.33097 0.27542 0.2044 0.12362 0.039287 0.043437 0.11792 0.18054 0.2281 0.25892 0.27274 0.27065 0.25484 0.22844 0.1952 0.15939 0.12586 0.10011 0.08722 0.087445 0.094826 0.10308 0.10886 0.11112 0.11008 0.10661 0.10197 0.097605 0.09498 0.095325 0.099322 0.10693 0.1175 0.13009 0.14368 0.1573 0.17006 0.18118 0.19 0.19595 0.19863 0.19779 0.19332 0.18524 0.17373 0.15909 0.14173 0.12217 0.10108 0.079365 0.058504 0.041814 0.036526 0.046291 0.063679 0.082989 0.10204 0.11993 0.13619 0.15058 0.16296 0.17329 0.18156 0.18785 0.19226 0.19494 0.19604 0.19577 0.19434 0.19197 0.18891 0.1854 0.18168 0.17801 0.1746 0.17166 0.16938 0.16788 0.16727 0.16757 0.16879 0.17086 0.1737 0.1772 0.18123 0.18566 0.19036 0.19521 0.2001 0.20494 0.20964 0.21414 0.21838 0.22231 0.22589 0.22911 0.23192 0.23434 0.23633 0.23791 0.23907 0.23982
0.25433 0.21921 0.18309 0.15043 0.12931 0.12955 0.15252 0.1896 0.23217 0.27473 0.31372 0.34656 0.37126 0.38625 0.39039 0.38301 0.36392 0.33353 0.29285 0.24368 0.18886 0.13342 0.089514 0.084513 0.12018 0.16637 0.2086 0.24119 0.26112 0.2667 0.25723 0.23299 0.19514 0.14575 0.087837 0.028019 0.047726 0.10987 0.16747 0.21569 0.25119 0.27148 0.275 0.26128 0.231 0.18618 0.13054 0.072614 0.052851 0.1036 0.16593 0.22198 0.26578 0.29372 0.30365 0.29482 0.26782 0.22457 0.16814 0.10255 0.032942 0.039603 0.10452 0.16095 0.20504 0.23434 0.24756 0.24466 0.22676 0.19605 0.15567 0.10979 0.065052 0.041568 0.063766 0.098285 0.12796 0.1488 0.15956 0.16022 0.15158 0.135 0.11226 0.085347 0.05625 0.026816 0.0017057 0.027335 0.050178 0.069783 0.086362 0.10043 0.11263 0.12353 0.13341 0.14222 0.14956 0.1548 0.15721 0.15608 0.15086 0.1412 0.12698 0.10839 0.085901 0.060547 0.035219 0.025084 0.046682 0.077504 0.10945 0.14045 0.16935 0.19532 0.21766 0.23586 0.24954 0.25846 0.26253 0.26178 0.25638 0.24658 0.23274 0.21532 0.19485 0.17195 0.14736 0.12199 0.09718 0.075217 0.060471 0.058779 0.0704 0.089284 0.11064 0.13211 0.15255 0.17133 0.18809 0.2026 0.21474 0.22444 0.2317 0.23659 0.23917 0.23958 0.23798 0.23455 0.22951 0.22309 0.21557 0.20723 0.1984 0.18941 0.18063 0.17246 0.16529 0.1595 0.15541 0.15327 0.15317
0.21595 0.24712 0.27669 0.30392 0.32806 0.34836 0.36409 0.37454 0.37907 0.37712 0.36826 0.35224 0.32899 0.29871 0.26194 0.21969 0.17381 0.12801 0.091728 0.085556 0.11551 0.16061 0.2075 0.25042 0.28603 0.31194 0.32637 0.32803 0.31622 0.29085 0.25249 0.20243 0.14267 0.076233 0.018159 0.072606 0.14133 0.20433 0.25751 0.29765 0.32222 0.3295 0.31875 0.29026 0.24538 0.18652 0.11705 0.041852 0.041052 0.11615 0.18542 0.24379 0.2877 0.31462 0.32313 0.31301 0.2853 0.24217 0.18692 0.12403 0.06145 0.042031 0.092772 0.14669 0.19112 0.22258 0.23949 0.24157 0.22963 0.20558 0.1724 0.13443 0.098701 0.078126 0.085235 0.11044 0.13824 0.16115 0.176 0.18155 0.17762 0.16476 0.14406 0.11697 0.085299 0.051404 0.022484 0.033763 0.066312 0.09895 0.12888 0.15503 0.17672 0.19347 0.20491 0.21079 0.2109 0.20515 0.19355 0.17622 0.15345 0.12573 0.09384 0.059222 0.027655 0.034727 0.071694 0.11181 0.15112 0.18798 0.22119 0.24972 0.27273 0.28955 0.29973 0.30299 0.29927 0.2887 0.2716 0.24845 0.21989 0.18671 0.14981 0.1103 0.069836 0.033704 0.034518 0.070522 0.11008 0.14839 0.18408 0.2164 0.24479 0.26885 0.28833 0.30306 0.31301 0.31823 0.31889 0.31522 0.30754 0.29625 0.28178 0.26466 0.24546 0.22482 0.20348 0.18227 0.1622 0.14445 0.13041 0.12143 0.11837 0.12111 0.12853 0.13905 0.1512 0.16384 0.17617 0.18763 0.19789
0.36941 0.36896 0.36523 0.35794 0.34685 0.33178 0.31263 0.28938 0.26217 0.23131 0.1974 0.16156 0.12597 0.095601 0.081095 0.092413 0.12248 0.15961 0.19752 0.23288 0.26348 0.28757 0.30371 0.31073 0.30771 0.2941 0.2697 0.23476 0.18999 0.13661 0.076538 0.017429 0.060743 0.12797 0.19282 0.2518 0.30197 0.34071 0.36581 0.37569 0.36943 0.34698 0.3092 0.25801 0.19685 0.13237 0.084453 0.098928 0.15859 0.2244 0.28379 0.33138 0.36396 0.37966 0.3777 0.35841 0.3231 0.274 0.21405 0.1468 0.076201 0.011747 0.062933 0.12202 0.17154 0.20931 0.23421 0.24599 0.2453 0.23361 0.21311 0.18668 0.15785 0.13079 0.11019 0.099762 0.099246 0.10407 0.10906 0.11092 0.10839 0.10177 0.092741 0.084447 0.081111 0.085952 0.09852 0.11557 0.13371 0.15038 0.16387 0.17302 0.17712 0.17577 0.16887 0.15654 0.13908 0.11699 0.090961 0.06209 0.033271 0.023623 0.05025 0.084057 0.11813 0.15064 0.18039 0.20635 0.22765 0.24352 0.25337 0.25677 0.25346 0.24341 0.22678 0.20397 0.17558 0.14247 0.10587 0.06813 0.037785 0.045453 0.08166 0.12226 0.16202 0.19906 0.23219 0.26054 0.28343 0.30034 0.31095 0.31511 0.31282 0.30424 0.2897 0.26965 0.24467 0.21548 0.18294 0.14813 0.11262 0.079388 0.056346 0.058482 0.083124 0.11529 0.14844 0.18019 0.20942 0.23544 0.25781 0.27623 0.29054 0.30066 0.30661 0.30849 0.30649 0.30085 0.29189 0.27999 0.26556
0.19431 0.1775 0.1599 0.14212 0.12518 0.11081 0.10159 0.10034 0.10841 0.12467 0.14664 0.172 0.19894 0.22608 0.25228 0.27651 0.29785 0.31537 0.32823 0.33564 0.33688 0.33136 0.31864 0.29846 0.27079 0.23583 0.19408 0.14633 0.093752 0.038317 0.024522 0.081195 0.13765 0.19038 0.23717 0.27597 0.30498 0.3227 0.32803 0.32035 0.29962 0.26635 0.22172 0.16747 0.10601 0.041295 0.034344 0.098915 0.16114 0.21622 0.26132 0.29424 0.31345 0.31813 0.30826 0.2846 0.24868 0.20275 0.14973 0.093633 0.043842 0.046542 0.091331 0.13494 0.17035 0.19528 0.20883 0.21099 0.20266 0.18557 0.16238 0.13685 0.11429 0.10119 0.10169 0.11279 0.12738 0.1398 0.14672 0.14653 0.13876 0.12383 0.10298 0.078574 0.055698 0.0466 0.061068 0.087361 0.11528 0.1407 0.16155 0.17663 0.18522 0.18698 0.18191 0.1703 0.1527 0.12991 0.1031 0.074119 0.04753 0.038568 0.058747 0.090006 0.12275 0.15393 0.18196 0.20569 0.22421 0.23681 0.24294 0.24229 0.23474 0.22041 0.19969 0.17329 0.14234 0.10878 0.076852 0.058215 0.069435 0.10148 0.13946 0.1774 0.21261 0.24345 0.26875 0.28763 0.29947 0.30389 0.30075 0.29015 0.27241 0.24812 0.21805 0.18329 0.14536 0.10683 0.07361 0.061271 0.081292 0.11723 0.15662 0.19499 0.23032 0.26139 0.28739 0.30772 0.32201 0.33006 0.33183 0.32745 0.31717 0.30143 0.28076 0.25585 0.22756 0.19694 0.16545 0.1352 0.10975
0.35482 0.38378 0.4005 0.40336 0.3913 0.36397 0.32184 0.2664 0.20052 0.13 0.073993 0.090026 0.15474 0.22142 0.27739 0.31663 0.33521 0.33083 0.3029 0.25271 0.18353 0.1008 0.021332 0.086003 0.16785 0.2344 0.27812 0.2938 0.27876 0.2333 0.16084 0.067869 0.036636 0.14193 0.23664 0.30998 0.35306 0.36002 0.329 0.26279 0.17018 0.078977 0.11181 0.21709 0.3113 0.37602 0.40215 0.38613 0.32985 0.24097 0.13579 0.079085 0.15975 0.25773 0.33172 0.37003 0.36823 0.32732 0.25298 0.15486 0.047816 0.072867 0.16941 0.24527 0.29208 0.30639 0.28877 0.24359 0.17878 0.10738 0.065196 0.10196 0.15848 0.2029 0.22846 0.23456 0.22426 0.20352 0.18043 0.16352 0.15775 0.16107 0.1671 0.17068 0.1704 0.16837 0.16867 0.17466 0.18631 0.20018 0.21151 0.21617 0.21159 0.19688 0.17283 0.14191 0.1088 0.082501 0.077328 0.096199 0.1251 0.15386 0.17816 0.19628 0.20774 0.21271 0.21169 0.20527 0.19404 0.17844 0.15879 0.13532 0.10828 0.07801 0.045124 0.012845 0.03035 0.067322 0.10462 0.14074 0.17459 0.20525 0.2319 0.25388 0.27073 0.28214 0.288 0.28837 0.28346 0.27363 0.25933 0.24112 0.21963 0.19552 0.16949 0.14226 0.11465 0.08763 0.062739 0.043471 0.037532 0.047796 0.065248 0.083912 0.10172 0.11791 0.13216 0.14434 0.15444 0.1625 0.16865 0.17302 0.17579 0.17717 0.17739 0.1767 0.17534 0.17358 0.1717 0.16994 0.16854
0.31426 0.34373 0.3662 0.38028 0.38487 0.37921 0.36299 0.3365 0.30072 0.25775 0.21139 0.16883 0.14299 0.14746 0.17876 0.22102 0.26218 0.29514 0.31552 0.32063 0.30912 0.28094 0.23736 0.18103 0.11632 0.053136 0.050498 0.10805 0.16263 0.20367 0.22672 0.22938 0.21111 0.17339 0.12007 0.060782 0.050808 0.11225 0.17714 0.23084 0.26699 0.28178 0.27372 0.24396 0.19696 0.14285 0.10663 0.12451 0.17881 0.23557 0.2795 0.30338 0.30388 0.28069 0.23643 0.17711 0.11546 0.086418 0.12261 0.18023 0.22987 0.2613 0.27014 0.25528 0.21825 0.16289 0.094823 0.021308 0.052696 0.11733 0.16813 0.20076 0.21304 0.20507 0.17941 0.14127 0.099986 0.074715 0.086526 0.11809 0.14701 0.16446 0.16761 0.15685 0.1353 0.1094 0.090468 0.0916 0.11127 0.13601 0.15602 0.16641 0.16513 0.15204 0.12835 0.096322 0.059171 0.023393 0.030279 0.064723 0.096324 0.12181 0.1402 0.15147 0.15624 0.15558 0.15078 0.14305 0.13332 0.12204 0.10931 0.095074 0.079631 0.064578 0.054527 0.057046 0.073847 0.099048 0.1275 0.15608 0.18263 0.2055 0.22336 0.23519 0.24029 0.23827 0.22907 0.21292 0.19033 0.16203 0.12902 0.092529 0.054451 0.022746 0.038901 0.076594 0.11464 0.15042 0.1828 0.211 0.23449 0.2529 0.26601 0.27378 0.27631 0.27382 0.26666 0.25528 0.24022 0.22213 0.20173 0.17988 0.15761 0.13621 0.11736 0.10326 0.096178 0.097254 0.10542 0.11819 0.13317
0.18513 0.15056 0.1203 0.10364 0.11069 0.13911 0.17847 0.22119 0.26292 0.30075 0.33241 0.35599 0.36992 0.37295 0.36421 0.34333 0.31046 0.26636 0.21245 0.1509 0.085146 0.028961 0.064254 0.12559 0.18064 0.22437 0.2535 0.26564 0.25944 0.23466 0.19234 0.13494 0.067016 0.026405 0.096052 0.17046 0.236 0.28672 0.3179 0.32625 0.31016 0.27 0.2084 0.13118 0.057989 0.088398 0.17634 0.26035 0.3284 0.37358 0.39143 0.37987 0.33936 0.27297 0.18629 0.088725 0.044447 0.13501 0.22525 0.29752 0.34516 0.36446 0.35439 0.31659 0.25527 0.17716 0.093353 0.051945 0.11461 0.18607 0.24247 0.27809 0.29104 0.28221 0.25509 0.21587 0.17414 0.14391 0.13905 0.15737 0.18306 0.20382 0.214 0.21245 0.20116 0.18479 0.17004 0.16376 0.16888 0.18206 0.1967 0.20691 0.20889 0.20093 0.18317 0.15749 0.12789 0.1019 0.091723 0.10474 0.13229 0.16298 0.19029 0.21085 0.22289 0.22563 0.21897 0.20333 0.17955 0.14879 0.11256 0.072953 0.035796 0.035643 0.074016 0.11637 0.15682 0.19328 0.22428 0.24866 0.26549 0.27409 0.27405 0.26525 0.2479 0.2225 0.18988 0.15123 0.10836 0.064996 0.038131 0.063289 0.10873 0.15564 0.20002 0.23996 0.27418 0.3017 0.32182 0.33413 0.33843 0.33477 0.32343 0.30486 0.27972 0.24879 0.21297 0.17329 0.13087 0.087079 0.044664 0.024467 0.057249 0.097991 0.13745 0.17406 0.20704 0.23589 0.26026 0.27994 0.29481
0.33325 0.3456 0.35414 0.35833 0.3577 0.35184 0.34044 0.3233 0.30043 0.27206 0.23876 0.2016 0.16261 0.12586 0.10013 0.098612 0.12269 0.15939 0.19859 0.23486 0.26488 0.2863 0.29732 0.29669 0.28371 0.25828 0.22095 0.17299 0.11633 0.053523 0.012384 0.077685 0.1388 0.19194 0.23361 0.2608 0.27126 0.26369 0.23793 0.19512 0.13777 0.070658 0.028391 0.093546 0.1671 0.23275 0.28472 0.31864 0.33152 0.32189 0.29 0.23789 0.16939 0.090787 0.031591 0.094307 0.17151 0.23733 0.28555 0.31234 0.3158 0.29597 0.25486 0.19627 0.12578 0.05335 0.047899 0.11375 0.17393 0.21919 0.24597 0.25297 0.2409 0.21252 0.17283 0.13033 0.1004 0.10214 0.12971 0.16179 0.18636 0.19841 0.19643 0.18131 0.15622 0.1272 0.10487 0.10267 0.12201 0.15018 0.17618 0.19399 0.20057 0.19476 0.17681 0.14815 0.11143 0.071504 0.043185 0.058905 0.097725 0.1368 0.1701 0.19503 0.21018 0.21492 0.20927 0.19376 0.1694 0.13753 0.099794 0.058252 0.018545 0.036846 0.079698 0.12106 0.1585 0.19055 0.21601 0.23396 0.24372 0.2449 0.23736 0.22128 0.19713 0.16568 0.12803 0.085697 0.041828 0.024931 0.066306 0.11341 0.15866 0.19989 0.23556 0.26442 0.28549 0.29809 0.3018 0.29654 0.28249 0.26012 0.23015 0.19352 0.15138 0.10504 0.056112 0.012132 0.04868 0.09796 0.14523 0.18895 0.22802 0.26156 0.28887 0.30944 0.32296 0.3293 0.32853 0.32089 0.30675
0.23968 0.2213 0.20028 0.17702 0.15235 0.12784 0.10656 0.093997 0.096254 0.11382 0.14132 0.17345 0.20669 0.23867 0.26756 0.29178 0.30994 0.32082 0.32337 0.31679 0.30056 0.27453 0.23896 0.19458 0.14278 0.086063 0.034874 0.056433 0.11576 0.17461 0.22736 0.27066 0.30174 0.31844 0.31924 0.30349 0.27154 0.22496 0.16711 0.10573 0.069957 0.10709 0.17438 0.24131 0.29846 0.34065 0.3644 0.36762 0.34972 0.3116 0.25569 0.18605 0.10937 0.049065 0.086476 0.15773 0.22176 0.27082 0.30114 0.31093 0.3001 0.27025 0.22451 0.16759 0.10647 0.057864 0.067356 0.11279 0.15513 0.18556 0.20169 0.2037 0.19384 0.1763 0.15722 0.14384 0.14126 0.14833 0.1587 0.16566 0.16481 0.15433 0.13496 0.11062 0.090536 0.089512 0.11189 0.14528 0.17842 0.2048 0.22061 0.22367 0.21312 0.18922 0.15328 0.10744 0.054492 0.0025559 0.05967 0.1141 0.16257 0.20244 0.23166 0.2489 0.25352 0.24567 0.22617 0.19659 0.15924 0.11774 0.079386 0.063524 0.086275 0.12621 0.16755 0.20473 0.23511 0.25717 0.26999 0.27315 0.26666 0.25096 0.22695 0.19606 0.16052 0.12428 0.095441 0.088658 0.10999 0.14647 0.18665 0.22489 0.25812 0.28437 0.30228 0.31098 0.31003 0.29937 0.27938 0.25087 0.2151 0.17403 0.131 0.093244 0.078201 0.099537 0.14057 0.18605 0.22978 0.2688 0.3013 0.32603 0.34218 0.3493 0.34726 0.33622 0.31666 0.28933 0.25528 0.21589 0.17304
0.37774 0.34834 0.30547 0.25096 0.18856 0.1272 0.093871 0.12343 0.18536 0.24921 0.30335 0.34151 0.35949 0.35471 0.32632 0.27531 0.20463 0.11927 0.028033 0.071791 0.15812 0.22899 0.27665 0.29549 0.28256 0.23806 0.16577 0.073442 0.037948 0.13859 0.22886 0.29448 0.32587 0.31735 0.26814 0.18313 0.075849 0.07234 0.18992 0.29378 0.36435 0.39022 0.36638 0.29516 0.18785 0.081502 0.13267 0.25202 0.34698 0.39698 0.39325 0.33598 0.23422 0.10836 0.075983 0.19455 0.29586 0.35391 0.35975 0.31353 0.22362 0.10489 0.023867 0.14298 0.23521 0.28829 0.29677 0.26265 0.19526 0.1126 0.066761 0.11897 0.18088 0.21916 0.22839 0.21192 0.17963 0.14719 0.13212 0.13884 0.1537 0.16436 0.16814 0.16929 0.17357 0.18226 0.19056 0.19154 0.18067 0.15879 0.13482 0.12721 0.14851 0.18654 0.22263 0.24448 0.24556 0.22409 0.18322 0.13335 0.10191 0.12491 0.17993 0.23386 0.27216 0.28815 0.27947 0.24711 0.19522 0.13181 0.076557 0.0841 0.1417 0.20053 0.24686 0.27588 0.28593 0.27742 0.25229 0.21358 0.16496 0.11027 0.053223 0.0057671 0.056948 0.10532 0.14785 0.18402 0.21368 0.23684 0.25354 0.2637 0.26717 0.26375 0.25329 0.23578 0.21143 0.18072 0.14436 0.10335 0.058869 0.012336 0.035365 0.082216 0.1272 0.16912 0.20693 0.23981 0.26712 0.28846 0.30362 0.31262 0.31563 0.31298 0.30516 0.29273 0.27638 0.25682 0.23486 0.21131 0.18708
0.32152 0.29299 0.25786 0.21919 0.18273 0.15844 0.15793 0.18281 0.22247 0.26567 0.30467 0.33432 0.351 0.35233 0.33713 0.30548 0.25896 0.20102 0.13855 0.089309 0.093222 0.14112 0.19262 0.23201 0.25261 0.2511 0.22662 0.18073 0.11734 0.043783 0.043958 0.11879 0.1838 0.23007 0.25184 0.24608 0.21313 0.15776 0.094192 0.077851 0.14053 0.2142 0.2727 0.30554 0.3076 0.27853 0.2235 0.15638 0.11408 0.14542 0.21266 0.27216 0.30688 0.30996 0.28072 0.2241 0.1521 0.095437 0.11437 0.17689 0.23128 0.26105 0.26071 0.23051 0.17511 0.10316 0.034419 0.069043 0.13245 0.17825 0.19972 0.19523 0.16705 0.12111 0.068433 0.043742 0.079348 0.11936 0.14459 0.1511 0.14019 0.11816 0.097782 0.096019 0.11448 0.13711 0.15087 0.14983 0.13356 0.10751 0.086692 0.093731 0.12591 0.16175 0.18769 0.1969 0.18661 0.15745 0.11376 0.067595 0.060611 0.10587 0.15698 0.19752 0.22118 0.2251 0.20891 0.17439 0.12508 0.065934 0.0088471 0.062128 0.11856 0.16481 0.19776 0.21581 0.21881 0.20793 0.18542 0.15447 0.1191 0.08499 0.062524 0.065338 0.087687 0.11511 0.14145 0.16475 0.1843 0.19972 0.21053 0.21613 0.21583 0.20898 0.19518 0.17439 0.14713 0.11476 0.080547 0.0546 0.060284 0.093983 0.13515 0.1759 0.21295 0.24428 0.26847 0.28459 0.29209 0.2908 0.28091 0.26295 0.23771 0.20627 0.16993 0.13031 0.089784 0.053998 0.0434 0.069647 0.10632
0.39213 0.40824 0.41437 0.4096 0.39328 0.36513 0.3253 0.27445 0.21377 0.14509 0.071154 0.017061 0.086984 0.16002 0.22584 0.28047 0.32045 0.34292 0.34587 0.32839 0.29091 0.23555 0.16679 0.09554 0.069629 0.12862 0.2026 0.2664 0.31093 0.33053 0.32192 0.28424 0.21926 0.13149 0.029639 0.085937 0.19446 0.29052 0.36413 0.40726 0.41453 0.38389 0.31712 0.22011 0.10483 0.058604 0.1734 0.28629 0.37411 0.42652 0.43758 0.40582 0.3344 0.23078 0.10632 0.033862 0.1576 0.26605 0.34481 0.38616 0.38686 0.34832 0.27659 0.18241 0.087221 0.083702 0.16801 0.24438 0.29541 0.31646 0.30826 0.27618 0.23014 0.18528 0.16111 0.16806 0.19347 0.21965 0.23795 0.24725 0.25039 0.2511 0.25132 0.24997 0.24405 0.23111 0.21186 0.19225 0.18362 0.19588 0.22658 0.26344 0.29406 0.30965 0.30523 0.27961 0.23575 0.18255 0.14084 0.14412 0.19181 0.25134 0.30226 0.33457 0.34335 0.32706 0.28711 0.22775 0.15709 0.09518 0.097609 0.16027 0.2293 0.28697 0.32657 0.34492 0.34103 0.31573 0.27135 0.21145 0.14063 0.065683 0.035709 0.1033 0.17278 0.23309 0.28087 0.31412 0.33184 0.3338 0.32055 0.29323 0.25348 0.20333 0.14509 0.081251 0.014908 0.053562 0.11899 0.18021 0.23505 0.28162 0.31839 0.34417 0.35818 0.36003 0.34976 0.32782 0.29503 0.25258 0.20194 0.14486 0.083345 0.021387 0.048524 0.11162 0.17214 0.22794 0.27746 0.31943 0.3529
0.096498 0.13878 0.18648 0.23413 0.27888 0.31863 0.35159 0.37616 0.39092 0.39472 0.3867 0.36641 0.33383 0.28952 0.23457 0.1707 0.10024 0.026233 0.048991 0.1204 0.18489 0.23865 0.27824 0.30077 0.30417 0.28742 0.25076 0.19588 0.12615 0.049624 0.055366 0.13853 0.21879 0.28653 0.33548 0.3608 0.35938 0.33019 0.27455 0.19645 0.10436 0.049011 0.1328 0.23134 0.31604 0.37746 0.40934 0.4082 0.37359 0.30823 0.218 0.11282 0.042432 0.13238 0.23096 0.30946 0.3596 0.37694 0.36048 0.31261 0.23889 0.14785 0.055491 0.070845 0.15577 0.22722 0.27579 0.29818 0.29461 0.26862 0.22701 0.18033 0.14412 0.13517 0.15287 0.17961 0.20254 0.21728 0.22448 0.22702 0.22774 0.22758 0.2251 0.21761 0.20318 0.18265 0.16156 0.15112 0.16194 0.19185 0.22866 0.26068 0.27979 0.28107 0.26257 0.22534 0.17417 0.12121 0.09844 0.13342 0.19267 0.24879 0.29046 0.31199 0.31068 0.2863 0.2408 0.17831 0.10602 0.048854 0.088097 0.16033 0.22585 0.27662 0.30862 0.31979 0.30977 0.27973 0.23215 0.1706 0.099372 0.023376 0.053595 0.12573 0.18967 0.24208 0.28052 0.30349 0.31043 0.30164 0.27824 0.24202 0.19543 0.1416 0.085637 0.045931 0.071348 0.12493 0.17837 0.22593 0.26506 0.29411 0.31202 0.31823 0.31259 0.29545 0.26755 0.23006 0.18464 0.13365 0.081642 0.047218 0.073178 0.12573 0.17988 0.23012 0.2739 0.30947 0.3356 0.35143 0.3565
0.37881 0.36942 0.35478 0.33479 0.30947 0.27911 0.24432 0.20624 0.16701 0.13093 0.10684 0.1068 0.13128 0.16828 0.20821 0.24575 0.27753 0.30114 0.31469 0.31682 0.30664 0.28388 0.24889 0.20271 0.14713 0.084717 0.02096 0.051812 0.11502 0.17156 0.21718 0.24844 0.26266 0.25815 0.23439 0.19224 0.13402 0.064071 0.02603 0.10196 0.17969 0.24818 0.30138 0.33446 0.34403 0.32856 0.28862 0.22715 0.15028 0.074644 0.079854 0.15897 0.23802 0.30115 0.34123 0.35422 0.33872 0.29595 0.22968 0.14582 0.052507 0.046746 0.13517 0.21013 0.26458 0.29424 0.29736 0.27489 0.23052 0.17082 0.10746 0.071483 0.1014 0.15273 0.1954 0.22131 0.2285 0.21859 0.19638 0.16991 0.14997 0.14569 0.15606 0.17121 0.18181 0.18312 0.17496 0.16134 0.15005 0.1498 0.16325 0.18431 0.20398 0.21513 0.21355 0.19787 0.16967 0.13438 0.10461 0.10196 0.13114 0.17205 0.20938 0.23533 0.24576 0.23889 0.21491 0.17579 0.12555 0.072773 0.051418 0.093023 0.1472 0.19508 0.23088 0.25155 0.25565 0.24304 0.21481 0.17306 0.12073 0.061354 0.0039778 0.063664 0.12146 0.17179 0.21198 0.24005 0.25481 0.25584 0.24349 0.21879 0.18339 0.13954 0.09031 0.042766 0.040538 0.087222 0.13652 0.18107 0.21821 0.2462 0.26384 0.27044 0.26578 0.25013 0.22419 0.18914 0.14664 0.09918 0.052641 0.039991 0.081924 0.13241 0.18059 0.22325 0.25838 0.28452 0.30063 0.30608 0.30068
0.24253 0.18553 0.13228 0.10779 0.1359 0.19288 0.25354 0.30645 0.34519 0.3654 0.36426 0.34054 0.29477 0.22948 0.14972 0.067468 0.062995 0.1418 0.21604 0.27095 0.29943 0.29737 0.26376 0.20105 0.11519 0.017764 0.089781 0.18353 0.25596 0.29664 0.2987 0.26001 0.18391 0.080329 0.051156 0.168 0.27076 0.34041 0.36493 0.33881 0.26456 0.15523 0.070142 0.16215 0.28043 0.36483 0.39734 0.37095 0.28925 0.16801 0.069746 0.1657 0.28463 0.36176 0.3805 0.3372 0.23968 0.10662 0.05416 0.18439 0.28385 0.33147 0.32018 0.2542 0.14825 0.036577 0.11145 0.20741 0.26355 0.27167 0.23506 0.16844 0.10512 0.10902 0.16114 0.20186 0.21486 0.20239 0.17709 0.1568 0.15269 0.15856 0.16264 0.16241 0.16476 0.17579 0.19082 0.198 0.18798 0.16007 0.12771 0.12259 0.15747 0.20204 0.23007 0.22896 0.19611 0.13943 0.089306 0.11251 0.17925 0.23548 0.26198 0.25174 0.20572 0.13347 0.068577 0.10794 0.18974 0.25524 0.28898 0.28483 0.24319 0.17091 0.085729 0.074848 0.16085 0.24297 0.29926 0.32119 0.30601 0.25611 0.17887 0.089794 0.066292 0.15019 0.23422 0.29678 0.33043 0.3324 0.30367 0.24837 0.17315 0.086954 0.027577 0.10086 0.1768 0.23781 0.27999 0.30199 0.30435 0.2891 0.2593 0.21853 0.17058 0.11935 0.070075 0.040874 0.065223 0.10893 0.15299 0.19385 0.23007 0.26053 0.28422 0.30022 0.30776 0.30636 0.29582 0.27636 0.24853
0.15475 0.15427 0.17731 0.21532 0.25827 0.29894 0.33235 0.35481 0.36371 0.35737 0.33525 0.29811 0.24847 0.19158 0.1388 0.11505 0.13968 0.18858 0.23641 0.2711 0.28637 0.27905 0.24852 0.19671 0.12817 0.052017 0.04696 0.12013 0.18329 0.22538 0.24043 0.22571 0.18219 0.11544 0.045502 0.082938 0.16664 0.23777 0.28315 0.29529 0.27173 0.21615 0.14225 0.096926 0.14748 0.22966 0.29563 0.32849 0.32138 0.27519 0.19963 0.12197 0.11831 0.19203 0.26419 0.30571 0.30669 0.26662 0.19316 0.10509 0.073391 0.1445 0.21419 0.25307 0.25349 0.21617 0.14838 0.062395 0.03041 0.10912 0.16626 0.19327 0.18803 0.15437 0.10228 0.054097 0.06442 0.10576 0.13417 0.14101 0.1279 0.10429 0.088551 0.096418 0.11667 0.13016 0.12756 0.10858 0.083069 0.076468 0.10297 0.1385 0.16313 0.16743 0.1483 0.10843 0.060723 0.059439 0.11323 0.16604 0.20052 0.20921 0.18953 0.14358 0.07892 0.033986 0.096107 0.16579 0.21776 0.2435 0.23899 0.20443 0.14409 0.066564 0.033208 0.11393 0.18745 0.24057 0.26688 0.26352 0.23123 0.17402 0.098546 0.013408 0.072839 0.15069 0.2129 0.25393 0.2707 0.26277 0.23216 0.18305 0.12161 0.058517 0.046519 0.10175 0.15695 0.20093 0.23065 0.24534 0.24565 0.2333 0.21077 0.18104 0.1476 0.11506 0.09095 0.086082 0.10327 0.13272 0.16566 0.19738 0.22509 0.24676 0.2608 0.266 0.26158 0.24727 0.22336 0.19075 0.15107
0.16778 0.099931 0.0276 0.047699 0.12222 0.19359 0.25864 0.31415 0.35706 0.38457 0.39443 0.38508 0.35591 0.30743 0.24145 0.16131 0.073464 0.043133 0.12971 0.21635 0.28955 0.3425 0.36997 0.3685 0.33684 0.27633 0.19125 0.09038 0.047745 0.15074 0.25251 0.33368 0.38439 0.39801 0.37152 0.30603 0.20701 0.08393 0.050937 0.18245 0.29622 0.37881 0.42001 0.41417 0.36113 0.26643 0.14088 0.0021884 0.1412 0.2634 0.35233 0.39716 0.39276 0.34055 0.24849 0.13159 0.047677 0.14383 0.24485 0.31334 0.34043 0.32501 0.27316 0.19899 0.13125 0.1248 0.17661 0.22944 0.26039 0.26525 0.24893 0.2226 0.20038 0.19174 0.1942 0.19817 0.19808 0.19682 0.20245 0.21918 0.24115 0.25666 0.25547 0.23285 0.19239 0.1515 0.14652 0.19061 0.24996 0.2962 0.3144 0.29807 0.24799 0.17392 0.10849 0.13175 0.21598 0.29515 0.34616 0.3588 0.32992 0.26287 0.16865 0.083283 0.12703 0.23112 0.32086 0.37803 0.3942 0.36695 0.2995 0.20076 0.090973 0.089402 0.2007 0.3037 0.37788 0.41427 0.40906 0.3632 0.28197 0.17485 0.061299 0.094354 0.20905 0.30834 0.37998 0.4176 0.41854 0.38362 0.31684 0.2248 0.11605 0.011172 0.11603 0.21943 0.30469 0.36607 0.40009 0.40553 0.38334 0.33636 0.26904 0.18705 0.097876 0.03456 0.10246 0.1848 0.25693 0.31433 0.35458 0.37655 0.38016 0.36624 0.33641 0.29291 0.23859 0.17711 0.11448 0.069144 0.086157
0.34504 0.31708 0.2805 0.23629 0.18647 0.13561 0.096267 0.096064 0.13758 0.19378 0.25044 0.30112 0.34169 0.36899 0.38061 0.37493 0.35128 0.31008 0.25306 0.18367 0.1091 0.059798 0.10332 0.17668 0.24391 0.29559 0.32629 0.33261 0.31314 0.26862 0.20215 0.11956 0.037886 0.083202 0.17059 0.24543 0.29832 0.32332 0.3173 0.2803 0.21576 0.131 0.046967 0.08874 0.17881 0.25413 0.3034 0.32052 0.30335 0.25378 0.17765 0.084735 0.030475 0.11909 0.19898 0.25426 0.27848 0.26944 0.22922 0.16401 0.084198 0.030509 0.095816 0.16034 0.20261 0.2176 0.20528 0.17053 0.12439 0.090017 0.098282 0.13294 0.16233 0.17364 0.16426 0.13887 0.11127 0.10578 0.131 0.16517 0.18894 0.19267 0.17328 0.13366 0.086467 0.073881 0.1202 0.17701 0.22013 0.23952 0.23061 0.1933 0.13196 0.058465 0.056482 0.1352 0.20716 0.25777 0.27969 0.26955 0.22791 0.15918 0.071255 0.029915 0.12488 0.20901 0.27144 0.30504 0.30598 0.27408 0.21273 0.12853 0.031206 0.07273 0.16763 0.24625 0.3006 0.32545 0.31865 0.28133 0.21764 0.13473 0.046934 0.071631 0.16005 0.23701 0.29334 0.3242 0.32752 0.30385 0.25632 0.19054 0.1161 0.06314 0.10047 0.1709 0.23457 0.28231 0.31027 0.31709 0.30339 0.27159 0.22589 0.1728 0.12393 0.10256 0.12547 0.17046 0.21646 0.2548 0.28182 0.29607 0.29741 0.28669 0.26558 0.2365 0.2028 0.16932 0.14331 0.13388 0.14535
0.2631 0.29713 0.32648 0.3498 0.36586 0.37356 0.372 0.36056 0.33893 0.30728 0.26632 0.2176 0.16417 0.11315 0.085092 0.10645 0.15659 0.21097 0.25981 0.29799 0.32205 0.32955 0.31908 0.29038 0.24449 0.18398 0.11396 0.0524 0.078697 0.15101 0.21973 0.27476 0.31048 0.32318 0.3111 0.27467 0.21696 0.14496 0.079616 0.093177 0.16749 0.24183 0.29969 0.33339 0.3388 0.3149 0.2639 0.19159 0.10999 0.066065 0.12476 0.20111 0.26181 0.29723 0.30315 0.27909 0.22802 0.15591 0.070998 0.017842 0.09945 0.16637 0.21162 0.23138 0.22515 0.196 0.15089 0.10258 0.077425 0.096549 0.1302 0.15459 0.16271 0.15522 0.13866 0.12527 0.12746 0.14458 0.16389 0.17362 0.16735 0.14409 0.10953 0.082996 0.097341 0.14238 0.18853 0.22078 0.23141 0.21699 0.17784 0.11833 0.051645 0.062083 0.13604 0.20375 0.25236 0.27507 0.26851 0.2327 0.17102 0.089785 0.0065707 0.096803 0.18189 0.24938 0.29206 0.30538 0.28788 0.24132 0.17052 0.083316 0.025366 0.11352 0.19822 0.26484 0.30682 0.32035 0.30451 0.26129 0.19546 0.11527 0.046881 0.09274 0.17335 0.24303 0.29303 0.31895 0.31911 0.29426 0.24758 0.18485 0.1166 0.07462 0.10951 0.1743 0.23428 0.2797 0.30642 0.31289 0.2995 0.26849 0.22392 0.17238 0.126 0.108 0.13248 0.17765 0.22352 0.26136 0.28727 0.29956 0.298 0.28349 0.25795 0.22442 0.18743 0.15408 0.13498 0.13938 0.16429
0.3296 0.32971 0.32921 0.32805 0.32623 0.32372 0.32051 0.31659 0.31197 0.30665 0.30064 0.29396 0.28663 0.27868 0.27015 0.26109 0.25156 0.24163 0.23138 0.2209 0.21031 0.19973 0.18932 0.17925 0.16971 0.16095 0.1532 0.14673 0.14177 0.13853 0.13716 0.13768 0.14003 0.14404 0.14947 0.15606 0.16354 0.17162 0.18009 0.18873 0.19736 0.20581 0.21397 0.2217 0.22893 0.23556 0.24153 0.24679 0.25128 0.25497 0.25783 0.25985 0.26101 0.26131 0.26074 0.25933 0.25707 0.254 0.25014 0.24552 0.24016 0.23412 0.22742 0.22012 0.21226 0.2039 0.19507 0.18585 0.17627 0.16639 0.15626 0.14595 0.1355 0.12496 0.11439 0.10384 0.093343 0.082959 0.072726 0.062687 0.052881 0.043346 0.034119 0.025242 0.016775 0.0088966 0.0034486 0.0078004 0.014397 0.020804 0.026828 0.032426 0.037582 0.042288 0.046546 0.050358 0.053731 0.056674 0.059198 0.061318 0.063049 0.064411 0.065423 0.06611 0.066496 0.066608 0.066477 0.066136 0.06562 0.064966 0.064217 0.063415 0.062607 0.061842 0.061171 0.060643 0.060309 0.060214 0.060399 0.0609 0.06174 0.062933 0.064485 0.066391 0.068635 0.071199 0.074057 0.077183 0.080547 0.084121 0.087877 0.09179 0.095834 0.099988 0.10423 0.10854 0.11291 0.11731 0.12174 0.12618 0.13062 0.13505 0.13946 0.14385 0.1482 0.15252 0.15679 0.16101 0.16518 0.16928 0.17333 0.17731 0.18122 0.18507 0.18884 0.19254 0.19616 0.19971 0.20317 0.20656 0.20987
0.31081 0.30824 0.30499 0.30106 0.29648 0.29128 0.2855 0.27917 0.27235 0.26508 0.25741 0.24942 0.24117 0.23273 0.2242 0.21567 0.20725 0.19904 0.19119 0.18382 0.17709 0.17114 0.16613 0.16218 0.15941 0.1579 0.15768 0.15875 0.16103 0.16442 0.16879 0.17397 0.17981 0.18613 0.19277 0.19957 0.20641 0.21313 0.21963 0.22579 0.23152 0.23672 0.24132 0.24523 0.24839 0.25075 0.25226 0.25286 0.25253 0.25124 0.24896 0.24568 0.24141 0.23613 0.22987 0.22264 0.21447 0.20539 0.19544 0.18467 0.17315 0.16092 0.14806 0.13465 0.12075 0.10645 0.091842 0.077007 0.062039 0.047038 0.032118 0.017482 0.0048934 0.012879 0.026488 0.039916 0.05288 0.065271 0.077014 0.088047 0.098316 0.10778 0.11639 0.12412 0.13094 0.13685 0.14182 0.14586 0.14896 0.15114 0.15241 0.15279 0.15231 0.151 0.14889 0.14602 0.14245 0.1382 0.13333 0.1279 0.12195 0.11554 0.10873 0.10156 0.0941 0.086401 0.078521 0.070517 0.062447 0.054374 0.046365 0.038503 0.030905 0.023769 0.017519 0.01318 0.012494 0.015601 0.020582 0.026156 0.031807 0.037322 0.042598 0.047579 0.052233 0.056539 0.060487 0.064069 0.067285 0.070138 0.072633 0.074781 0.076594 0.078087 0.079279 0.080191 0.080848 0.081276 0.081506 0.081572 0.081508 0.081356 0.081155 0.080951 0.080789 0.080716 0.080778 0.08102 0.081487 0.082214 0.083237 0.08458 0.086261 0.088291 0.090671 0.093396 0.096456 0.099832 0.1035 0.10745 0.11164
0.29273 0.29059 0.28783 0.28451 0.28066 0.27632 0.27156 0.26641 0.26094 0.25519 0.24924 0.24313 0.23695 0.23075 0.2246 0.21858 0.21277 0.20723 0.20205 0.1973 0.19305 0.18937 0.18631 0.18392 0.18223 0.18125 0.18097 0.18137 0.18242 0.18404 0.18617 0.18872 0.19161 0.19473 0.19798 0.20126 0.20447 0.20751 0.21028 0.21269 0.21466 0.2161 0.21693 0.21708 0.21648 0.21507 0.2128 0.20963 0.20553 0.20046 0.19441 0.18739 0.1794 0.17046 0.16062 0.14994 0.13849 0.1264 0.11381 0.10095 0.088139 0.075858 0.064895 0.056476 0.052208 0.053302 0.059507 0.069379 0.081418 0.09456 0.10812 0.12166 0.13485 0.14747 0.15934 0.17032 0.18028 0.18913 0.19678 0.20318 0.20828 0.21205 0.21449 0.21559 0.21537 0.21387 0.21114 0.20724 0.20226 0.19629 0.18944 0.18185 0.17367 0.16505 0.15619 0.14731 0.13864 0.13045 0.12302 0.11664 0.11162 0.10817 0.10645 0.10648 0.10814 0.11123 0.11545 0.1205 0.12608 0.13193 0.13781 0.14355 0.149 0.15403 0.15855 0.1625 0.16583 0.1685 0.1705 0.17181 0.17245 0.17244 0.17178 0.17053 0.16871 0.16637 0.16356 0.16034 0.15676 0.15289 0.14879 0.14453 0.14019 0.13583 0.13153 0.12735 0.12337 0.11964 0.11623 0.11319 0.11054 0.10832 0.10653 0.10517 0.10421 0.10364 0.10339 0.10342 0.10368 0.1041 0.10462 0.1052 0.10577 0.10629 0.10672 0.10703 0.10719 0.10718 0.10699 0.1066 0.10602
0.23815 0.226 0.21285 0.19883 0.18413 0.16903 0.15389 0.13922 0.12572 0.11432 0.10611 0.10216 0.10304 0.10857 0.11781 0.12958 0.14275 0.1564 0.16981 0.18241 0.19376 0.20353 0.21144 0.21728 0.2209 0.22221 0.22116 0.21776 0.21207 0.2042 0.19428 0.18253 0.16916 0.15447 0.13875 0.12238 0.10576 0.0894 0.073975 0.060446 0.050267 0.045239 0.046276 0.052177 0.060765 0.070401 0.080179 0.089675 0.098733 0.10735 0.11563 0.12372 0.13179 0.14002 0.14854 0.15746 0.16683 0.17664 0.18685 0.19734 0.20799 0.21862 0.22909 0.2392 0.2488 0.25772 0.26582 0.27297 0.27908 0.28405 0.28782 0.29035 0.29161 0.29161 0.29036 0.28788 0.28423 0.27945 0.27361 0.26679 0.25908 0.25056 0.24133 0.23147 0.22109 0.21029 0.19915 0.18778 0.17627 0.1647 0.15317 0.14177 0.13059 0.1197 0.1092 0.099176 0.089736 0.080985 0.073043 0.066046 0.060137 0.055451 0.052091 0.050088 0.049374 0.049784 0.051089 0.053042 0.055416 0.058023 0.060717 0.063389 0.065962 0.068382 0.070611 0.072627 0.074416 0.075971 0.077291 0.07838 0.079245 0.079893 0.080334 0.080581 0.080644 0.080538 0.080275 0.079868 0.079331 0.078677 0.07792 0.077071 0.076144 0.075152 0.074106 0.073019 0.071901 0.070764 0.069619 0.068475 0.067343 0.066232 0.065152 0.06411 0.063116 0.062176 0.061297 0.060487 0.05975 0.059092 0.058516 0.058028 0.057628 0.057319 0.057102 0.056978 0.056945 0.057003 0.05715 0.057383 0.057699
0.10143 0.099659 0.10068 0.10461 0.11125 0.12024 0.13109 0.14335 0.1566 0.17047 0.18464 0.19884 0.21283 0.22637 0.23927 0.25133 0.26239 0.27227 0.28084 0.28794 0.29346 0.2973 0.29936 0.29959 0.29793 0.29436 0.2889 0.28155 0.27238 0.26146 0.24887 0.23475 0.21923 0.20247 0.18463 0.16589 0.14645 0.12648 0.10618 0.085723 0.065289 0.045061 0.025313 0.0078481 0.015678 0.033708 0.051681 0.069193 0.086184 0.10265 0.11861 0.1341 0.14912 0.1637 0.17784 0.19151 0.20468 0.21728 0.22925 0.24047 0.25084 0.26025 0.26857 0.27568 0.28147 0.28585 0.28872 0.29001 0.28969 0.28772 0.28413 0.27893 0.27218 0.26399 0.25447 0.24376 0.23204 0.21954 0.20648 0.19317 0.17992 0.1671 0.15515 0.14452 0.13568 0.12908 0.12504 0.12368 0.12487 0.12827 0.13339 0.1397 0.1467 0.15397 0.16116 0.16799 0.17425 0.17978 0.18448 0.18826 0.19108 0.19291 0.19376 0.19363 0.19255 0.19056 0.18771 0.18407 0.1797 0.17466 0.16904 0.16292 0.15639 0.14954 0.14245 0.13523 0.12799 0.12081 0.11382 0.10712 0.10084 0.095088 0.08998 0.08562 0.082094 0.079458 0.077728 0.076877 0.076834 0.077494 0.078728 0.080401 0.082381 0.084543 0.086781 0.089002 0.091129 0.0931 0.094864 0.096381 0.097622 0.098563 0.099188 0.099485 0.099449 0.099076 0.098367 0.097326 0.095959 0.094274 0.092281 0.089994 0.087425 0.08459 0.081509 0.078199 0.074684 0.07099 0.067145 0.063184 0.05915
0.12062 0.12036 0.12119 0.12323 0.12655 0.13118 0.13706 0.14409 0.15214 0.16104 0.17062 0.18068 0.19104 0.2015 0.21189 0.22203 0.23173 0.24083 0.24917 0.2566 0.26295 0.26811 0.27194 0.27432 0.27517 0.27441 0.27196 0.26779 0.26188 0.25422 0.24485 0.23379 0.22113 0.20694 0.19134 0.17446 0.15645 0.13748 0.11776 0.097552 0.07721 0.057393 0.039722 0.029146 0.033449 0.0487 0.067617 0.08755 0.10761 0.12742 0.14674 0.16545 0.18343 0.20057 0.21678 0.23197 0.24603 0.25886 0.27034 0.28037 0.28881 0.29555 0.30047 0.30347 0.30444 0.3033 0.3 0.2945 0.28678 0.27688 0.26485 0.25078 0.23481 0.21711 0.1979 0.17745 0.15613 0.13438 0.11287 0.09264 0.075446 0.064208 0.062208 0.069812 0.083802 0.1008 0.11871 0.13637 0.15311 0.16848 0.18219 0.19404 0.20389 0.21164 0.21725 0.2207 0.22201 0.22124 0.21848 0.21382 0.20739 0.19937 0.18992 0.17925 0.16759 0.1552 0.14237 0.12946 0.11688 0.10514 0.094871 0.086807 0.081675 0.079985 0.08177 0.086552 0.093554 0.10198 0.11115 0.12056 0.12984 0.13873 0.14704 0.15464 0.16143 0.16738 0.17244 0.1766 0.17986 0.18226 0.18382 0.18459 0.18462 0.18396 0.18269 0.18088 0.1786 0.17593 0.17295 0.16976 0.16642 0.16303 0.15965 0.15638 0.15326 0.15036 0.14774 0.14542 0.14344 0.14181 0.14052 0.13956 0.1389 0.13851 0.13835 0.13837 0.13851 0.13872 0.13896 0.13916 0.13929
0.094056 0.097562 0.10186 0.10691 0.11269 0.11914 0.12619 0.13377 0.1418 0.15019 0.15885 0.16769 0.17659 0.18546 0.19417 0.20262 0.21069 0.21826 0.22521 0.2314 0.23672 0.24106 0.24428 0.24629 0.24697 0.24623 0.24399 0.24017 0.23471 0.22759 0.21876 0.20824 0.19604 0.18219 0.16677 0.14987 0.13159 0.11209 0.091573 0.070342 0.04899 0.029416 0.02088 0.03419 0.055522 0.078458 0.10162 0.12449 0.14674 0.16814 0.18847 0.20756 0.22523 0.24134 0.25575 0.26833 0.27898 0.28761 0.29413 0.29847 0.30057 0.3004 0.29792 0.29313 0.28603 0.27664 0.26501 0.2512 0.23529 0.21741 0.19769 0.17629 0.15342 0.12929 0.10417 0.078369 0.052364 0.027407 0.014408 0.032965 0.057449 0.081861 0.1053 0.12736 0.14772 0.16613 0.18239 0.19631 0.20777 0.21667 0.22295 0.22661 0.22769 0.22627 0.22248 0.21651 0.2086 0.19905 0.18821 0.17653 0.16454 0.15286 0.14222 0.13342 0.12726 0.12436 0.12497 0.1289 0.13556 0.14415 0.15388 0.16404 0.17403 0.18338 0.19173 0.19881 0.20441 0.20838 0.21062 0.21107 0.20972 0.20658 0.20168 0.19509 0.1869 0.17721 0.16614 0.15384 0.14045 0.12613 0.11108 0.095494 0.079636 0.063857 0.048762 0.035666 0.027758 0.02938 0.039017 0.052001 0.065964 0.079975 0.093609 0.10663 0.1189 0.13031 0.14079 0.15029 0.15878 0.16623 0.17264 0.17802 0.18238 0.18573 0.18813 0.18959 0.19019 0.18996 0.18898 0.18731 0.18502
0.23333 0.20641 0.17831 0.15029 0.12439 0.10409 0.094403 0.098814 0.11517 0.13818 0.16356 0.18863 0.21169 0.23157 0.24738 0.25843 0.26423 0.26439 0.25872 0.24716 0.22984 0.20704 0.17927 0.14721 0.11192 0.075171 0.042283 0.037079 0.066943 0.10385 0.13996 0.17291 0.20129 0.22403 0.24033 0.2496 0.25149 0.24591 0.23305 0.21336 0.18761 0.15699 0.12334 0.090159 0.065986 0.066887 0.09291 0.12857 0.16575 0.20116 0.23313 0.26061 0.28298 0.29989 0.31123 0.31713 0.31788 0.31395 0.3059 0.2944 0.28014 0.26382 0.24609 0.22758 0.20882 0.19026 0.17233 0.15539 0.13986 0.12624 0.11517 0.10739 0.10361 0.1042 0.10894 0.1171 0.12768 0.13967 0.15222 0.16463 0.17633 0.18688 0.19596 0.20332 0.20878 0.21225 0.2137 0.21317 0.21073 0.20652 0.20071 0.19353 0.1852 0.17601 0.16622 0.15614 0.14608 0.13636 0.12726 0.11907 0.11202 0.10629 0.10194 0.098962 0.097205 0.096454 0.096443 0.096898 0.097565 0.098227 0.098716 0.098906 0.098717 0.098103 0.09705 0.095573 0.093708 0.091509 0.089048 0.086412 0.083698 0.081015 0.078478 0.076203 0.074307 0.072892 0.072044 0.07182 0.072245 0.073307 0.074964 0.077151 0.079784 0.082777 0.08604 0.08949 0.093053 0.096661 0.10026 0.10379 0.10723 0.11053 0.11366 0.11662 0.11937 0.12191 0.12423 0.12631 0.12816 0.12977 0.13115 0.13229 0.13319 0.13387 0.13433 0.13457 0.13459 0.13441 0.13403 0.13346 0.13271
0.28749 0.30589 0.32175 0.33478 0.34472 0.35131 0.35433 0.35357 0.34888 0.34013 0.32726 0.31024 0.28913 0.26402 0.23512 0.20266 0.167 0.12857 0.087963 0.046245 0.013981 0.04645 0.089581 0.13238 0.17353 0.2121 0.24724 0.27817 0.30415 0.32451 0.33871 0.34628 0.34693 0.34049 0.32697 0.30654 0.27955 0.24654 0.20821 0.1654 0.11919 0.070978 0.025101 0.036292 0.083392 0.13013 0.17391 0.21351 0.24797 0.27654 0.29866 0.31394 0.32224 0.32357 0.31817 0.30645 0.28897 0.26646 0.23972 0.20967 0.17723 0.14339 0.1091 0.075336 0.043266 0.016683 0.022974 0.046495 0.068488 0.087449 0.10309 0.1154 0.12451 0.13063 0.13405 0.1351 0.13413 0.13147 0.12745 0.12236 0.1165 0.11011 0.10347 0.096892 0.09076 0.085562 0.081884 0.080331 0.081367 0.085142 0.091433 0.099737 0.10943 0.1199 0.13055 0.14091 0.15053 0.15905 0.16615 0.17157 0.17511 0.17661 0.17596 0.17309 0.168 0.1607 0.15126 0.13978 0.12641 0.11129 0.094617 0.076599 0.057468 0.037498 0.017206 0.0074468 0.02701 0.048219 0.069365 0.090132 0.1103 0.12969 0.14814 0.1655 0.18165 0.19648 0.20992 0.2219 0.23238 0.24131 0.24871 0.25456 0.2589 0.26175 0.26318 0.26323 0.26199 0.25953 0.25595 0.25135 0.24585 0.23955 0.23258 0.22508 0.21718 0.20903 0.20077 0.19258 0.1846 0.17701 0.16997 0.16365 0.15821 0.15376 0.15042 0.14825 0.14726 0.14742 0.14864 0.15082 0.15383
0.39531 0.40074 0.40408 0.40513 0.40372 0.39967 0.39283 0.38309 0.37032 0.35448 0.33553 0.31349 0.28842 0.26045 0.22975 0.19659 0.16131 0.12436 0.08651 0.049627 0.025479 0.046033 0.082199 0.11936 0.15516 0.18857 0.21878 0.24511 0.26694 0.28373 0.29501 0.30043 0.29973 0.29279 0.27961 0.26035 0.23531 0.20495 0.16992 0.13109 0.089854 0.049839 0.032822 0.064548 0.10805 0.15211 0.19424 0.23312 0.26774 0.2973 0.32113 0.33876 0.34987 0.3543 0.3521 0.34344 0.32869 0.30834 0.28303 0.25351 0.22066 0.18548 0.14919 0.11346 0.08135 0.059942 0.06052 0.080541 0.10757 0.13537 0.1616 0.18521 0.20568 0.22275 0.23626 0.24619 0.25256 0.25546 0.255 0.25134 0.24468 0.23521 0.22318 0.20888 0.19263 0.1748 0.15585 0.13636 0.11707 0.09906 0.083867 0.073608 0.070312 0.074293 0.083629 0.095752 0.10869 0.12119 0.13248 0.14209 0.14976 0.15536 0.1589 0.16048 0.16029 0.15862 0.15586 0.15245 0.14894 0.14587 0.1438 0.14319 0.14434 0.14737 0.15212 0.15831 0.16551 0.17325 0.18106 0.18853 0.19528 0.20102 0.20548 0.20848 0.20989 0.20961 0.2076 0.20385 0.19838 0.19126 0.18257 0.17241 0.16093 0.14826 0.13457 0.12004 0.10488 0.08932 0.073656 0.058316 0.044076 0.032663 0.027723 0.031997 0.042329 0.054931 0.068079 0.081054 0.09351 0.10525 0.11615 0.12612 0.13513 0.14313 0.1501 0.15605 0.161 0.16495 0.16795 0.17003 0.17126
0.29798 0.29763 0.2959 0.29266 0.28781 0.28123 0.27283 0.26252 0.25024 0.23596 0.21967 0.20141 0.18125 0.15938 0.13608 0.11188 0.087828 0.066353 0.053252 0.056611 0.074976 0.10049 0.12859 0.15719 0.18513 0.2116 0.23589 0.2574 0.27557 0.2899 0.29992 0.30525 0.30557 0.30065 0.29038 0.27472 0.25377 0.22775 0.19699 0.16196 0.12327 0.081774 0.03919 0.018657 0.058618 0.10382 0.14835 0.19086 0.23035 0.26595 0.29687 0.32246 0.34217 0.35562 0.36254 0.36286 0.35662 0.34406 0.32555 0.30159 0.27282 0.24001 0.20403 0.16593 0.12703 0.089401 0.058125 0.04775 0.066492 0.096472 0.12759 0.15681 0.18289 0.20521 0.2234 0.23727 0.24675 0.25189 0.25282 0.24975 0.24298 0.23285 0.21979 0.20427 0.18684 0.16812 0.14883 0.12985 0.11227 0.097433 0.086905 0.081957 0.082742 0.087984 0.095732 0.10423 0.11225 0.11899 0.12403 0.12718 0.12849 0.1282 0.12674 0.12473 0.12295 0.12229 0.12358 0.12742 0.13403 0.14321 0.15442 0.16695 0.18005 0.19299 0.20511 0.21587 0.22478 0.23145 0.23557 0.23691 0.23531 0.2307 0.22305 0.21244 0.19897 0.18283 0.16427 0.14359 0.1212 0.097656 0.073877 0.051897 0.037605 0.041401 0.060046 0.083795 0.10872 0.1334 0.15713 0.17945 0.20003 0.21863 0.23503 0.24908 0.26066 0.2697 0.27615 0.28 0.28129 0.28008 0.27644 0.27049 0.26236 0.25223 0.24026 0.22667 0.21167 0.19551 0.17845 0.1608 0.14293
0.34694 0.33352 0.31251 0.28426 0.24941 0.20897 0.16446 0.11842 0.076909 0.05895 0.082262 0.12297 0.16488 0.2027 0.2338 0.25646 0.26947 0.27206 0.26391 0.24515 0.2164 0.17875 0.1338 0.083842 0.034242 0.036227 0.08577 0.13458 0.17739 0.21155 0.23508 0.24648 0.24485 0.22992 0.2021 0.16248 0.11285 0.056109 0.018246 0.076022 0.13922 0.19838 0.24998 0.29111 0.31938 0.33307 0.33123 0.31374 0.28139 0.23597 0.18054 0.12075 0.073365 0.084018 0.13988 0.20188 0.25849 0.30498 0.33858 0.35762 0.36136 0.34995 0.32434 0.28626 0.23809 0.18292 0.12498 0.073104 0.057744 0.09419 0.14175 0.1856 0.22182 0.24883 0.26606 0.27356 0.27189 0.26198 0.24501 0.22233 0.19539 0.16556 0.13416 0.10234 0.071066 0.041106 0.013058 0.01294 0.036266 0.057046 0.075222 0.090815 0.10388 0.11447 0.12269 0.12863 0.13244 0.13431 0.1345 0.13337 0.13134 0.12891 0.12665 0.12507 0.12463 0.12558 0.12797 0.13161 0.13613 0.14105 0.14588 0.15018 0.15353 0.15564 0.15627 0.15527 0.15256 0.14812 0.14201 0.13432 0.1252 0.11483 0.10342 0.091233 0.078583 0.065869 0.053672 0.042943 0.035335 0.03303 0.036721 0.044506 0.054176 0.064414 0.074538 0.084182 0.093139 0.10129 0.10855 0.11491 0.12034 0.12487 0.12852 0.13134 0.13339 0.13474 0.13546 0.13565 0.13538 0.13477 0.13391 0.1329 0.13184 0.13084 0.12999 0.12937 0.12906 0.12912 0.12959 0.13051 0.13188
0.22819 0.25631 0.28188 0.304 0.32192 0.33502 0.34279 0.34484 0.34094 0.33101 0.31514 0.29363 0.26702 0.23612 0.20216 0.16704 0.13399 0.10876 0.099803 0.11106 0.13593 0.16578 0.19523 0.22117 0.24165 0.25537 0.26141 0.25925 0.24866 0.22977 0.20304 0.16922 0.12943 0.085115 0.038506 0.017653 0.062371 0.10785 0.14922 0.18441 0.21176 0.2299 0.23785 0.23503 0.22136 0.19724 0.16362 0.12196 0.074512 0.027653 0.041433 0.092722 0.14321 0.18867 0.22665 0.25524 0.27306 0.27925 0.27354 0.25626 0.22831 0.19118 0.14687 0.098118 0.050328 0.034217 0.073358 0.11852 0.1592 0.19266 0.21742 0.23269 0.23822 0.23426 0.22151 0.20108 0.17435 0.14296 0.1087 0.07357 0.040468 0.020909 0.037183 0.061698 0.083408 0.10067 0.11312 0.12084 0.12422 0.12383 0.12034 0.11446 0.10684 0.098006 0.088324 0.077952 0.066879 0.054968 0.042038 0.02794 0.012635 0.0042075 0.021523 0.039673 0.058073 0.076217 0.093559 0.10955 0.12365 0.13537 0.14429 0.15008 0.15247 0.15134 0.14664 0.13844 0.1269 0.11228 0.094933 0.075314 0.054062 0.032445 0.016742 0.027119 0.04951 0.073241 0.096551 0.11874 0.13933 0.15796 0.17434 0.18823 0.19946 0.20793 0.21358 0.2164 0.21644 0.21379 0.20858 0.20098 0.1912 0.17945 0.16601 0.15117 0.13526 0.11864 0.1018 0.085371 0.070302 0.058155 0.051238 0.051535 0.058529 0.069718 0.08286 0.096597 0.11016 0.12312 0.13518 0.14618 0.15599
0.32803 0.3296 0.32755 0.32169 0.31187 0.29802 0.28015 0.25835 0.23284 0.20404 0.17258 0.13962 0.10739 0.081028 0.07127 0.085561 0.11509 0.14997 0.1854 0.2189 0.24882 0.27391 0.29311 0.30555 0.31056 0.30764 0.29654 0.27723 0.24998 0.21529 0.17398 0.12713 0.076115 0.023152 0.033991 0.087559 0.13887 0.18569 0.22623 0.25884 0.28216 0.29515 0.29712 0.2878 0.26737 0.23648 0.19619 0.148 0.093768 0.035753 0.024935 0.083653 0.13947 0.18986 0.23273 0.26637 0.28942 0.30105 0.30087 0.28906 0.26628 0.23365 0.19271 0.14535 0.093649 0.039862 0.013844 0.065105 0.11207 0.15299 0.18645 0.21147 0.22744 0.2342 0.23197 0.22136 0.2033 0.17898 0.14979 0.11732 0.083372 0.05054 0.026961 0.035369 0.060213 0.084734 0.10578 0.1224 0.13422 0.14113 0.14323 0.14076 0.13406 0.12357 0.10979 0.093369 0.075164 0.056633 0.041103 0.036232 0.046818 0.065781 0.087167 0.10848 0.12844 0.14619 0.16105 0.17248 0.18002 0.18335 0.18225 0.17662 0.16651 0.15207 0.13363 0.11163 0.086745 0.06012 0.034926 0.026588 0.047757 0.077226 0.10767 0.13723 0.16495 0.1901 0.21212 0.23055 0.24504 0.25531 0.26121 0.26268 0.25974 0.25251 0.2412 0.22606 0.20743 0.18571 0.16132 0.13472 0.10643 0.076997 0.047139 0.019104 0.019953 0.047456 0.075886 0.10329 0.1291 0.15299 0.17468 0.19397 0.21071 0.22479 0.23616 0.2448 0.25075 0.25408 0.25488 0.25331 0.24953
0.26268 0.24391 0.22286 0.19971 0.17475 0.14849 0.12183 0.096525 0.076313 0.068076 0.076897 0.098435 0.12584 0.15511 0.18411 0.21148 0.23621 0.25743 0.27441 0.28646 0.29303 0.29364 0.28796 0.27577 0.25705 0.23192 0.20072 0.16395 0.12236 0.076948 0.029568 0.024893 0.073885 0.12299 0.16963 0.21217 0.24914 0.27918 0.30113 0.31403 0.31719 0.31025 0.29321 0.26644 0.23078 0.18757 0.13901 0.089751 0.056561 0.075854 0.12535 0.17898 0.22966 0.27424 0.31064 0.33732 0.35323 0.35777 0.35083 0.33275 0.30437 0.26694 0.22218 0.17237 0.12083 0.074737 0.057349 0.085796 0.12881 0.17071 0.207 0.23573 0.25586 0.26694 0.26897 0.26234 0.24776 0.22624 0.19898 0.16736 0.13283 0.096885 0.061116 0.027966 0.016353 0.040885 0.0658 0.086871 0.10342 0.11531 0.12265 0.1258 0.12528 0.12182 0.11629 0.10973 0.1033 0.098157 0.095267 0.095113 0.097513 0.10171 0.10666 0.11131 0.11477 0.1163 0.11539 0.11167 0.10497 0.095266 0.082765 0.067969 0.052034 0.038027 0.03375 0.044978 0.065066 0.088211 0.11198 0.13508 0.1566 0.1758 0.19207 0.20487 0.21377 0.21846 0.21873 0.21447 0.20569 0.19253 0.17521 0.15406 0.12949 0.10199 0.072111 0.040487 0.0082462 0.026119 0.059241 0.091704 0.12283 0.15205 0.17884 0.20275 0.22338 0.24043 0.25366 0.26289 0.26806 0.26913 0.26619 0.25936 0.24884 0.23489 0.21782 0.19799 0.17582 0.15179 0.12645 0.10054 0.075262
0.13371 0.18099 0.22707 0.26774 0.30032 0.32282 0.33375 0.33219 0.31773 0.29058 0.25158 0.2022 0.14464 0.082036 0.024992 0.058073 0.11818 0.1725 0.21667 0.24777 0.26372 0.26328 0.24622 0.21335 0.16663 0.10927 0.047504 0.037795 0.099204 0.15915 0.20893 0.24411 0.26157 0.25947 0.23738 0.1964 0.13917 0.070204 0.020921 0.091732 0.16665 0.23221 0.28273 0.31392 0.32294 0.30871 0.27208 0.2161 0.14694 0.081234 0.08281 0.15194 0.22638 0.28919 0.33329 0.35454 0.35097 0.32278 0.27226 0.20399 0.1261 0.06481 0.097812 0.17343 0.24389 0.29847 0.33219 0.3425 0.32892 0.29288 0.23745 0.16712 0.087391 0.0083693 0.077857 0.15085 0.21137 0.25578 0.28189 0.28898 0.27779 0.25037 0.20995 0.16088 0.10927 0.067337 0.063827 0.09633 0.13334 0.16394 0.18503 0.19592 0.19711 0.19 0.17658 0.15928 0.14081 0.12391 0.11093 0.10313 0.10008 0.099964 0.10063 0.10047 0.09867 0.095098 0.0902 0.08487 0.080363 0.078107 0.079291 0.084361 0.092865 0.1038 0.11604 0.12856 0.1405 0.15112 0.1598 0.16603 0.16938 0.16955 0.16637 0.15977 0.14985 0.13682 0.1211 0.10334 0.084595 0.066768 0.053685 0.051306 0.061659 0.079797 0.10097 0.12271 0.14371 0.16319 0.18064 0.1957 0.20814 0.2178 0.22462 0.22859 0.22977 0.22828 0.22428 0.21795 0.20953 0.19926 0.18742 0.17431 0.16021 0.14544 0.13035 0.11529 0.10068 0.087019 0.074933 0.065217 0.058757
0.17811 0.15318 0.1377 0.13716 0.15216 0.1778 0.2081 0.23856 0.26603 0.2883 0.30374 0.31122 0.30999 0.29976 0.28068 0.25336 0.21899 0.17947 0.13792 0.10036 0.079683 0.089237 0.11877 0.15223 0.18182 0.20376 0.21596 0.21724 0.20722 0.1862 0.15517 0.1158 0.070693 0.026895 0.039799 0.086168 0.13012 0.167 0.19411 0.2095 0.21197 0.20116 0.17767 0.14334 0.10217 0.065318 0.065309 0.10603 0.15575 0.20186 0.23888 0.26335 0.27304 0.26686 0.24498 0.20901 0.16241 0.11252 0.079527 0.096597 0.14574 0.1981 0.2426 0.27397 0.28922 0.28695 0.26718 0.23131 0.18212 0.12395 0.065591 0.048169 0.096602 0.15148 0.19795 0.23153 0.24994 0.25233 0.23905 0.21159 0.17235 0.12443 0.071469 0.018205 0.036923 0.083597 0.12263 0.1518 0.16993 0.17674 0.17271 0.15908 0.13766 0.11079 0.081342 0.053481 0.036067 0.041102 0.058262 0.075005 0.087451 0.094535 0.096185 0.092854 0.085296 0.074429 0.061205 0.046521 0.031183 0.016184 0.0078973 0.019284 0.034331 0.049663 0.064835 0.079517 0.093282 0.1056 0.11586 0.12345 0.12781 0.12845 0.12503 0.11738 0.10549 0.08957 0.070008 0.047474 0.023524 0.013756 0.037564 0.065505 0.093319 0.11984 0.1442 0.16571 0.18375 0.19786 0.20768 0.21299 0.21371 0.20987 0.20161 0.18921 0.17299 0.1534 0.13091 0.10606 0.079414 0.051542 0.023061 0.00624 0.034058 0.061338 0.087279 0.11147 0.13355 0.15325 0.17035 0.18468 0.19614
0.27018 0.29441 0.31443 0.32953 0.33904 0.34242 0.33926 0.32928 0.31239 0.28869 0.2585 0.22243 0.1814 0.13684 0.091452 0.053695 0.052995 0.08954 0.13306 0.17447 0.21052 0.23919 0.25895 0.26868 0.26767 0.25567 0.2329 0.20019 0.15901 0.11188 0.064649 0.044102 0.079894 0.12947 0.17636 0.21565 0.2443 0.26012 0.26163 0.24814 0.21978 0.17755 0.12332 0.059915 0.013962 0.083404 0.15368 0.21818 0.27282 0.31406 0.33901 0.34573 0.33328 0.30191 0.25302 0.18923 0.11449 0.038024 0.062779 0.14315 0.21844 0.28227 0.33052 0.36021 0.36957 0.35808 0.32653 0.27695 0.21244 0.137 0.055221 0.028048 0.10781 0.1796 0.23947 0.28432 0.31209 0.32183 0.31375 0.28915 0.25036 0.20065 0.14436 0.08851 0.054121 0.076896 0.1222 0.16461 0.19804 0.22034 0.23086 0.22996 0.21881 0.19933 0.17411 0.14653 0.12102 0.10313 0.097697 0.10427 0.11715 0.13057 0.14106 0.14692 0.14762 0.14344 0.13526 0.12457 0.11346 0.10458 0.10062 0.10317 0.11164 0.12383 0.13723 0.14977 0.15994 0.16668 0.1693 0.16741 0.1609 0.14997 0.13514 0.11744 0.098686 0.082252 0.073783 0.078614 0.09567 0.1195 0.14566 0.17144 0.19507 0.21532 0.23129 0.24232 0.24797 0.24799 0.24236 0.23122 0.21493 0.19407 0.16944 0.14223 0.11429 0.089019 0.073041 0.0747 0.093215 0.12017 0.14963 0.17866 0.20564 0.22959 0.24982 0.26589 0.27749 0.28444 0.28671 0.28435 0.27752
0.26056 0.24041 0.21736 0.19181 0.16447 0.13655 0.11035 0.090355 0.083633 0.094203 0.11741 0.14648 0.17709 0.20668 0.23356 0.25643 0.27423 0.28606 0.29123 0.28921 0.27967 0.26254 0.23798 0.20644 0.16865 0.12559 0.07855 0.029041 0.021442 0.070684 0.11701 0.15846 0.19321 0.2196 0.23626 0.24214 0.23665 0.2197 0.19171 0.15368 0.10721 0.054785 0.014959 0.065165 0.1219 0.17464 0.22016 0.2558 0.27935 0.28923 0.28451 0.26506 0.23156 0.18549 0.12918 0.066006 0.017344 0.075632 0.14075 0.1997 0.24875 0.28504 0.30649 0.31186 0.30084 0.27405 0.23305 0.18017 0.11847 0.051466 0.017418 0.083545 0.14392 0.19517 0.23467 0.26054 0.27175 0.26815 0.25048 0.22032 0.18 0.13265 0.082785 0.042518 0.052337 0.092925 0.1324 0.16439 0.18665 0.19826 0.19916 0.19002 0.17223 0.14784 0.11978 0.09241 0.07301 0.070468 0.084072 0.10386 0.12258 0.13677 0.14482 0.14615 0.14082 0.12943 0.11307 0.093446 0.073324 0.057832 0.054833 0.066564 0.08596 0.10682 0.12596 0.14166 0.15289 0.15901 0.15965 0.15471 0.14429 0.12869 0.10845 0.084366 0.057767 0.032386 0.026778 0.050744 0.081157 0.11153 0.13992 0.16508 0.18608 0.20213 0.21263 0.21717 0.21551 0.20762 0.19367 0.17403 0.14924 0.12006 0.08753 0.053443 0.025322 0.037248 0.071786 0.10807 0.14288 0.17489 0.20313 0.22687 0.24552 0.25865 0.26597 0.26738 0.26289 0.25267 0.23703 0.2164 0.19129
0.34971 0.3383 0.31381 0.27686 0.2288 0.17199 0.11074 0.058991 0.069181 0.1256 0.18445 0.23548 0.27412 0.29732 0.30309 0.29055 0.26003 0.21307 0.1525 0.082292 0.011108 0.069292 0.138 0.19546 0.2367 0.25801 0.25712 0.23358 0.18888 0.12656 0.053153 0.038218 0.11541 0.18715 0.24356 0.27839 0.28746 0.26896 0.22378 0.15571 0.072533 0.040099 0.12776 0.21309 0.28095 0.32344 0.33554 0.31542 0.26484 0.18969 0.10375 0.071091 0.14787 0.23498 0.30381 0.34434 0.35155 0.3245 0.26633 0.18461 0.095936 0.07586 0.15632 0.23884 0.29993 0.33127 0.32944 0.29498 0.23208 0.14821 0.056123 0.059597 0.14661 0.22038 0.27077 0.29306 0.28591 0.25113 0.19344 0.12016 0.044851 0.058572 0.12873 0.18763 0.22744 0.24524 0.241 0.21738 0.17978 0.1371 0.10458 0.1019 0.1264 0.15696 0.18113 0.19451 0.19685 0.19043 0.17922 0.16788 0.16019 0.15735 0.15761 0.1579 0.15581 0.15079 0.14435 0.13967 0.14006 0.14689 0.15842 0.17098 0.18086 0.18518 0.18227 0.17155 0.15347 0.12948 0.10219 0.076347 0.061264 0.067017 0.088119 0.11342 0.13727 0.15719 0.17206 0.1814 0.18512 0.18335 0.17635 0.16447 0.1481 0.12765 0.10358 0.076445 0.047049 0.018098 0.02324 0.054973 0.087897 0.11989 0.14991 0.17708 0.20063 0.21991 0.23441 0.24376 0.24774 0.24632 0.23958 0.22777 0.21127 0.19058 0.16625 0.13896 0.10942 0.078435 0.047138 0.01962 0.025901
0.3122 0.32383 0.32702 0.32124 0.30638 0.28281 0.25155 0.21448 0.17489 0.13882 0.11706 0.12092 0.14713 0.18243 0.21708 0.24551 0.26435 0.27153 0.26596 0.24749 0.21687 0.1758 0.12716 0.076324 0.04279 0.06775 0.11315 0.15416 0.18456 0.20126 0.20258 0.18811 0.15871 0.1166 0.06586 0.024262 0.062697 0.11728 0.16534 0.20152 0.22231 0.22563 0.21104 0.18 0.1367 0.09156 0.074991 0.11059 0.16418 0.21384 0.25077 0.2702 0.26976 0.24938 0.2115 0.16211 0.11494 0.10106 0.1365 0.1895 0.23741 0.27033 0.28333 0.27446 0.24439 0.19646 0.13767 0.085186 0.084641 0.13513 0.19037 0.23335 0.25745 0.25975 0.23992 0.19995 0.14382 0.07746 0.019498 0.070138 0.13091 0.17901 0.20988 0.22124 0.21288 0.18655 0.14594 0.096948 0.052126 0.052163 0.091808 0.13043 0.15807 0.17181 0.17131 0.15821 0.13613 0.11099 0.09181 0.088177 0.099785 0.1165 0.12983 0.13553 0.13229 0.12089 0.10398 0.08651 0.076036 0.07895 0.092763 0.10968 0.12382 0.13196 0.13261 0.12546 0.11103 0.090435 0.065256 0.037447 0.011688 0.024567 0.050924 0.075165 0.095955 0.11275 0.12535 0.13372 0.13794 0.13813 0.13435 0.12665 0.11507 0.099699 0.080826 0.059126 0.03667 0.023749 0.039031 0.066312 0.095425 0.12367 0.14953 0.17181 0.18949 0.20179 0.20811 0.20811 0.20168 0.18895 0.17028 0.14623 0.11753 0.085074 0.049849 0.012981 0.024863 0.062055 0.097874 0.13136 0.16169
0.05201 0.02185 0.068173 0.12232 0.1745 0.22244 0.26431 0.29849 0.32353 0.3382 0.34161 0.33324 0.31301 0.28138 0.23935 0.18863 0.13197 0.075389 0.047281 0.086453 0.14203 0.19391 0.23662 0.26693 0.28258 0.28217 0.2653 0.23266 0.18634 0.13071 0.077882 0.072078 0.12507 0.18895 0.24692 0.29205 0.31981 0.32717 0.31254 0.27589 0.21881 0.14444 0.057433 0.037135 0.13161 0.21997 0.29544 0.35209 0.38517 0.39159 0.37013 0.32173 0.24943 0.15842 0.057402 0.061178 0.1641 0.25796 0.33349 0.38449 0.40682 0.39863 0.3605 0.2954 0.20846 0.10663 0.0072219 0.10987 0.20701 0.2868 0.34328 0.37254 0.37298 0.34549 0.29337 0.22243 0.14212 0.077168 0.097105 0.16683 0.23279 0.2825 0.31151 0.31857 0.30493 0.27408 0.23192 0.18729 0.1533 0.14445 0.16182 0.19085 0.21857 0.23855 0.24873 0.24968 0.24361 0.23357 0.22261 0.21293 0.20527 0.19898 0.19286 0.18619 0.17948 0.17464 0.17432 0.18036 0.19243 0.20792 0.22319 0.23467 0.23958 0.23612 0.22357 0.20233 0.17412 0.1424 0.11376 0.099617 0.10934 0.13687 0.17028 0.20196 0.22777 0.24533 0.25333 0.2512 0.23901 0.21739 0.18741 0.15065 0.10937 0.067949 0.042633 0.063553 0.10503 0.14791 0.18746 0.22152 0.2487 0.26798 0.27872 0.28056 0.27346 0.25767 0.23372 0.20242 0.16487 0.12256 0.07795 0.039384 0.046232 0.08906 0.13576 0.18055 0.22133 0.25673 0.2857 0.30748 0.32153
0.36701 0.36172 0.34926 0.32954 0.30267 0.26897 0.22896 0.18341 0.13336 0.080192 0.027174 0.035702 0.088808 0.14021 0.18698 0.22722 0.25922 0.28156 0.29306 0.29295 0.28091 0.25713 0.22241 0.17828 0.1274 0.075891 0.050139 0.085759 0.13992 0.19216 0.23651 0.26943 0.28832 0.29142 0.27784 0.2476 0.20177 0.14237 0.072452 0.0083039 0.084556 0.16166 0.23178 0.29024 0.33297 0.3567 0.35932 0.34 0.29935 0.23949 0.16417 0.07995 0.038137 0.11863 0.20408 0.27849 0.3358 0.37173 0.38354 0.3702 0.33246 0.27282 0.1954 0.10565 0.013018 0.086916 0.175 0.24995 0.30656 0.34113 0.35167 0.33802 0.30184 0.24661 0.1776 0.10333 0.053236 0.093613 0.15944 0.21707 0.25946 0.28378 0.28934 0.27726 0.25038 0.21328 0.17267 0.13843 0.12322 0.13233 0.15565 0.18072 0.20074 0.21315 0.2179 0.21637 0.21074 0.20325 0.19555 0.18827 0.18102 0.17295 0.16356 0.1534 0.14454 0.14031 0.14376 0.15542 0.17263 0.19125 0.20725 0.21744 0.21961 0.21256 0.19605 0.17088 0.13905 0.10462 0.076698 0.072996 0.097573 0.13304 0.16814 0.19788 0.2196 0.23174 0.23355 0.22493 0.20632 0.17868 0.14337 0.10209 0.05697 0.014452 0.042396 0.088042 0.13092 0.16892 0.2006 0.22486 0.2409 0.24824 0.24671 0.23645 0.21788 0.19166 0.15873 0.12022 0.077516 0.032729 0.020148 0.065113 0.1106 0.15336 0.19188 0.22493 0.25145 0.27063 0.28187 0.28484 0.27944
0.18384 0.12679 0.079493 0.080314 0.12874 0.18649 0.2395 0.28192 0.31002 0.32128 0.31431 0.28884 0.24592 0.18785 0.11829 0.043347 0.043064 0.1161 0.18139 0.232 0.26335 0.27236 0.25775 0.22027 0.16285 0.090852 0.022624 0.080198 0.1551 0.21622 0.25598 0.26931 0.25377 0.20991 0.14139 0.054761 0.041089 0.13575 0.21848 0.27934 0.31048 0.30721 0.26878 0.19891 0.1072 0.04479 0.13127 0.22797 0.30243 0.34332 0.34454 0.30524 0.23033 0.13239 0.063305 0.13971 0.23861 0.31331 0.35066 0.34499 0.29692 0.2134 0.10949 0.059297 0.15251 0.24512 0.3074 0.32975 0.3094 0.24973 0.15961 0.053696 0.065653 0.16391 0.23918 0.28094 0.28468 0.25136 0.18702 0.10223 0.025211 0.091214 0.16564 0.21669 0.23841 0.23002 0.19544 0.14354 0.091752 0.078959 0.11516 0.15656 0.18405 0.19303 0.1849 0.16538 0.14363 0.13015 0.13031 0.13939 0.14899 0.15437 0.15577 0.15664 0.16062 0.16823 0.17618 0.17965 0.17503 0.16174 0.14346 0.12929 0.13084 0.15071 0.1792 0.20489 0.21992 0.21997 0.2039 0.17381 0.13609 0.10516 0.10465 0.13657 0.17823 0.21429 0.23734 0.24389 0.23297 0.20568 0.165 0.11618 0.070494 0.061394 0.099156 0.14528 0.18524 0.21436 0.23066 0.23365 0.22389 0.20275 0.17215 0.13436 0.091748 0.046634 0.0028045 0.043354 0.084749 0.12223 0.15492 0.18219 0.20357 0.21873 0.22741 0.22947 0.22483 0.21356 0.1959 0.17222 0.1431
0.21513 0.17768 0.14453 0.12647 0.13344 0.16176 0.19937 0.23704 0.26918 0.29214 0.30353 0.30187 0.28663 0.25823 0.2182 0.16945 0.11758 0.076957 0.079639 0.11989 0.16534 0.20307 0.22757 0.23589 0.22675 0.20036 0.1585 0.10439 0.043398 0.029444 0.08941 0.14353 0.18446 0.20788 0.21111 0.19338 0.15607 0.10319 0.04592 0.054255 0.11792 0.17812 0.22393 0.24948 0.25148 0.22942 0.18616 0.1298 0.084208 0.10156 0.16201 0.22193 0.26544 0.28522 0.27824 0.24541 0.19213 0.13157 0.098849 0.13249 0.19325 0.24619 0.27797 0.28291 0.26004 0.21267 0.14927 0.090715 0.091933 0.14823 0.20504 0.24338 0.2563 0.24184 0.20197 0.14217 0.072627 0.040309 0.098416 0.15729 0.19823 0.21579 0.2084 0.17772 0.12828 0.067253 0.018948 0.068875 0.12097 0.15767 0.17508 0.17248 0.15221 0.12006 0.087082 0.073559 0.090215 0.11699 0.13754 0.14588 0.14148 0.12786 0.11255 0.10579 0.11312 0.12883 0.14311 0.14908 0.14386 0.12828 0.10744 0.092279 0.095994 0.11774 0.14447 0.16577 0.17581 0.17192 0.15387 0.12382 0.087186 0.058339 0.066288 0.10183 0.13915 0.16845 0.18556 0.18861 0.17739 0.153 0.11768 0.074496 0.02749 0.024172 0.069388 0.10992 0.1427 0.16606 0.17917 0.18198 0.17513 0.15977 0.13751 0.11031 0.080693 0.053174 0.04003 0.054098 0.080922 0.10931 0.1357 0.1585 0.17664 0.1893 0.19582 0.19573 0.18876 0.17489 0.15444 0.12803 0.096781
0.35609 0.3371 0.307 0.26632 0.21609 0.1579 0.094231 0.033446 0.055491 0.12114 0.18486 0.2415 0.28782 0.32109 0.33912 0.34045 0.32438 0.29122 0.24236 0.18049 0.11067 0.05148 0.079924 0.15142 0.22017 0.27693 0.31653 0.33531 0.3311 0.30338 0.2534 0.1844 0.10234 0.035578 0.10055 0.18807 0.26486 0.32266 0.35577 0.36055 0.33569 0.2824 0.20445 0.10797 0.0081569 0.10879 0.20941 0.29289 0.35131 0.37894 0.37278 0.33293 0.2627 0.16835 0.058626 0.056703 0.16591 0.25905 0.32714 0.36367 0.36528 0.33212 0.26786 0.17961 0.079052 0.050485 0.14547 0.23144 0.29386 0.32654 0.3271 0.29687 0.24096 0.16903 0.1017 0.094263 0.151 0.21201 0.25645 0.27798 0.2757 0.25274 0.21611 0.17725 0.15213 0.15317 0.1743 0.19952 0.21833 0.22718 0.22717 0.22215 0.21666 0.21359 0.21261 0.21093 0.20569 0.1963 0.18585 0.18087 0.18774 0.20691 0.23196 0.2542 0.26633 0.26375 0.24498 0.21227 0.17312 0.14385 0.14678 0.18276 0.23047 0.27285 0.30024 0.3075 0.29271 0.25694 0.20449 0.14502 0.10334 0.12043 0.17813 0.23938 0.28898 0.32002 0.32906 0.31514 0.27943 0.22511 0.15758 0.087644 0.061443 0.11802 0.18753 0.24839 0.29422 0.32172 0.32936 0.31711 0.28625 0.23915 0.17911 0.11005 0.036767 0.040596 0.1114 0.1759 0.23055 0.273 0.30165 0.31571 0.31513 0.30053 0.27311 0.23457 0.18701 0.13296 0.075878 0.029747 0.060079
0.22303 0.26095 0.29338 0.31882 0.33602 0.34395 0.34187 0.32939 0.30649 0.27361 0.23175 0.18266 0.12957 0.080755 0.065138 0.102 0.15505 0.20693 0.25171 0.28596 0.30726 0.31393 0.30509 0.28074 0.24176 0.19006 0.1287 0.063669 0.037297 0.095594 0.15922 0.21432 0.25604 0.28105 0.28721 0.27368 0.24102 0.19126 0.12808 0.058409 0.039612 0.10808 0.17608 0.23223 0.27125 0.28961 0.28549 0.25891 0.21188 0.14847 0.076236 0.038721 0.10281 0.17346 0.23151 0.27063 0.28704 0.27915 0.2476 0.19521 0.12687 0.050264 0.04009 0.1143 0.1797 0.22817 0.25525 0.25871 0.23864 0.19742 0.13958 0.072029 0.024044 0.079806 0.1394 0.18485 0.21156 0.21762 0.20357 0.17255 0.13078 0.090385 0.076437 0.10065 0.13569 0.16344 0.17739 0.17599 0.16115 0.1384 0.11772 0.1119 0.12507 0.14694 0.16559 0.17386 0.16883 0.1512 0.12575 0.10352 0.10147 0.1242 0.15691 0.18589 0.20329 0.20507 0.18993 0.15914 0.1172 0.075993 0.069252 0.10835 0.15719 0.19889 0.22657 0.2366 0.22755 0.19993 0.15603 0.10007 0.041413 0.04773 0.10828 0.16518 0.2105 0.24025 0.25214 0.24541 0.22079 0.18033 0.12728 0.0659 0.011023 0.067219 0.12713 0.17836 0.21755 0.24244 0.2519 0.24588 0.22542 0.19253 0.1503 0.10341 0.062416 0.05845 0.094966 0.13854 0.17777 0.20888 0.23012 0.24072 0.2407 0.2307 0.21191 0.1861 0.15574 0.12448 0.098537 0.08779 0.098425
0.29665 0.29488 0.29268 0.29006 0.28701 0.28354 0.27964 0.27533 0.2706 0.26548 0.25998 0.2541 0.24788 0.24133 0.23448 0.22735 0.22 0.21245 0.20475 0.19695 0.1891 0.18129 0.17357 0.16603 0.15877 0.15189 0.14551 0.13975 0.13474 0.13059 0.12743 0.12534 0.12439 0.12458 0.1259 0.12827 0.1316 0.13577 0.14063 0.14607 0.15193 0.15811 0.16448 0.17095 0.17743 0.18384 0.19011 0.19617 0.20198 0.20748 0.21264 0.21742 0.22178 0.22571 0.22918 0.23216 0.23465 0.23663 0.2381 0.23905 0.23947 0.23937 0.23874 0.23761 0.23596 0.23381 0.23118 0.22807 0.2245 0.22049 0.21607 0.21123 0.20602 0.20046 0.19456 0.18835 0.18186 0.17511 0.16813 0.16095 0.1536 0.14609 0.13846 0.13074 0.12295 0.11511 0.10726 0.099415 0.091604 0.083848 0.076172 0.068596 0.061142 0.05383 0.046679 0.039709 0.032939 0.026392 0.020094 0.014097 0.0085451 0.0042575 0.0050444 0.0092968 0.013881 0.018332 0.022556 0.026522 0.030217 0.033635 0.036774 0.039635 0.042218 0.044528 0.046569 0.048347 0.049868 0.051142 0.052175 0.052979 0.053564 0.053943 0.054129 0.054135 0.053979 0.053676 0.053246 0.052708 0.052084 0.051397 0.050674 0.04994 0.049225 0.04856 0.047976 0.047505 0.047178 0.047027 0.047077 0.047354 0.047874 0.04865 0.049688 0.050987 0.052541 0.054339 0.056366 0.058606 0.06104 0.06365 0.066417 0.069322 0.07235 0.075482 0.078706 0.082006 0.085371 0.088789 0.092249 0.095742 0.09926
0.27064 0.26694 0.26286 0.25842 0.25366 0.24858 0.24323 0.23761 0.23178 0.22576 0.21958 0.2133 0.20694 0.20056 0.1942 0.18793 0.18179 0.17586 0.1702 0.16489 0.15999 0.15559 0.15176 0.14856 0.14607 0.14432 0.14336 0.1432 0.14383 0.14523 0.14736 0.15015 0.15354 0.15744 0.16178 0.16646 0.17141 0.17655 0.1818 0.18708 0.19232 0.19748 0.20247 0.20726 0.21179 0.21601 0.21987 0.22335 0.22639 0.22896 0.23104 0.23259 0.23359 0.23402 0.23386 0.23309 0.2317 0.22968 0.22703 0.22373 0.21981 0.21525 0.21007 0.20427 0.19788 0.19092 0.18339 0.17534 0.16678 0.15776 0.14829 0.13843 0.1282 0.11765 0.10683 0.095765 0.084515 0.073124 0.061638 0.050106 0.038578 0.027103 0.015743 0.004686 0.0068367 0.017557 0.028092 0.038328 0.048216 0.057719 0.066802 0.075432 0.083581 0.091223 0.098336 0.1049 0.1109 0.11632 0.12115 0.12538 0.12902 0.13205 0.13449 0.13633 0.13759 0.13827 0.13838 0.13795 0.13699 0.13551 0.13355 0.13112 0.12825 0.12496 0.12128 0.11724 0.11287 0.1082 0.10325 0.098066 0.092671 0.087098 0.08138 0.075549 0.069639 0.063683 0.057718 0.051782 0.045921 0.040185 0.034642 0.029388 0.024568 0.020416 0.017309 0.015724 0.015955 0.01777 0.02061 0.023983 0.027576 0.031209 0.034777 0.038216 0.041484 0.044557 0.047416 0.05005 0.052451 0.054617 0.056546 0.058239 0.0597 0.060934 0.061948 0.062751 0.063354 0.063768 0.064008 0.06409 0.064032
0.14656 0.13569 0.12526 0.11561 0.1072 0.10053 0.096123 0.094379 0.09546 0.099214 0.10523 0.11296 0.12186 0.13142 0.14123 0.15096 0.16031 0.16906 0.17703 0.18406 0.19003 0.19484 0.19842 0.2007 0.20166 0.20129 0.19959 0.19659 0.19233 0.18688 0.18031 0.17272 0.16422 0.15494 0.14501 0.13458 0.12381 0.11289 0.10201 0.091366 0.081209 0.071809 0.063484 0.056592 0.051498 0.048478 0.047592 0.048615 0.051124 0.054653 0.058822 0.063372 0.068159 0.073122 0.078263 0.083622 0.089257 0.095232 0.1016 0.10841 0.11567 0.12339 0.13153 0.14004 0.14887 0.15793 0.16714 0.1764 0.18562 0.19471 0.20356 0.2121 0.22024 0.22789 0.235 0.24151 0.24735 0.25248 0.25687 0.26049 0.26333 0.26536 0.26659 0.26702 0.26665 0.26551 0.26362 0.261 0.25768 0.2537 0.2491 0.24392 0.23821 0.232 0.22535 0.21831 0.21092 0.20323 0.19529 0.18716 0.17888 0.17049 0.16205 0.15361 0.1452 0.13688 0.1287 0.12069 0.11291 0.1054 0.098213 0.091403 0.085022 0.079127 0.073776 0.069026 0.064933 0.06154 0.058877 0.056952 0.055744 0.055204 0.055259 0.05582 0.056791 0.058075 0.059585 0.061242 0.062982 0.064749 0.066501 0.068202 0.069827 0.071355 0.072771 0.074065 0.075229 0.076259 0.077153 0.07791 0.078533 0.079024 0.079385 0.079622 0.079739 0.079741 0.079634 0.079425 0.079118 0.078722 0.078241 0.077683 0.077054 0.07636 0.075608 0.074804 0.073955 0.073066 0.072144 0.071195 0.070224
0.106 0.11421 0.12333 0.13313 0.14341 0.15399 0.16473 0.17547 0.18611 0.19653 0.20662 0.21629 0.22544 0.23399 0.24186 0.24897 0.25526 0.26067 0.26512 0.26859 0.27102 0.27238 0.27264 0.27179 0.26982 0.26673 0.26254 0.25726 0.25093 0.24358 0.23527 0.22606 0.216 0.20516 0.19364 0.1815 0.16883 0.15571 0.14223 0.12848 0.11453 0.10045 0.086322 0.072199 0.058135 0.044176 0.030363 0.016757 0.0039871 0.010675 0.023706 0.036716 0.049619 0.062414 0.075113 0.087727 0.10026 0.11272 0.12509 0.13735 0.14948 0.16144 0.17318 0.18465 0.19578 0.20649 0.21672 0.22638 0.2354 0.2437 0.2512 0.25783 0.26353 0.26823 0.27189 0.27446 0.27592 0.27625 0.27543 0.27347 0.27039 0.26622 0.26099 0.25477 0.2476 0.23956 0.23075 0.22126 0.21121 0.2007 0.18989 0.17892 0.16796 0.15718 0.14681 0.13706 0.12817 0.1204 0.114 0.10918 0.10608 0.10473 0.10506 0.10687 0.10991 0.11386 0.11844 0.12339 0.12848 0.13352 0.13836 0.14288 0.147 0.15063 0.15374 0.15629 0.15825 0.15962 0.16039 0.16058 0.16018 0.15924 0.15776 0.15578 0.15333 0.15045 0.14717 0.14354 0.13961 0.13542 0.13101 0.12645 0.12177 0.11704 0.11231 0.10765 0.10309 0.098721 0.094586 0.090747 0.087261 0.08418 0.081547 0.079395 0.077744 0.076599 0.075948 0.075761 0.075999 0.076608 0.077531 0.078705 0.080069 0.081565 0.083139 0.08474 0.086326 0.087859 0.089306 0.090639 0.091834
0.11138 0.11557 0.12053 0.12619 0.13248 0.13931 0.14657 0.15419 0.16205 0.17007 0.17815 0.1862 0.19413 0.20185 0.20928 0.21633 0.22292 0.22898 0.23443 0.2392 0.24323 0.24645 0.24882 0.25028 0.25079 0.25032 0.24884 0.24633 0.24279 0.2382 0.23259 0.22595 0.21833 0.20975 0.20025 0.18989 0.17871 0.16678 0.15417 0.14095 0.1272 0.11302 0.098488 0.083739 0.068935 0.054351 0.04056 0.029066 0.023784 0.028528 0.039872 0.053746 0.068561 0.083734 0.099006 0.11423 0.12931 0.14418 0.15876 0.17298 0.18677 0.20007 0.21278 0.22484 0.23614 0.2466 0.25612 0.26462 0.272 0.27817 0.28304 0.28654 0.28861 0.28917 0.2882 0.28565 0.2815 0.27577 0.26845 0.2596 0.24925 0.23748 0.22437 0.21003 0.1946 0.17823 0.16109 0.1434 0.12545 0.10759 0.090367 0.074641 0.061857 0.054228 0.053823 0.060437 0.071711 0.085328 0.099826 0.11437 0.12847 0.1418 0.15414 0.16536 0.17532 0.18396 0.19122 0.19706 0.20147 0.20444 0.206 0.20617 0.20499 0.20252 0.19882 0.19398 0.18808 0.18121 0.17347 0.16499 0.15588 0.14628 0.13634 0.12621 0.11608 0.10616 0.096698 0.087991 0.08038 0.074248 0.069967 0.067813 0.067858 0.069928 0.073659 0.078609 0.084356 0.090545 0.0969 0.10321 0.10933 0.11514 0.12056 0.12553 0.13001 0.13399 0.13745 0.14039 0.14281 0.14473 0.14617 0.14716 0.14772 0.14789 0.1477 0.14721 0.14643 0.14543 0.14425 0.14293 0.14151
0.095788 0.10652 0.12215 0.14043 0.15972 0.17884 0.19698 0.21351 0.22791 0.23979 0.24881 0.25469 0.25722 0.25625 0.2517 0.24354 0.23182 0.21667 0.19827 0.1769 0.15291 0.12675 0.099001 0.070574 0.043521 0.02664 0.038163 0.063396 0.090246 0.11601 0.13963 0.16043 0.17789 0.19163 0.20132 0.20677 0.20787 0.20461 0.1971 0.18553 0.17022 0.15161 0.13028 0.10705 0.08321 0.061394 0.047805 0.05131 0.069529 0.093698 0.11933 0.14454 0.16836 0.19023 0.20977 0.22671 0.24094 0.25239 0.26109 0.26712 0.27064 0.27181 0.27084 0.26796 0.26339 0.25733 0.24999 0.24154 0.23213 0.22189 0.21092 0.19932 0.1872 0.17467 0.16188 0.14906 0.1365 0.12461 0.11397 0.10526 0.09931 0.0968 0.098068 0.10291 0.11069 0.12054 0.13167 0.14338 0.15512 0.16646 0.17709 0.18675 0.19525 0.20245 0.20825 0.2126 0.21546 0.21684 0.21677 0.2153 0.21249 0.20844 0.20324 0.19702 0.18989 0.18199 0.17346 0.16443 0.15506 0.14548 0.13585 0.12631 0.11701 0.1081 0.099708 0.091983 0.085049 0.079018 0.073972 0.069952 0.066947 0.064888 0.063654 0.063089 0.063019 0.063273 0.063699 0.064171 0.064589 0.064882 0.065001 0.064918 0.064624 0.064124 0.063436 0.062588 0.061618 0.060573 0.059503 0.058467 0.057525 0.056738 0.056165 0.055859 0.055866 0.056216 0.056928 0.058004 0.059432 0.061188 0.06324 0.065548 0.06807 0.070765 0.073591 0.076511 0.079489 0.082493 0.085494 0.088469 0.091394
0.32201 0.32253 0.32066 0.31632 0.30947 0.30004 0.28802 0.27343 0.25629 0.23666 0.21465 0.19038 0.16401 0.13576 0.10587 0.074634 0.04252 0.011912 0.026606 0.059528 0.092623 0.12503 0.15624 0.18581 0.21328 0.23823 0.26027 0.27901 0.29413 0.30532 0.31236 0.31507 0.31332 0.30708 0.29639 0.28134 0.26213 0.23903 0.21237 0.18256 0.1501 0.11556 0.07968 0.043819 0.017503 0.039521 0.074525 0.10942 0.14268 0.17357 0.20156 0.22619 0.24713 0.2641 0.27692 0.28551 0.28985 0.29003 0.2862 0.2786 0.26754 0.25337 0.23651 0.2174 0.19654 0.17442 0.15158 0.12858 0.10605 0.084748 0.065798 0.051073 0.04348 0.04487 0.052901 0.063768 0.075156 0.086 0.09584 0.1045 0.11193 0.11818 0.1233 0.12736 0.13046 0.13264 0.13397 0.13449 0.13421 0.13317 0.13136 0.12883 0.12562 0.12179 0.11744 0.11273 0.10785 0.10305 0.098657 0.095011 0.092475 0.09136 0.091865 0.094026 0.097704 0.10263 0.10844 0.11477 0.12127 0.1276 0.1335 0.13873 0.14309 0.14642 0.1486 0.14954 0.14916 0.14744 0.14435 0.1399 0.13413 0.12708 0.11881 0.10941 0.098994 0.08767 0.075593 0.06296 0.050067 0.037477 0.026595 0.021249 0.025686 0.036608 0.049866 0.063872 0.078021 0.092017 0.10568 0.11886 0.13148 0.14344 0.15467 0.16512 0.17474 0.18349 0.19134 0.19828 0.20429 0.20938 0.21354 0.21678 0.21913 0.22061 0.22126 0.22109 0.22016 0.21851 0.21619 0.21325 0.20975
0.36961 0.36405 0.3566 0.34722 0.33585 0.32247 0.30708 0.28971 0.27037 0.24915 0.22613 0.20143 0.17521 0.14766 0.11903 0.089662 0.06018 0.032607 0.02111 0.042133 0.070548 0.099466 0.12761 0.1544 0.17937 0.20216 0.2224 0.23978 0.25401 0.26483 0.27204 0.27547 0.275 0.2706 0.26226 0.25006 0.23413 0.21469 0.19202 0.16649 0.1386 0.10904 0.079014 0.051618 0.037727 0.051486 0.079546 0.11083 0.14215 0.17223 0.20032 0.22586 0.2484 0.26759 0.28315 0.29489 0.30267 0.30645 0.30624 0.30215 0.29433 0.283 0.26845 0.25101 0.23106 0.20903 0.18542 0.16079 0.13584 0.11156 0.08949 0.072349 0.0643 0.068161 0.081497 0.099715 0.11971 0.13986 0.15928 0.17747 0.19409 0.20891 0.22178 0.23256 0.24116 0.24752 0.25159 0.25333 0.25275 0.24985 0.24469 0.23733 0.22787 0.21641 0.20313 0.18821 0.17188 0.15441 0.13614 0.11749 0.099046 0.081675 0.066795 0.056676 0.053913 0.059038 0.069647 0.082902 0.096946 0.11073 0.12364 0.13531 0.14552 0.15412 0.16104 0.16626 0.16981 0.17178 0.17226 0.17142 0.16943 0.16652 0.16294 0.15897 0.15489 0.15101 0.1476 0.14492 0.14318 0.14248 0.14287 0.14427 0.14657 0.14954 0.15297 0.15661 0.16022 0.16359 0.16652 0.16886 0.17046 0.17123 0.1711 0.16999 0.1679 0.1648 0.16071 0.15564 0.14965 0.14277 0.13508 0.12664 0.11754 0.10787 0.097717 0.087199 0.076438 0.065581 0.054825 0.044462 0.035012
0.074658 0.071889 0.088968 0.11635 0.14664 0.17627 0.20331 0.22652 0.24497 0.25799 0.26505 0.26582 0.26014 0.24804 0.22971 0.20555 0.17614 0.14222 0.10472 0.064768 0.024231 0.021286 0.060737 0.098877 0.13355 0.16348 0.18757 0.20491 0.2148 0.21676 0.21056 0.19628 0.17426 0.14515 0.1099 0.069887 0.028163 0.027061 0.071335 0.11672 0.1596 0.1981 0.23064 0.25587 0.27274 0.28045 0.2786 0.26712 0.24633 0.21698 0.18024 0.13791 0.093159 0.055405 0.056217 0.095626 0.14287 0.18879 0.23016 0.26512 0.29237 0.31104 0.32066 0.32109 0.3126 0.29577 0.2715 0.24101 0.20588 0.16814 0.1307 0.098635 0.081307 0.087316 0.11058 0.13986 0.16901 0.19528 0.21736 0.23459 0.24673 0.2538 0.25599 0.25364 0.24719 0.23711 0.22393 0.20815 0.19027 0.17075 0.15002 0.12848 0.10652 0.084589 0.06331 0.043961 0.030213 0.029887 0.042205 0.05875 0.075829 0.092202 0.10731 0.12084 0.13256 0.14234 0.1501 0.15579 0.15945 0.16114 0.16099 0.15917 0.15591 0.15148 0.14616 0.14031 0.13428 0.12844 0.12313 0.11867 0.11528 0.11308 0.11205 0.11206 0.11288 0.1142 0.11575 0.11722 0.11837 0.11901 0.11897 0.11815 0.11648 0.11393 0.11049 0.1062 0.10111 0.095272 0.088787 0.081752 0.074288 0.066532 0.058651 0.050854 0.043425 0.036779 0.031525 0.028452 0.028182 0.030612 0.03497 0.040412 0.046334 0.052362 0.058268 0.063911 0.0692 0.074081 0.078518 0.082494 0.086001
0.30838 0.30539 0.29884 0.28875 0.27524 0.25849 0.23883 0.21669 0.19271 0.16783 0.14346 0.12183 0.10635 0.10095 0.10739 0.1233 0.14453 0.16769 0.19047 0.21134 0.22918 0.24316 0.25265 0.25717 0.25639 0.25014 0.23838 0.22123 0.19898 0.17206 0.14107 0.10678 0.070207 0.033273 0.017072 0.050128 0.086377 0.12045 0.15089 0.17663 0.19677 0.21059 0.21755 0.21734 0.20986 0.19525 0.17391 0.14646 0.11373 0.076773 0.036829 0.0063358 0.047423 0.088436 0.12705 0.16193 0.19189 0.21593 0.23325 0.24329 0.24577 0.24068 0.22828 0.20909 0.18394 0.15389 0.12038 0.08551 0.053911 0.04062 0.059233 0.089799 0.12079 0.14889 0.17266 0.1913 0.20437 0.21172 0.21343 0.2098 0.20131 0.18862 0.1725 0.15387 0.13371 0.11315 0.093471 0.076284 0.063603 0.057437 0.058219 0.063967 0.071988 0.080409 0.088266 0.095164 0.10102 0.10588 0.10985 0.11301 0.11537 0.11689 0.11745 0.11688 0.11498 0.11156 0.10648 0.099633 0.090977 0.080567 0.068551 0.055222 0.041143 0.027716 0.019692 0.024976 0.038724 0.054639 0.070707 0.086103 0.10032 0.11298 0.12379 0.13249 0.13892 0.14295 0.14449 0.14356 0.14017 0.13442 0.12645 0.11645 0.10467 0.091406 0.077076 0.062268 0.048024 0.036562 0.03225 0.038038 0.050472 0.065524 0.081257 0.096773 0.11158 0.12535 0.13787 0.14895 0.15848 0.16636 0.17253 0.17697 0.17965 0.18062 0.17989 0.17754 0.17364 0.16828 0.16158 0.15366 0.14466
0.24238 0.22485 0.20496 0.18294 0.15911 0.13397 0.10843 0.084312 0.065638 0.059915 0.071319 0.093879 0.12106 0.14952 0.17757 0.20412 0.22837 0.24963 0.26731 0.28089 0.28993 0.29405 0.29298 0.28654 0.27468 0.25744 0.23501 0.20771 0.17596 0.14035 0.10158 0.060461 0.018176 0.025925 0.068361 0.10942 0.14789 0.18275 0.21303 0.23787 0.25652 0.26839 0.27308 0.27035 0.26019 0.24281 0.2186 0.1882 0.15241 0.11222 0.068758 0.02326 0.022961 0.068562 0.11221 0.15264 0.18867 0.21926 0.24355 0.26086 0.27076 0.27304 0.26772 0.25509 0.23563 0.21005 0.17926 0.14431 0.10646 0.067316 0.030789 0.02689 0.060141 0.095194 0.12748 0.1557 0.17911 0.19722 0.20977 0.21667 0.21801 0.21405 0.20518 0.19189 0.17477 0.15446 0.13165 0.10702 0.081255 0.055018 0.029001 0.0057893 0.02206 0.04472 0.065698 0.084543 0.10099 0.11483 0.12592 0.13415 0.13945 0.14181 0.14124 0.13782 0.13168 0.12302 0.11213 0.099465 0.085667 0.071797 0.059673 0.052279 0.052789 0.061348 0.075007 0.090871 0.1071 0.12257 0.1365 0.14835 0.1577 0.16425 0.16778 0.16817 0.16538 0.15946 0.15055 0.13889 0.12482 0.10884 0.091685 0.074587 0.059823 0.051525 0.054033 0.066472 0.08433 0.1043 0.12459 0.14422 0.16251 0.17902 0.19339 0.20535 0.21471 0.22134 0.22515 0.22612 0.22427 0.21967 0.21241 0.20264 0.19053 0.1763 0.16015 0.14233 0.12311 0.10276 0.081546 0.059785 0.037857
0.25086 0.21721 0.17811 0.13511 0.090975 0.053757 0.051389 0.086126 0.12821 0.1683 0.20318 0.23095 0.25024 0.26009 0.25993 0.24962 0.22945 0.20011 0.16276 0.11893 0.070627 0.02143 0.034496 0.08286 0.12751 0.16562 0.19516 0.21452 0.22255 0.21867 0.20287 0.17574 0.13852 0.093056 0.042121 0.018859 0.071731 0.12483 0.17279 0.21267 0.24202 0.25894 0.26218 0.25121 0.22631 0.18861 0.14019 0.084772 0.036787 0.063621 0.12408 0.18343 0.2355 0.27673 0.30448 0.31696 0.31325 0.2934 0.25841 0.21037 0.15271 0.092181 0.055414 0.091462 0.15313 0.21288 0.26373 0.30203 0.32551 0.33292 0.32398 0.29935 0.26059 0.21007 0.15103 0.088384 0.03983 0.069038 0.12705 0.18167 0.22754 0.26218 0.2842 0.29302 0.28879 0.27231 0.24496 0.20856 0.16524 0.11732 0.067211 0.017659 0.031599 0.075376 0.1139 0.1459 0.17066 0.18786 0.19755 0.20009 0.19611 0.18646 0.17209 0.15406 0.13348 0.11145 0.089146 0.067927 0.049822 0.038476 0.038025 0.0465 0.058245 0.070037 0.080586 0.089387 0.096272 0.10125 0.10446 0.10614 0.10661 0.10628 0.10564 0.10521 0.10546 0.10679 0.10937 0.11319 0.11801 0.12343 0.129 0.13425 0.13873 0.14208 0.144 0.14426 0.14273 0.13936 0.13417 0.12728 0.11888 0.10929 0.098937 0.08842 0.078594 0.070617 0.065879 0.065535 0.069799 0.077811 0.08827 0.10001 0.11217 0.12413 0.13547 0.14588 0.15515 0.16312 0.1697 0.17482 0.17844
0.25853 0.27314 0.28341 0.28885 0.28912 0.28404 0.27364 0.25811 0.23788 0.21364 0.18644 0.15787 0.13045 0.10831 0.097359 0.10168 0.11847 0.14126 0.16497 0.18646 0.20374 0.21552 0.22094 0.21949 0.21099 0.19555 0.1736 0.14587 0.11341 0.077773 0.042165 0.024704 0.051272 0.086057 0.11855 0.14614 0.16722 0.18062 0.18552 0.18145 0.16841 0.14678 0.11745 0.081887 0.04311 0.022523 0.057539 0.1008 0.14193 0.17798 0.20678 0.22663 0.23627 0.23494 0.22249 0.1994 0.16688 0.12718 0.084841 0.054279 0.067741 0.11029 0.15662 0.19891 0.23355 0.25826 0.27154 0.27261 0.2614 0.23853 0.20538 0.1641 0.11811 0.074537 0.055979 0.083057 0.12605 0.16791 0.20336 0.22989 0.24614 0.25149 0.24598 0.23026 0.20549 0.17332 0.13586 0.095843 0.058137 0.038514 0.056822 0.088122 0.11779 0.14224 0.16011 0.17092 0.17465 0.17169 0.16276 0.14877 0.13083 0.11012 0.087864 0.065316 0.043928 0.02631 0.020013 0.028714 0.041384 0.053238 0.063276 0.071333 0.077469 0.081795 0.084397 0.085309 0.084507 0.08194 0.077559 0.071376 0.063519 0.054339 0.044616 0.036047 0.03192 0.035432 0.045412 0.05853 0.072532 0.08612 0.09844 0.10887 0.11693 0.12226 0.12463 0.12391 0.1201 0.11331 0.10381 0.092017 0.078611 0.064721 0.052413 0.045393 0.047619 0.058537 0.074232 0.091707 0.10929 0.12601 0.14122 0.15446 0.16538 0.17375 0.17939 0.18221 0.18219 0.17936 0.17381 0.16567 0.15514
0.29247 0.2766 0.25646 0.23226 0.20435 0.17324 0.13972 0.10513 0.072483 0.050952 0.057559 0.085802 0.12002 0.15434 0.18637 0.21468 0.23821 0.25608 0.26758 0.27221 0.26963 0.25972 0.24261 0.21867 0.18856 0.15324 0.11422 0.074258 0.042602 0.048838 0.084167 0.12322 0.15949 0.19041 0.21426 0.22978 0.23607 0.23263 0.21934 0.19658 0.16523 0.12691 0.084847 0.049738 0.056815 0.099463 0.14797 0.19414 0.23444 0.26642 0.28821 0.29845 0.29628 0.28142 0.25416 0.2154 0.16655 0.10955 0.04675 0.019371 0.08557 0.14923 0.20746 0.25763 0.29747 0.32516 0.33942 0.33958 0.32562 0.29815 0.25843 0.20824 0.1499 0.086247 0.023454 0.051568 0.11441 0.17261 0.22305 0.26365 0.29289 0.30984 0.31411 0.30591 0.28596 0.25548 0.21609 0.16971 0.11848 0.064686 0.011082 0.042314 0.090959 0.13428 0.17085 0.19966 0.22006 0.23181 0.23501 0.23008 0.21777 0.19903 0.17504 0.14717 0.11699 0.086557 0.059355 0.043593 0.049454 0.068889 0.090747 0.11084 0.12763 0.14044 0.14904 0.1534 0.15375 0.15049 0.14418 0.13562 0.12583 0.11606 0.10783 0.10264 0.10162 0.10493 0.1117 0.12052 0.12991 0.13863 0.14574 0.15059 0.1528 0.15219 0.14884 0.14304 0.13538 0.12674 0.11837 0.11186 0.10892 0.11082 0.1178 0.12898 0.14294 0.15816 0.17336 0.1875 0.19978 0.20957 0.21642 0.22003 0.22023 0.21695 0.21025 0.20033 0.18746 0.17209 0.15479 0.13638 0.11801
0.2281 0.26046 0.28398 0.29733 0.29962 0.29043 0.26986 0.23852 0.19755 0.14867 0.094264 0.039046 0.033661 0.086768 0.13863 0.18343 0.21836 0.24132 0.25088 0.24632 0.22774 0.19605 0.15303 0.10139 0.045676 0.027598 0.08094 0.13381 0.17833 0.21095 0.22911 0.2312 0.21674 0.18634 0.14179 0.08598 0.02321 0.04506 0.10991 0.16862 0.2165 0.24972 0.26542 0.262 0.23928 0.19861 0.14304 0.078543 0.036583 0.090344 0.1596 0.2212 0.26868 0.29779 0.30595 0.29224 0.25757 0.20481 0.13956 0.07598 0.072216 0.13552 0.20424 0.26205 0.30242 0.3216 0.31786 0.29141 0.24439 0.18097 0.10845 0.052361 0.090093 0.16153 0.22632 0.27578 0.30553 0.3133 0.29866 0.26296 0.20914 0.14149 0.065576 0.020127 0.09326 0.1617 0.21761 0.25723 0.27829 0.27995 0.26286 0.22901 0.18165 0.12522 0.066949 0.038302 0.080199 0.1311 0.17414 0.20548 0.22352 0.22799 0.21971 0.20049 0.173 0.14088 0.10923 0.085726 0.079634 0.091189 0.11017 0.12843 0.14223 0.15022 0.15235 0.14936 0.1425 0.13338 0.12372 0.11513 0.10873 0.10487 0.10302 0.10216 0.10115 0.099103 0.095545 0.090411 0.084052 0.077238 0.071173 0.06741 0.067419 0.071825 0.080049 0.090809 0.10276 0.11479 0.12601 0.13572 0.14336 0.14848 0.15075 0.14993 0.1459 0.13865 0.12833 0.11521 0.099793 0.082934 0.066185 0.052702 0.048075 0.055934 0.07257 0.092984 0.11437 0.13525 0.15471 0.17212 0.18703
0.12038 0.11964 0.13346 0.15679 0.18388 0.21055 0.23402 0.25237 0.26426 0.26878 0.26543 0.25408 0.23503 0.20901 0.1773 0.14193 0.10649 0.078475 0.071811 0.090532 0.12021 0.15011 0.17534 0.1933 0.20245 0.20196 0.19162 0.17178 0.14339 0.10796 0.067783 0.028513 0.032424 0.071917 0.11029 0.14262 0.16649 0.18019 0.18266 0.17354 0.15322 0.12297 0.085267 0.046522 0.038619 0.076939 0.12188 0.16282 0.19565 0.21765 0.22694 0.22259 0.20468 0.17453 0.13511 0.093172 0.068096 0.087885 0.13318 0.18062 0.22119 0.25026 0.26499 0.2639 0.24678 0.21486 0.17097 0.12074 0.07852 0.079776 0.12359 0.17512 0.2203 0.25332 0.27096 0.27166 0.25525 0.22298 0.17738 0.12261 0.067105 0.047858 0.092575 0.14591 0.19179 0.22539 0.24421 0.24716 0.23439 0.20715 0.16766 0.11893 0.064507 0.0095304 0.047407 0.096871 0.13835 0.16949 0.18886 0.19587 0.19082 0.17478 0.14952 0.11742 0.081446 0.046211 0.027518 0.046771 0.074332 0.097866 0.11481 0.12438 0.12655 0.12191 0.11147 0.096679 0.079321 0.061741 0.047327 0.040756 0.044085 0.053001 0.062608 0.070408 0.075363 0.077132 0.075732 0.071386 0.064439 0.055333 0.044659 0.033416 0.024038 0.02235 0.031048 0.044745 0.059851 0.07485 0.088838 0.1011 0.11103 0.11807 0.12179 0.12184 0.11804 0.11033 0.098832 0.083861 0.06599 0.046339 0.028216 0.024614 0.041915 0.065402 0.089632 0.11288 0.13417 0.15274 0.168 0.1795 0.1869
0.32108 0.32683 0.32515 0.31585 0.29892 0.27457 0.24326 0.20569 0.16284 0.11611 0.06796 0.029841 0.051592 0.098035 0.14399 0.18557 0.22075 0.24798 0.26603 0.27404 0.27151 0.25842 0.23529 0.20325 0.16435 0.1224 0.086284 0.076814 0.10395 0.14636 0.18941 0.22686 0.25515 0.27194 0.27567 0.26554 0.24159 0.20467 0.15673 0.10153 0.051996 0.064576 0.12386 0.18648 0.24315 0.2893 0.32161 0.33762 0.3358 0.31562 0.27761 0.22336 0.15547 0.077423 0.0076204 0.092207 0.17404 0.24755 0.30832 0.35258 0.37747 0.38124 0.36338 0.32466 0.26713 0.19399 0.10944 0.0184 0.073806 0.16171 0.24011 0.30439 0.35079 0.37663 0.38054 0.36248 0.32377 0.26703 0.19605 0.11603 0.039646 0.068996 0.14661 0.21729 0.2748 0.31577 0.33823 0.34146 0.32603 0.29371 0.24746 0.19158 0.13281 0.086111 0.084946 0.12631 0.17532 0.21832 0.25057 0.27011 0.27646 0.27023 0.25303 0.22732 0.19646 0.1649 0.13847 0.12379 0.12442 0.13691 0.15422 0.17089 0.18394 0.19217 0.19551 0.19462 0.19062 0.18479 0.17834 0.17217 0.16669 0.16179 0.157 0.15172 0.1455 0.13826 0.13045 0.12313 0.11786 0.11637 0.11979 0.12806 0.13992 0.15358 0.16721 0.17927 0.18853 0.19407 0.19526 0.19172 0.18338 0.17039 0.15324 0.13279 0.11056 0.089275 0.074147 0.072472 0.086277 0.10961 0.13653 0.16356 0.18868 0.21055 0.2282 0.24092 0.24822 0.24979 0.24554 0.23554 0.22006
0.25105 0.20926 0.15947 0.10489 0.054477 0.052011 0.10086 0.15438 0.20221 0.24034 0.26613 0.27777 0.27424 0.25543 0.22214 0.17609 0.11986 0.056804 0.0095511 0.073995 0.13302 0.1823 0.21825 0.2381 0.24016 0.224 0.1906 0.14236 0.083429 0.026366 0.060608 0.12328 0.17818 0.21906 0.24177 0.24376 0.22422 0.1842 0.12664 0.056132 0.021503 0.099199 0.17011 0.22749 0.2657 0.28068 0.27044 0.23538 0.1785 0.10611 0.040979 0.086476 0.16574 0.23474 0.28408 0.3082 0.30427 0.27242 0.21593 0.14201 0.0705 0.083977 0.16108 0.23401 0.28763 0.31511 0.31328 0.28229 0.22557 0.15031 0.073472 0.074416 0.15021 0.22265 0.27561 0.3025 0.30052 0.27004 0.21447 0.14004 0.057696 0.051077 0.12989 0.19985 0.25016 0.27584 0.27483 0.24782 0.19806 0.13098 0.054044 0.030923 0.10482 0.16859 0.21521 0.24089 0.24417 0.22592 0.18936 0.14019 0.08895 0.063768 0.092269 0.13704 0.17518 0.19995 0.20928 0.20366 0.18569 0.16005 0.13374 0.11596 0.11411 0.12609 0.14296 0.15746 0.16616 0.1684 0.16547 0.15976 0.15401 0.15024 0.14891 0.14885 0.14811 0.14503 0.13895 0.13057 0.122 0.11638 0.11657 0.12326 0.13434 0.14644 0.1564 0.16189 0.16153 0.15475 0.14171 0.12324 0.10091 0.077381 0.057833 0.051764 0.063622 0.084599 0.10701 0.12738 0.14409 0.15625 0.16344 0.16548 0.16241 0.15442 0.14179 0.12493 0.10431 0.080554 0.054463 0.027854 0.016088
0.29048 0.28361 0.26832 0.2451 0.21501 0.17992 0.14306 0.11064 0.09423 0.10384 0.13217 0.16617 0.19809 0.22372 0.24055 0.247 0.24231 0.22639 0.19992 0.1643 0.12188 0.076816 0.042301 0.0556 0.095537 0.13455 0.16589 0.18651 0.19461 0.18939 0.17099 0.14051 0.10001 0.052614 0.012889 0.055111 0.10318 0.14432 0.17488 0.19219 0.19462 0.18171 0.15431 0.1149 0.069023 0.040073 0.07302 0.12423 0.17123 0.20744 0.229 0.23363 0.22069 0.19136 0.14921 0.10246 0.074593 0.098144 0.1483 0.19786 0.23636 0.25853 0.26164 0.24512 0.21065 0.1627 0.11118 0.082922 0.10966 0.16204 0.21192 0.24849 0.26654 0.26376 0.24017 0.19816 0.14285 0.085506 0.064765 0.10878 0.16531 0.21243 0.24281 0.25299 0.24192 0.21068 0.16231 0.10171 0.037996 0.046045 0.10734 0.1609 0.1999 0.22097 0.22268 0.20545 0.17142 0.12432 0.069623 0.02407 0.05796 0.10736 0.14761 0.17456 0.18639 0.18302 0.16592 0.13821 0.10497 0.075268 0.065281 0.081237 0.10623 0.12785 0.14128 0.14503 0.13956 0.12687 0.11049 0.095478 0.087632 0.089803 0.098863 0.10905 0.11596 0.11726 0.11227 0.1017 0.087563 0.073547 0.065183 0.067206 0.078171 0.092463 0.10549 0.11457 0.11827 0.11604 0.10792 0.094425 0.076414 0.055056 0.032031 0.013503 0.02524 0.048021 0.070152 0.089944 0.10659 0.11953 0.12837 0.13283 0.13275 0.12806 0.11881 0.10517 0.08745 0.066105 0.041787 0.015831 0.015601
0.15378 0.20025 0.24116 0.27494 0.30021 0.31581 0.32091 0.31499 0.29794 0.27011 0.23232 0.18598 0.13332 0.07889 0.043387 0.074628 0.12944 0.1832 0.23027 0.2675 0.29257 0.30382 0.30028 0.28173 0.24883 0.20316 0.14753 0.087644 0.048216 0.084961 0.14711 0.20651 0.25616 0.29199 0.31112 0.31179 0.2934 0.25657 0.20322 0.13666 0.063012 0.037992 0.11132 0.18611 0.2508 0.30012 0.33017 0.33838 0.32367 0.28659 0.22927 0.1554 0.070095 0.023653 0.11293 0.19623 0.26626 0.31766 0.34645 0.35029 0.32867 0.28301 0.21658 0.13436 0.043415 0.055175 0.14509 0.22456 0.28694 0.32745 0.34309 0.33285 0.2978 0.24105 0.16784 0.087047 0.044555 0.11127 0.18685 0.24942 0.29283 0.31384 0.31139 0.28657 0.24268 0.18556 0.12587 0.089628 0.1112 0.16276 0.21294 0.25074 0.2719 0.27529 0.26205 0.23546 0.20108 0.16734 0.14564 0.14519 0.16295 0.18742 0.20934 0.22399 0.22997 0.22808 0.22066 0.21087 0.20183 0.19558 0.19239 0.19097 0.18953 0.1869 0.18327 0.18023 0.18018 0.185 0.19476 0.20738 0.21956 0.22792 0.22977 0.2235 0.20881 0.18695 0.16119 0.13768 0.1257 0.13259 0.15544 0.18496 0.21324 0.23521 0.24776 0.2492 0.23899 0.21754 0.1863 0.14783 0.10676 0.07393 0.072349 0.10355 0.14428 0.18315 0.21557 0.23914 0.25251 0.25508 0.24683 0.2283 0.20047 0.1647 0.12271 0.076545 0.030152 0.029873 0.075778 0.12121 0.16256
0.26687 0.26442 0.26169 0.25868 0.25539 0.25184 0.24802 0.24395 0.23962 0.23505 0.23025 0.22524 0.22002 0.21461 0.20903 0.2033 0.19744 0.19147 0.18543 0.17933 0.17323 0.16715 0.16113 0.15522 0.14947 0.14394 0.13869 0.13378 0.12928 0.12526 0.12179 0.11894 0.11677 0.11531 0.1146 0.11465 0.11545 0.11697 0.11915 0.12194 0.12526 0.12905 0.13322 0.13771 0.14244 0.14734 0.15236 0.15744 0.16253 0.16759 0.17258 0.17745 0.18218 0.18674 0.1911 0.19524 0.19914 0.20277 0.20613 0.2092 0.21196 0.21441 0.21654 0.21833 0.21979 0.2209 0.22167 0.2221 0.22218 0.22191 0.2213 0.22035 0.21906 0.21745 0.21551 0.21325 0.21068 0.20782 0.20466 0.20123 0.19753 0.19357 0.18937 0.18495 0.1803 0.17545 0.17042 0.16521 0.15984 0.15434 0.1487 0.14295 0.1371 0.13117 0.12518 0.11913 0.11305 0.10694 0.10083 0.094727 0.088645 0.082598 0.076601 0.070666 0.064807 0.059037 0.053369 0.047817 0.042394 0.037118 0.032006 0.027084 0.022387 0.017979 0.013976 0.010633 0.0084838 0.0082228 0.0097745 0.012304 0.015196 0.018166 0.021089 0.023904 0.026578 0.029094 0.031443 0.033617 0.035614 0.037434 0.039075 0.040539 0.041829 0.042947 0.043898 0.044685 0.045313 0.045788 0.046117 0.046305 0.04636 0.04629 0.046104 0.045812 0.045423 0.044949 0.044403 0.043796 0.043144 0.042463 0.041768 0.041078 0.040414 0.039794 0.039241 0.038777 0.038424 0.038203 0.038134 0.038235 0.038519
0.095293 0.091298 0.088901 0.088258 0.089401 0.092223 0.096505 0.10197 0.10831 0.11526 0.12256 0.13 0.1374 0.14459 0.15146 0.1579 0.16381 0.16911 0.17375 0.17766 0.18081 0.18316 0.1847 0.1854 0.18528 0.18432 0.18256 0.18 0.17668 0.17265 0.16793 0.1626 0.1567 0.15031 0.14349 0.13632 0.12888 0.12125 0.11353 0.1058 0.098164 0.090713 0.08355 0.076777 0.070498 0.064815 0.059826 0.055617 0.052251 0.04976 0.048134 0.047322 0.047243 0.047798 0.048893 0.05045 0.052419 0.05477 0.057501 0.060621 0.064151 0.068111 0.072519 0.077385 0.082708 0.088475 0.094663 0.10124 0.10816 0.11538 0.12284 0.1305 0.13828 0.14614 0.15401 0.16184 0.16957 0.17714 0.18451 0.19163 0.19845 0.20493 0.21103 0.21672 0.22198 0.22677 0.23106 0.23486 0.23813 0.24087 0.24307 0.24473 0.24585 0.24644 0.24649 0.24601 0.24503 0.24355 0.24159 0.23916 0.2363 0.23301 0.22932 0.22526 0.22086 0.21613 0.2111 0.20581 0.20027 0.19452 0.18859 0.18249 0.17627 0.16994 0.16354 0.15709 0.15062 0.14416 0.13773 0.13136 0.12507 0.1189 0.11287 0.107 0.10133 0.095884 0.090688 0.085775 0.081172 0.076912 0.073022 0.06953 0.066461 0.063833 0.061658 0.059939 0.058668 0.057828 0.057389 0.057314 0.057559 0.058079 0.058826 0.059753 0.060818 0.061982 0.063211 0.064474 0.065746 0.067006 0.068237 0.069422 0.070552 0.071616 0.072607 0.07352 0.07435 0.075095 0.075753 0.076323 0.076805
0.13349 0.14188 0.15035 0.15883 0.16723 0.17551 0.1836 0.19144 0.19898 0.20618 0.21298 0.21935 0.22524 0.2306 0.23542 0.23964 0.24325 0.24622 0.24852 0.25014 0.25106 0.25127 0.25076 0.24954 0.24759 0.24494 0.24159 0.23756 0.23287 0.22753 0.22159 0.21507 0.20801 0.20044 0.19241 0.18396 0.17513 0.16597 0.15651 0.14681 0.13691 0.12685 0.11667 0.1064 0.096066 0.085707 0.075341 0.064986 0.054655 0.044357 0.034099 0.023889 0.013759 0.0041233 0.0072677 0.017226 0.027379 0.037593 0.047856 0.058165 0.068521 0.078921 0.089357 0.099815 0.11028 0.12072 0.13112 0.14144 0.15164 0.16168 0.17151 0.18109 0.19037 0.19929 0.2078 0.21587 0.22342 0.23042 0.23682 0.24258 0.24766 0.25203 0.25565 0.2585 0.26056 0.26182 0.26226 0.26189 0.26071 0.25873 0.25596 0.25242 0.24814 0.24316 0.2375 0.23121 0.22435 0.21696 0.20909 0.20082 0.19222 0.18335 0.1743 0.16515 0.156 0.14695 0.1381 0.12959 0.12154 0.1141 0.10741 0.10162 0.096878 0.093287 0.090918 0.089777 0.089808 0.090892 0.092871 0.095561 0.098778 0.10235 0.10613 0.10997 0.11378 0.11746 0.12095 0.12417 0.1271 0.1297 0.13194 0.1338 0.13528 0.13637 0.13707 0.13739 0.13733 0.1369 0.13611 0.13499 0.13355 0.13181 0.1298 0.12753 0.12503 0.12233 0.11945 0.11643 0.11329 0.11007 0.10679 0.10349 0.1002 0.096965 0.093807 0.090766 0.087876 0.085171 0.082682 0.080439 0.078467
0.18528 0.19894 0.21133 0.22219 0.23131 0.23852 0.24367 0.24661 0.24727 0.24558 0.2415 0.23502 0.22619 0.21506 0.20173 0.18633 0.16902 0.15001 0.12953 0.10785 0.085311 0.062367 0.03988 0.021155 0.021627 0.039953 0.060987 0.081677 0.1012 0.11912 0.13513 0.14896 0.16041 0.16932 0.17556 0.17907 0.17982 0.17781 0.17312 0.16584 0.15614 0.14421 0.13031 0.11475 0.097933 0.08042 0.063135 0.047933 0.038819 0.040864 0.05284 0.069514 0.087783 0.10628 0.12431 0.14149 0.15755 0.17234 0.18573 0.19765 0.20806 0.21698 0.22442 0.23041 0.23503 0.23833 0.24039 0.24128 0.24107 0.23983 0.23761 0.23446 0.23042 0.22552 0.21979 0.21326 0.20594 0.19788 0.18911 0.1797 0.16972 0.15928 0.14853 0.13766 0.12693 0.11667 0.10731 0.099383 0.093488 0.090187 0.089845 0.09249 0.097789 0.10518 0.11406 0.12385 0.13409 0.14441 0.15451 0.16417 0.17321 0.18149 0.18891 0.19539 0.20085 0.20528 0.20865 0.21094 0.21218 0.21237 0.21155 0.20976 0.20705 0.20347 0.19908 0.19395 0.18815 0.18176 0.17485 0.1675 0.15978 0.15178 0.14356 0.13522 0.12682 0.11844 0.11016 0.10204 0.094156 0.086583 0.07939 0.072648 0.066429 0.060801 0.055832 0.051577 0.048076 0.045342 0.043355 0.042055 0.041348 0.041119 0.041242 0.0416 0.042088 0.042623 0.043138 0.043586 0.043937 0.044172 0.044285 0.044279 0.044165 0.043961 0.043689 0.043378 0.043059 0.042768 0.04254 0.042412 0.042419
0.27824 0.26899 0.258 0.24527 0.23083 0.21472 0.197 0.17775 0.15707 0.13506 0.11187 0.087643 0.06256 0.036864 0.011374 0.017248 0.043478 0.069898 0.095967 0.12139 0.14591 0.16927 0.1912 0.21147 0.22984 0.24608 0.26 0.2714 0.28013 0.28605 0.28906 0.28909 0.2861 0.2801 0.27112 0.25923 0.24456 0.22725 0.2075 0.18554 0.16162 0.13605 0.10918 0.08145 0.053565 0.027751 0.020032 0.041766 0.06856 0.095369 0.1212 0.14559 0.16818 0.18871 0.20697 0.22277 0.23598 0.24651 0.25432 0.25939 0.26176 0.26152 0.25876 0.25364 0.24633 0.23705 0.22601 0.21346 0.19966 0.1849 0.16945 0.15362 0.13769 0.122 0.10689 0.092766 0.080105 0.069496 0.061618 0.05709 0.056134 0.058347 0.062876 0.068823 0.075493 0.082422 0.089325 0.09603 0.10244 0.10848 0.11413 0.11934 0.12409 0.12834 0.13206 0.13521 0.13774 0.13962 0.14081 0.14129 0.14104 0.14004 0.13831 0.13587 0.13277 0.12908 0.12487 0.12028 0.11543 0.1105 0.10568 0.10118 0.097256 0.094116 0.091964 0.090941 0.091106 0.092419 0.094753 0.097914 0.10167 0.10579 0.11004 0.11421 0.11813 0.12163 0.1246 0.12693 0.12853 0.12934 0.12932 0.12843 0.12667 0.12402 0.1205 0.11614 0.11097 0.10502 0.098364 0.091064 0.083203 0.074885 0.066243 0.057462 0.048819 0.040772 0.034116 0.030119 0.030089 0.03414 0.041094 0.049697 0.059147 0.068982 0.07893 0.088815 0.098517 0.10794 0.11703 0.12571 0.13394
0.22009 0.23495 0.24635 0.25395 0.25752 0.2569 0.252 0.24284 0.22949 0.21215 0.19107 0.1666 0.13918 0.10931 0.077565 0.044584 0.01111 0.022476 0.054985 0.085914 0.11453 0.14015 0.16214 0.17993 0.19307 0.20117 0.20397 0.20135 0.19332 0.18003 0.16178 0.13905 0.1125 0.083138 0.052918 0.029513 0.038167 0.068046 0.10093 0.13287 0.16231 0.18816 0.20957 0.22586 0.23648 0.24106 0.23941 0.23151 0.21751 0.19777 0.17283 0.14343 0.11063 0.076134 0.044676 0.036372 0.062857 0.098614 0.13482 0.16906 0.20005 0.22693 0.24903 0.26586 0.27714 0.28271 0.28261 0.27703 0.26631 0.25094 0.23157 0.20898 0.18413 0.15827 0.13302 0.11078 0.095018 0.089546 0.095541 0.11 0.12871 0.14864 0.16801 0.18577 0.20135 0.2144 0.22475 0.23235 0.23721 0.23941 0.23907 0.23631 0.23129 0.22417 0.21511 0.20426 0.19179 0.17786 0.16265 0.14635 0.12915 0.11132 0.093179 0.075208 0.05825 0.044063 0.036301 0.038784 0.0495 0.063832 0.07918 0.094371 0.10881 0.12216 0.13417 0.14469 0.15361 0.16086 0.16641 0.17025 0.17242 0.17298 0.17201 0.16963 0.16596 0.16117 0.15541 0.14889 0.1418 0.13437 0.12682 0.11938 0.11229 0.10578 0.10007 0.095331 0.091667 0.089121 0.087639 0.087093 0.087291 0.088013 0.089032 0.090139 0.091154 0.091928 0.092346 0.092323 0.091801 0.090745 0.089141 0.086989 0.084306 0.081117 0.07746 0.073379 0.068928 0.064166 0.059161 0.05399 0.048739
0.21496 0.19773 0.17929 0.16017 0.14114 0.12336 0.10849 0.098795 0.096412 0.10203 0.11426 0.13075 0.14939 0.16858 0.18722 0.20447 0.21968 0.23234 0.24203 0.24842 0.25124 0.2503 0.2455 0.2368 0.22425 0.20799 0.18823 0.16527 0.13952 0.11146 0.081747 0.051404 0.023975 0.024417 0.0515 0.08073 0.10867 0.13423 0.15668 0.17543 0.18998 0.19996 0.20508 0.20518 0.20022 0.19027 0.17556 0.15641 0.13328 0.10671 0.077361 0.045965 0.013443 0.020183 0.052888 0.08449 0.11413 0.14105 0.16459 0.18417 0.19934 0.20975 0.21519 0.21558 0.21101 0.20167 0.18791 0.17021 0.14919 0.12566 0.10068 0.075933 0.054814 0.044877 0.052746 0.071672 0.093656 0.11525 0.13498 0.15207 0.16607 0.17673 0.18398 0.18785 0.18849 0.18613 0.18109 0.17376 0.16457 0.15399 0.14251 0.13061 0.11878 0.10747 0.097115 0.088079 0.080665 0.07508 0.071414 0.069639 0.069625 0.071183 0.0741 0.078164 0.083162 0.088876 0.095071 0.1015 0.10789 0.11398 0.11948 0.12416 0.12776 0.13007 0.13093 0.1302 0.12779 0.12365 0.11779 0.11026 0.10116 0.09065 0.078939 0.066333 0.053296 0.040661 0.03027 0.026055 0.030972 0.041749 0.054632 0.067904 0.080785 0.092834 0.10376 0.11334 0.12143 0.1279 0.13266 0.13566 0.1369 0.13637 0.13412 0.13022 0.12475 0.11785 0.10965 0.10033 0.090114 0.079262 0.068133 0.057251 0.047459 0.040149 0.037201 0.039705 0.046688 0.056273 0.067043 0.078162 0.089139
0.14142 0.17179 0.19883 0.2214 0.23865 0.24994 0.25483 0.25307 0.24458 0.22952 0.20823 0.18126 0.14933 0.11335 0.07442 0.033818 0.0093612 0.048737 0.087089 0.12211 0.15254 0.17728 0.19542 0.20625 0.20931 0.20441 0.19165 0.17145 0.14453 0.11196 0.075324 0.038214 0.025845 0.059625 0.099005 0.13615 0.16869 0.19496 0.21366 0.22381 0.22476 0.21625 0.1984 0.17172 0.13712 0.095868 0.049654 0.0070929 0.052197 0.10228 0.14964 0.19213 0.22786 0.25523 0.27296 0.28015 0.27637 0.26164 0.23648 0.20191 0.15951 0.11175 0.064014 0.04211 0.077903 0.12842 0.1777 0.22162 0.25787 0.28485 0.30147 0.30712 0.30167 0.28547 0.25935 0.22458 0.18291 0.13674 0.090196 0.05527 0.062478 0.10132 0.14482 0.18522 0.21973 0.24685 0.26572 0.2759 0.27739 0.27047 0.25578 0.23419 0.20681 0.17494 0.14006 0.10406 0.069907 0.045323 0.047085 0.070368 0.098046 0.12425 0.14711 0.16587 0.18018 0.18994 0.19524 0.19628 0.19336 0.18684 0.17712 0.16464 0.14982 0.13309 0.11488 0.095596 0.07563 0.055401 0.035445 0.017209 0.012389 0.027377 0.04438 0.060598 0.075491 0.088798 0.10036 0.11006 0.11785 0.12372 0.12772 0.12996 0.13058 0.1298 0.12788 0.12511 0.12183 0.11841 0.11521 0.11254 0.11068 0.10975 0.1098 0.11071 0.11227 0.11422 0.11625 0.11809 0.11949 0.12023 0.12016 0.11918 0.11724 0.11434 0.11053 0.1059 0.1006 0.094832 0.088858 0.083002 0.07766
0.23409 0.21789 0.19923 0.17878 0.15746 0.13664 0.11838 0.10552 0.10105 0.10615 0.11904 0.13647 0.15554 0.17417 0.19091 0.20472 0.21484 0.22071 0.22195 0.21834 0.20982 0.19647 0.17855 0.15647 0.13085 0.10253 0.072866 0.044913 0.030554 0.045867 0.072843 0.10034 0.12538 0.14653 0.16279 0.17344 0.17797 0.17607 0.16768 0.15294 0.13225 0.10623 0.075723 0.041755 0.0056881 0.031808 0.068606 0.1036 0.1354 0.16271 0.18438 0.19946 0.20722 0.2072 0.19928 0.18363 0.16078 0.13163 0.097595 0.061357 0.033098 0.046131 0.083209 0.12235 0.15888 0.19067 0.21624 0.23449 0.24468 0.24639 0.23959 0.22462 0.20221 0.17349 0.14011 0.10473 0.072739 0.057688 0.072461 0.1033 0.13679 0.1678 0.19402 0.21412 0.22734 0.23334 0.23211 0.22398 0.20957 0.18978 0.1658 0.13913 0.11182 0.086946 0.06969 0.066399 0.077136 0.094872 0.11383 0.1311 0.14529 0.15575 0.16227 0.1649 0.16389 0.15963 0.15258 0.14329 0.13228 0.12008 0.10719 0.094047 0.081077 0.068712 0.057495 0.048236 0.042141 0.040486 0.043556 0.050205 0.058869 0.068327 0.077746 0.086532 0.09423 0.10048 0.10497 0.1075 0.10792 0.10615 0.10221 0.096236 0.088447 0.079221 0.06913 0.059069 0.050453 0.045328 0.045599 0.051304 0.060616 0.071553 0.082728 0.093251 0.10253 0.11017 0.1159 0.11952 0.12096 0.12021 0.11733 0.11247 0.10585 0.097801 0.088782 0.079421 0.070603 0.063538 0.059657 0.060079 0.064873
0.12295 0.080837 0.044851 0.04525 0.080897 0.12164 0.15991 0.19302 0.21929 0.23751 0.24679 0.24665 0.23696 0.218 0.19044 0.15535 0.11413 0.068511 0.02059 0.028335 0.074829 0.11742 0.15401 0.18279 0.20231 0.21152 0.20987 0.19732 0.17441 0.14225 0.10255 0.057921 0.019236 0.048343 0.094823 0.138 0.17442 0.20171 0.21808 0.22235 0.21398 0.19315 0.16076 0.11837 0.068268 0.014905 0.046218 0.10232 0.15438 0.19904 0.23354 0.25565 0.26383 0.25734 0.2363 0.20175 0.15574 0.10183 0.049805 0.052739 0.10803 0.16611 0.21758 0.25831 0.28551 0.29734 0.29291 0.27236 0.23684 0.18859 0.13125 0.072506 0.049426 0.09763 0.15828 0.21364 0.25844 0.28962 0.30525 0.30444 0.28731 0.25497 0.20943 0.1536 0.091663 0.035922 0.058746 0.11864 0.17492 0.22205 0.25724 0.27878 0.28581 0.27835 0.25718 0.2238 0.18033 0.1293 0.073549 0.016208 0.040608 0.093163 0.13958 0.1779 0.20671 0.22515 0.23294 0.23031 0.21803 0.19724 0.16944 0.13639 0.10011 0.063041 0.030724 0.029627 0.057243 0.085693 0.11024 0.12969 0.14358 0.15187 0.15478 0.15276 0.14645 0.13659 0.12407 0.10984 0.094944 0.080583 0.068162 0.059274 0.055243 0.056157 0.060606 0.066709 0.073011 0.07863 0.083113 0.086294 0.088211 0.08906 0.089164 0.088946 0.088893 0.089486 0.091114 0.093992 0.098105 0.10323 0.10897 0.11489 0.1205 0.12538 0.12913 0.13144 0.13209 0.13094 0.12791 0.12305 0.11648
0.2552 0.25664 0.25281 0.24371 0.22952 0.21067 0.18786 0.16215 0.13523 0.10983 0.090713 0.084354 0.093466 0.11301 0.13639 0.15929 0.17918 0.19445 0.20406 0.20732 0.2039 0.19375 0.17713 0.15461 0.12706 0.095769 0.062867 0.034471 0.034639 0.062161 0.092861 0.12069 0.14345 0.15975 0.16865 0.16955 0.16227 0.14697 0.12423 0.095022 0.060782 0.024248 0.022146 0.060221 0.097923 0.13184 0.15997 0.18067 0.19265 0.19507 0.18755 0.17027 0.14403 0.11036 0.072298 0.03999 0.049109 0.088968 0.13187 0.171 0.2032 0.22628 0.2387 0.23954 0.22856 0.20626 0.17394 0.13397 0.09095 0.05832 0.067514 0.1083 0.15376 0.19494 0.22795 0.25043 0.26092 0.25876 0.24406 0.21772 0.18143 0.13788 0.091782 0.056401 0.064666 0.10509 0.14904 0.18791 0.21824 0.23813 0.24656 0.24328 0.2287 0.20389 0.17048 0.13072 0.087774 0.048527 0.040344 0.072149 0.10952 0.14282 0.16925 0.18747 0.19689 0.19743 0.18951 0.17397 0.15195 0.12489 0.094407 0.062417 0.032033 0.019333 0.040565 0.065465 0.08722 0.10452 0.11686 0.12415 0.12653 0.12436 0.11814 0.10849 0.096084 0.081604 0.065726 0.049092 0.032334 0.01634 0.0071977 0.01813 0.031511 0.043813 0.05454 0.063442 0.070341 0.075102 0.077641 0.077938 0.076061 0.072199 0.066706 0.060191 0.053636 0.048542 0.046757 0.049526 0.056473 0.066085 0.076796 0.087397 0.097005 0.10497 0.11081 0.1142 0.11491 0.11288 0.10814 0.10088 0.091478
0.26911 0.27474 0.26996 0.25474 0.2295 0.19515 0.15305 0.1051 0.054265 0.019951 0.060851 0.10995 0.15437 0.19116 0.21824 0.23408 0.23773 0.22886 0.20782 0.17565 0.13407 0.085488 0.033826 0.027731 0.078372 0.12597 0.16581 0.19512 0.21186 0.21476 0.20342 0.17839 0.14115 0.094173 0.041654 0.025587 0.07868 0.13081 0.17505 0.2078 0.22636 0.22905 0.21529 0.18566 0.14195 0.087132 0.026411 0.043946 0.10735 0.16519 0.21248 0.24539 0.26119 0.25837 0.23684 0.19803 0.14507 0.084071 0.041565 0.084112 0.14855 0.20682 0.2519 0.27964 0.28755 0.2748 0.24228 0.1927 0.13112 0.069895 0.063499 0.12289 0.18715 0.24096 0.27836 0.29593 0.29211 0.26714 0.22303 0.16363 0.095657 0.044097 0.084494 0.15184 0.21185 0.25714 0.28377 0.2897 0.27456 0.23968 0.18787 0.12329 0.051717 0.03023 0.099783 0.16364 0.2151 0.2505 0.2676 0.26562 0.24518 0.20826 0.15805 0.098886 0.038462 0.04147 0.098811 0.1512 0.1927 0.22061 0.23358 0.23149 0.21531 0.18712 0.15007 0.10887 0.072351 0.060697 0.082988 0.11591 0.14592 0.16846 0.18179 0.18556 0.18037 0.16758 0.14928 0.12821 0.1079 0.092658 0.086334 0.089369 0.098097 0.10809 0.1164 0.12161 0.12336 0.122 0.11834 0.11349 0.10861 0.10469 0.10227 0.10131 0.10126 0.10131 0.10064 0.098628 0.094914 0.089453 0.082513 0.074724 0.067147 0.061337 0.059107 0.06166 0.068717 0.078856 0.090481 0.1023 0.11333
0.12104 0.14637 0.17345 0.19871 0.21986 0.23536 0.24416 0.2456 0.23938 0.22558 0.20468 0.17756 0.1457 0.11148 0.079659 0.0614 0.070183 0.097049 0.12763 0.15545 0.17748 0.19195 0.19778 0.19447 0.18201 0.16092 0.13222 0.097432 0.058828 0.022897 0.034352 0.071844 0.10715 0.13648 0.15778 0.16962 0.17113 0.16205 0.14277 0.11432 0.078441 0.038167 0.018278 0.057547 0.099565 0.13684 0.16646 0.18622 0.19458 0.19073 0.1747 0.14745 0.11118 0.070611 0.043102 0.065049 0.10948 0.15354 0.19066 0.21729 0.23109 0.23076 0.2161 0.18809 0.14918 0.10443 0.067634 0.07265 0.11497 0.16324 0.20562 0.23689 0.25399 0.25531 0.24052 0.21067 0.1683 0.1182 0.072209 0.066876 0.10961 0.16082 0.20571 0.23863 0.25652 0.25784 0.24244 0.21149 0.16745 0.11433 0.060415 0.045282 0.09173 0.14409 0.18862 0.22086 0.23842 0.24021 0.22634 0.19805 0.15755 0.10789 0.052915 0.012131 0.06206 0.11162 0.15287 0.18321 0.20105 0.2057 0.1974 0.17724 0.14709 0.10942 0.067414 0.02719 0.030855 0.06776 0.10161 0.12834 0.14645 0.1553 0.15497 0.14616 0.13013 0.10865 0.084085 0.059895 0.042656 0.0423 0.056027 0.072589 0.08665 0.096293 0.10089 0.10048 0.095573 0.087051 0.076153 0.06454 0.054426 0.048465 0.048433 0.053395 0.060646 0.067833 0.073505 0.076867 0.077536 0.075404 0.070568 0.063317 0.054179 0.044099 0.03496 0.03046 0.034264 0.044811 0.058314 0.072414 0.085784
0.08439 0.086633 0.089873 0.093951 0.098695 0.10394 0.10952 0.11531 0.12117 0.12701 0.13274 0.13827 0.14353 0.14848 0.15305 0.1572 0.16091 0.16413 0.16684 0.16902 0.17067 0.17176 0.17229 0.17226 0.17168 0.17056 0.1689 0.16674 0.16407 0.16094 0.15737 0.1534 0.14904 0.14436 0.13938 0.13415 0.12872 0.12313 0.11742 0.11166 0.10588 0.10014 0.094496 0.088984 0.083656 0.078558 0.073731 0.069213 0.065037 0.061228 0.057806 0.054782 0.052157 0.049926 0.048079 0.0466 0.045474 0.044688 0.044237 0.044122 0.044354 0.044952 0.04594 0.047344 0.049189 0.051495 0.054271 0.057519 0.061228 0.065383 0.069956 0.074917 0.080231 0.08586 0.091765 0.097904 0.10424 0.11072 0.11732 0.124 0.1307 0.13741 0.14408 0.15067 0.15716 0.16351 0.16969 0.17567 0.18143 0.18695 0.1922 0.19715 0.2018 0.20613 0.21011 0.21375 0.21702 0.21993 0.22246 0.22461 0.22638 0.22777 0.22877 0.22939 0.22964 0.22952 0.22903 0.22819 0.227 0.22548 0.22363 0.22147 0.21901 0.21626 0.21324 0.20997 0.20645 0.20271 0.19877 0.19463 0.19031 0.18584 0.18122 0.17648 0.17163 0.16669 0.16168 0.1566 0.15149 0.14636 0.14122 0.13608 0.13098 0.12591 0.1209 0.11597 0.11113 0.1064 0.1018 0.097336 0.093032 0.088906 0.084974 0.081255 0.077764 0.07452 0.071538 0.068832 0.066416 0.064297 0.062482 0.060973 0.059766 0.058854 0.058224 0.057857 0.057733 0.057828 0.058117 0.058572 0.059168
0.22844 0.23279 0.23561 0.23684 0.23643 0.23435 0.2306 0.22518 0.2181 0.20941 0.19917 0.18744 0.17432 0.15992 0.14435 0.12776 0.11029 0.092136 0.073472 0.054537 0.035683 0.017977 0.011062 0.0253 0.042633 0.059755 0.076115 0.091449 0.10557 0.11831 0.12955 0.13917 0.14707 0.15319 0.15748 0.15991 0.16047 0.15919 0.15611 0.15128 0.1448 0.13677 0.12732 0.1166 0.10479 0.092117 0.078854 0.065398 0.052397 0.041088 0.033913 0.033988 0.041316 0.052817 0.066105 0.079996 0.093907 0.10751 0.1206 0.13305 0.14477 0.15568 0.16576 0.17497 0.1833 0.19076 0.19736 0.2031 0.20802 0.21212 0.21544 0.218 0.21981 0.22088 0.22123 0.22087 0.21979 0.21801 0.21552 0.21232 0.20842 0.20381 0.19851 0.19254 0.18591 0.17866 0.17084 0.16251 0.15375 0.14465 0.13536 0.12602 0.11685 0.10811 0.1001 0.093223 0.087893 0.084522 0.083414 0.084668 0.08814 0.093495 0.10031 0.10815 0.11664 0.12548 0.1344 0.1432 0.15174 0.15987 0.1675 0.17455 0.18096 0.18667 0.19164 0.19586 0.1993 0.20196 0.20384 0.20494 0.20528 0.20488 0.20376 0.20195 0.19948 0.19639 0.19272 0.18851 0.1838 0.17864 0.17307 0.16714 0.1609 0.15438 0.14765 0.14075 0.13371 0.12659 0.11943 0.11227 0.10515 0.09811 0.09119 0.084426 0.077855 0.071513 0.065436 0.059661 0.054226 0.049169 0.044533 0.04036 0.036694 0.033576 0.031037 0.029093 0.02773 0.026904 0.026543 0.026554 0.026837
0.24228 0.2347 0.22416 0.21075 0.19461 0.17594 0.15497 0.13197 0.10728 0.081279 0.054414 0.027476 0.009032 0.030633 0.056787 0.082134 0.10595 0.12774 0.1471 0.16365 0.17708 0.1871 0.19352 0.19619 0.19504 0.19005 0.18131 0.16899 0.15331 0.13463 0.1134 0.090258 0.066278 0.043953 0.031615 0.04136 0.06362 0.088645 0.11343 0.13671 0.15772 0.17586 0.19068 0.2018 0.20894 0.2119 0.2106 0.20503 0.19528 0.18153 0.16408 0.14328 0.11962 0.093722 0.066518 0.040203 0.025 0.039729 0.066757 0.095366 0.12329 0.14957 0.1736 0.1949 0.21311 0.22794 0.2392 0.24676 0.25061 0.25078 0.2474 0.24069 0.2309 0.21838 0.20355 0.1869 0.16901 0.15058 0.13251 0.11594 0.10238 0.093592 0.091006 0.094836 0.10385 0.11618 0.13021 0.14474 0.15899 0.17245 0.18477 0.19574 0.20519 0.21305 0.21926 0.22379 0.22662 0.22778 0.22727 0.22512 0.22137 0.21605 0.20923 0.20096 0.1913 0.18036 0.16823 0.15502 0.14088 0.12597 0.11051 0.094744 0.079075 0.064112 0.050969 0.041736 0.039307 0.044575 0.054999 0.067796 0.081371 0.094904 0.10794 0.12018 0.13145 0.1416 0.15055 0.15821 0.16454 0.16953 0.17317 0.17548 0.17648 0.17624 0.1748 0.17223 0.16864 0.16411 0.15874 0.15265 0.14596 0.1388 0.13129 0.12357 0.1158 0.10811 0.10067 0.093631 0.087154 0.081396 0.076494 0.072558 0.069646 0.067755 0.066811 0.066682 0.067193 0.068157 0.069388 0.070723 0.072022
0.24366 0.23587 0.22346 0.20662 0.18568 0.16104 0.13322 0.10287 0.070806 0.038481 0.015499 0.036578 0.067825 0.098212 0.12617 0.15079 0.17137 0.18731 0.19815 0.20356 0.20334 0.19746 0.18604 0.16937 0.14791 0.12231 0.093456 0.062758 0.033989 0.02717 0.05258 0.083763 0.11401 0.14138 0.16469 0.18304 0.19569 0.20213 0.20202 0.19523 0.18187 0.16223 0.13685 0.10646 0.072045 0.035079 0.012021 0.047718 0.086997 0.12469 0.15929 0.18957 0.21447 0.23307 0.24469 0.24885 0.24532 0.23413 0.21556 0.19017 0.15878 0.12251 0.083074 0.044565 0.031366 0.064347 0.1058 0.14629 0.1834 0.21568 0.24204 0.26168 0.27402 0.27874 0.2758 0.26538 0.24793 0.22414 0.19497 0.16168 0.12602 0.090991 0.063639 0.059252 0.081054 0.11294 0.14589 0.17655 0.20331 0.22524 0.24175 0.25255 0.25753 0.25679 0.25059 0.23935 0.2236 0.20402 0.18137 0.15657 0.13071 0.10523 0.082411 0.066154 0.06171 0.070197 0.086413 0.10528 0.12409 0.1415 0.15681 0.16964 0.17978 0.18714 0.1917 0.19351 0.19265 0.18923 0.18339 0.1753 0.16513 0.15308 0.13934 0.12413 0.10768 0.090209 0.071971 0.053208 0.034168 0.015109 0.0038578 0.022181 0.039886 0.056694 0.072407 0.086846 0.099861 0.11133 0.12115 0.12928 0.13566 0.14032 0.14329 0.14463 0.14445 0.14289 0.1401 0.13627 0.13163 0.12641 0.12087 0.11528 0.10993 0.10508 0.10096 0.097752 0.095566 0.094403 0.094174 0.094711 0.095794
0.22084 0.2342 0.24121 0.24156 0.23514 0.22205 0.20262 0.17736 0.147 0.11248 0.074936 0.036012 0.012269 0.047127 0.084436 0.11881 0.1488 0.17324 0.19122 0.20204 0.20525 0.20068 0.18846 0.16902 0.14307 0.11166 0.07622 0.03931 0.018945 0.049472 0.086466 0.12091 0.15061 0.17405 0.19008 0.19786 0.19689 0.18706 0.16864 0.14229 0.10905 0.070344 0.028466 0.020723 0.064238 0.10726 0.14657 0.1802 0.20644 0.22394 0.23169 0.22913 0.21617 0.19317 0.16102 0.12107 0.075355 0.028752 0.035666 0.085262 0.13446 0.17906 0.21668 0.24542 0.26382 0.2709 0.2662 0.24983 0.22245 0.18533 0.14037 0.090651 0.045054 0.048697 0.096609 0.14778 0.19451 0.23372 0.26341 0.28214 0.28909 0.28397 0.26708 0.23927 0.20192 0.15699 0.10726 0.058592 0.04031 0.078794 0.1275 0.17314 0.21221 0.24278 0.26362 0.27403 0.2738 0.2632 0.24294 0.21411 0.17816 0.13687 0.092502 0.049191 0.029404 0.061099 0.10122 0.13842 0.17028 0.19559 0.21366 0.22414 0.22702 0.22258 0.21134 0.19405 0.1716 0.14502 0.11541 0.083925 0.05185 0.021519 0.01774 0.044378 0.070664 0.094147 0.11418 0.13043 0.14274 0.15107 0.15551 0.15625 0.15353 0.14769 0.13908 0.12811 0.11521 0.10086 0.085568 0.069949 0.054852 0.041714 0.033261 0.032858 0.039901 0.050436 0.061758 0.072607 0.082378 0.090761 0.097598 0.10284 0.1065 0.10868 0.10955 0.10931 0.10825 0.10667 0.10492 0.10333 0.10219
0.037724 0.071231 0.1104 0.14735 0.17952 0.20534 0.22362 0.23354 0.23458 0.22662 0.20986 0.18489 0.15267 0.11446 0.071829 0.026577 0.019433 0.064039 0.10533 0.14139 0.17053 0.19134 0.20278 0.20423 0.19555 0.17712 0.1498 0.115 0.074712 0.032879 0.025819 0.066682 0.10791 0.14403 0.17258 0.19177 0.20034 0.19761 0.18354 0.15871 0.12433 0.082202 0.034793 0.017532 0.067339 0.11497 0.15694 0.19061 0.21383 0.225 0.22322 0.20833 0.18094 0.1425 0.095327 0.043707 0.02786 0.079647 0.13311 0.18054 0.21854 0.24453 0.25673 0.25417 0.2368 0.20555 0.16235 0.11047 0.057502 0.044941 0.094644 0.15098 0.20134 0.24124 0.26779 0.27913 0.27442 0.25384 0.21864 0.17112 0.11503 0.058824 0.048244 0.10087 0.15887 0.20991 0.2496 0.27521 0.28513 0.27875 0.25652 0.21986 0.17112 0.11364 0.053216 0.033844 0.089564 0.1473 0.19728 0.23607 0.26146 0.27215 0.26779 0.24889 0.21679 0.17353 0.12176 0.064518 0.006031 0.053743 0.10808 0.15557 0.19389 0.22132 0.23682 0.24002 0.23121 0.21133 0.18186 0.14474 0.10236 0.057829 0.02176 0.043768 0.083208 0.11905 0.14852 0.17039 0.18401 0.18924 0.18638 0.17611 0.15944 0.13769 0.11243 0.085655 0.060347 0.042673 0.042623 0.057501 0.076116 0.093344 0.10736 0.11748 0.12351 0.12557 0.124 0.11931 0.11216 0.1033 0.093599 0.083995 0.075491 0.069038 0.065301 0.064381 0.065738 0.06846 0.071633 0.074552 0.076779
0.42507 0.40118 0.37452 0.34506 0.3128 0.27781 0.24023 0.20034 0.15869 0.11651 0.077431 0.055264 0.072272 0.1131 0.16067 0.2099 0.2588 0.3061 0.35074 0.39178 0.42834 0.45964 0.48508 0.50425 0.51706 0.52382 0.52528 0.52271 0.51784 0.51275 0.50946 0.50945 0.51304 0.51912 0.52509 0.52744 0.52235 0.50652 0.47782 0.43589 0.38268 0.32312 0.26611 0.22543 0.2152 0.23561 0.27145 0.30764 0.3354 0.3507 0.35246 0.34144 0.31952 0.2893 0.25372 0.21591 0.17918 0.14707 0.12346 0.11162 0.11184 0.12053 0.1331 0.14635 0.15859 0.16911 0.1777 0.18439 0.18934 0.19273 0.19476 0.19564 0.19558 0.19484 0.19371 0.19255 0.19176 0.19177 0.19303 0.19593 0.20079 0.20778 0.21693 0.22815 0.2412 0.25581 0.27165 0.2884 0.30574 0.32338 0.34107 0.35857 0.37569 0.39227 0.40816 0.42326 0.43747 0.45072 0.46296 0.47414 0.48425 0.49328 0.50122 0.50808 0.51387 0.51861 0.52234 0.52509 0.52688 0.52775 0.52775 0.52691 0.52528 0.5229 0.51982 0.51606 0.51169 0.50673 0.50123 0.49523 0.48877 0.48188 0.4746 0.46697 0.45902 0.45078 0.44228 0.43356 0.42464 0.41554 0.4063 0.39693 0.38747 0.37793 0.36833 0.3587 0.34906 0.33941 0.32979 0.3202 0.31067 0.3012 0.29182 0.28254 0.27337 0.26434 0.25544 0.24671 0.23814 0.22977 0.22159 0.21364 0.20592 0.19844 0.19124 0.18432 0.17771 0.17142 0.16548 0.15989 0.1547
0.43949 0.4628 0.47999 0.49049 0.49387 0.48978 0.47808 0.45878 0.43215 0.39873 0.35943 0.31568 0.26964 0.22488 0.18732 0.16596 0.16886 0.19441 0.23327 0.27702 0.32045 0.36054 0.39557 0.42472 0.44784 0.46534 0.47811 0.48734 0.49433 0.50019 0.50558 0.51047 0.51403 0.5147 0.51049 0.49932 0.47951 0.45023 0.41204 0.3674 0.3212 0.28107 0.25622 0.25265 0.26756 0.29128 0.31404 0.32921 0.33327 0.32507 0.30503 0.27468 0.23618 0.19208 0.14522 0.099077 0.060319 0.048424 0.07187 0.10494 0.13676 0.1647 0.18797 0.20637 0.21993 0.22878 0.23304 0.23284 0.22831 0.21954 0.20668 0.18991 0.16949 0.14577 0.11926 0.090727 0.061632 0.036755 0.034333 0.058422 0.089545 0.12166 0.15306 0.18294 0.21077 0.23617 0.25889 0.27881 0.29587 0.31012 0.32172 0.33087 0.33787 0.34307 0.34686 0.34965 0.35189 0.35399 0.35634 0.35928 0.36306 0.36786 0.37376 0.38075 0.38876 0.39762 0.40714 0.4171 0.42724 0.43733 0.44714 0.45646 0.4651 0.4729 0.47971 0.48543 0.48996 0.49323 0.49521 0.49587 0.49519 0.49318 0.48986 0.48527 0.47944 0.47244 0.4643 0.45511 0.44494 0.43385 0.42194 0.40929 0.39598 0.38211 0.36777 0.35308 0.33812 0.32301 0.30787 0.29282 0.27799 0.26354 0.24962 0.2364 0.22408 0.21286 0.20294 0.19455 0.18789 0.18311 0.18033 0.17959 0.18084 0.18398 0.18882 0.19515 0.20275 0.21138 0.22083 0.23093 0.2415
0.24301 0.29518 0.34403 0.38736 0.42348 0.45102 0.46894 0.47652 0.47339 0.45958 0.43555 0.40226 0.36124 0.31481 0.26643 0.22154 0.18864 0.17801 0.19362 0.22808 0.27102 0.3153 0.35685 0.39348 0.42419 0.44877 0.46756 0.48126 0.49075 0.4969 0.50034 0.50136 0.49978 0.49503 0.4862 0.47234 0.45277 0.42739 0.39711 0.36409 0.33185 0.30485 0.28723 0.28071 0.28325 0.28997 0.29554 0.29579 0.28827 0.27215 0.24785 0.21669 0.18061 0.14206 0.10418 0.072063 0.055902 0.063895 0.084814 0.10711 0.12643 0.14123 0.15098 0.15554 0.15501 0.14958 0.1396 0.1256 0.10858 0.090546 0.075876 0.072437 0.086056 0.1133 0.14808 0.18644 0.226 0.26507 0.30227 0.33643 0.36657 0.39185 0.41162 0.42542 0.433 0.43428 0.42941 0.41872 0.40274 0.38219 0.35797 0.33119 0.30318 0.27554 0.25014 0.22911 0.2146 0.20818 0.21024 0.21973 0.23466 0.25286 0.27245 0.29202 0.3106 0.32753 0.34244 0.35514 0.36561 0.37393 0.3803 0.38496 0.38821 0.39038 0.3918 0.39279 0.39367 0.39467 0.39601 0.39783 0.40018 0.40308 0.40647 0.41024 0.41424 0.41831 0.42224 0.42586 0.42897 0.43141 0.43302 0.43367 0.43327 0.43172 0.42897 0.42499 0.41977 0.41332 0.40569 0.39691 0.38708 0.37627 0.36461 0.35223 0.33926 0.32588 0.31229 0.29868 0.28529 0.27239 0.26025 0.24918 0.23949 0.23148 0.22544 0.2216 0.22009 0.22097 0.22416 0.22952 0.23679
0.13996 0.17869 0.23191 0.28834 0.34203 0.38935 0.42781 0.45563 0.47159 0.47506 0.46598 0.4449 0.41304 0.37235 0.32572 0.27735 0.23357 0.20344 0.1964 0.21427 0.24907 0.29102 0.3334 0.37238 0.40596 0.4333 0.45434 0.4695 0.47954 0.48532 0.48764 0.48707 0.48389 0.478 0.46901 0.45639 0.4397 0.41885 0.3944 0.36775 0.34118 0.31752 0.29937 0.28806 0.28276 0.28079 0.27871 0.27354 0.26338 0.24763 0.2268 0.20233 0.17639 0.1517 0.13133 0.11805 0.11303 0.11477 0.12 0.12553 0.12913 0.12953 0.12615 0.11894 0.10831 0.09526 0.081987 0.072843 0.074207 0.089382 0.11543 0.14799 0.1839 0.22097 0.25742 0.29168 0.32227 0.34789 0.36734 0.37967 0.38411 0.38023 0.36786 0.34717 0.3187 0.28341 0.2428 0.19928 0.15713 0.12488 0.11658 0.13848 0.17933 0.22733 0.27627 0.32291 0.36531 0.40222 0.4328 0.45651 0.47308 0.48248 0.4849 0.48071 0.47046 0.45487 0.43484 0.41138 0.38568 0.35905 0.33297 0.30904 0.28887 0.27397 0.26538 0.26344 0.26765 0.27685 0.28953 0.30421 0.31963 0.33477 0.34894 0.36165 0.37261 0.38169 0.38888 0.39428 0.39806 0.40041 0.4016 0.40188 0.40151 0.40074 0.3998 0.39885 0.39804 0.39744 0.39708 0.39695 0.39697 0.39707 0.3971 0.39694 0.39645 0.39548 0.39391 0.39163 0.38855 0.3846 0.37975 0.37398 0.36731 0.35979 0.35149 0.34252 0.333 0.3231 0.31301 0.30293 0.29313
0.1602 0.14346 0.16503 0.21305 0.27047 0.32742 0.37844 0.42012 0.45021 0.4673 0.47074 0.46067 0.43796 0.40434 0.36242 0.31598 0.27044 0.23347 0.21428 0.21878 0.24385 0.28054 0.32077 0.35934 0.39335 0.42141 0.44309 0.45865 0.46873 0.47422 0.47601 0.47488 0.47133 0.46554 0.45734 0.44637 0.43219 0.41457 0.39371 0.37046 0.34637 0.32353 0.30405 0.28933 0.27938 0.27272 0.26702 0.25999 0.25009 0.23681 0.22065 0.20292 0.18541 0.16998 0.15808 0.15021 0.14575 0.14322 0.14091 0.13732 0.13143 0.12275 0.1113 0.097709 0.083591 0.072321 0.069525 0.079622 0.10105 0.12943 0.16136 0.1945 0.22699 0.25723 0.28368 0.30494 0.31973 0.32696 0.32583 0.31584 0.2969 0.2694 0.23434 0.19366 0.15126 0.11586 0.10519 0.13036 0.17741 0.2319 0.28677 0.33826 0.38395 0.42208 0.45137 0.47096 0.48037 0.47948 0.46857 0.44827 0.41961 0.38402 0.34345 0.30055 0.25904 0.22422 0.20298 0.20117 0.21892 0.25043 0.28881 0.32892 0.3674 0.40211 0.43171 0.45534 0.47254 0.48315 0.48724 0.48509 0.47717 0.46412 0.44672 0.42589 0.40269 0.37829 0.35399 0.33116 0.31124 0.29552 0.28505 0.28032 0.28123 0.28704 0.29661 0.30867 0.32204 0.3357 0.34886 0.36095 0.37157 0.38051 0.38766 0.39302 0.39668 0.39878 0.39951 0.39909 0.39774 0.39571 0.3932 0.39041 0.38751 0.38461 0.38182 0.37916 0.37664 0.37422 0.37184 0.36942 0.36686
0.21979 0.17545 0.15567 0.1741 0.2207 0.27778 0.33435 0.3843 0.42393 0.45091 0.464 0.46284 0.448 0.42095 0.38409 0.34099 0.29662 0.2578 0.233 0.22915 0.24629 0.27747 0.31453 0.35151 0.38484 0.41265 0.43426 0.44973 0.45966 0.46491 0.46645 0.46516 0.46169 0.45634 0.44909 0.43958 0.42734 0.41196 0.39338 0.37208 0.34918 0.32642 0.30571 0.28864 0.27578 0.26644 0.25897 0.25154 0.2428 0.23221 0.22013 0.20752 0.1956 0.18535 0.17721 0.17087 0.16543 0.15972 0.15266 0.14346 0.13173 0.11758 0.10168 0.08569 0.072971 0.069088 0.078223 0.098391 0.12492 0.15427 0.18408 0.21255 0.23809 0.25924 0.27468 0.28322 0.28394 0.27623 0.25991 0.23535 0.20374 0.16766 0.13273 0.11105 0.11859 0.15432 0.20386 0.25723 0.30899 0.35574 0.39502 0.425 0.44436 0.45228 0.44846 0.43312 0.40704 0.37164 0.32911 0.28281 0.23796 0.20288 0.1886 0.20171 0.23693 0.28352 0.33313 0.38054 0.4225 0.45693 0.48249 0.4984 0.50434 0.50041 0.4871 0.46522 0.436 0.40103 0.36238 0.32274 0.28563 0.25554 0.23744 0.23495 0.24795 0.27265 0.30401 0.3377 0.37062 0.40064 0.42636 0.44691 0.46177 0.47075 0.47387 0.47137 0.46366 0.45132 0.43506 0.41572 0.39427 0.3718 0.34949 0.32861 0.31043 0.29612 0.28659 0.28228 0.2831 0.2884 0.29721 0.30838 0.32084 0.33363 0.346 0.35739 0.36739 0.37576 0.38237 0.38718 0.39025
0.39798 0.40526 0.41251 0.41968 0.4267 0.43351 0.44003 0.44614 0.45174 0.45669 0.46082 0.46396 0.46588 0.46634 0.46505 0.46171 0.45595 0.4474 0.43563 0.42023 0.40079 0.37701 0.34878 0.31639 0.28103 0.24557 0.21616 0.20335 0.21784 0.2605 0.32254 0.39365 0.46477 0.52763 0.5742 0.59687 0.58928 0.5473 0.47038 0.36265 0.23435 0.11062 0.10645 0.20849 0.29597 0.34728 0.35748 0.32891 0.26956 0.19387 0.13334 0.14783 0.22448 0.31058 0.3846 0.43728 0.46441 0.4656 0.44387 0.40504 0.3569 0.30817 0.26712 0.23931 0.22512 0.21966 0.21623 0.20969 0.19742 0.17894 0.15515 0.12787 0.099543 0.073529 0.055111 0.050934 0.060029 0.073978 0.0873 0.097815 0.10477 0.10801 0.10769 0.1041 0.097626 0.088675 0.07769 0.065129 0.051519 0.03763 0.025243 0.019866 0.027098 0.040928 0.056686 0.072988 0.089338 0.1055 0.12134 0.13676 0.15171 0.16615 0.18005 0.1934 0.20618 0.21841 0.23007 0.24119 0.25177 0.26183 0.27137 0.28043 0.28901 0.29713 0.30481 0.31208 0.31893 0.32541 0.33152 0.33727 0.34269 0.3478 0.3526 0.35711 0.36135 0.36533 0.36906 0.37256 0.37583 0.3789 0.38176 0.38443 0.38693 0.38925 0.3914 0.39341 0.39527 0.39698 0.39857 0.40003 0.40138 0.40261 0.40374 0.40476 0.40569 0.40653 0.40728 0.40795 0.40854 0.40906 0.40951 0.40989 0.41021 0.41047 0.41067 0.41082 0.41092 0.41097 0.41097 0.41093 0.41085
0.36223 0.36939 0.37624 0.38276 0.38891 0.39467 0.40002 0.40494 0.40942 0.41346 0.41707 0.42026 0.42308 0.42556 0.42776 0.42978 0.43171 0.43364 0.4357 0.43798 0.44057 0.44351 0.44677 0.45023 0.45367 0.45672 0.45885 0.45937 0.45742 0.45202 0.44211 0.42664 0.40477 0.37617 0.34152 0.30332 0.26725 0.24316 0.24232 0.26783 0.31047 0.35644 0.39373 0.41331 0.40911 0.37811 0.32049 0.2396 0.14214 0.045885 0.09043 0.18972 0.27717 0.3449 0.38934 0.40974 0.4077 0.38664 0.35123 0.30678 0.25881 0.21288 0.17481 0.1508 0.1455 0.15824 0.18369 0.21664 0.25364 0.29229 0.33051 0.36623 0.39743 0.42221 0.43901 0.44665 0.44445 0.43226 0.41042 0.37973 0.34137 0.29685 0.24796 0.19685 0.14633 0.10136 0.073778 0.080182 0.11083 0.14755 0.18315 0.21514 0.24255 0.26505 0.28264 0.29556 0.30422 0.30917 0.31106 0.3106 0.30859 0.30584 0.30316 0.30132 0.30096 0.30262 0.30661 0.31305 0.32189 0.33288 0.3457 0.35996 0.37525 0.39117 0.40739 0.42358 0.43948 0.45487 0.46958 0.48346 0.4964 0.50833 0.51918 0.52892 0.53754 0.54502 0.55138 0.55662 0.56078 0.56388 0.56597 0.56707 0.56724 0.56651 0.56493 0.56255 0.55941 0.55557 0.55106 0.54592 0.54021 0.53397 0.52723 0.52004 0.51244 0.50445 0.49612 0.48748 0.47855 0.46938 0.45999 0.4504 0.44064 0.43073 0.4207 0.41057 0.40035 0.39007 0.37974 0.36938 0.359
0.46618 0.4608 0.45382 0.44527 0.43525 0.42385 0.4112 0.39748 0.38287 0.36763 0.35205 0.33646 0.32124 0.30683 0.29371 0.2824 0.27342 0.26724 0.26425 0.26472 0.26869 0.27602 0.2864 0.29931 0.31414 0.33012 0.34639 0.36193 0.37562 0.38626 0.39259 0.39353 0.38831 0.37691 0.36043 0.34167 0.32537 0.31743 0.32246 0.34045 0.36603 0.39086 0.40657 0.40642 0.38617 0.34437 0.28262 0.20601 0.12644 0.085271 0.13417 0.21079 0.2807 0.33444 0.36827 0.38129 0.37461 0.35091 0.31396 0.26827 0.21904 0.17252 0.13725 0.12368 0.13503 0.16188 0.19386 0.22526 0.25329 0.27641 0.29349 0.30361 0.30588 0.29955 0.28405 0.25908 0.22471 0.1814 0.13005 0.072052 0.012408 0.059775 0.12761 0.19501 0.25969 0.31969 0.3733 0.41909 0.45597 0.48319 0.50038 0.50751 0.50492 0.49322 0.47333 0.44637 0.41371 0.3769 0.3377 0.29812 0.26053 0.22771 0.20284 0.18878 0.18672 0.19519 0.21081 0.23007 0.25027 0.26964 0.28711 0.30211 0.31442 0.32407 0.33123 0.33622 0.33945 0.34136 0.34246 0.34321 0.34407 0.34545 0.34766 0.35093 0.35538 0.36102 0.36777 0.37548 0.38393 0.39289 0.40209 0.41127 0.4202 0.42864 0.43641 0.44334 0.44928 0.45412 0.45778 0.46019 0.46132 0.46113 0.45963 0.45682 0.45274 0.44741 0.44087 0.4332 0.42443 0.41464 0.40391 0.39229 0.37988 0.36676 0.353 0.33869 0.32393 0.30881 0.29342 0.27787 0.26226
0.29529 0.32858 0.36077 0.39124 0.41945 0.44496 0.4674 0.48648 0.50198 0.51374 0.52168 0.5258 0.52616 0.52291 0.51628 0.50656 0.49412 0.47939 0.46288 0.44513 0.42678 0.40847 0.39089 0.37468 0.3604 0.34846 0.33898 0.33173 0.3261 0.32117 0.31584 0.3091 0.30037 0.2899 0.27922 0.27135 0.27028 0.27922 0.29838 0.32414 0.3504 0.37046 0.37836 0.36968 0.34194 0.29494 0.231 0.15598 0.087261 0.089574 0.16128 0.23989 0.30874 0.36169 0.39567 0.40962 0.40416 0.38131 0.34425 0.29709 0.24493 0.19431 0.15448 0.13704 0.14631 0.17198 0.20143 0.22727 0.24583 0.25529 0.25483 0.2442 0.22358 0.19342 0.15447 0.10771 0.05439 0.0050626 0.066082 0.12943 0.19225 0.2524 0.30773 0.35621 0.39595 0.42537 0.44321 0.44867 0.44135 0.42138 0.38936 0.34639 0.29411 0.23485 0.17231 0.11464 0.086572 0.11618 0.17501 0.2392 0.30114 0.35759 0.40668 0.44721 0.47842 0.49994 0.51171 0.51396 0.50721 0.49218 0.46981 0.44125 0.4078 0.37097 0.33249 0.29439 0.25914 0.22968 0.20923 0.20035 0.20353 0.21668 0.23634 0.25921 0.28281 0.30547 0.32613 0.34417 0.35924 0.37125 0.38023 0.38634 0.38983 0.39102 0.39027 0.38797 0.38454 0.38036 0.37583 0.37129 0.36704 0.36332 0.36029 0.35804 0.35659 0.3559 0.35583 0.35625 0.35697 0.3578 0.35853 0.35898 0.35898 0.35838 0.35706 0.35491 0.35188 0.34792 0.34301 0.33717 0.33043
0.20605 0.17106 0.14631 0.1403 0.15667 0.18988 0.23212 0.27802 0.3244 0.36926 0.41124 0.44934 0.48282 0.51113 0.53392 0.55097 0.56224 0.56783 0.56795 0.56297 0.55333 0.5396 0.52239 0.50238 0.48029 0.45681 0.43263 0.40835 0.38449 0.36148 0.3397 0.31958 0.30175 0.28727 0.27757 0.27423 0.27822 0.28903 0.30433 0.32035 0.33267 0.33705 0.33001 0.30931 0.27426 0.22609 0.16876 0.11266 0.089088 0.12645 0.18883 0.25107 0.30416 0.34375 0.36762 0.37507 0.36673 0.34427 0.31031 0.26822 0.22224 0.17783 0.14255 0.12555 0.13041 0.14906 0.17063 0.1882 0.19815 0.19872 0.18925 0.16982 0.14109 0.10429 0.061543 0.023374 0.051061 0.10361 0.15764 0.20973 0.25763 0.29937 0.33317 0.35756 0.37134 0.37373 0.36442 0.34363 0.31226 0.27208 0.22623 0.18054 0.14659 0.14202 0.17228 0.22278 0.27966 0.33529 0.38531 0.42694 0.4583 0.47816 0.48589 0.48142 0.46515 0.43802 0.40147 0.35752 0.30897 0.25983 0.21624 0.18742 0.18304 0.2043 0.2423 0.28727 0.33281 0.37513 0.41199 0.44203 0.46446 0.47893 0.48541 0.48417 0.47572 0.46078 0.44027 0.41531 0.38721 0.35747 0.32781 0.30019 0.27671 0.25944 0.24996 0.24883 0.25533 0.26772 0.28391 0.30192 0.32013 0.33737 0.35279 0.36585 0.37625 0.38384 0.38864 0.39079 0.39049 0.38804 0.3838 0.37814 0.3715 0.3643 0.35697 0.3499 0.34345 0.33791 0.33349 0.33031 0.3284
0.41379 0.38457 0.34879 0.30775 0.26343 0.21907 0.18026 0.15642 0.15776 0.18462 0.22732 0.27683 0.32769 0.37672 0.42191 0.46193 0.49587 0.52317 0.54353 0.55691 0.56347 0.56358 0.55776 0.54665 0.53101 0.51167 0.48949 0.46535 0.44015 0.4148 0.39022 0.36745 0.34762 0.3319 0.32138 0.31664 0.31738 0.32214 0.3284 0.33298 0.33265 0.32458 0.30678 0.27846 0.24029 0.19503 0.14917 0.11722 0.12057 0.15734 0.20612 0.2534 0.29263 0.32037 0.33499 0.33615 0.32456 0.30185 0.27033 0.23297 0.1934 0.15634 0.12798 0.11501 0.11889 0.13287 0.14846 0.16006 0.16456 0.16044 0.14718 0.1251 0.095362 0.060917 0.034801 0.05449 0.098723 0.14669 0.19346 0.23638 0.2734 0.30279 0.32321 0.33368 0.33369 0.32327 0.30311 0.2748 0.24124 0.20745 0.18175 0.17492 0.19266 0.22954 0.27572 0.3234 0.36732 0.40392 0.43074 0.44618 0.44935 0.44011 0.41902 0.38745 0.34766 0.3032 0.25947 0.2247 0.20929 0.21979 0.25216 0.29643 0.34398 0.38909 0.42814 0.45883 0.47975 0.49015 0.48988 0.47927 0.45912 0.43071 0.39578 0.35663 0.3163 0.27882 0.24928 0.2332 0.23404 0.2507 0.27832 0.31139 0.34551 0.37763 0.40577 0.42865 0.44553 0.45605 0.46018 0.45815 0.45041 0.4376 0.42055 0.40026 0.37788 0.3547 0.33217 0.31179 0.29503 0.28315 0.27694 0.27652 0.28129 0.29015 0.30175 0.31475 0.328 0.34058 0.3518 0.3612 0.36848
0.4547 0.45546 0.44613 0.42705 0.39891 0.3629 0.3208 0.2753 0.23065 0.19388 0.17525 0.18299 0.21424 0.25895 0.30866 0.35819 0.40442 0.44541 0.47993 0.50729 0.52716 0.53956 0.54477 0.54333 0.53593 0.52343 0.50677 0.48699 0.46517 0.44242 0.41991 0.39883 0.38038 0.36564 0.35533 0.34959 0.34769 0.34799 0.34815 0.34556 0.33772 0.32273 0.29955 0.26834 0.23078 0.19074 0.15574 0.13807 0.1475 0.17814 0.21667 0.25356 0.28341 0.30324 0.31167 0.3085 0.2945 0.27123 0.24088 0.20622 0.17068 0.13865 0.11572 0.10701 0.11217 0.12461 0.13732 0.14575 0.14736 0.14091 0.12612 0.10364 0.075652 0.049325 0.048464 0.080768 0.12382 0.16832 0.21046 0.24771 0.27808 0.30004 0.31252 0.315 0.30753 0.29096 0.26709 0.23911 0.21223 0.19413 0.19297 0.21169 0.24553 0.28671 0.32856 0.36623 0.39631 0.41641 0.42506 0.42164 0.40635 0.38038 0.34601 0.30697 0.26909 0.2407 0.23118 0.2451 0.27805 0.32105 0.36607 0.40742 0.44133 0.46533 0.47796 0.47857 0.46729 0.44494 0.41307 0.37409 0.33144 0.29 0.25652 0.23883 0.24227 0.26527 0.30084 0.34151 0.38167 0.41757 0.44679 0.46782 0.47983 0.48255 0.47615 0.46125 0.43885 0.41037 0.37764 0.34298 0.30935 0.28029 0.25976 0.25106 0.25535 0.2709 0.29411 0.32112 0.34875 0.37465 0.39723 0.41543 0.42862 0.43651 0.43908 0.43654 0.4293 0.41792 0.40314 0.38582 0.36698
0.40376 0.4058 0.40723 0.40794 0.40781 0.40671 0.40448 0.40096 0.39598 0.38935 0.38088 0.37038 0.35768 0.34265 0.32526 0.30562 0.28412 0.26161 0.23977 0.22145 0.21101 0.21346 0.23212 0.26656 0.31348 0.36854 0.42735 0.4854 0.53791 0.57962 0.60489 0.60799 0.58379 0.52887 0.44322 0.33373 0.22459 0.18752 0.26487 0.36776 0.4364 0.44305 0.37565 0.23682 0.044921 0.17184 0.37199 0.51882 0.5831 0.55173 0.43152 0.25091 0.10075 0.22346 0.37678 0.46744 0.48214 0.42761 0.32428 0.20331 0.11959 0.14628 0.21151 0.25765 0.27875 0.28226 0.2784 0.27407 0.2696 0.26048 0.24177 0.21184 0.17537 0.1479 0.15407 0.19673 0.25332 0.3051 0.34191 0.36001 0.36107 0.3512 0.33876 0.3308 0.32935 0.33094 0.32951 0.31998 0.29987 0.26948 0.23139 0.19002 0.15186 0.12585 0.12046 0.13444 0.15785 0.18236 0.20371 0.22005 0.23081 0.23605 0.23621 0.23189 0.22381 0.21272 0.19939 0.18459 0.16912 0.1538 0.13954 0.12731 0.11816 0.11299 0.11232 0.11604 0.1235 0.13376 0.14592 0.15924 0.17317 0.18733 0.20144 0.21533 0.22886 0.24195 0.25455 0.26663 0.27818 0.28918 0.29963 0.30956 0.31896 0.32786 0.33626 0.3442 0.35168 0.35874 0.36538 0.37162 0.37749 0.383 0.38818 0.39303 0.39758 0.40184 0.40582 0.40955 0.41303 0.41627 0.4193 0.42211 0.42473 0.42717 0.42942 0.43151 0.43344 0.43522 0.43686 0.43836 0.43974
0.25846 0.26222 0.26566 0.26874 0.27141 0.27364 0.27542 0.27672 0.27757 0.27802 0.27818 0.27823 0.27841 0.2791 0.2808 0.28411 0.28977 0.29853 0.31114 0.32818 0.34995 0.37639 0.40703 0.44096 0.47681 0.51273 0.5464 0.57501 0.59525 0.60348 0.5958 0.56844 0.51818 0.44312 0.34389 0.22692 0.12466 0.16054 0.29288 0.42621 0.53143 0.59104 0.59335 0.53389 0.41675 0.25482 0.068392 0.11821 0.28015 0.39718 0.45683 0.45683 0.40574 0.32288 0.23953 0.1984 0.21468 0.24672 0.25894 0.24083 0.19922 0.16095 0.17283 0.23861 0.31865 0.38624 0.42694 0.43271 0.40029 0.33069 0.22883 0.10299 0.036522 0.17671 0.30616 0.41389 0.49155 0.53414 0.54054 0.51355 0.45963 0.38864 0.31379 0.25241 0.22355 0.23333 0.26658 0.30589 0.34309 0.37683 0.4088 0.44104 0.47433 0.50763 0.5385 0.56387 0.58086 0.58728 0.58189 0.56451 0.53596 0.49802 0.45333 0.40547 0.35898 0.31948 0.29309 0.2845 0.29423 0.31819 0.35036 0.38549 0.41984 0.45104 0.47769 0.49909 0.51496 0.52541 0.53074 0.53144 0.52813 0.5215 0.51231 0.50134 0.48936 0.47716 0.46546 0.45492 0.44611 0.43946 0.43527 0.43367 0.43464 0.43804 0.4436 0.45097 0.4598 0.4697 0.48031 0.49129 0.50235 0.51324 0.52375 0.53371 0.54298 0.55145 0.55906 0.56573 0.57145 0.57619 0.57995 0.58273 0.58455 0.58544 0.58541 0.58451 0.58277 0.58023 0.57693 0.57291 0.56822
0.16594 0.17985 0.19482 0.21073 0.22742 0.2448 0.26275 0.28117 0.29996 0.31902 0.33823 0.35744 0.3765 0.39523 0.4134 0.43074 0.44695 0.46164 0.4744 0.48472 0.49205 0.49577 0.49523 0.48979 0.47889 0.46214 0.43954 0.41176 0.38062 0.34978 0.32539 0.31571 0.32762 0.36162 0.41091 0.46517 0.51375 0.54686 0.55604 0.53474 0.4791 0.38869 0.26713 0.12227 0.037857 0.19214 0.33171 0.44154 0.51078 0.53305 0.50724 0.43763 0.33319 0.20619 0.070479 0.060439 0.17499 0.26489 0.32578 0.35739 0.36321 0.34985 0.32607 0.3013 0.28314 0.27419 0.27105 0.26693 0.25575 0.23473 0.20598 0.1785 0.16886 0.18974 0.23393 0.28501 0.33026 0.36162 0.3744 0.3666 0.33848 0.29215 0.23116 0.16016 0.085836 0.039541 0.09317 0.16459 0.23202 0.29216 0.34351 0.38509 0.41604 0.43555 0.44282 0.43726 0.41854 0.38684 0.34298 0.28861 0.22665 0.16279 0.11197 0.10918 0.15919 0.22726 0.29674 0.36136 0.41789 0.46435 0.49953 0.52283 0.53416 0.5339 0.52281 0.50202 0.47293 0.4372 0.39671 0.35363 0.31044 0.27006 0.23602 0.21218 0.2016 0.2047 0.21865 0.23912 0.26225 0.28534 0.30666 0.32522 0.34052 0.35238 0.36087 0.36621 0.36875 0.36894 0.36728 0.36431 0.3606 0.35668 0.35306 0.35019 0.34842 0.348 0.34906 0.35159 0.35551 0.36063 0.36671 0.37345 0.38056 0.38776 0.39478 0.40137 0.40732 0.41247 0.41666 0.41978 0.42176
0.50282 0.51125 0.51799 0.52296 0.52611 0.52741 0.52683 0.52437 0.52004 0.51387 0.50593 0.49628 0.48504 0.47231 0.45825 0.44301 0.42678 0.40973 0.39206 0.37395 0.35559 0.33713 0.31876 0.30071 0.28334 0.2673 0.25374 0.24453 0.24223 0.24959 0.26839 0.29836 0.33699 0.3801 0.42235 0.45769 0.47978 0.4825 0.46068 0.41095 0.33267 0.22892 0.11027 0.07214 0.19396 0.32014 0.42527 0.49772 0.53019 0.51978 0.46825 0.38176 0.27 0.14493 0.019821 0.096065 0.19043 0.25847 0.2983 0.31254 0.30832 0.29652 0.28926 0.2943 0.3101 0.32759 0.33623 0.32794 0.29824 0.24621 0.17459 0.092634 0.061297 0.14331 0.23942 0.32636 0.39563 0.44167 0.46118 0.4531 0.41861 0.36111 0.28643 0.20432 0.13679 0.13357 0.1977 0.27925 0.35641 0.42125 0.47005 0.50098 0.51345 0.50779 0.48512 0.44734 0.39727 0.33912 0.27968 0.23079 0.21056 0.23129 0.2834 0.34913 0.41615 0.47718 0.52767 0.56463 0.58621 0.59145 0.58026 0.55335 0.51218 0.45904 0.39716 0.33116 0.26822 0.22029 0.20383 0.22622 0.27524 0.3349 0.39523 0.45085 0.49874 0.53714 0.56514 0.58239 0.589 0.58548 0.57262 0.55151 0.52346 0.49 0.45287 0.41404 0.37571 0.34034 0.3106 0.28904 0.27752 0.2765 0.28469 0.29968 0.31874 0.33948 0.3601 0.37932 0.39632 0.41062 0.422 0.43043 0.43603 0.43904 0.43977 0.4386 0.43594 0.4322 0.42783 0.42322 0.41872
0.17175 0.15142 0.13967 0.13932 0.15064 0.17108 0.1973 0.22655 0.25691 0.28705 0.31604 0.34317 0.36791 0.38984 0.40864 0.42409 0.43606 0.44452 0.44953 0.45128 0.45009 0.44645 0.441 0.43459 0.42825 0.42316 0.42049 0.42128 0.42611 0.43489 0.44664 0.4595 0.47084 0.4775 0.4761 0.46347 0.43708 0.39571 0.34035 0.27581 0.21438 0.18188 0.20271 0.26025 0.32354 0.37386 0.40116 0.40056 0.37118 0.31563 0.23956 0.15103 0.061917 0.047328 0.11766 0.17577 0.21326 0.229 0.22544 0.20855 0.18809 0.17674 0.18377 0.20663 0.23437 0.25649 0.26575 0.25793 0.23131 0.18635 0.12587 0.057881 0.051017 0.12655 0.20513 0.27489 0.33 0.3665 0.38222 0.37701 0.35292 0.31448 0.26936 0.22955 0.21087 0.22344 0.26054 0.30747 0.35316 0.39134 0.41893 0.4348 0.43908 0.43277 0.4175 0.39543 0.36939 0.34305 0.3211 0.30882 0.31048 0.32717 0.35608 0.39203 0.42942 0.46332 0.48983 0.50607 0.51022 0.5015 0.48027 0.44807 0.40788 0.3644 0.32455 0.29729 0.29113 0.30863 0.34438 0.38943 0.43587 0.478 0.51202 0.53555 0.5473 0.54686 0.53459 0.51154 0.47944 0.44068 0.39842 0.35672 0.32063 0.29582 0.28693 0.29512 0.31725 0.34789 0.38181 0.41499 0.44469 0.46914 0.4873 0.49871 0.5033 0.50138 0.49354 0.4806 0.46361 0.44376 0.42241 0.401 0.38097 0.36372 0.3504 0.34174 0.33799 0.3388 0.34339 0.35068 0.35953
0.43236 0.42435 0.41224 0.39639 0.37726 0.35549 0.33188 0.30743 0.28338 0.26121 0.24261 0.22929 0.22258 0.22302 0.23005 0.24226 0.25786 0.27515 0.29273 0.30956 0.32497 0.33861 0.35043 0.36066 0.36977 0.37842 0.38738 0.39738 0.40891 0.42205 0.43627 0.45032 0.46227 0.46967 0.46985 0.46029 0.4392 0.40617 0.36308 0.31532 0.2732 0.2513 0.25941 0.29099 0.32932 0.35963 0.3725 0.36322 0.3311 0.27897 0.21304 0.1442 0.095682 0.10362 0.14636 0.18633 0.21075 0.21627 0.20377 0.17743 0.14532 0.12137 0.12216 0.14769 0.18204 0.21234 0.23145 0.23557 0.22316 0.19453 0.15208 0.10209 0.066477 0.091478 0.1518 0.21534 0.27176 0.31576 0.34404 0.35494 0.34848 0.32649 0.29291 0.25451 0.22185 0.20849 0.22271 0.25902 0.305 0.35046 0.38886 0.41623 0.4304 0.43054 0.41711 0.39187 0.35815 0.32135 0.28953 0.27271 0.27865 0.30679 0.349 0.39559 0.43868 0.47266 0.49376 0.49975 0.4898 0.46448 0.42591 0.37805 0.32745 0.2843 0.26216 0.27107 0.30786 0.3599 0.41521 0.46554 0.50565 0.53225 0.54356 0.53894 0.51884 0.4847 0.43901 0.3855 0.32965 0.27969 0.24717 0.24324 0.26882 0.31352 0.36553 0.41667 0.46189 0.49813 0.5236 0.5374 0.53933 0.52975 0.50956 0.48015 0.44335 0.40153 0.3577 0.31572 0.28044 0.25733 0.25072 0.26108 0.28457 0.3156 0.34924 0.38196 0.4114 0.43609 0.45517 0.46821 0.47513
0.38964 0.4116 0.42877 0.44069 0.44708 0.44784 0.44307 0.43303 0.41817 0.39913 0.37675 0.35206 0.32631 0.30097 0.27766 0.25812 0.24394 0.23619 0.2351 0.23998 0.24948 0.26206 0.27642 0.29165 0.30726 0.32315 0.33947 0.35644 0.37421 0.3926 0.411 0.42821 0.44248 0.45164 0.45336 0.44554 0.42683 0.39738 0.35963 0.31939 0.28647 0.27249 0.28288 0.31066 0.34206 0.36473 0.37048 0.35528 0.3189 0.26457 0.19933 0.13649 0.10446 0.12678 0.17165 0.21056 0.23321 0.2365 0.22104 0.19041 0.15178 0.11852 0.11163 0.13722 0.1762 0.21238 0.23743 0.24701 0.23912 0.21358 0.17206 0.11895 0.068241 0.073347 0.13459 0.20372 0.26678 0.31747 0.35164 0.36678 0.36206 0.3386 0.2998 0.25232 0.20826 0.18703 0.20401 0.25062 0.30756 0.36127 0.40392 0.43107 0.44052 0.43196 0.40687 0.36873 0.32356 0.28094 0.2544 0.25635 0.28715 0.33501 0.38683 0.43319 0.468 0.48754 0.48993 0.47491 0.44382 0.39982 0.34844 0.29863 0.26384 0.25849 0.28602 0.33514 0.39142 0.44435 0.48719 0.51577 0.52771 0.52212 0.49937 0.46117 0.41064 0.35274 0.29536 0.25093 0.23534 0.25607 0.30311 0.36085 0.4181 0.4681 0.50676 0.53164 0.54152 0.53611 0.51598 0.48249 0.43781 0.38506 0.32868 0.2753 0.23485 0.21947 0.23481 0.27331 0.32266 0.37367 0.42076 0.46056 0.49106 0.51111 0.52021 0.51839 0.50613 0.48432 0.45424 0.41756 0.37641
0.34447 0.34231 0.33939 0.33562 0.3309 0.32516 0.3183 0.31024 0.30094 0.29039 0.27867 0.26594 0.25258 0.23924 0.22697 0.21733 0.21242 0.21459 0.22578 0.24677 0.27704 0.31506 0.35873 0.4057 0.45328 0.49845 0.53775 0.56729 0.58281 0.58001 0.55505 0.50545 0.43177 0.341 0.25578 0.22929 0.29181 0.38839 0.46596 0.49368 0.45412 0.34277 0.17002 0.04136 0.24924 0.4171 0.5077 0.49968 0.39444 0.22544 0.14305 0.2977 0.44587 0.51224 0.4812 0.36451 0.19433 0.04608 0.17047 0.28218 0.33454 0.33269 0.29608 0.24957 0.21329 0.19692 0.20579 0.24227 0.29358 0.33418 0.33909 0.29468 0.21039 0.15466 0.22882 0.34293 0.41424 0.40996 0.32399 0.17842 0.10682 0.25912 0.40264 0.47722 0.46585 0.37222 0.21624 0.037795 0.17213 0.33858 0.46039 0.52535 0.52984 0.47711 0.376 0.24003 0.086528 0.070917 0.20805 0.31764 0.39348 0.43755 0.4584 0.46787 0.47613 0.4873 0.49883 0.5048 0.49985 0.48132 0.44963 0.40774 0.36045 0.31378 0.27435 0.2482 0.2384 0.24308 0.25675 0.27361 0.28951 0.30203 0.31004 0.3132 0.31166 0.30585 0.29634 0.28376 0.26879 0.25208 0.23429 0.21607 0.19808 0.18101 0.16557 0.15255 0.14268 0.13659 0.13463 0.1367 0.14232 0.15077 0.16129 0.17322 0.18601 0.19926 0.21267 0.22602 0.23918 0.25203 0.2645 0.27654 0.28812 0.29924 0.30987 0.32002 0.3297 0.3389 0.34766 0.35597 0.36385
0.23355 0.24251 0.2522 0.26264 0.27388 0.28596 0.29888 0.31267 0.32733 0.34284 0.35916 0.37621 0.39388 0.412 0.43034 0.4486 0.46636 0.48311 0.4982 0.51084 0.52007 0.52475 0.52358 0.51513 0.4979 0.47044 0.43161 0.38108 0.32038 0.25561 0.20475 0.20351 0.26599 0.36245 0.46461 0.55353 0.61394 0.63306 0.60176 0.51685 0.38351 0.2189 0.088865 0.18578 0.31154 0.37961 0.37128 0.28604 0.13974 0.047736 0.22209 0.36286 0.43935 0.43781 0.36097 0.22698 0.067746 0.10222 0.22599 0.29654 0.30417 0.25527 0.17456 0.12495 0.17148 0.23927 0.27225 0.2542 0.18701 0.091289 0.08573 0.19256 0.28396 0.33235 0.3272 0.26863 0.16677 0.052037 0.12242 0.24864 0.3481 0.40469 0.41045 0.36478 0.27522 0.1631 0.11435 0.21538 0.33972 0.43749 0.49142 0.49433 0.44725 0.35957 0.25134 0.16894 0.19195 0.28479 0.37601 0.44158 0.47536 0.47943 0.46107 0.43058 0.39862 0.3729 0.35538 0.34268 0.32959 0.31314 0.29491 0.28131 0.28137 0.30098 0.33816 0.38519 0.43355 0.47647 0.50935 0.52948 0.53573 0.52826 0.50829 0.47789 0.43988 0.3977 0.35545 0.31784 0.28982 0.27547 0.27611 0.28946 0.31102 0.33622 0.36148 0.38441 0.40351 0.41801 0.42755 0.43216 0.43206 0.42767 0.41954 0.40829 0.39465 0.37937 0.36325 0.34714 0.33188 0.31831 0.3072 0.29918 0.29472 0.29401 0.29699 0.30332 0.31253 0.32403 0.33724 0.35159 0.36658
0.2736 0.27023 0.26711 0.26431 0.26188 0.2599 0.25845 0.25762 0.25751 0.25822 0.25986 0.26256 0.26644 0.27163 0.27826 0.28643 0.29626 0.30781 0.32108 0.33602 0.35248 0.37017 0.3886 0.4071 0.42471 0.44016 0.45186 0.45792 0.45619 0.44445 0.42078 0.38419 0.33589 0.28202 0.23914 0.23615 0.2866 0.36831 0.45269 0.51821 0.54879 0.53346 0.46752 0.35399 0.20489 0.057724 0.15052 0.28838 0.3828 0.41807 0.3901 0.30548 0.18008 0.036716 0.10376 0.21514 0.28326 0.30038 0.2685 0.20018 0.12541 0.11721 0.18268 0.24511 0.27438 0.26092 0.20502 0.11592 0.045966 0.14077 0.25029 0.33438 0.37797 0.37255 0.3165 0.21555 0.084779 0.083687 0.2287 0.3558 0.44447 0.48224 0.46366 0.39098 0.275 0.14228 0.11849 0.24936 0.38186 0.48073 0.53329 0.53514 0.48882 0.40348 0.29606 0.20022 0.18498 0.26151 0.35796 0.43944 0.49459 0.5206 0.51917 0.49482 0.45377 0.40309 0.3504 0.30402 0.27313 0.26582 0.28414 0.32227 0.37129 0.42318 0.47168 0.51189 0.54002 0.55336 0.55033 0.53051 0.49474 0.44512 0.38521 0.32056 0.26009 0.21831 0.21214 0.24363 0.29686 0.35641 0.41333 0.46285 0.50239 0.53071 0.54745 0.55292 0.54795 0.53378 0.512 0.48445 0.4532 0.42047 0.3886 0.35994 0.33661 0.32022 0.31149 0.31 0.3144 0.32278 0.3332 0.34398 0.35383 0.36188 0.3676 0.37076 0.37136 0.36958 0.36576 0.36034 0.35385
0.28698 0.28107 0.27613 0.27233 0.26981 0.26869 0.26903 0.27087 0.27417 0.27883 0.28473 0.29165 0.29934 0.30753 0.31589 0.32407 0.33169 0.33835 0.34366 0.34721 0.34866 0.34771 0.34426 0.33844 0.33085 0.32271 0.31611 0.314 0.31978 0.33619 0.36396 0.40111 0.4433 0.48457 0.51815 0.53705 0.53473 0.50601 0.44809 0.36202 0.25517 0.15243 0.14036 0.2355 0.34001 0.4174 0.45314 0.44166 0.3853 0.29493 0.19403 0.13991 0.188 0.26727 0.3268 0.35236 0.34312 0.30624 0.25483 0.20584 0.1747 0.16322 0.15684 0.1413 0.11531 0.099472 0.12794 0.18984 0.25642 0.30972 0.33794 0.33353 0.29322 0.21834 0.11482 0.0115 0.13704 0.25759 0.35624 0.42102 0.44368 0.42075 0.35435 0.25294 0.1372 0.10246 0.21133 0.33145 0.42697 0.48534 0.50091 0.47361 0.40881 0.31804 0.22363 0.17535 0.22026 0.30982 0.3963 0.46145 0.49828 0.50528 0.48467 0.44171 0.38443 0.32395 0.27544 0.25591 0.27251 0.31454 0.36594 0.41544 0.45661 0.48589 0.50134 0.50205 0.48802 0.46009 0.42024 0.37199 0.32118 0.27727 0.25345 0.26054 0.29647 0.3489 0.40572 0.4586 0.50218 0.53308 0.54938 0.55027 0.53592 0.50742 0.46669 0.41653 0.36083 0.30509 0.2573 0.22833 0.22741 0.25332 0.29548 0.34347 0.39046 0.43242 0.46706 0.49312 0.51008 0.51791 0.51704 0.50819 0.49239 0.47088 0.44512 0.41674 0.38752 0.35936 0.33421 0.31388 0.2998
0.32914 0.34674 0.36307 0.37801 0.39149 0.40344 0.4138 0.42254 0.42965 0.43513 0.43902 0.44136 0.44225 0.4418 0.44014 0.43745 0.43395 0.42989 0.42556 0.42128 0.41739 0.41426 0.41223 0.41159 0.41253 0.41507 0.41902 0.42391 0.42895 0.43301 0.43464 0.43209 0.4235 0.40708 0.38155 0.3468 0.30507 0.2629 0.23333 0.23254 0.26385 0.31198 0.35773 0.38628 0.38777 0.35715 0.29446 0.2053 0.10487 0.073787 0.1641 0.25539 0.32113 0.35268 0.34782 0.30995 0.24817 0.17878 0.13149 0.13879 0.17739 0.20847 0.21551 0.19449 0.1501 0.10277 0.1094 0.17719 0.25474 0.31722 0.35163 0.35034 0.31047 0.23411 0.12877 0.032037 0.13924 0.26268 0.36517 0.43398 0.46084 0.44248 0.38128 0.28641 0.17988 0.13345 0.21453 0.32843 0.42575 0.48989 0.51364 0.49578 0.44073 0.35906 0.27091 0.21565 0.23739 0.31374 0.39774 0.46548 0.50678 0.51823 0.50092 0.45962 0.40264 0.34232 0.29576 0.28104 0.30325 0.34895 0.40083 0.44713 0.48138 0.50048 0.50345 0.49085 0.46447 0.42736 0.3841 0.34136 0.30826 0.29479 0.30641 0.33948 0.38444 0.4317 0.47398 0.50621 0.52509 0.52876 0.51666 0.48944 0.44904 0.3989 0.34439 0.29383 0.25925 0.25302 0.27773 0.32327 0.37696 0.42961 0.47545 0.51096 0.53408 0.54382 0.54006 0.52338 0.49506 0.45696 0.41167 0.36255 0.31412 0.27248 0.24519 0.23876 0.25384 0.28443 0.3227 0.36248 0.39974
0.34651 0.33124 0.31526 0.29898 0.28289 0.26755 0.2536 0.24171 0.23255 0.22671 0.22461 0.2264 0.23192 0.24078 0.25242 0.26624 0.28161 0.29799 0.31491 0.33194 0.34872 0.3649 0.38015 0.39412 0.40643 0.41666 0.42437 0.42907 0.4303 0.42771 0.42113 0.4108 0.39755 0.38304 0.36987 0.36129 0.36023 0.36778 0.38196 0.39786 0.40884 0.40809 0.39 0.35115 0.29151 0.21623 0.14252 0.12241 0.18314 0.2649 0.33468 0.37927 0.39247 0.37291 0.3234 0.25032 0.16284 0.073111 0.036618 0.099705 0.15097 0.17839 0.18063 0.16078 0.12771 0.10209 0.11432 0.15879 0.20785 0.24502 0.2613 0.25183 0.21521 0.1534 0.071898 0.029471 0.12467 0.21616 0.29133 0.34167 0.36135 0.34792 0.30297 0.23313 0.15452 0.11542 0.16841 0.25527 0.33437 0.39081 0.41775 0.41302 0.37872 0.32149 0.25434 0.20181 0.19851 0.24711 0.31432 0.37566 0.4193 0.44 0.43659 0.41114 0.36871 0.31775 0.27115 0.24588 0.25418 0.29068 0.33918 0.38608 0.42301 0.44537 0.45105 0.43985 0.4133 0.37471 0.32963 0.28671 0.25811 0.25561 0.28104 0.32441 0.37321 0.41799 0.4525 0.47284 0.47692 0.46413 0.43533 0.39292 0.34116 0.2871 0.24222 0.22239 0.2378 0.28081 0.33573 0.39059 0.43807 0.47378 0.49514 0.50091 0.49091 0.46593 0.42768 0.37888 0.32352 0.26759 0.22066 0.19667 0.20605 0.24301 0.29306 0.34525 0.39324 0.43336 0.46351 0.48253 0.48998
0.40439 0.41925 0.43126 0.44032 0.44637 0.44945 0.44962 0.44705 0.44195 0.43458 0.42529 0.41449 0.40262 0.39021 0.37782 0.36601 0.35537 0.34641 0.33955 0.33505 0.33296 0.33308 0.335 0.33808 0.34156 0.34457 0.3463 0.346 0.3432 0.33785 0.33057 0.32284 0.3172 0.31686 0.32474 0.34194 0.36663 0.39427 0.4187 0.43335 0.43228 0.4109 0.36676 0.30031 0.21648 0.13152 0.10817 0.18328 0.27857 0.36122 0.41875 0.44454 0.43615 0.39504 0.32618 0.23737 0.13823 0.039338 0.052027 0.12436 0.1741 0.19864 0.1991 0.18084 0.15503 0.14037 0.15338 0.18768 0.22448 0.24958 0.2545 0.23496 0.19024 0.12285 0.038806 0.058353 0.15338 0.23994 0.30853 0.3515 0.36371 0.34319 0.29168 0.21546 0.13015 0.094877 0.16576 0.26025 0.34225 0.39944 0.42556 0.41843 0.37978 0.31576 0.23892 0.17629 0.1751 0.2373 0.31651 0.38586 0.43353 0.45417 0.44648 0.41258 0.35816 0.2934 0.23612 0.21347 0.24079 0.29882 0.36197 0.41517 0.45064 0.46469 0.45652 0.42768 0.38213 0.32671 0.27258 0.23686 0.23702 0.27277 0.32668 0.38225 0.42919 0.46152 0.476 0.47137 0.44812 0.40843 0.35642 0.29903 0.24777 0.22015 0.23069 0.27355 0.33067 0.38784 0.43659 0.47188 0.49084 0.49214 0.47573 0.44283 0.39585 0.33874 0.2778 0.22365 0.19373 0.20375 0.24727 0.30529 0.36424 0.4166 0.4581 0.4862 0.49958 0.49781 0.48127 0.45108 0.40908
0.29862 0.29449 0.28967 0.28412 0.27782 0.27076 0.26297 0.25453 0.24559 0.23643 0.22747 0.21937 0.21303 0.20964 0.21054 0.21704 0.23008 0.25 0.27647 0.30866 0.34536 0.38507 0.42605 0.46619 0.50307 0.53383 0.55528 0.56394 0.55635 0.52955 0.48192 0.41476 0.33572 0.26665 0.25053 0.30714 0.39539 0.47077 0.50417 0.47757 0.38422 0.23141 0.056612 0.1778 0.34655 0.45018 0.46284 0.38154 0.23635 0.15786 0.28905 0.42985 0.49417 0.4616 0.34199 0.16688 0.022285 0.18139 0.28396 0.3192 0.29681 0.24188 0.18668 0.15784 0.1616 0.19084 0.23623 0.27896 0.29376 0.2615 0.18325 0.12066 0.19771 0.31018 0.36907 0.34069 0.2234 0.077774 0.20223 0.36465 0.44025 0.39659 0.23875 0.039071 0.24856 0.43365 0.50341 0.43235 0.23597 0.037107 0.30294 0.49423 0.55391 0.46355 0.24624 0.040435 0.3205 0.52138 0.59257 0.51836 0.3201 0.05111 0.23442 0.46124 0.58941 0.59904 0.49706 0.3116 0.088273 0.16636 0.37064 0.52381 0.61006 0.62482 0.57183 0.46204 0.31276 0.14807 0.065937 0.19065 0.30377 0.38256 0.43024 0.45765 0.47758 0.49858 0.52159 0.54158 0.55195 0.54801 0.52829 0.4943 0.44988 0.40037 0.35199 0.31119 0.28348 0.27152 0.27363 0.28495 0.3001 0.31495 0.32698 0.33487 0.33812 0.33676 0.33111 0.32164 0.30893 0.29357 0.27615 0.25727 0.23749 0.21737 0.19749 0.17845 0.16091 0.14562 0.1334 0.12506 0.12117
0.32445 0.33266 0.34119 0.35004 0.35917 0.36854 0.3781 0.38777 0.39746 0.40705 0.41638 0.42527 0.43347 0.4407 0.44662 0.45081 0.4528 0.45205 0.44795 0.43984 0.42707 0.40904 0.38537 0.35609 0.32215 0.28627 0.25442 0.2372 0.24676 0.28655 0.34811 0.41885 0.48688 0.54125 0.57189 0.57031 0.53107 0.45432 0.34961 0.24548 0.20687 0.26219 0.33261 0.36058 0.32381 0.22201 0.084829 0.13944 0.29755 0.41392 0.45791 0.41954 0.30933 0.16252 0.11038 0.22513 0.31656 0.34212 0.2994 0.20596 0.10163 0.096221 0.16492 0.20061 0.19005 0.15346 0.14315 0.18404 0.22605 0.22871 0.17889 0.090811 0.088966 0.19968 0.28664 0.314 0.26878 0.15711 0.017744 0.16452 0.29819 0.3701 0.36235 0.27697 0.14254 0.11032 0.25118 0.3683 0.41825 0.39063 0.29667 0.17833 0.16407 0.27968 0.38902 0.44545 0.43642 0.36683 0.25993 0.18005 0.22952 0.34549 0.44325 0.49134 0.47851 0.40688 0.2933 0.18585 0.20086 0.31954 0.43517 0.50952 0.5297 0.49548 0.41695 0.31464 0.22578 0.20888 0.26796 0.34309 0.40195 0.43622 0.44816 0.44501 0.43509 0.4243 0.41393 0.40107 0.38128 0.35148 0.31204 0.26832 0.23227 0.22126 0.24506 0.29437 0.35316 0.40975 0.45715 0.49152 0.51108 0.51558 0.50595 0.48402 0.45238 0.4142 0.37322 0.33367 0.3002 0.27725 0.26773 0.27155 0.28561 0.30554 0.32732 0.34801 0.36567 0.37919 0.38797 0.39188 0.39101
0.38932 0.3933 0.39727 0.40121 0.40508 0.40888 0.41254 0.41604 0.41931 0.42229 0.4249 0.42704 0.42858 0.4294 0.42931 0.42811 0.42555 0.42133 0.4151 0.40646 0.39497 0.38014 0.36154 0.33883 0.31203 0.28192 0.25086 0.22426 0.21191 0.22487 0.26604 0.32794 0.39962 0.47039 0.52989 0.56785 0.57479 0.54332 0.47004 0.35792 0.22022 0.10744 0.16628 0.28127 0.35721 0.37044 0.31573 0.20659 0.11198 0.20241 0.34628 0.45211 0.49258 0.4597 0.36109 0.21726 0.060797 0.10451 0.2182 0.28312 0.2946 0.26216 0.20825 0.1669 0.16339 0.17802 0.17908 0.15933 0.14107 0.16316 0.21856 0.26804 0.28405 0.25317 0.17515 0.06952 0.10094 0.22542 0.32394 0.37107 0.35417 0.27272 0.13859 0.031129 0.19656 0.33789 0.42704 0.44701 0.39268 0.27206 0.10881 0.10605 0.28049 0.42208 0.50253 0.50803 0.4372 0.30127 0.12679 0.1102 0.29063 0.44309 0.53822 0.56283 0.51477 0.40237 0.24396 0.085485 0.16908 0.33386 0.46597 0.54727 0.57087 0.53776 0.45572 0.33849 0.20805 0.12337 0.18522 0.29802 0.39771 0.4702 0.5117 0.52266 0.50604 0.46622 0.40834 0.33819 0.26315 0.19588 0.16232 0.18735 0.25233 0.3289 0.4027 0.46632 0.51512 0.54605 0.5573 0.54823 0.51933 0.47214 0.40915 0.33382 0.25078 0.16764 0.10496 0.11324 0.1791 0.25531 0.32733 0.39036 0.44219 0.48176 0.50874 0.52338 0.5264 0.51889 0.50224 0.47806 0.44816
0.3702 0.37312 0.37603 0.37897 0.38194 0.38497 0.38807 0.39127 0.39457 0.39798 0.4015 0.40512 0.40884 0.41261 0.41639 0.4201 0.42365 0.4269 0.42968 0.43175 0.43281 0.43251 0.43037 0.42584 0.41827 0.40692 0.39106 0.37007 0.34372 0.31271 0.27968 0.25088 0.23747 0.25135 0.29424 0.35568 0.42137 0.4777 0.51244 0.51531 0.47919 0.40175 0.28698 0.14749 0.055619 0.17567 0.29337 0.36785 0.38661 0.34773 0.26079 0.15251 0.11248 0.19946 0.2913 0.34414 0.34663 0.30026 0.21607 0.11418 0.055155 0.11951 0.17941 0.20288 0.18716 0.14234 0.10203 0.12584 0.18891 0.24014 0.25713 0.23083 0.1617 0.059417 0.066561 0.18635 0.28508 0.34394 0.3508 0.30204 0.20411 0.080701 0.10913 0.24679 0.36028 0.42537 0.42996 0.37236 0.26255 0.13197 0.13045 0.26922 0.39614 0.4758 0.49405 0.44807 0.34618 0.21153 0.12611 0.22296 0.36136 0.46859 0.52381 0.5196 0.45826 0.35155 0.22505 0.15241 0.22765 0.34987 0.45192 0.51383 0.52877 0.49759 0.42755 0.33252 0.23747 0.19202 0.23497 0.31946 0.40041 0.46016 0.49232 0.49585 0.47313 0.42898 0.37042 0.30711 0.25306 0.2271 0.2414 0.28632 0.34316 0.39864 0.44504 0.47774 0.49397 0.49231 0.47252 0.43562 0.384 0.32188 0.25666 0.20226 0.18224 0.21057 0.26964 0.33751 0.40198 0.4566 0.49769 0.52317 0.53212 0.52458 0.50141 0.46421 0.41525 0.35752 0.29498 0.2334 0.18251
0.39155 0.38398 0.37614 0.36812 0.36001 0.35189 0.34386 0.33601 0.32843 0.32122 0.31443 0.30813 0.30237 0.29717 0.29253 0.28844 0.28488 0.28181 0.27926 0.27727 0.27597 0.27564 0.27673 0.27986 0.28584 0.29556 0.30978 0.32889 0.35263 0.37991 0.40868 0.43602 0.4582 0.47096 0.46999 0.45156 0.41358 0.35715 0.28955 0.23031 0.21508 0.25857 0.32689 0.38515 0.41305 0.40074 0.34738 0.26263 0.1748 0.15465 0.22496 0.30716 0.36109 0.37339 0.34291 0.27738 0.19205 0.11193 0.08533 0.11605 0.1399 0.13677 0.11341 0.10284 0.14149 0.20532 0.26177 0.29201 0.28542 0.23825 0.15385 0.047366 0.096651 0.21945 0.32295 0.38937 0.40704 0.37143 0.28703 0.17251 0.10962 0.21077 0.34027 0.43904 0.48669 0.47453 0.40444 0.29112 0.17813 0.18794 0.31242 0.43625 0.51862 0.54361 0.50749 0.41774 0.2964 0.20136 0.23721 0.35853 0.47384 0.54869 0.56988 0.53547 0.45324 0.34256 0.24552 0.23931 0.32847 0.43587 0.51968 0.56341 0.56197 0.51806 0.44143 0.35034 0.27711 0.26584 0.32169 0.40211 0.47434 0.523 0.54212 0.53133 0.4944 0.43867 0.37531 0.32021 0.29262 0.30391 0.34554 0.39912 0.45014 0.48997 0.51397 0.5201 0.50818 0.47961 0.43741 0.38659 0.33494 0.29408 0.27787 0.29377 0.33524 0.38865 0.44226 0.48809 0.52105 0.53808 0.5377 0.51983 0.48565 0.4377 0.3801 0.31925 0.26538 0.23368 0.23783 0.27511 0.32995
0.15665 0.16918 0.1835 0.19909 0.21549 0.23236 0.24944 0.26652 0.28345 0.30009 0.31638 0.33222 0.34758 0.36241 0.37667 0.39032 0.40333 0.41561 0.42709 0.43764 0.44708 0.4552 0.46169 0.46622 0.46833 0.46755 0.46336 0.45527 0.4429 0.42617 0.4055 0.38217 0.35874 0.33938 0.32939 0.3333 0.35176 0.38024 0.41043 0.43286 0.43865 0.42077 0.37504 0.30115 0.20414 0.10191 0.093846 0.19466 0.29291 0.36358 0.39637 0.38741 0.33871 0.25774 0.15652 0.054218 0.068631 0.14815 0.20343 0.22715 0.21979 0.188 0.14644 0.12212 0.13792 0.17432 0.20258 0.20762 0.18352 0.13139 0.063806 0.068694 0.15429 0.23673 0.29594 0.32037 0.30372 0.24567 0.1529 0.051213 0.11434 0.23352 0.33209 0.39325 0.40735 0.37168 0.2916 0.18416 0.11112 0.18457 0.30279 0.39983 0.45548 0.46118 0.41671 0.33061 0.2246 0.15874 0.21468 0.32338 0.4188 0.4777 0.49101 0.45806 0.38589 0.29116 0.21006 0.20744 0.28458 0.37693 0.44961 0.48857 0.48916 0.45319 0.38849 0.31009 0.24503 0.23184 0.2786 0.34928 0.41403 0.45833 0.47621 0.46683 0.43326 0.38214 0.32418 0.27531 0.25493 0.27234 0.31578 0.36656 0.41144 0.44303 0.45769 0.45437 0.43397 0.39924 0.35487 0.30816 0.26983 0.25277 0.26456 0.29985 0.34605 0.39207 0.43036 0.45615 0.46669 0.46081 0.4388 0.40237 0.35488 0.30194 0.25269 0.22118 0.22149 0.25358 0.30346 0.35742 0.40665
0.43408 0.43273 0.42972 0.42518 0.41928 0.41219 0.40416 0.39544 0.38631 0.37708 0.36808 0.35963 0.35206 0.34565 0.34063 0.33715 0.33523 0.33481 0.33566 0.33745 0.33975 0.34202 0.3437 0.34421 0.34305 0.33984 0.3345 0.32738 0.31952 0.31283 0.31015 0.3147 0.32899 0.3533 0.38506 0.41931 0.44966 0.46931 0.47185 0.45214 0.40718 0.33718 0.24731 0.15438 0.11957 0.19116 0.28825 0.36983 0.42082 0.43412 0.40849 0.34826 0.26332 0.17088 0.10856 0.13031 0.18801 0.23212 0.25018 0.242 0.21429 0.17972 0.15553 0.15349 0.16546 0.17316 0.16382 0.13278 0.084043 0.052166 0.10474 0.18124 0.24946 0.29605 0.31204 0.29249 0.23727 0.15216 0.059445 0.10211 0.21285 0.31003 0.37672 0.40297 0.3845 0.32353 0.2308 0.13776 0.14223 0.24403 0.34904 0.42528 0.45962 0.44723 0.39072 0.30135 0.20629 0.17329 0.24446 0.34644 0.43145 0.48089 0.48741 0.45119 0.37968 0.28982 0.21758 0.22005 0.29382 0.38216 0.45262 0.49122 0.49291 0.45892 0.39628 0.31919 0.2535 0.23726 0.2819 0.35341 0.42069 0.46786 0.48786 0.47902 0.4439 0.3891 0.32609 0.27317 0.25401 0.27894 0.33143 0.38898 0.43696 0.46752 0.47708 0.46509 0.43359 0.38714 0.33337 0.28422 0.25613 0.26221 0.29873 0.34972 0.4007 0.44232 0.46909 0.4781 0.46846 0.44106 0.39859 0.34595 0.29116 0.24712 0.2307 0.25054 0.29649 0.35196 0.40493 0.44805 0.477
0.26714 0.26236 0.25706 0.25127 0.24503 0.23845 0.23166 0.2249 0.21851 0.21298 0.20895 0.20722 0.20869 0.21425 0.22462 0.24022 0.26107 0.28683 0.31687 0.35028 0.38593 0.42245 0.45817 0.4911 0.5189 0.53891 0.5482 0.54381 0.52307 0.48429 0.42794 0.35908 0.29248 0.2596 0.28982 0.36511 0.44455 0.49665 0.50015 0.44327 0.32605 0.16598 0.089043 0.24361 0.37757 0.43796 0.40848 0.30013 0.17692 0.21823 0.36146 0.46001 0.4709 0.39005 0.23983 0.065995 0.12323 0.24335 0.29912 0.29041 0.23745 0.17327 0.13354 0.13272 0.15662 0.19556 0.23802 0.26124 0.24284 0.17526 0.094117 0.1484 0.2619 0.32899 0.3134 0.20867 0.049991 0.17029 0.3277 0.39793 0.35089 0.19284 0.033746 0.26126 0.4176 0.44931 0.34045 0.12152 0.15305 0.38053 0.4964 0.4583 0.27451 0.049847 0.2946 0.49052 0.53714 0.4156 0.16572 0.1663 0.42804 0.56679 0.53223 0.3334 0.062462 0.30151 0.53057 0.6039 0.49702 0.24314 0.10682 0.40214 0.59342 0.61736 0.46807 0.19142 0.15195 0.43937 0.61519 0.63369 0.49523 0.24106 0.082847 0.35894 0.5609 0.64414 0.6013 0.45179 0.23362 0.056665 0.26449 0.4577 0.59001 0.65027 0.63721 0.5579 0.42692 0.26528 0.10367 0.09833 0.22039 0.3162 0.37928 0.41813 0.44587 0.47325 0.50354 0.53271 0.55372 0.56076 0.55107 0.52512 0.48595 0.43834 0.38817 0.34177 0.30527 0.28316 0.27647 0.28219 0.29511
0.35178 0.35812 0.3645 0.37088 0.3772 0.38339 0.38937 0.39502 0.40023 0.40485 0.40869 0.41155 0.41319 0.41335 0.41171 0.40795 0.40172 0.39271 0.38062 0.36529 0.3468 0.32567 0.30316 0.28175 0.26557 0.26027 0.27112 0.29974 0.34295 0.39446 0.44684 0.49239 0.52349 0.53317 0.51611 0.47052 0.40089 0.32312 0.27091 0.27907 0.3292 0.37084 0.36892 0.30852 0.19442 0.08004 0.17545 0.31703 0.40973 0.42844 0.37024 0.25745 0.16047 0.20301 0.30028 0.35307 0.337 0.25723 0.13678 0.022827 0.10852 0.17383 0.18911 0.16647 0.14134 0.15008 0.17291 0.16978 0.12672 0.07556 0.12429 0.21095 0.26195 0.24958 0.16798 0.03251 0.12379 0.25865 0.33259 0.3209 0.22277 0.076156 0.15124 0.30503 0.38959 0.37567 0.26681 0.11967 0.18337 0.34215 0.43164 0.41731 0.30518 0.15851 0.20206 0.35973 0.45649 0.45142 0.34864 0.20307 0.19983 0.34691 0.45842 0.47949 0.40553 0.27134 0.19237 0.29194 0.4209 0.4877 0.46977 0.37666 0.25258 0.21284 0.31509 0.43203 0.49666 0.48904 0.41222 0.29169 0.20067 0.25604 0.38382 0.48709 0.53109 0.50527 0.41531 0.28452 0.17811 0.22545 0.35571 0.46733 0.52999 0.53561 0.48842 0.40239 0.30127 0.22379 0.21752 0.27164 0.33612 0.38701 0.41959 0.4371 0.44498 0.44726 0.4447 0.43505 0.4149 0.38182 0.33585 0.28077 0.22607 0.1903 0.19539 0.23957 0.30105 0.36328 0.4175 0.45921 0.48633
0.42792 0.42793 0.42734 0.42606 0.42403 0.42114 0.41731 0.41244 0.40641 0.39912 0.39046 0.38032 0.36861 0.35525 0.34023 0.32361 0.30559 0.28657 0.26732 0.24919 0.23426 0.22551 0.22637 0.23953 0.26568 0.30329 0.34948 0.40074 0.45306 0.50192 0.54208 0.56761 0.57224 0.54992 0.49605 0.4091 0.29373 0.17136 0.1384 0.24599 0.36344 0.43799 0.44621 0.3783 0.23972 0.066474 0.18186 0.37369 0.51265 0.56864 0.53023 0.40597 0.22331 0.051452 0.18792 0.32487 0.39464 0.39482 0.34154 0.26406 0.19744 0.16759 0.17164 0.19732 0.2426 0.29681 0.33608 0.3361 0.28298 0.18221 0.10171 0.19762 0.32908 0.41158 0.41474 0.32983 0.17029 0.055074 0.25031 0.41007 0.48551 0.45511 0.3215 0.11173 0.13123 0.34995 0.49657 0.53636 0.45858 0.27962 0.058663 0.23078 0.43902 0.55857 0.56179 0.44785 0.24374 0.07945 0.29437 0.49153 0.59525 0.58322 0.45873 0.2507 0.088919 0.2965 0.49769 0.613 0.61953 0.51705 0.32675 0.10565 0.2124 0.4334 0.59084 0.65461 0.61516 0.48073 0.27605 0.073218 0.2428 0.45342 0.60281 0.66899 0.64496 0.53705 0.36331 0.15482 0.11521 0.3158 0.4887 0.60523 0.65454 0.63525 0.55415 0.42469 0.26671 0.12195 0.15522 0.29659 0.42433 0.51918 0.57563 0.59324 0.5749 0.52572 0.4522 0.36201 0.26485 0.17818 0.1448 0.19523 0.28156 0.3704 0.44991 0.51447 0.56068 0.58647 0.59086 0.57392 0.5367
0.382 0.39008 0.39777 0.405 0.41167 0.4177 0.42298 0.4274 0.43082 0.43311 0.4341 0.43362 0.43151 0.42757 0.42163 0.41354 0.40319 0.39056 0.37575 0.35912 0.34137 0.32374 0.30821 0.29757 0.29523 0.30424 0.32606 0.35974 0.40219 0.44897 0.49486 0.53404 0.56025 0.56713 0.5487 0.50034 0.42013 0.31096 0.18625 0.11104 0.19494 0.3136 0.40044 0.43214 0.39805 0.3002 0.15971 0.10655 0.25601 0.40256 0.49565 0.5172 0.46514 0.35172 0.20002 0.03935 0.10794 0.2162 0.27952 0.30139 0.29503 0.27621 0.25328 0.22285 0.17822 0.12845 0.12743 0.19928 0.28441 0.34287 0.35229 0.30223 0.19515 0.051807 0.13017 0.28307 0.39275 0.43369 0.39377 0.27689 0.10549 0.10985 0.29507 0.43386 0.49469 0.46362 0.34573 0.17017 0.11492 0.29981 0.45767 0.53809 0.52325 0.41611 0.24329 0.11943 0.27144 0.44796 0.55797 0.57613 0.49892 0.34365 0.16475 0.19449 0.38192 0.53319 0.60571 0.58544 0.47699 0.30431 0.14351 0.2355 0.42115 0.56214 0.62658 0.60419 0.50024 0.33541 0.16342 0.19417 0.37158 0.52403 0.6147 0.63073 0.57211 0.45015 0.28884 0.15265 0.21435 0.37023 0.50387 0.58818 0.61389 0.58102 0.4972 0.37731 0.24791 0.17445 0.23474 0.3491 0.45275 0.52591 0.56195 0.56024 0.52422 0.46058 0.37903 0.29374 0.2281 0.21498 0.25973 0.33028 0.40155 0.46168 0.50498 0.52869 0.53176 0.51441 0.47799 0.42504 0.35962
0.33665 0.34755 0.35836 0.36905 0.37961 0.38999 0.40017 0.41011 0.41974 0.42902 0.43785 0.44613 0.45376 0.46057 0.46641 0.47107 0.47429 0.47581 0.4753 0.47241 0.46672 0.45785 0.44539 0.42899 0.40848 0.38398 0.35619 0.32684 0.29935 0.27951 0.2749 0.29132 0.32831 0.37914 0.43428 0.48376 0.51788 0.52773 0.50604 0.44846 0.35511 0.23222 0.098959 0.095942 0.21968 0.32127 0.37664 0.37632 0.32177 0.22863 0.14481 0.17395 0.27419 0.3588 0.39906 0.38687 0.32605 0.22933 0.11578 0.031899 0.10419 0.16744 0.19675 0.19579 0.17919 0.16913 0.17852 0.195 0.19692 0.17101 0.11772 0.070943 0.12013 0.20661 0.27539 0.30472 0.28344 0.21042 0.09509 0.048673 0.18855 0.30503 0.37462 0.38262 0.32544 0.21293 0.084416 0.14682 0.29181 0.40119 0.44904 0.42513 0.33355 0.19653 0.10996 0.22964 0.37293 0.46881 0.49568 0.44809 0.33565 0.18963 0.13806 0.27325 0.41489 0.5057 0.52688 0.47492 0.36025 0.21234 0.1401 0.26118 0.40606 0.50793 0.54646 0.51613 0.42327 0.28715 0.15891 0.18786 0.32612 0.45051 0.52802 0.54702 0.50652 0.4147 0.29002 0.17581 0.18229 0.29547 0.41016 0.49185 0.52868 0.51787 0.46336 0.37529 0.27195 0.19125 0.19758 0.27808 0.36888 0.44145 0.48514 0.49648 0.47641 0.42928 0.36267 0.28829 0.2256 0.20389 0.23605 0.29743 0.36219 0.41688 0.45492 0.4732 0.47069 0.44805 0.40738 0.35246 0.2894
0.41466 0.41281 0.41025 0.40703 0.40321 0.39884 0.39399 0.38874 0.38317 0.37738 0.37147 0.36554 0.35973 0.35416 0.34899 0.34438 0.34051 0.33757 0.33575 0.33526 0.3363 0.33904 0.34359 0.35001 0.35818 0.36785 0.37848 0.38929 0.39912 0.40647 0.40953 0.40629 0.39485 0.37391 0.34368 0.30738 0.27349 0.25676 0.27054 0.3117 0.36234 0.40301 0.41847 0.39896 0.34125 0.25036 0.14651 0.11123 0.19885 0.29676 0.36245 0.38187 0.35199 0.27866 0.17493 0.058587 0.051379 0.1375 0.18776 0.19727 0.1703 0.1247 0.10593 0.14733 0.20311 0.23732 0.23452 0.19 0.10754 0.0050876 0.12152 0.23165 0.31328 0.35097 0.33608 0.26943 0.16556 0.093671 0.18537 0.3087 0.3992 0.43543 0.40939 0.32639 0.21207 0.15518 0.24874 0.37516 0.46561 0.49588 0.45918 0.36445 0.24415 0.19318 0.28756 0.41533 0.50672 0.5365 0.49827 0.40149 0.27753 0.21151 0.29007 0.41818 0.51779 0.56009 0.5364 0.45266 0.33178 0.23194 0.25611 0.37312 0.48667 0.55612 0.5666 0.51726 0.41977 0.30288 0.23256 0.28231 0.39365 0.49398 0.55341 0.56109 0.51735 0.43233 0.32847 0.25143 0.26348 0.34833 0.44246 0.51202 0.54319 0.53245 0.48365 0.40761 0.32413 0.26684 0.2721 0.3314 0.40525 0.46706 0.50431 0.51244 0.49205 0.4479 0.38874 0.32812 0.28518 0.27866 0.30958 0.36017 0.41211 0.45392 0.47947 0.48613 0.47375 0.44424 0.4015 0.35185 0.30478
0.25639 0.24896 0.24321 0.23943 0.23789 0.23873 0.242 0.24765 0.25549 0.26528 0.27673 0.2895 0.30324 0.31763 0.33231 0.34694 0.36119 0.37468 0.38706 0.39792 0.40685 0.41339 0.4171 0.41754 0.41436 0.40736 0.39664 0.38282 0.36727 0.35247 0.3421 0.34054 0.35129 0.37495 0.40821 0.44473 0.47665 0.49584 0.49495 0.46829 0.41292 0.32988 0.22642 0.12711 0.12433 0.22008 0.31682 0.38478 0.41244 0.39645 0.341 0.25852 0.17411 0.13945 0.18108 0.23932 0.27666 0.28254 0.25788 0.21082 0.15553 0.11301 0.10351 0.11534 0.12134 0.11078 0.090181 0.087844 0.12507 0.17823 0.22338 0.24595 0.23718 0.19382 0.11868 0.025523 0.094984 0.1999 0.28433 0.33358 0.33818 0.29565 0.21267 0.11483 0.11437 0.22329 0.32753 0.39481 0.41151 0.37416 0.29037 0.18584 0.14465 0.23326 0.34608 0.4283 0.46021 0.43571 0.36026 0.25434 0.17527 0.21832 0.32908 0.42686 0.48159 0.48217 0.42926 0.33537 0.23235 0.19641 0.27237 0.37878 0.46148 0.49968 0.48676 0.42637 0.33297 0.23936 0.2127 0.2816 0.37851 0.45641 0.49617 0.49141 0.44441 0.36589 0.2783 0.22535 0.25156 0.32906 0.40827 0.46401 0.4858 0.47137 0.42475 0.35631 0.28495 0.24187 0.25533 0.3117 0.37703 0.42958 0.45903 0.46172 0.43862 0.39468 0.33898 0.28587 0.25496 0.26133 0.29901 0.34866 0.39444 0.42718 0.44233 0.43852 0.41686 0.38068 0.3358 0.29107 0.25885
0.1568 0.17724 0.19682 0.2154 0.23288 0.24917 0.2642 0.27791 0.29029 0.30133 0.3111 0.31966 0.32714 0.3337 0.33954 0.34486 0.34991 0.35493 0.36014 0.36573 0.37181 0.37844 0.3856 0.39315 0.40089 0.40852 0.4157 0.42202 0.42708 0.43045 0.43175 0.43059 0.42669 0.4198 0.40977 0.39655 0.38018 0.36087 0.33892 0.31484 0.28932 0.26329 0.23802 0.21513 0.19663 0.18461 0.18067 0.18506 0.19652 0.21288 0.23187 0.25157 0.27052 0.28764 0.30217 0.31357 0.32149 0.32576 0.32628 0.32312 0.3164 0.30633 0.29319 0.2773 0.25904 0.2388 0.217 0.19409 0.17049 0.14669 0.12315 0.10045 0.079309 0.06089 0.047277 0.041577 0.044961 0.054192 0.065559 0.077061 0.087795 0.097352 0.10556 0.11236 0.11776 0.12182 0.12464 0.12631 0.12698 0.12679 0.12589 0.12446 0.12267 0.12071 0.11876 0.11703 0.11569 0.11492 0.11486 0.11564 0.11732 0.11994 0.12349 0.12793 0.13318 0.13915 0.14575 0.15288 0.16045 0.16836 0.17655 0.18494 0.19346 0.20206 0.21069 0.21932 0.22789 0.23638 0.24476 0.253 0.26108 0.26898 0.27669 0.28418 0.29144 0.29846 0.30523 0.31174 0.31799 0.32396 0.32965 0.33506 0.34018 0.34502 0.34956 0.35381 0.35777 0.36144 0.36482 0.36791 0.37072 0.37324 0.37549 0.37746 0.37916 0.38059 0.38176 0.38268 0.38334 0.38376 0.38394 0.38389 0.38361 0.38311 0.3824 0.38147 0.38035 0.37903 0.37752 0.37583 0.37397
0.13753 0.11193 0.089915 0.075031 0.071667 0.080714 0.098104 0.11952 0.14244 0.1656 0.18834 0.21033 0.23139 0.25146 0.27053 0.2886 0.3057 0.32185 0.33705 0.35125 0.3644 0.37638 0.38706 0.39627 0.40383 0.40955 0.41322 0.41468 0.41377 0.41038 0.40442 0.39588 0.38481 0.37132 0.35562 0.338 0.31889 0.29883 0.27851 0.25881 0.24077 0.22558 0.21444 0.20832 0.2077 0.21232 0.22129 0.23332 0.24705 0.26121 0.2747 0.28666 0.29637 0.30331 0.30706 0.30735 0.304 0.29695 0.28623 0.27194 0.25428 0.2335 0.20996 0.18404 0.15618 0.1269 0.096744 0.066426 0.037293 0.017262 0.031924 0.057753 0.083338 0.10719 0.12876 0.14773 0.16389 0.17708 0.18725 0.19436 0.19847 0.19967 0.19807 0.19385 0.1872 0.17834 0.16751 0.15495 0.14091 0.12566 0.10944 0.092492 0.075052 0.057346 0.039588 0.022017 0.0054873 0.013009 0.02914 0.044748 0.059594 0.073573 0.086611 0.098656 0.10967 0.11964 0.12856 0.13644 0.14331 0.1492 0.15416 0.15826 0.16159 0.16422 0.16626 0.16782 0.16904 0.17003 0.17094 0.1719 0.17305 0.17452 0.17644 0.1789 0.18198 0.18573 0.19019 0.19536 0.20121 0.20771 0.21479 0.22238 0.2304 0.23876 0.24739 0.25619 0.26508 0.27399 0.28284 0.29156 0.30008 0.30836 0.31634 0.32396 0.3312 0.33801 0.34435 0.35021 0.35556 0.36038 0.36465 0.36837 0.37151 0.37408 0.37607 0.37749 0.37832 0.37859 0.37828 0.37742 0.37601
0.26217 0.23382 0.20415 0.17405 0.14479 0.11842 0.098281 0.089131 0.093955 0.11025 0.133 0.15853 0.18478 0.21064 0.23548 0.25893 0.28076 0.30082 0.31903 0.33532 0.34966 0.362 0.37232 0.38059 0.38677 0.39085 0.39281 0.39266 0.39041 0.3861 0.3798 0.37163 0.36172 0.35027 0.33754 0.32383 0.30953 0.29509 0.28101 0.26787 0.25627 0.24676 0.23982 0.23571 0.23447 0.23586 0.23937 0.24434 0.25004 0.25571 0.26066 0.26426 0.26599 0.26544 0.26227 0.25628 0.24733 0.23542 0.22063 0.20319 0.18344 0.16188 0.13927 0.11676 0.096191 0.080626 0.074162 0.079013 0.09268 0.11081 0.13019 0.14891 0.16581 0.18014 0.19142 0.19934 0.20374 0.20461 0.20203 0.19621 0.18752 0.17643 0.16361 0.14992 0.13652 0.12489 0.1168 0.11392 0.11714 0.12609 0.13945 0.15561 0.17318 0.19108 0.20851 0.22489 0.23977 0.25284 0.26388 0.27273 0.2793 0.28356 0.28551 0.2852 0.28271 0.27817 0.27171 0.26352 0.2538 0.24276 0.23065 0.21776 0.20437 0.19082 0.17748 0.16472 0.153 0.14275 0.1344 0.12833 0.12476 0.12372 0.12499 0.12821 0.13291 0.1386 0.14485 0.15129 0.15765 0.16372 0.16936 0.17446 0.17901 0.18298 0.18641 0.18936 0.1919 0.19414 0.19618 0.19815 0.20017 0.20236 0.20484 0.2077 0.21103 0.21488 0.2193 0.22427 0.2298 0.23584 0.24233 0.2492 0.25636 0.26373 0.2712 0.27869 0.2861 0.29335 0.30033 0.30699 0.31324
0.3307 0.3072 0.28027 0.25068 0.21936 0.18751 0.15681 0.12978 0.11035 0.10319 0.11024 0.1282 0.1521 0.17835 0.20489 0.23054 0.25466 0.27684 0.29687 0.31463 0.33007 0.34317 0.35398 0.36252 0.36887 0.37308 0.37524 0.37541 0.3737 0.3702 0.36503 0.35833 0.35025 0.34098 0.33073 0.31976 0.30836 0.29686 0.28562 0.275 0.2654 0.25713 0.25048 0.24559 0.24246 0.24095 0.24075 0.24146 0.24257 0.24359 0.24401 0.24337 0.24131 0.23753 0.23182 0.22411 0.21443 0.20297 0.19008 0.1763 0.16241 0.14949 0.13886 0.13192 0.12981 0.13287 0.14042 0.15112 0.16342 0.17587 0.18733 0.19687 0.20383 0.20774 0.20832 0.20548 0.19932 0.19013 0.17843 0.16503 0.15106 0.13812 0.12822 0.12353 0.12556 0.13432 0.14844 0.16595 0.185 0.20411 0.22215 0.23828 0.25185 0.26238 0.26953 0.27306 0.27284 0.26884 0.26109 0.2497 0.23484 0.21676 0.19573 0.17208 0.14619 0.11844 0.089311 0.059408 0.030167 0.015612 0.039419 0.069033 0.098557 0.1271 0.15421 0.17957 0.2029 0.22399 0.24267 0.2588 0.2723 0.28312 0.29127 0.29677 0.2997 0.30017 0.29834 0.29438 0.28851 0.28096 0.27202 0.26198 0.25114 0.23987 0.2285 0.21741 0.20697 0.19754 0.18943 0.18292 0.17817 0.17524 0.17408 0.17453 0.17633 0.17919 0.18281 0.18691 0.19123 0.19558 0.19979 0.20378 0.20746 0.21082 0.21388 0.21666 0.21923 0.22167 0.22406 0.22649 0.22905
0.36262 0.34583 0.32409 0.29813 0.26886 0.23735 0.20496 0.17349 0.14554 0.12484 0.11574 0.12039 0.13629 0.15874 0.18397 0.20964 0.23441 0.25751 0.27852 0.29719 0.31344 0.32724 0.33864 0.34772 0.35456 0.35929 0.36201 0.36285 0.36193 0.35938 0.35531 0.34986 0.34319 0.33546 0.32684 0.31754 0.3078 0.29785 0.28798 0.27847 0.26958 0.26157 0.25463 0.24888 0.24433 0.24089 0.23836 0.23646 0.23484 0.23314 0.23099 0.2281 0.22421 0.21917 0.21294 0.2056 0.19738 0.18867 0.18002 0.17214 0.16582 0.16186 0.16084 0.16298 0.16804 0.17537 0.18404 0.19307 0.20147 0.20842 0.21319 0.21523 0.21417 0.20981 0.20211 0.19128 0.17775 0.16223 0.14584 0.13024 0.1177 0.11094 0.11198 0.12082 0.13547 0.15331 0.17208 0.19005 0.20599 0.21897 0.22832 0.23355 0.23435 0.23054 0.22209 0.20905 0.19164 0.17013 0.1449 0.11642 0.085248 0.052073 0.018662 0.022066 0.057122 0.092885 0.12787 0.16138 0.1928 0.2216 0.24732 0.26954 0.28794 0.30225 0.31228 0.31791 0.31913 0.31597 0.30857 0.29712 0.2819 0.26326 0.24164 0.21757 0.19168 0.16484 0.13825 0.11377 0.094536 0.08506 0.088633 0.10342 0.12467 0.14864 0.17313 0.1969 0.21918 0.23947 0.25744 0.27287 0.28563 0.29566 0.30297 0.30759 0.30965 0.30928 0.30668 0.30206 0.29569 0.28786 0.27887 0.26906 0.25879 0.24842 0.2383 0.2288 0.22025 0.21293 0.20706 0.20276 0.20009
0.22443 0.21219 0.19946 0.18645 0.17344 0.16089 0.14942 0.13989 0.13333 0.13085 0.1333 0.14095 0.15345 0.17 0.18969 0.21162 0.235 0.25915 0.28343 0.30727 0.3301 0.35137 0.37054 0.38708 0.40047 0.41021 0.41584 0.41692 0.41311 0.40412 0.38976 0.36998 0.34488 0.31477 0.28027 0.24245 0.20313 0.16559 0.13576 0.12268 0.13204 0.15819 0.19106 0.2234 0.25071 0.27002 0.27929 0.27729 0.26348 0.23811 0.20219 0.15757 0.1073 0.058441 0.045086 0.08719 0.13828 0.18612 0.22748 0.26098 0.2862 0.30359 0.31421 0.31967 0.32181 0.32244 0.32301 0.32438 0.32674 0.32962 0.33219 0.33349 0.33261 0.32888 0.32189 0.3115 0.29782 0.28114 0.26189 0.24058 0.21776 0.19399 0.1698 0.14566 0.122 0.099159 0.077431 0.05703 0.038111 0.020777 0.0051565 0.0091623 0.021615 0.032555 0.042029 0.050122 0.056929 0.062554 0.0671 0.070671 0.073368 0.07529 0.076528 0.077172 0.077304 0.077003 0.076343 0.075396 0.074228 0.072906 0.071492 0.070049 0.068636 0.067314 0.066139 0.065165 0.064441 0.064013 0.063914 0.064171 0.064799 0.065804 0.067177 0.068905 0.070965 0.073331 0.075971 0.078855 0.081951 0.08523 0.088664 0.092226 0.095894 0.099645 0.10346 0.10733 0.11122 0.11514 0.11907 0.12299 0.1269 0.1308 0.13466 0.1385 0.1423 0.14605 0.14976 0.15342 0.15703 0.16058 0.16408 0.16752 0.17089 0.17421 0.17746 0.18065 0.18378 0.18684 0.18984 0.19278 0.19565
0.33078 0.3335 0.33627 0.33907 0.34186 0.34462 0.3473 0.34986 0.35224 0.35437 0.35618 0.35758 0.35848 0.35877 0.35836 0.35711 0.3549 0.35161 0.3471 0.34124 0.3339 0.32496 0.31432 0.30191 0.2877 0.27173 0.25416 0.23527 0.21563 0.19613 0.17822 0.16402 0.1562 0.1572 0.16787 0.18704 0.21227 0.24094 0.27074 0.29969 0.32606 0.34833 0.36516 0.37539 0.37808 0.37255 0.35842 0.33565 0.30458 0.26589 0.22066 0.17037 0.117 0.064307 0.032801 0.066485 0.11546 0.16248 0.20467 0.24084 0.27046 0.29341 0.30992 0.32046 0.3257 0.32633 0.32304 0.31641 0.30687 0.29474 0.28022 0.26353 0.24497 0.22503 0.20458 0.18495 0.1681 0.15649 0.15252 0.15731 0.17 0.18832 0.20972 0.23203 0.2536 0.27326 0.29016 0.30373 0.31361 0.31962 0.32172 0.31997 0.31454 0.3057 0.29375 0.27904 0.26197 0.24296 0.22245 0.20088 0.17872 0.15647 0.13466 0.11393 0.09513 0.079396 0.06827 0.063259 0.064666 0.070999 0.080082 0.090194 0.10026 0.10966 0.11804 0.12522 0.13109 0.13563 0.13885 0.14081 0.14159 0.1413 0.14005 0.13802 0.13536 0.13228 0.129 0.12577 0.12287 0.12056 0.11912 0.11882 0.11983 0.12229 0.12623 0.13161 0.13831 0.14619 0.15506 0.16476 0.17511 0.18595 0.19716 0.20861 0.2202 0.23184 0.24345 0.25497 0.26634 0.27751 0.28844 0.29909 0.30944 0.31946 0.32913 0.33842 0.34734 0.35586 0.36398 0.37169 0.37899
0.21018 0.20525 0.20115 0.19799 0.19584 0.19473 0.19468 0.19568 0.19767 0.20056 0.20423 0.20855 0.21334 0.21844 0.22365 0.22878 0.23364 0.23803 0.24176 0.24465 0.24654 0.24726 0.2467 0.24477 0.24145 0.23679 0.23093 0.22416 0.21693 0.2099 0.20392 0.20005 0.19937 0.20279 0.21077 0.22318 0.23931 0.25804 0.27806 0.29795 0.31633 0.33189 0.34341 0.34983 0.35024 0.34394 0.3305 0.30973 0.28176 0.24706 0.20646 0.16127 0.1137 0.069251 0.049985 0.079271 0.12544 0.17271 0.217 0.25647 0.29 0.31692 0.33686 0.34971 0.35562 0.35488 0.3479 0.33518 0.31728 0.29475 0.2682 0.23831 0.20585 0.1719 0.13807 0.10734 0.085578 0.081413 0.096543 0.12251 0.15182 0.18053 0.20654 0.22856 0.24574 0.25753 0.26361 0.26385 0.25835 0.24737 0.23136 0.21096 0.18703 0.16073 0.13377 0.10889 0.090797 0.085864 0.096633 0.11842 0.14534 0.17374 0.20159 0.22772 0.25141 0.27215 0.28966 0.30374 0.31432 0.3214 0.32505 0.32544 0.32276 0.31725 0.30921 0.29896 0.28685 0.27327 0.2586 0.24328 0.22775 0.21244 0.19782 0.18435 0.17248 0.16256 0.1549 0.1496 0.14663 0.14573 0.14654 0.1486 0.15145 0.15468 0.15793 0.16094 0.16351 0.16551 0.16688 0.16759 0.16767 0.16721 0.16629 0.16505 0.16367 0.16232 0.1612 0.16051 0.16046 0.16121 0.16293 0.1657 0.16958 0.17458 0.18063 0.18767 0.19557 0.20421 0.21344 0.22314 0.23315
0.41827 0.41199 0.40444 0.39571 0.38591 0.37515 0.36355 0.35127 0.33844 0.32524 0.31181 0.29833 0.28496 0.27187 0.25921 0.24709 0.23563 0.2249 0.21494 0.20575 0.19728 0.18948 0.18229 0.17564 0.1695 0.16394 0.15908 0.15519 0.15266 0.15197 0.15365 0.15814 0.16572 0.17636 0.18978 0.20544 0.22264 0.24056 0.25833 0.27503 0.28973 0.30153 0.30952 0.3129 0.31093 0.303 0.28869 0.26774 0.24013 0.20608 0.16608 0.12088 0.071621 0.021537 0.03896 0.092871 0.14653 0.19772 0.2449 0.28673 0.32207 0.35 0.36989 0.38136 0.38433 0.37897 0.3657 0.34517 0.31821 0.28576 0.24892 0.20885 0.16686 0.12452 0.084302 0.05265 0.047657 0.071214 0.10199 0.13167 0.15773 0.17904 0.19494 0.20505 0.20919 0.20739 0.19988 0.18717 0.17005 0.14982 0.12852 0.10959 0.098368 0.10032 0.11602 0.1409 0.17009 0.20027 0.22934 0.25583 0.27871 0.2972 0.31074 0.31894 0.32158 0.3186 0.31006 0.29615 0.27717 0.25353 0.22573 0.1943 0.15988 0.12312 0.08474 0.045667 0.011303 0.036833 0.074989 0.11226 0.14774 0.18089 0.21129 0.23861 0.26258 0.28301 0.29979 0.31284 0.32218 0.32788 0.33005 0.32888 0.32459 0.31745 0.30775 0.29585 0.2821 0.26693 0.25076 0.23408 0.21739 0.20125 0.18623 0.17296 0.16203 0.15394 0.14901 0.14728 0.1485 0.15216 0.15763 0.16427 0.17153 0.17894 0.18614 0.19289 0.19902 0.20441 0.20903 0.21287 0.21597
0.43115 0.44236 0.45087 0.4567 0.45985 0.46041 0.45846 0.45412 0.44756 0.43894 0.42847 0.41636 0.40286 0.38821 0.37267 0.35649 0.33994 0.32327 0.30673 0.29058 0.27503 0.26032 0.24665 0.23424 0.22328 0.21396 0.20647 0.20097 0.19757 0.19637 0.19735 0.20044 0.20545 0.21212 0.22008 0.22891 0.23812 0.24716 0.25546 0.26242 0.26742 0.26984 0.26909 0.26461 0.2559 0.24258 0.22436 0.2011 0.17287 0.13991 0.1028 0.062728 0.025647 0.038624 0.082738 0.12919 0.17469 0.21761 0.2566 0.29048 0.31823 0.33905 0.35237 0.35788 0.35552 0.34551 0.32831 0.3046 0.27526 0.24132 0.20388 0.16416 0.1234 0.08295 0.044731 0.018422 0.036994 0.066104 0.092348 0.11413 0.13087 0.14228 0.14825 0.14888 0.14443 0.1354 0.12259 0.10729 0.091659 0.079367 0.075607 0.083722 0.10164 0.12489 0.14999 0.17465 0.19728 0.21672 0.23207 0.24263 0.24787 0.24746 0.24123 0.22918 0.21147 0.18843 0.16051 0.12831 0.092513 0.053913 0.013421 0.028384 0.070164 0.11123 0.15069 0.18771 0.22154 0.2515 0.27702 0.29764 0.313 0.32287 0.32715 0.32585 0.31911 0.30717 0.29038 0.26923 0.24426 0.2162 0.18589 0.15448 0.12371 0.096625 0.079021 0.0782 0.094083 0.11911 0.14736 0.17585 0.20305 0.2281 0.25044 0.26971 0.2857 0.29828 0.30742 0.31315 0.31558 0.31488 0.31128 0.30505 0.29652 0.28607 0.27411 0.26112 0.24758 0.23405 0.22111 0.20935 0.19933
0.30173 0.32957 0.35475 0.37699 0.39608 0.4119 0.42438 0.43353 0.43941 0.44215 0.4419 0.4389 0.43337 0.42561 0.41592 0.40463 0.39207 0.37858 0.36452 0.3502 0.33596 0.3221 0.30891 0.29665 0.28555 0.2758 0.26757 0.26095 0.256 0.25271 0.25101 0.25076 0.25177 0.25376 0.25645 0.25947 0.26243 0.26492 0.2665 0.2667 0.26508 0.26117 0.25456 0.24485 0.23172 0.21494 0.1944 0.17017 0.14257 0.11242 0.081724 0.056619 0.053422 0.077735 0.11356 0.15225 0.19053 0.22652 0.25885 0.28639 0.30823 0.32363 0.33213 0.33347 0.32767 0.31497 0.29587 0.27107 0.24144 0.208 0.17187 0.1342 0.096162 0.058907 0.023636 0.010597 0.039118 0.064082 0.084409 0.099722 0.10984 0.11476 0.11467 0.10994 0.1012 0.089449 0.076329 0.064752 0.0594 0.064461 0.079026 0.098938 0.12078 0.14234 0.16214 0.17906 0.1922 0.20087 0.20454 0.20282 0.19555 0.18268 0.1644 0.14105 0.11318 0.08162 0.047929 0.020626 0.039133 0.076239 0.11465 0.15194 0.18682 0.21829 0.24547 0.26761 0.28412 0.29455 0.29862 0.29624 0.28745 0.2725 0.25183 0.22603 0.19596 0.16276 0.12821 0.095655 0.072702 0.072187 0.09471 0.12763 0.16314 0.19788 0.23014 0.25889 0.28338 0.30313 0.31778 0.32717 0.33123 0.33006 0.32386 0.31297 0.29784 0.27906 0.25734 0.23357 0.20886 0.18467 0.16288 0.14592 0.1364 0.13605 0.14454 0.15964 0.17863 0.19926 0.21989 0.23942 0.25711
0.2304 0.25297 0.27586 0.29871 0.32115 0.34278 0.36317 0.38186 0.39837 0.41217 0.42272 0.42947 0.43184 0.42929 0.42131 0.40748 0.38747 0.36117 0.32873 0.29077 0.24874 0.20565 0.16787 0.14742 0.15696 0.19425 0.24629 0.30271 0.35693 0.40426 0.44094 0.4638 0.47032 0.45873 0.42821 0.37905 0.31281 0.23243 0.14241 0.051197 0.056923 0.14015 0.21223 0.26481 0.29295 0.29366 0.26613 0.21204 0.13578 0.048858 0.073853 0.17486 0.27122 0.35215 0.41037 0.44081 0.44089 0.41079 0.35359 0.27574 0.18931 0.12462 0.1414 0.21611 0.29463 0.35792 0.39855 0.41356 0.403 0.36931 0.31679 0.25102 0.17829 0.10524 0.041711 0.041685 0.086247 0.12264 0.14703 0.16003 0.16347 0.15983 0.15175 0.14176 0.13207 0.12442 0.12016 0.12017 0.12479 0.1338 0.14641 0.16146 0.17767 0.19378 0.20867 0.22141 0.23129 0.23783 0.24079 0.2401 0.23589 0.22844 0.21816 0.20553 0.19113 0.17561 0.15967 0.14408 0.12968 0.11739 0.10809 0.10249 0.10084 0.10281 0.10758 0.1142 0.12177 0.12959 0.13717 0.14416 0.15035 0.1556 0.15983 0.16302 0.16515 0.16626 0.16639 0.16557 0.16387 0.16135 0.15806 0.15408 0.14947 0.14428 0.13859 0.13244 0.1259 0.11902 0.11185 0.10444 0.096843 0.089106 0.081276 0.073406 0.06555 0.057778 0.050179 0.042881 0.036089 0.030149 0.025634 0.023335 0.02383 0.02689 0.031707 0.037543 0.043929 0.050599 0.057399 0.064239 0.071063
0.27475 0.29105 0.30798 0.32541 0.34314 0.36098 0.3787 0.39604 0.41269 0.42834 0.44263 0.45515 0.46548 0.47316 0.47771 0.47863 0.47541 0.46753 0.45453 0.43596 0.41144 0.3807 0.3436 0.3002 0.25082 0.19624 0.13831 0.082951 0.059617 0.10153 0.16551 0.23223 0.29626 0.35433 0.40364 0.44163 0.466 0.47485 0.46678 0.44107 0.39778 0.3379 0.26338 0.17733 0.085415 0.039844 0.12514 0.21674 0.29899 0.36643 0.41494 0.44154 0.4445 0.42351 0.37972 0.31572 0.23544 0.14385 0.046704 0.050064 0.14022 0.21847 0.28034 0.32271 0.34408 0.34478 0.32699 0.29485 0.25449 0.21431 0.18451 0.17346 0.18022 0.19482 0.20697 0.21034 0.20227 0.18273 0.15385 0.12011 0.090395 0.080948 0.1001 0.13364 0.1689 0.20038 0.22586 0.24471 0.25721 0.26422 0.26685 0.2662 0.26307 0.25789 0.25062 0.24089 0.2282 0.21207 0.19234 0.16932 0.14419 0.1196 0.101 0.096743 0.11144 0.14029 0.17622 0.21461 0.25271 0.28876 0.32152 0.35012 0.37391 0.39249 0.40563 0.41327 0.41553 0.41262 0.40492 0.39288 0.37706 0.35809 0.33669 0.31367 0.28989 0.26636 0.24415 0.22448 0.20857 0.19754 0.19213 0.19242 0.1978 0.20717 0.21927 0.2329 0.24711 0.26114 0.27445 0.28665 0.29747 0.30677 0.31443 0.32044 0.3248 0.32757 0.32882 0.32865 0.3272 0.3246 0.32101 0.31659 0.31152 0.30598 0.30016 0.29426 0.28846 0.28295 0.27793 0.27356 0.26999
0.341 0.34268 0.34338 0.34303 0.34154 0.33886 0.33491 0.32965 0.32301 0.315 0.30561 0.29491 0.283 0.2701 0.25654 0.2428 0.2296 0.21793 0.20904 0.20438 0.2053 0.21272 0.22676 0.24681 0.27173 0.30017 0.33071 0.36198 0.39265 0.42138 0.44685 0.46776 0.4828 0.49072 0.49035 0.48066 0.46082 0.43028 0.38883 0.33672 0.2747 0.20421 0.12778 0.053339 0.057896 0.13397 0.21078 0.27993 0.33712 0.37885 0.4023 0.40548 0.38744 0.34838 0.28977 0.21437 0.12651 0.037981 0.080623 0.17667 0.26695 0.3448 0.40571 0.44645 0.46517 0.46149 0.43645 0.39245 0.33303 0.26272 0.18699 0.11346 0.062286 0.079707 0.12929 0.17484 0.20927 0.23104 0.2405 0.23912 0.22923 0.21383 0.19634 0.18035 0.16897 0.16398 0.16508 0.17024 0.17683 0.18252 0.18565 0.1852 0.18061 0.17164 0.15835 0.14101 0.12021 0.097122 0.074368 0.05847 0.060608 0.081841 0.1125 0.14639 0.18055 0.21322 0.2431 0.26914 0.29049 0.30645 0.31651 0.32036 0.31784 0.30899 0.29401 0.27326 0.24723 0.21655 0.18195 0.14424 0.10438 0.063668 0.026565 0.031573 0.069309 0.10845 0.14598 0.18096 0.2128 0.2411 0.26554 0.28592 0.30214 0.31418 0.32212 0.32609 0.32632 0.32308 0.31669 0.30755 0.29607 0.28272 0.26798 0.25239 0.2365 0.2209 0.20617 0.19293 0.18171 0.17298 0.16703 0.1639 0.16341 0.16513 0.16854 0.17304 0.17811 0.18328 0.18818 0.19255 0.19619
0.27301 0.26103 0.24911 0.23736 0.22586 0.21473 0.20411 0.19414 0.18498 0.17684 0.16994 0.16452 0.16086 0.15922 0.15981 0.16281 0.16829 0.17623 0.18652 0.19897 0.21333 0.22933 0.24661 0.26481 0.2835 0.30222 0.32042 0.3375 0.3528 0.36559 0.3751 0.38051 0.38098 0.37569 0.36388 0.34489 0.31818 0.28347 0.24073 0.19028 0.13293 0.070472 0.020462 0.074976 0.14499 0.21355 0.2771 0.3325 0.3768 0.40733 0.42189 0.4189 0.39762 0.35823 0.30198 0.23122 0.14982 0.066979 0.059943 0.14318 0.22888 0.30559 0.36848 0.41426 0.44083 0.44736 0.43429 0.40325 0.35701 0.29934 0.23495 0.16988 0.11357 0.084915 0.09845 0.13058 0.16056 0.18166 0.19242 0.19374 0.18809 0.17925 0.17185 0.17024 0.17661 0.18986 0.20664 0.22317 0.23632 0.24384 0.24432 0.23703 0.22179 0.19885 0.16878 0.13245 0.090891 0.045472 0.0088235 0.054547 0.10453 0.15346 0.19983 0.2423 0.27961 0.31064 0.33441 0.35012 0.35718 0.35527 0.34427 0.32438 0.29604 0.25996 0.21717 0.16906 0.11776 0.068577 0.047126 0.083116 0.13622 0.19051 0.24224 0.28958 0.33127 0.36634 0.39407 0.41399 0.4258 0.42946 0.4251 0.41305 0.39381 0.36805 0.33659 0.30042 0.2607 0.21891 0.17709 0.13854 0.10948 0.09965 0.11343 0.14258 0.17777 0.21397 0.24874 0.28076 0.30927 0.33381 0.3541 0.37004 0.38162 0.38895 0.39221 0.39167 0.38764 0.38052 0.37071 0.35871 0.34501
0.29567 0.29956 0.30257 0.30483 0.30648 0.30768 0.3086 0.30944 0.31036 0.31155 0.31317 0.31536 0.31825 0.32189 0.32633 0.33154 0.33744 0.34392 0.35079 0.35783 0.36477 0.37132 0.37714 0.38187 0.38513 0.38652 0.38565 0.38212 0.37555 0.36559 0.35195 0.3344 0.31284 0.28733 0.25817 0.22608 0.19245 0.15998 0.13384 0.12225 0.13157 0.15863 0.1951 0.23434 0.27203 0.30511 0.3312 0.34839 0.35518 0.35053 0.3339 0.30537 0.2657 0.21652 0.16068 0.1043 0.067895 0.090013 0.14394 0.20036 0.25058 0.29065 0.31819 0.33183 0.33117 0.31669 0.28973 0.25239 0.2075 0.15855 0.11009 0.069791 0.054386 0.07018 0.09375 0.1122 0.12191 0.1222 0.11384 0.098922 0.081308 0.068092 0.068831 0.085201 0.10937 0.13457 0.15707 0.17477 0.18654 0.19189 0.1908 0.18367 0.17126 0.15465 0.13534 0.11547 0.098403 0.08905 0.091976 0.10704 0.12999 0.1566 0.18402 0.21028 0.2339 0.25369 0.26859 0.27778 0.28061 0.27667 0.26586 0.24845 0.22515 0.19733 0.1674 0.13964 0.12135 0.12114 0.14066 0.17289 0.21026 0.24785 0.28259 0.31243 0.33592 0.35207 0.36026 0.36021 0.35197 0.33592 0.31279 0.28364 0.25004 0.21418 0.17944 0.15114 0.13676 0.14193 0.16432 0.19649 0.23214 0.26736 0.29976 0.32786 0.35072 0.36773 0.3786 0.38326 0.38187 0.37475 0.36243 0.3456 0.32512 0.30205 0.27766 0.25346 0.23125 0.21303 0.20079 0.19597 0.19884
0.12091 0.12824 0.13716 0.14705 0.15746 0.16807 0.1787 0.18921 0.19959 0.20981 0.21993 0.22998 0.24003 0.25011 0.26027 0.27052 0.28082 0.29113 0.30135 0.31135 0.32096 0.32998 0.33817 0.34525 0.35096 0.35496 0.35697 0.35666 0.35375 0.34799 0.33918 0.32721 0.31211 0.29407 0.27355 0.25138 0.2289 0.20817 0.19203 0.18374 0.18571 0.19803 0.21831 0.24303 0.26869 0.29231 0.31144 0.32413 0.32884 0.32454 0.31069 0.28733 0.25527 0.21624 0.17359 0.13394 0.11062 0.11855 0.15209 0.19473 0.23621 0.27118 0.29652 0.31039 0.31189 0.30099 0.27841 0.2456 0.20457 0.15784 0.10829 0.059491 0.021733 0.040441 0.07374 0.10012 0.11716 0.12416 0.12124 0.10919 0.089504 0.064758 0.041021 0.037347 0.061299 0.092935 0.12403 0.15158 0.17387 0.18974 0.19849 0.19977 0.1936 0.18037 0.16088 0.13654 0.10982 0.085743 0.074442 0.085454 0.11335 0.1479 0.18321 0.21604 0.24425 0.26625 0.28082 0.28711 0.2846 0.2732 0.25321 0.22547 0.19153 0.15414 0.11874 0.096902 0.10348 0.13544 0.17816 0.22256 0.26403 0.29984 0.32809 0.34748 0.35714 0.35664 0.34596 0.3255 0.29608 0.25902 0.21628 0.17095 0.12893 0.10277 0.10893 0.14321 0.18878 0.23596 0.28026 0.31918 0.35113 0.37507 0.39033 0.3966 0.3939 0.3825 0.36299 0.33623 0.30337 0.26594 0.226 0.18656 0.1525 0.13147 0.13125 0.15128 0.18329 0.21975 0.25622 0.29016 0.32006
0.38533 0.39739 0.40715 0.41421 0.41816 0.41855 0.41497 0.40698 0.39421 0.37635 0.35317 0.32463 0.29093 0.25272 0.21152 0.17068 0.13775 0.12675 0.14763 0.19204 0.2471 0.30477 0.35998 0.40889 0.4481 0.47456 0.48557 0.47901 0.45347 0.40866 0.34569 0.26776 0.18223 0.11136 0.1181 0.19194 0.27171 0.33575 0.37394 0.38011 0.35137 0.28843 0.19611 0.085079 0.057287 0.17144 0.27351 0.34467 0.37382 0.35504 0.28869 0.18303 0.069939 0.13352 0.26966 0.38447 0.45704 0.47578 0.43729 0.34702 0.22065 0.10252 0.1496 0.27349 0.37182 0.42355 0.4221 0.36978 0.27607 0.15561 0.025803 0.097383 0.19828 0.2675 0.30055 0.29865 0.26833 0.22081 0.17205 0.14218 0.14311 0.1621 0.1809 0.19221 0.19754 0.20263 0.21255 0.22762 0.24311 0.25256 0.25076 0.23512 0.20615 0.16771 0.12833 0.10442 0.113 0.14525 0.18232 0.21437 0.23763 0.25131 0.25624 0.25411 0.24679 0.23581 0.22204 0.20558 0.18601 0.1627 0.13516 0.10328 0.067441 0.028909 0.016842 0.057544 0.099521 0.14002 0.17775 0.21166 0.24101 0.26526 0.28414 0.29763 0.30588 0.30924 0.30822 0.30344 0.2956 0.28548 0.2739 0.26168 0.24967 0.23864 0.22927 0.22212 0.21751 0.21553 0.21604 0.21868 0.22301 0.2285 0.23468 0.2411 0.2474 0.25329 0.25857 0.26306 0.26666 0.26932 0.27098 0.27166 0.27135 0.2701 0.26793 0.2649 0.26107 0.25647 0.25119 0.24528 0.23879
0.37654 0.37171 0.36485 0.35575 0.34423 0.33007 0.3131 0.29317 0.2702 0.24415 0.21518 0.18367 0.15057 0.11816 0.092161 0.084458 0.10317 0.13996 0.18495 0.23303 0.28133 0.32771 0.37023 0.407 0.43614 0.45583 0.46441 0.46046 0.44302 0.41174 0.36722 0.3115 0.24922 0.1907 0.15838 0.1765 0.23235 0.29839 0.35822 0.40242 0.42491 0.42188 0.39179 0.3355 0.25632 0.16009 0.055931 0.057417 0.15328 0.23247 0.28579 0.30765 0.29566 0.25111 0.17926 0.091268 0.05157 0.13671 0.22558 0.29469 0.33537 0.34328 0.31803 0.26313 0.18578 0.098663 0.054103 0.12066 0.19459 0.24912 0.27721 0.27649 0.24808 0.19623 0.12835 0.059182 0.058397 0.12056 0.17544 0.21082 0.22256 0.21022 0.1769 0.13032 0.088972 0.091704 0.1367 0.18679 0.2253 0.24535 0.24415 0.2218 0.18069 0.12514 0.061454 0.02326 0.080633 0.1391 0.18701 0.22126 0.24068 0.24572 0.23821 0.22113 0.19823 0.17368 0.15147 0.13456 0.12402 0.11889 0.11751 0.11927 0.1252 0.13701 0.15556 0.17995 0.20794 0.23682 0.26392 0.28694 0.30402 0.31382 0.31549 0.30871 0.29362 0.27082 0.24134 0.20667 0.16896 0.13162 0.10106 0.088791 0.10229 0.13256 0.16855 0.20465 0.23819 0.26775 0.29254 0.31211 0.3263 0.33513 0.33881 0.33767 0.33218 0.32292 0.31053 0.29577 0.27948 0.26257 0.24603 0.23091 0.21826 0.20901 0.20385 0.20304 0.20634 0.21313 0.22252 0.2336 0.24553
0.27172 0.27814 0.28461 0.29103 0.29732 0.30334 0.30895 0.31398 0.31825 0.32153 0.32359 0.32416 0.32295 0.31964 0.31392 0.30544 0.2939 0.27899 0.26049 0.23827 0.21241 0.18335 0.15233 0.12235 0.10052 0.099013 0.12292 0.1635 0.21178 0.26254 0.31233 0.35835 0.39798 0.42873 0.44827 0.45456 0.44599 0.42158 0.38121 0.32579 0.25773 0.18189 0.1109 0.089262 0.14313 0.21505 0.27954 0.32735 0.35313 0.35372 0.32808 0.27739 0.20523 0.11844 0.043486 0.10063 0.19132 0.27023 0.32786 0.35842 0.35883 0.32888 0.27122 0.1912 0.096312 0.0045352 0.10166 0.18615 0.25023 0.28837 0.29788 0.27928 0.2366 0.17821 0.12094 0.10205 0.13915 0.19074 0.23114 0.25083 0.24665 0.21954 0.17444 0.12283 0.093691 0.12096 0.17658 0.23021 0.26975 0.28963 0.28755 0.2637 0.22024 0.16096 0.090708 0.01529 0.06134 0.13228 0.19403 0.24332 0.27809 0.29748 0.30177 0.29214 0.27054 0.23945 0.20178 0.1611 0.1226 0.095882 0.094797 0.11984 0.15741 0.19813 0.23756 0.27317 0.30315 0.326 0.34049 0.34569 0.34098 0.32615 0.30145 0.26762 0.226 0.17877 0.12996 0.089576 0.082242 0.1165 0.16711 0.22002 0.27001 0.31445 0.35171 0.38071 0.40079 0.41167 0.41338 0.40626 0.39093 0.36824 0.33926 0.3053 0.26791 0.22901 0.19116 0.15803 0.13498 0.12776 0.13768 0.15963 0.18719 0.21599 0.24354 0.26842 0.28987 0.30749 0.32113 0.33083 0.33678
0.19566 0.19477 0.19335 0.19141 0.18902 0.18623 0.1832 0.18011 0.17724 0.17492 0.17359 0.17374 0.17589 0.18053 0.18803 0.19858 0.21219 0.22866 0.24762 0.26861 0.29104 0.31426 0.33755 0.36011 0.38109 0.39958 0.41464 0.42527 0.43048 0.42934 0.42097 0.40467 0.37993 0.3466 0.30496 0.25597 0.20175 0.14709 0.10483 0.10229 0.14244 0.19728 0.25099 0.29623 0.32835 0.34396 0.34076 0.31768 0.2751 0.21541 0.14478 0.085065 0.10455 0.18358 0.26866 0.34404 0.40174 0.43637 0.44457 0.42517 0.3793 0.31051 0.22494 0.13324 0.071106 0.11625 0.1948 0.26254 0.30973 0.33275 0.33114 0.30714 0.26549 0.21337 0.16096 0.12308 0.11468 0.13022 0.14983 0.16189 0.16377 0.15864 0.15386 0.15796 0.17448 0.199 0.22352 0.24086 0.24602 0.23619 0.2106 0.17024 0.11773 0.057793 0.025537 0.083581 0.14552 0.20018 0.24373 0.27371 0.28875 0.28856 0.27387 0.2463 0.20837 0.16357 0.11737 0.08169 0.080286 0.11352 0.15741 0.20048 0.23846 0.2693 0.2918 0.3053 0.30947 0.30427 0.28998 0.2672 0.23696 0.20098 0.16224 0.12653 0.10565 0.11329 0.14589 0.18939 0.23478 0.27731 0.3141 0.34319 0.36324 0.37336 0.37312 0.36254 0.34201 0.3124 0.27495 0.23149 0.18468 0.1392 0.10498 0.099664 0.12724 0.17057 0.21745 0.2625 0.30307 0.33758 0.36507 0.38495 0.39693 0.40103 0.39748 0.38674 0.36947 0.34653 0.31895 0.28797 0.2551
0.32353 0.32339 0.32344 0.32373 0.3243 0.32516 0.32633 0.3278 0.32956 0.33157 0.33378 0.33612 0.3385 0.34081 0.34292 0.34466 0.34587 0.34634 0.34586 0.34418 0.34106 0.33624 0.32944 0.3204 0.3089 0.29474 0.27781 0.25815 0.236 0.21198 0.18735 0.16442 0.14712 0.14068 0.14893 0.17095 0.20217 0.23772 0.2736 0.30658 0.33389 0.35307 0.36197 0.35882 0.3423 0.31175 0.26722 0.20964 0.14089 0.064183 0.024927 0.10488 0.18435 0.25557 0.31374 0.35479 0.3756 0.37428 0.35046 0.30535 0.24177 0.164 0.077577 0.014094 0.097739 0.17315 0.23343 0.27455 0.29421 0.29212 0.27014 0.23244 0.18605 0.14243 0.11944 0.12875 0.15606 0.18203 0.19656 0.19579 0.17979 0.15226 0.12202 0.10636 0.1214 0.15804 0.19844 0.2317 0.25179 0.2555 0.24161 0.21062 0.16447 0.10632 0.040157 0.029514 0.098052 0.16103 0.21457 0.25554 0.28178 0.29222 0.28684 0.2667 0.23394 0.19183 0.14547 0.10468 0.089752 0.11328 0.15568 0.20032 0.2403 0.27244 0.29509 0.30743 0.30927 0.30093 0.28322 0.25745 0.22568 0.19109 0.159 0.13816 0.13835 0.16067 0.1964 0.23662 0.27556 0.30954 0.33608 0.35348 0.36064 0.35703 0.34265 0.31812 0.28469 0.24444 0.20082 0.15996 0.13312 0.13431 0.16358 0.20739 0.25485 0.30001 0.33949 0.37114 0.3936 0.40604 0.40814 0.39999 0.38209 0.35534 0.32102 0.28092 0.23751 0.19445 0.15784 0.13729 0.14147
0.19127 0.20008 0.20907 0.21809 0.227 0.23569 0.24405 0.252 0.25944 0.26631 0.27253 0.27803 0.28274 0.2866 0.28954 0.29151 0.29244 0.2923 0.29103 0.28863 0.28511 0.28052 0.27499 0.2687 0.26195 0.25519 0.249 0.24413 0.24142 0.24175 0.24582 0.25401 0.26621 0.28183 0.29982 0.31882 0.33726 0.35348 0.36577 0.37245 0.37197 0.36296 0.34436 0.31548 0.2762 0.22704 0.16951 0.10719 0.054943 0.073232 0.13704 0.20348 0.26333 0.3119 0.34565 0.362 0.35945 0.33773 0.29803 0.24316 0.17832 0.11439 0.084048 0.12046 0.18078 0.23674 0.27899 0.3032 0.30742 0.29166 0.25763 0.20865 0.14952 0.087365 0.042827 0.067683 0.11421 0.15187 0.17494 0.18173 0.17268 0.15025 0.11945 0.090245 0.081067 0.10139 0.13473 0.16631 0.18894 0.19904 0.19503 0.1768 0.1455 0.10329 0.053089 0.0016794 0.057289 0.11018 0.15702 0.19498 0.22192 0.23644 0.238 0.22688 0.2042 0.17192 0.13317 0.093674 0.067644 0.077838 0.11418 0.15591 0.19468 0.22688 0.25046 0.26418 0.26744 0.26017 0.24291 0.21679 0.18378 0.14728 0.11388 0.096588 0.10826 0.14187 0.18314 0.22386 0.25961 0.28769 0.30626 0.31416 0.31083 0.29629 0.27116 0.23676 0.19534 0.15082 0.11139 0.094879 0.11561 0.15865 0.20732 0.25388 0.29445 0.32663 0.34886 0.36018 0.36015 0.34884 0.32679 0.29503 0.25511 0.20926 0.16102 0.1173 0.093819 0.10795 0.14817 0.19611 0.24337
0.40103 0.39853 0.39262 0.38301 0.36941 0.3516 0.32947 0.30302 0.27249 0.23851 0.20244 0.16712 0.1385 0.12693 0.14087 0.17623 0.2231 0.27421 0.32488 0.3716 0.41139 0.44151 0.45943 0.46298 0.45048 0.42101 0.37472 0.3134 0.24174 0.17156 0.13477 0.16751 0.23949 0.31394 0.37374 0.40905 0.4135 0.38381 0.32017 0.22659 0.111 0.016072 0.13832 0.24272 0.31445 0.34218 0.31961 0.2471 0.13284 0.02816 0.16587 0.30101 0.39944 0.44307 0.42228 0.33845 0.20747 0.095887 0.19235 0.33474 0.43449 0.46782 0.42739 0.32012 0.16684 0.050797 0.1907 0.31628 0.38384 0.38325 0.31862 0.20701 0.083037 0.098579 0.20009 0.26731 0.28777 0.26639 0.22018 0.17608 0.16057 0.17181 0.18654 0.19429 0.20032 0.21257 0.22881 0.23732 0.22681 0.19406 0.14966 0.12799 0.16176 0.22097 0.26974 0.29036 0.27579 0.22713 0.15456 0.092036 0.12274 0.20601 0.28085 0.32849 0.34092 0.31622 0.25784 0.175 0.090767 0.095649 0.18251 0.26711 0.33004 0.36429 0.36777 0.3421 0.29181 0.22337 0.14418 0.061519 0.018283 0.090505 0.15234 0.20285 0.24267 0.27334 0.29662 0.31386 0.32558 0.3315 0.3308 0.32257 0.30611 0.28124 0.24834 0.20833 0.16266 0.1132 0.062881 0.025599 0.054295 0.10093 0.14568 0.18606 0.22106 0.25017 0.27321 0.29026 0.30163 0.3078 0.30941 0.30718 0.30195 0.29456 0.28592 0.2769 0.26834 0.26096 0.25538 0.252 0.25098
0.19606 0.17921 0.16205 0.14546 0.13089 0.1205 0.11693 0.12217 0.13631 0.15767 0.18406 0.21354 0.24453 0.27567 0.30572 0.33351 0.35783 0.37749 0.39129 0.39809 0.39687 0.38681 0.36747 0.33894 0.30224 0.25998 0.2178 0.18671 0.18235 0.21108 0.26173 0.31955 0.37377 0.41676 0.44276 0.44756 0.42861 0.38539 0.31985 0.23721 0.14888 0.091448 0.12859 0.20113 0.26044 0.29156 0.2879 0.24792 0.17502 0.078173 0.044255 0.15174 0.24784 0.31542 0.34412 0.3292 0.27312 0.18836 0.11465 0.14571 0.23854 0.31912 0.3635 0.36262 0.31662 0.23416 0.13481 0.082536 0.14911 0.22647 0.27348 0.28069 0.24842 0.18377 0.098716 0.011275 0.076992 0.14001 0.17529 0.18009 0.15752 0.11719 0.080173 0.083016 0.11734 0.14731 0.158 0.14541 0.11226 0.071549 0.066563 0.11293 0.16491 0.20251 0.21695 0.20439 0.16525 0.10438 0.038316 0.072013 0.14899 0.21503 0.25951 0.27642 0.2634 0.22171 0.15596 0.073427 0.017383 0.106 0.18433 0.24483 0.28244 0.29485 0.28253 0.24861 0.19858 0.14055 0.088924 0.076267 0.11061 0.15446 0.19201 0.21967 0.23766 0.24786 0.25264 0.25397 0.25272 0.24848 0.24 0.22583 0.20505 0.17794 0.1468 0.11783 0.10384 0.11747 0.15326 0.19805 0.24342 0.28466 0.31881 0.344 0.35908 0.36358 0.3576 0.34174 0.31705 0.28497 0.24738 0.20663 0.166 0.13067 0.10914 0.10998 0.13078 0.16119 0.19368 0.22441 0.25145
0.2372 0.2246 0.21087 0.19604 0.18017 0.16346 0.14626 0.12923 0.11359 0.10142 0.095698 0.099226 0.11255 0.13387 0.16075 0.19124 0.22388 0.25749 0.29103 0.32345 0.35366 0.38048 0.40268 0.41898 0.42808 0.42877 0.41996 0.40084 0.37104 0.33086 0.28167 0.22683 0.17404 0.14086 0.15038 0.19684 0.25586 0.31167 0.35521 0.38037 0.38294 0.36056 0.31296 0.24218 0.15269 0.05183 0.056639 0.15541 0.23907 0.29795 0.32489 0.3158 0.2706 0.19435 0.10296 0.084096 0.1826 0.28735 0.36986 0.41744 0.42311 0.38542 0.30883 0.20461 0.10105 0.11121 0.21157 0.30051 0.35599 0.37019 0.34222 0.27703 0.18466 0.081049 0.052668 0.13967 0.21141 0.25365 0.26377 0.24555 0.20927 0.17275 0.1583 0.17247 0.19658 0.21154 0.20935 0.19222 0.17231 0.16922 0.19288 0.23071 0.26402 0.27979 0.2715 0.23856 0.18712 0.13534 0.12474 0.17263 0.23826 0.29406 0.32759 0.33301 0.30894 0.25787 0.18623 0.10772 0.074352 0.13615 0.21461 0.28069 0.32573 0.34581 0.3399 0.3094 0.25761 0.18925 0.10992 0.025636 0.058444 0.13655 0.20486 0.26024 0.30071 0.32527 0.33385 0.32705 0.30604 0.27233 0.22777 0.17452 0.11542 0.057273 0.046422 0.10272 0.16653 0.22732 0.28161 0.32695 0.36143 0.38359 0.39248 0.38772 0.36945 0.33834 0.29558 0.24277 0.18184 0.11501 0.04483 0.028622 0.098734 0.16626 0.22873 0.28444 0.33201 0.37043 0.39901 0.41745 0.42573
0.33042 0.32816 0.32526 0.32162 0.31717 0.31181 0.30542 0.29792 0.28918 0.2791 0.26758 0.25454 0.23994 0.22377 0.20614 0.18732 0.16786 0.14881 0.13209 0.12076 0.11867 0.12832 0.14898 0.17777 0.21169 0.2483 0.2856 0.32182 0.35521 0.38402 0.40652 0.42098 0.42579 0.41956 0.40128 0.37047 0.32739 0.27335 0.21129 0.1477 0.10051 0.10635 0.15621 0.21299 0.26054 0.29129 0.30071 0.28635 0.2479 0.18734 0.10929 0.029137 0.084977 0.175 0.25359 0.31164 0.34264 0.34272 0.31124 0.25131 0.17094 0.091666 0.095314 0.17633 0.25601 0.31361 0.34065 0.33368 0.29354 0.22497 0.13603 0.037386 0.061486 0.14697 0.21125 0.24787 0.25424 0.23209 0.18806 0.13595 0.10455 0.12318 0.16611 0.20173 0.21708 0.20841 0.17828 0.13687 0.109 0.12649 0.1747 0.22282 0.25488 0.26325 0.24525 0.20234 0.14047 0.076377 0.076667 0.14486 0.21499 0.26925 0.30022 0.30424 0.28073 0.23191 0.1624 0.078865 0.017035 0.10297 0.18368 0.24944 0.29517 0.3178 0.31633 0.29177 0.24697 0.18644 0.11683 0.054837 0.071158 0.13664 0.19987 0.25205 0.28979 0.31152 0.31688 0.30655 0.28207 0.24577 0.20087 0.15224 0.10939 0.093202 0.11814 0.1644 0.21432 0.26039 0.29878 0.3271 0.34375 0.34777 0.33878 0.31704 0.28344 0.23959 0.1881 0.13371 0.08872 0.08501 0.12814 0.18563 0.243 0.29487 0.33832 0.37143 0.39298 0.40229 0.39921 0.38408 0.35767
0.16144 0.16109 0.1614 0.16247 0.1644 0.16726 0.17116 0.17617 0.18237 0.18979 0.19844 0.2083 0.21931 0.23136 0.24429 0.25791 0.27195 0.28611 0.3 0.31321 0.32525 0.33555 0.34354 0.34857 0.34999 0.34715 0.33943 0.32635 0.30756 0.28301 0.25314 0.21916 0.18378 0.15264 0.13583 0.14347 0.17377 0.21584 0.26019 0.30033 0.33151 0.34999 0.35286 0.33819 0.30521 0.25466 0.18934 0.11676 0.069811 0.11566 0.1963 0.27365 0.33637 0.37768 0.39311 0.38053 0.34051 0.27683 0.1978 0.12351 0.11111 0.17468 0.25002 0.3103 0.34548 0.35124 0.32717 0.27632 0.20479 0.12146 0.043519 0.065331 0.13017 0.17867 0.20474 0.20841 0.1944 0.17258 0.1574 0.16053 0.17852 0.19717 0.20413 0.1927 0.16175 0.11672 0.07946 0.098656 0.15881 0.22095 0.26922 0.29533 0.29467 0.26593 0.2109 0.1342 0.042774 0.055194 0.1502 0.23362 0.29771 0.33661 0.34686 0.3277 0.28112 0.21189 0.12825 0.055794 0.096247 0.18156 0.25849 0.31702 0.35224 0.36193 0.3462 0.30747 0.25053 0.18341 0.12264 0.10752 0.15336 0.21734 0.27623 0.3216 0.34973 0.35922 0.35041 0.32512 0.28658 0.23973 0.19229 0.15715 0.15103 0.17719 0.22043 0.2666 0.30784 0.33987 0.36029 0.36786 0.36224 0.34391 0.31421 0.27552 0.23174 0.18962 0.16073 0.15911 0.18673 0.23092 0.27944 0.32482 0.36256 0.38985 0.40491 0.40682 0.39543 0.37132 0.33579 0.29104 0.24045
0.31882 0.32396 0.3286 0.3327 0.33621 0.33909 0.34131 0.3428 0.3435 0.34336 0.34229 0.34023 0.33711 0.33285 0.32738 0.32066 0.31267 0.30339 0.29292 0.28139 0.26907 0.2564 0.24404 0.23293 0.22427 0.21948 0.21994 0.22656 0.23951 0.2581 0.28096 0.30638 0.33244 0.35721 0.37875 0.39514 0.40457 0.40537 0.3961 0.3757 0.34354 0.29962 0.24471 0.18055 0.11068 0.048608 0.068806 0.13695 0.20295 0.2581 0.29756 0.31777 0.31653 0.29318 0.24901 0.18783 0.11865 0.074423 0.11526 0.18965 0.25951 0.31313 0.34426 0.34947 0.32792 0.28136 0.2139 0.13174 0.042985 0.048009 0.12703 0.19063 0.23309 0.25142 0.24544 0.21795 0.17519 0.12851 0.099495 0.11004 0.1433 0.17361 0.18929 0.18646 0.16598 0.13363 0.10357 0.10126 0.13302 0.17551 0.21135 0.23174 0.23225 0.21156 0.17105 0.11495 0.053934 0.052825 0.11723 0.18075 0.23138 0.26353 0.27396 0.26158 0.22735 0.17418 0.10672 0.032809 0.053517 0.12799 0.19395 0.24548 0.27869 0.29138 0.28307 0.255 0.2102 0.15373 0.095527 0.067313 0.10444 0.16239 0.21626 0.25862 0.28607 0.29708 0.29155 0.27071 0.23709 0.19478 0.15059 0.11735 0.1142 0.14327 0.18597 0.22875 0.26506 0.29147 0.30614 0.30829 0.29801 0.27623 0.24482 0.20692 0.16787 0.13729 0.12932 0.14986 0.18798 0.23104 0.27143 0.30477 0.32829 0.34033 0.34003 0.32729 0.30281 0.26808 0.22568 0.17996 0.13922
0.36439 0.35122 0.33454 0.31427 0.29047 0.26338 0.23354 0.20211 0.17132 0.14551 0.13189 0.13769 0.16284 0.20073 0.2448 0.29046 0.33439 0.37383 0.40631 0.42952 0.44136 0.44008 0.42435 0.39363 0.34844 0.29108 0.22723 0.17085 0.15206 0.18988 0.25713 0.32636 0.3827 0.41691 0.42272 0.3967 0.33856 0.25178 0.1446 0.047074 0.11539 0.21751 0.29357 0.32958 0.31787 0.25724 0.15396 0.027761 0.12723 0.25919 0.35761 0.40359 0.38654 0.30725 0.18306 0.099416 0.2119 0.34767 0.43582 0.45343 0.39479 0.27106 0.1183 0.12706 0.2715 0.37497 0.40702 0.36152 0.24962 0.096478 0.06748 0.20479 0.29219 0.316 0.27899 0.20106 0.12661 0.13071 0.18512 0.22264 0.23055 0.22009 0.209 0.20395 0.19598 0.17836 0.16456 0.18127 0.2243 0.26056 0.26377 0.22454 0.15596 0.12054 0.18278 0.26362 0.30782 0.29577 0.22743 0.12567 0.10006 0.2042 0.29696 0.33776 0.31467 0.23201 0.11194 0.081268 0.204 0.30562 0.35487 0.34186 0.26952 0.15243 0.039597 0.14899 0.26998 0.35107 0.37917 0.35075 0.27105 0.15322 0.034758 0.14 0.26494 0.35818 0.4074 0.40727 0.35911 0.27024 0.15315 0.035659 0.12012 0.23606 0.32785 0.38726 0.41134 0.4015 0.36262 0.30198 0.22814 0.15032 0.081176 0.05988 0.10363 0.15711 0.2067 0.25118 0.2908 0.32541 0.35408 0.37538 0.38775 0.38994 0.38125 0.36166 0.33185 0.29311 0.24724 0.1965 0.14376
0.13779 0.14492 0.15647 0.17188 0.19037 0.21109 0.23324 0.25601 0.27863 0.30035 0.32037 0.33788 0.35207 0.3621 0.36716 0.3665 0.35946 0.34559 0.32476 0.29735 0.2646 0.22929 0.19696 0.17721 0.18089 0.20999 0.25568 0.30744 0.35714 0.39859 0.42687 0.43809 0.42959 0.40027 0.35114 0.28629 0.21512 0.15925 0.15534 0.20247 0.2601 0.30267 0.31769 0.29934 0.24695 0.16498 0.064626 0.060123 0.16258 0.247 0.29746 0.30495 0.2675 0.19294 0.11277 0.13048 0.22986 0.32098 0.37375 0.37556 0.32521 0.23421 0.13802 0.13851 0.22948 0.30869 0.34285 0.32277 0.25249 0.14712 0.045758 0.11018 0.19644 0.24332 0.24292 0.19912 0.12592 0.054944 0.077925 0.13313 0.16156 0.15721 0.12887 0.10117 0.10666 0.13496 0.15313 0.14556 0.11165 0.068843 0.075809 0.1298 0.17682 0.19694 0.18278 0.13506 0.061804 0.03243 0.11649 0.18671 0.22839 0.23368 0.20088 0.13458 0.045615 0.057903 0.15167 0.226 0.26851 0.27209 0.23546 0.16349 0.067691 0.052248 0.1553 0.24277 0.29946 0.31695 0.2925 0.2293 0.13624 0.034733 0.099731 0.20335 0.28477 0.33336 0.34396 0.31649 0.25573 0.17107 0.080766 0.072794 0.15644 0.23495 0.29216 0.32335 0.32812 0.30938 0.27263 0.22553 0.17791 0.14249 0.1322 0.14736 0.17527 0.20588 0.23508 0.26156 0.28456 0.30296 0.31507 0.31895 0.31292 0.29587 0.2677 0.22951 0.18407 0.13743 0.1039 0.10759 0.14718
0.17328 0.19244 0.21356 0.23617 0.25982 0.28409 0.30857 0.3328 0.35634 0.37866 0.39923 0.41743 0.43261 0.44407 0.45108 0.45286 0.44864 0.43768 0.41927 0.39286 0.35805 0.31473 0.26326 0.20479 0.14251 0.088008 0.083664 0.1401 0.21299 0.28577 0.35155 0.40521 0.44222 0.45866 0.4515 0.419 0.36111 0.27984 0.17956 0.068048 0.056534 0.16596 0.26097 0.32948 0.36263 0.35462 0.30374 0.21309 0.091037 0.051752 0.19493 0.32346 0.4195 0.46885 0.46277 0.39978 0.287 0.14388 0.086253 0.22603 0.36092 0.45176 0.48356 0.45155 0.36079 0.22517 0.065273 0.095973 0.23438 0.33191 0.37726 0.3683 0.31255 0.22721 0.14397 0.12422 0.17419 0.22634 0.25618 0.26365 0.25787 0.24893 0.24046 0.22805 0.20641 0.17937 0.16722 0.19226 0.24369 0.29303 0.31867 0.30867 0.26054 0.18383 0.11736 0.15061 0.24423 0.32711 0.3734 0.37183 0.32064 0.22766 0.11768 0.10779 0.22194 0.33068 0.40218 0.42357 0.39092 0.30853 0.18968 0.076734 0.14632 0.27671 0.38201 0.44395 0.45417 0.41159 0.32199 0.19791 0.070163 0.12678 0.26021 0.37118 0.44395 0.471 0.45046 0.38569 0.28453 0.1585 0.031206 0.12491 0.2489 0.35003 0.41989 0.454 0.45136 0.41414 0.34716 0.25723 0.15262 0.046405 0.079422 0.18065 0.27029 0.34228 0.39354 0.42261 0.42936 0.41479 0.3808 0.32997 0.26551 0.19136 0.11378 0.057423 0.095859 0.17235 0.24845 0.31695 0.37438
0.18329 0.17875 0.17688 0.17833 0.18358 0.19285 0.20605 0.22285 0.24272 0.26508 0.28928 0.31465 0.34052 0.36618 0.39087 0.41381 0.43414 0.45098 0.4634 0.47044 0.47115 0.46462 0.45003 0.4267 0.39421 0.35248 0.30195 0.24395 0.18165 0.12374 0.097251 0.13058 0.19409 0.26166 0.32278 0.3712 0.40212 0.41177 0.39755 0.3584 0.29511 0.21066 0.11077 0.026015 0.11749 0.21874 0.30206 0.35778 0.37873 0.36089 0.30429 0.21386 0.10373 0.076605 0.19453 0.31253 0.40379 0.45528 0.4596 0.41528 0.32724 0.20724 0.082574 0.10947 0.22863 0.32493 0.3809 0.39024 0.3539 0.27942 0.1803 0.081123 0.08057 0.15986 0.22325 0.25795 0.26462 0.25048 0.22676 0.20446 0.18876 0.17686 0.16437 0.15432 0.15927 0.1874 0.22899 0.2666 0.28556 0.27663 0.2369 0.17155 0.10388 0.1112 0.19219 0.27425 0.33107 0.35055 0.32769 0.26403 0.16816 0.067154 0.11001 0.22312 0.31836 0.37836 0.39426 0.36333 0.28888 0.18004 0.055782 0.10026 0.22657 0.33088 0.39919 0.42352 0.40123 0.33505 0.23255 0.10528 0.035148 0.169 0.28625 0.37427 0.42466 0.43316 0.39986 0.329 0.2284 0.10911 0.033321 0.14977 0.25949 0.34612 0.40279 0.42592 0.41505 0.3727 0.30403 0.2168 0.12385 0.07264 0.13445 0.22092 0.29722 0.35521 0.39138 0.40455 0.39525 0.36548 0.31852 0.25899 0.19363 0.13527 0.11285 0.14616 0.20541 0.26694 0.32151 0.36476 0.39419
0.3357 0.32967 0.3226 0.31445 0.30516 0.29471 0.28308 0.27031 0.25648 0.24175 0.22642 0.21095 0.19607 0.18285 0.17276 0.16754 0.16884 0.17759 0.1936 0.21576 0.24254 0.27233 0.30358 0.33484 0.36466 0.39164 0.41431 0.43123 0.44099 0.44224 0.43383 0.41487 0.38488 0.34396 0.29306 0.23442 0.17286 0.1204 0.10562 0.14122 0.19556 0.24688 0.28537 0.30527 0.30295 0.27669 0.22683 0.15591 0.068762 0.028804 0.12659 0.21693 0.29045 0.33915 0.35712 0.34149 0.29331 0.21871 0.13423 0.099879 0.16901 0.25971 0.33358 0.37674 0.38262 0.34996 0.28253 0.18871 0.082576 0.052362 0.14588 0.22503 0.27459 0.28974 0.27101 0.22413 0.1604 0.10141 0.091053 0.12999 0.16925 0.19023 0.19056 0.17637 0.16085 0.15911 0.17427 0.19395 0.20383 0.19571 0.16881 0.13205 0.11131 0.13553 0.18666 0.23516 0.26483 0.26744 0.24031 0.18616 0.11542 0.069894 0.12269 0.20241 0.26856 0.3081 0.31459 0.28627 0.22588 0.14079 0.050125 0.086707 0.18367 0.26624 0.32226 0.34508 0.33208 0.2846 0.20765 0.10936 0.0084655 0.11095 0.20998 0.28875 0.33983 0.35872 0.34418 0.2982 0.22577 0.13457 0.039788 0.081422 0.17604 0.25711 0.31668 0.35031 0.35612 0.33471 0.289 0.22413 0.14822 0.080455 0.086271 0.15441 0.22494 0.28335 0.32444 0.34579 0.34679 0.32833 0.29267 0.24343 0.18614 0.13091 0.10135 0.12351 0.1757 0.23209 0.28229 0.32154 0.34717
0.25851 0.25958 0.2611 0.26305 0.26544 0.26822 0.27136 0.27482 0.27852 0.28238 0.28628 0.29011 0.29371 0.2969 0.29947 0.30118 0.30177 0.30094 0.29839 0.29378 0.28679 0.27711 0.26448 0.24877 0.23 0.20856 0.1854 0.16254 0.14377 0.13497 0.14164 0.16413 0.19774 0.23687 0.2769 0.31405 0.34503 0.36686 0.37692 0.37305 0.35375 0.31842 0.26763 0.20355 0.13123 0.06857 0.084823 0.15592 0.22698 0.28459 0.32193 0.33459 0.32044 0.28004 0.21727 0.14171 0.084978 0.11841 0.19667 0.26917 0.32049 0.34318 0.33403 0.29367 0.22642 0.1399 0.046172 0.058573 0.14094 0.20433 0.24088 0.24759 0.22582 0.18173 0.12805 0.091962 0.10639 0.14555 0.17564 0.18416 0.1687 0.13454 0.099672 0.10207 0.14654 0.19741 0.23352 0.24462 0.2263 0.17907 0.10841 0.035479 0.087864 0.17475 0.24715 0.29384 0.30803 0.287 0.23229 0.14956 0.048607 0.064001 0.16851 0.25711 0.31919 0.34754 0.33878 0.29378 0.21769 0.12077 0.045421 0.12526 0.22495 0.30535 0.35622 0.37213 0.35173 0.29779 0.2174 0.12505 0.07731 0.1481 0.23979 0.31547 0.36441 0.38167 0.36623 0.32074 0.25172 0.17166 0.11227 0.13419 0.20805 0.28219 0.33925 0.37223 0.37847 0.3585 0.31574 0.25681 0.19344 0.1486 0.15391 0.20255 0.26204 0.31425 0.35119 0.3693 0.36772 0.34762 0.31208 0.26626 0.2184 0.18171 0.17282 0.19641 0.23863 0.28432 0.32431 0.35356 0.36937
0.25026 0.25534 0.26024 0.26502 0.26973 0.27446 0.27924 0.28414 0.28919 0.29442 0.29986 0.30549 0.31132 0.31729 0.32336 0.32946 0.33552 0.34144 0.34713 0.35246 0.35734 0.36164 0.36525 0.36807 0.36997 0.37088 0.37069 0.36933 0.36673 0.36285 0.35766 0.35113 0.34327 0.3341 0.32367 0.31206 0.29935 0.28568 0.2712 0.25611 0.24068 0.22519 0.21001 0.1956 0.18248 0.17125 0.16254 0.1569 0.15474 0.15614 0.16086 0.16838 0.17806 0.18922 0.20125 0.2136 0.22583 0.23759 0.24858 0.25857 0.26737 0.27483 0.28085 0.28534 0.28826 0.28957 0.28927 0.28737 0.28392 0.27896 0.27256 0.26479 0.25576 0.24556 0.23431 0.22212 0.20912 0.19544 0.1812 0.16653 0.15156 0.13643 0.12124 0.10614 0.091247 0.07668 0.062584 0.049136 0.036616 0.025631 0.017851 0.01667 0.022023 0.029839 0.038021 0.04588 0.053164 0.059768 0.065647 0.070787 0.075193 0.078881 0.081878 0.084219 0.085943 0.087099 0.087739 0.087922 0.08771 0.087173 0.086386 0.085427 0.084379 0.083331 0.082373 0.081594 0.081081 0.080917 0.081171 0.081899 0.08314 0.084914 0.08722 0.090042 0.093351 0.097106 0.10126 0.10577 0.11058 0.11565 0.12093 0.12638 0.13196 0.13765 0.14341 0.14921 0.15504 0.16087 0.16668 0.17246 0.17819 0.18387 0.18948 0.19501 0.20045 0.2058 0.21105 0.21619 0.22123 0.22615 0.23095 0.23563 0.24019 0.24462 0.24893 0.25311 0.25716 0.26107 0.26486 0.26852 0.27204
0.1345 0.15029 0.16585 0.1811 0.19602 0.21057 0.22471 0.23841 0.25161 0.26429 0.27638 0.28784 0.2986 0.30861 0.31779 0.32609 0.33344 0.33977 0.34504 0.34919 0.35217 0.35395 0.3545 0.3538 0.35184 0.34863 0.3442 0.33856 0.33178 0.32389 0.315 0.30518 0.29454 0.28323 0.27138 0.2592 0.24687 0.23464 0.22278 0.21162 0.20147 0.19271 0.18568 0.18071 0.17802 0.1777 0.17971 0.18386 0.18983 0.19724 0.2057 0.2148 0.22418 0.23349 0.24244 0.25077 0.25824 0.26466 0.26987 0.2737 0.27605 0.27681 0.27591 0.27329 0.26893 0.26282 0.25497 0.24542 0.23422 0.22145 0.2072 0.1916 0.17478 0.15689 0.13808 0.11853 0.098442 0.078006 0.057454 0.037102 0.017822 0.0099611 0.025835 0.044075 0.061835 0.078693 0.094446 0.10896 0.12211 0.13383 0.14403 0.15269 0.15976 0.16523 0.16912 0.17143 0.17223 0.17154 0.16944 0.166 0.16131 0.15545 0.14853 0.14065 0.13192 0.12245 0.11235 0.10173 0.09071 0.079388 0.067878 0.056288 0.044732 0.033348 0.022359 0.012458 0.0078797 0.014121 0.023274 0.032564 0.041534 0.050045 0.058028 0.065447 0.072278 0.078509 0.084135 0.08916 0.093592 0.097447 0.10075 0.10352 0.10579 0.10761 0.10902 0.11006 0.11079 0.11126 0.11155 0.11172 0.11184 0.11199 0.11223 0.11265 0.1133 0.11427 0.11559 0.11733 0.11951 0.12215 0.12527 0.12887 0.13292 0.1374 0.14228 0.14753 0.15311 0.15897 0.16508 0.17138 0.17785
0.075046 0.090598 0.10833 0.12698 0.14584 0.1645 0.1827 0.20024 0.217 0.23285 0.24773 0.26156 0.27427 0.28583 0.29619 0.30532 0.3132 0.31981 0.32514 0.3292 0.33199 0.33354 0.33387 0.33303 0.33104 0.32797 0.32389 0.31886 0.31297 0.3063 0.29896 0.29105 0.2827 0.27403 0.26519 0.25632 0.2476 0.23919 0.23126 0.22401 0.21759 0.21218 0.2079 0.20485 0.20308 0.20257 0.20327 0.20505 0.20775 0.21116 0.21507 0.21926 0.22347 0.22749 0.2311 0.23409 0.23628 0.2375 0.23759 0.23643 0.23389 0.22989 0.22437 0.21728 0.20862 0.19841 0.1867 0.17359 0.15922 0.14381 0.12767 0.11121 0.095128 0.080489 0.069028 0.063111 0.064563 0.072895 0.08584 0.1012 0.11747 0.13373 0.14935 0.1639 0.17707 0.1886 0.19832 0.20608 0.21181 0.21545 0.21699 0.21647 0.21395 0.20956 0.20345 0.1958 0.18687 0.17694 0.16637 0.15556 0.14502 0.13532 0.12707 0.12094 0.11747 0.11697 0.11945 0.12454 0.13171 0.14032 0.14976 0.15954 0.16923 0.17851 0.18712 0.19487 0.20161 0.20725 0.21173 0.21499 0.21704 0.21788 0.21754 0.21608 0.21354 0.21001 0.20557 0.20032 0.19437 0.18784 0.18084 0.1735 0.16597 0.15838 0.15088 0.14362 0.13676 0.13043 0.12477 0.1199 0.11592 0.11286 0.11076 0.10956 0.10919 0.10955 0.1105 0.11189 0.11359 0.11546 0.11739 0.11928 0.12104 0.12263 0.12399 0.1251 0.12595 0.12654 0.12689 0.12702 0.12698
0.074266 0.070214 0.075626 0.088355 0.10528 0.12415 0.14368 0.16312 0.182 0.20005 0.21707 0.23292 0.2475 0.26075 0.27264 0.28312 0.29221 0.29989 0.3062 0.31114 0.31477 0.31713 0.31827 0.31825 0.31715 0.31502 0.31196 0.30805 0.30338 0.29805 0.29214 0.28577 0.27905 0.27208 0.26498 0.25788 0.25089 0.24413 0.23773 0.23179 0.22643 0.22174 0.21778 0.21461 0.21224 0.21066 0.20982 0.20964 0.21001 0.2108 0.21185 0.213 0.21409 0.21493 0.21537 0.21525 0.21441 0.21273 0.21009 0.2064 0.2016 0.19565 0.18856 0.18038 0.17121 0.16122 0.15069 0.14 0.12967 0.12042 0.1131 0.10865 0.10786 0.11104 0.11794 0.12784 0.13982 0.15301 0.16661 0.18 0.19264 0.2041 0.21403 0.22215 0.22823 0.23212 0.23373 0.23302 0.23002 0.22481 0.21755 0.20849 0.19792 0.18625 0.17399 0.16177 0.15035 0.1406 0.13344 0.12963 0.12961 0.13327 0.14004 0.14903 0.15934 0.17012 0.18067 0.19043 0.19896 0.20594 0.2111 0.21427 0.21533 0.21423 0.21092 0.20545 0.19787 0.18826 0.17674 0.16347 0.14858 0.13228 0.11473 0.096156 0.076752 0.056735 0.036336 0.015895 0.0063247 0.025961 0.045996 0.065564 0.084459 0.10253 0.11963 0.13566 0.15051 0.1641 0.17638 0.18728 0.19679 0.2049 0.21159 0.2169 0.22085 0.2235 0.22489 0.22511 0.22423 0.22236 0.21958 0.21602 0.2118 0.20703 0.20184 0.19638 0.19075 0.18511 0.17957 0.17426 0.16927
0.17015 0.18218 0.19457 0.20717 0.21986 0.2325 0.24499 0.25721 0.26904 0.28036 0.29107 0.30105 0.31017 0.31832 0.32537 0.3312 0.33568 0.33869 0.34008 0.33974 0.33754 0.33337 0.32714 0.31874 0.30813 0.29528 0.28022 0.26302 0.24386 0.22302 0.20093 0.17829 0.15614 0.13608 0.12048 0.11218 0.11321 0.12315 0.13938 0.15889 0.17926 0.19873 0.21603 0.23023 0.24062 0.24671 0.24818 0.24486 0.23677 0.22407 0.20711 0.18636 0.16245 0.13616 0.10849 0.080835 0.055862 0.040338 0.044439 0.062726 0.084687 0.1063 0.12624 0.14402 0.15959 0.1731 0.18491 0.19544 0.20517 0.21458 0.22405 0.23383 0.24403 0.25459 0.26532 0.27594 0.2861 0.29544 0.30361 0.31031 0.31528 0.31834 0.31935 0.31825 0.31503 0.30975 0.30251 0.29342 0.28267 0.27044 0.25693 0.24235 0.22693 0.21087 0.1944 0.17771 0.16101 0.14447 0.12827 0.11258 0.097589 0.083464 0.070427 0.058759 0.048854 0.041257 0.03659 0.035194 0.0367 0.040168 0.04465 0.049478 0.054252 0.05875 0.062851 0.066497 0.069665 0.072355 0.074578 0.076358 0.07772 0.078696 0.079316 0.079614 0.079624 0.079376 0.078905 0.07824 0.077413 0.076451 0.075383 0.074236 0.073035 0.071803 0.070564 0.069339 0.068149 0.067012 0.065947 0.064969 0.064092 0.06333 0.062694 0.062192 0.061831 0.061618 0.061554 0.06164 0.061876 0.062258 0.062783 0.063445 0.064238 0.065153 0.066183 0.067321 0.068557 0.069884 0.071293 0.072776 0.074326
0.30453 0.30421 0.30352 0.30243 0.30088 0.29885 0.29629 0.29315 0.2894 0.28498 0.27987 0.27402 0.26739 0.25996 0.2517 0.2426 0.23268 0.22194 0.21045 0.1983 0.18563 0.17268 0.15977 0.14739 0.13622 0.12716 0.12128 0.1196 0.12277 0.13077 0.14298 0.15846 0.17622 0.19537 0.21516 0.23494 0.25413 0.27223 0.28876 0.30329 0.31543 0.32484 0.3312 0.33426 0.33383 0.32977 0.32203 0.31061 0.29561 0.27721 0.25565 0.23124 0.20438 0.17549 0.14507 0.11366 0.08184 0.05049 0.022518 0.022138 0.048167 0.075813 0.10238 0.12734 0.15053 0.17188 0.19144 0.20926 0.22544 0.24007 0.25322 0.26491 0.27514 0.28385 0.29094 0.29627 0.29971 0.30111 0.30035 0.29733 0.29202 0.28443 0.27465 0.26287 0.24932 0.23438 0.2185 0.20229 0.18647 0.17191 0.15961 0.15058 0.14567 0.14524 0.14909 0.15643 0.16623 0.17745 0.18917 0.20067 0.2114 0.22096 0.22905 0.23548 0.24014 0.24296 0.24394 0.24312 0.24056 0.23635 0.23062 0.2235 0.21514 0.20571 0.19537 0.18432 0.17274 0.16081 0.14875 0.13677 0.12509 0.11396 0.10364 0.094432 0.08663 0.08052 0.076317 0.074101 0.073769 0.075048 0.07756 0.080902 0.084712 0.088688 0.092597 0.096264 0.099561 0.1024 0.10471 0.10647 0.10764 0.10822 0.1082 0.10761 0.10646 0.10478 0.1026 0.099961 0.096907 0.093494 0.089784 0.08585 0.081778 0.077671 0.073649 0.069856 0.06646 0.063651 0.061628 0.06058 0.060656
0.16805 0.17046 0.17297 0.17552 0.17804 0.18045 0.18269 0.1847 0.18641 0.18777 0.18871 0.18919 0.18916 0.18858 0.18742 0.18568 0.18334 0.18043 0.17699 0.17309 0.16884 0.16439 0.15995 0.15579 0.15221 0.1496 0.14835 0.14883 0.15135 0.15609 0.16306 0.17212 0.18301 0.19536 0.20875 0.22275 0.23691 0.25081 0.264 0.27609 0.28668 0.2954 0.30191 0.30592 0.30716 0.30542 0.30052 0.29238 0.28096 0.26628 0.24845 0.22763 0.2041 0.17816 0.15023 0.12088 0.090924 0.062033 0.039519 0.038729 0.060318 0.088566 0.11786 0.14655 0.17394 0.19959 0.22322 0.24465 0.2637 0.28026 0.29424 0.30554 0.31408 0.31978 0.32256 0.32235 0.31909 0.31274 0.30328 0.29074 0.27522 0.25685 0.23587 0.2126 0.18749 0.16115 0.13449 0.10897 0.087195 0.073658 0.073269 0.085599 0.10524 0.12759 0.15009 0.17132 0.19043 0.20687 0.22028 0.23042 0.23714 0.24042 0.24027 0.23682 0.23025 0.22079 0.20878 0.19459 0.17867 0.16158 0.14401 0.12685 0.11129 0.0989 0.091475 0.090392 0.095671 0.10593 0.11932 0.13426 0.14964 0.16468 0.1789 0.19194 0.20357 0.21366 0.2221 0.22887 0.23395 0.23737 0.23921 0.23953 0.23845 0.23606 0.23252 0.22797 0.22255 0.21642 0.20977 0.20275 0.19554 0.18831 0.18123 0.17445 0.16812 0.16235 0.15726 0.15292 0.14935 0.14655 0.14449 0.1431 0.14228 0.14191 0.14188 0.14205 0.1423 0.14254 0.14265 0.14255 0.14219
0.24929 0.23926 0.22932 0.21954 0.20996 0.20066 0.19167 0.18305 0.17482 0.16702 0.15966 0.15276 0.14631 0.14032 0.13478 0.12969 0.12506 0.1209 0.11724 0.11415 0.1117 0.11002 0.10923 0.10949 0.11094 0.11371 0.11786 0.12345 0.13042 0.13869 0.14813 0.15856 0.16979 0.18159 0.19372 0.20594 0.21797 0.22954 0.24037 0.25017 0.25866 0.26555 0.27056 0.27343 0.27391 0.27177 0.26684 0.25896 0.24803 0.23401 0.2169 0.19676 0.17374 0.14802 0.11989 0.089689 0.057939 0.025974 0.016211 0.047614 0.081847 0.11588 0.14898 0.18057 0.21019 0.23739 0.2618 0.28308 0.30097 0.31523 0.32571 0.3323 0.33497 0.3337 0.32856 0.31963 0.30707 0.29105 0.2718 0.24956 0.22465 0.19738 0.16815 0.13738 0.10558 0.07345 0.042432 0.020635 0.03469 0.062765 0.091243 0.11814 0.1427 0.16442 0.18292 0.19793 0.20923 0.2167 0.22033 0.22019 0.21645 0.20941 0.19951 0.18732 0.1736 0.15936 0.14589 0.1348 0.12781 0.12634 0.13085 0.14059 0.1541 0.16974 0.18612 0.20214 0.21696 0.22997 0.2407 0.24882 0.2541 0.25639 0.25564 0.25186 0.24509 0.23547 0.22315 0.20834 0.19128 0.17223 0.15149 0.1294 0.10633 0.082751 0.059398 0.03807 0.025568 0.033568 0.052926 0.074587 0.096236 0.11711 0.13684 0.15518 0.17197 0.18708 0.20044 0.21199 0.2217 0.22956 0.2356 0.23985 0.24238 0.24327 0.24261 0.2405 0.23709 0.23249 0.22686 0.22035 0.21313
0.36116 0.35219 0.34254 0.33234 0.32169 0.31071 0.2995 0.28818 0.27686 0.26564 0.25462 0.24391 0.2336 0.22378 0.21454 0.20595 0.19809 0.19104 0.18485 0.17958 0.17528 0.17199 0.16971 0.16848 0.16826 0.16905 0.1708 0.17344 0.17689 0.18107 0.18586 0.19114 0.19677 0.20261 0.20849 0.21424 0.21968 0.22462 0.22887 0.23221 0.23444 0.23536 0.23476 0.23246 0.22825 0.22199 0.21353 0.20277 0.18962 0.17406 0.15608 0.13577 0.11322 0.088608 0.062197 0.034404 0.0083035 0.027033 0.057355 0.088114 0.11858 0.14824 0.17661 0.20324 0.22767 0.24952 0.26842 0.28408 0.29623 0.30469 0.30935 0.31016 0.30713 0.30034 0.28993 0.2761 0.2591 0.23923 0.21681 0.19221 0.16582 0.13808 0.10944 0.080452 0.051888 0.026026 0.019108 0.039966 0.064272 0.087489 0.10867 0.12733 0.14313 0.15583 0.16525 0.1713 0.17397 0.17335 0.16964 0.16316 0.15438 0.14394 0.13272 0.12188 0.11286 0.10724 0.10629 0.11042 0.11889 0.13033 0.14323 0.15627 0.16843 0.17891 0.18712 0.19261 0.19507 0.19433 0.19028 0.18295 0.17244 0.15894 0.14275 0.1243 0.10416 0.083282 0.063441 0.048661 0.046209 0.058353 0.07848 0.10142 0.12484 0.14762 0.16905 0.18865 0.20607 0.221 0.23323 0.2426 0.24901 0.25241 0.25279 0.25019 0.24471 0.23648 0.22566 0.21246 0.19713 0.17992 0.16117 0.14122 0.12053 0.099676 0.079574 0.061888 0.049893 0.048131 0.057179 0.072527 0.090351
0.28072 0.26196 0.24107 0.21834 0.19425 0.16961 0.14583 0.12536 0.11205 0.11033 0.12184 0.14395 0.17257 0.2045 0.23753 0.27012 0.30104 0.32927 0.3539 0.37408 0.38908 0.39824 0.40104 0.39706 0.38606 0.36798 0.34298 0.31148 0.27418 0.2322 0.18722 0.14219 0.10318 0.083791 0.096635 0.12991 0.16805 0.20376 0.23347 0.25501 0.26691 0.26823 0.25849 0.2377 0.20639 0.16562 0.11709 0.063999 0.026663 0.068725 0.12672 0.18255 0.23229 0.27321 0.30309 0.32025 0.32363 0.31292 0.28856 0.25195 0.20561 0.15412 0.10769 0.091525 0.12279 0.17584 0.23138 0.28186 0.3236 0.3545 0.37351 0.38037 0.37559 0.36024 0.33591 0.30457 0.2684 0.22976 0.19108 0.15491 0.12408 0.10179 0.090864 0.091298 0.099482 0.11122 0.12387 0.13619 0.14768 0.15814 0.1674 0.17528 0.18158 0.18607 0.18859 0.18903 0.18741 0.18387 0.17871 0.17231 0.1652 0.15796 0.15122 0.14556 0.14146 0.13917 0.1387 0.13982 0.1421 0.14505 0.14817 0.15102 0.15325 0.1546 0.1549 0.15408 0.15212 0.14905 0.14498 0.14002 0.13435 0.12816 0.12166 0.1151 0.10873 0.10283 0.097667 0.093499 0.090539 0.088923 0.088689 0.089764 0.09199 0.09515 0.099006 0.10333 0.10792 0.1126 0.11724 0.12172 0.12595 0.12988 0.13346 0.13665 0.13943 0.14179 0.14372 0.14523 0.14632 0.14699 0.14726 0.14715 0.14666 0.14582 0.14463 0.14313 0.14132 0.13922 0.13686 0.13425 0.13141
0.40653 0.40528 0.40221 0.39716 0.39 0.3806 0.36884 0.35462 0.33786 0.3185 0.29651 0.2719 0.24473 0.2151 0.18321 0.14942 0.11435 0.079536 0.05027 0.045169 0.071425 0.10858 0.14831 0.18818 0.22694 0.26368 0.29757 0.32784 0.35374 0.37456 0.38963 0.39837 0.40027 0.39495 0.38213 0.36173 0.3338 0.29861 0.25662 0.20853 0.15533 0.098432 0.041702 0.035884 0.092898 0.15247 0.20925 0.26106 0.30608 0.3427 0.36953 0.38544 0.38962 0.38165 0.36154 0.32972 0.28709 0.235 0.17522 0.10998 0.042869 0.034189 0.099752 0.16334 0.22075 0.26974 0.30861 0.33614 0.35166 0.35501 0.34659 0.32732 0.29856 0.26207 0.21993 0.17449 0.12852 0.085896 0.054906 0.052358 0.073604 0.098535 0.11973 0.13514 0.14427 0.14734 0.14494 0.13797 0.12751 0.11479 0.10123 0.088396 0.078128 0.072325 0.072267 0.077802 0.087586 0.10008 0.11411 0.12887 0.14377 0.1583 0.17198 0.18434 0.19489 0.20317 0.20877 0.21132 0.21055 0.20626 0.19837 0.18688 0.17191 0.15367 0.13248 0.10877 0.083157 0.05674 0.032976 0.027642 0.048809 0.07718 0.10671 0.13589 0.16403 0.19064 0.21535 0.23789 0.25803 0.27558 0.29045 0.30256 0.31189 0.31846 0.32234 0.32362 0.32245 0.31898 0.31339 0.30591 0.29676 0.28621 0.27451 0.26195 0.24886 0.23555 0.22237 0.20968 0.19789 0.18736 0.17847 0.17155 0.16684 0.16445 0.16434 0.16634 0.17014 0.17538 0.1817 0.18872 0.19614
0.20339 0.1948 0.18626 0.178 0.17036 0.16374 0.15861 0.1555 0.15491 0.15725 0.16273 0.17137 0.18298 0.19721 0.21366 0.23189 0.25147 0.27198 0.29301 0.31416 0.33504 0.35523 0.37433 0.39191 0.40757 0.42085 0.43132 0.43854 0.4421 0.44158 0.43661 0.42688 0.41211 0.39212 0.36682 0.33623 0.30051 0.25997 0.2151 0.16663 0.1157 0.06499 0.03167 0.063098 0.11341 0.16358 0.21033 0.25181 0.28652 0.31316 0.33063 0.33808 0.33491 0.32088 0.2961 0.26104 0.21656 0.16391 0.10475 0.041712 0.030375 0.096015 0.16165 0.22358 0.27954 0.32761 0.36617 0.39396 0.41017 0.41442 0.40678 0.38778 0.35837 0.31986 0.27384 0.22219 0.16695 0.11051 0.056763 0.029452 0.065933 0.11088 0.15174 0.18651 0.21443 0.23521 0.24889 0.25576 0.25634 0.25125 0.24128 0.22727 0.21012 0.19081 0.17038 0.14997 0.13095 0.11493 0.10362 0.098411 0.099423 0.1053 0.11394 0.12338 0.13216 0.13928 0.14415 0.14643 0.14606 0.14321 0.13831 0.13207 0.12552 0.12003 0.11712 0.11819 0.12393 0.13413 0.14782 0.16374 0.18066 0.19751 0.21342 0.2277 0.23978 0.24926 0.25582 0.25926 0.25947 0.25641 0.25014 0.24076 0.22846 0.21347 0.19605 0.17651 0.15522 0.13256 0.10899 0.08509 0.06181 0.041401 0.030771 0.038479 0.056741 0.077586 0.098486 0.11854 0.13733 0.15458 0.17014 0.1839 0.19578 0.20577 0.21386 0.22008 0.22449 0.22716 0.2282 0.22771 0.22584
0.13573 0.13728 0.13983 0.14337 0.14787 0.15329 0.15959 0.16672 0.17461 0.1832 0.19242 0.20218 0.21241 0.22302 0.2339 0.24495 0.25604 0.26704 0.27778 0.2881 0.29781 0.30671 0.31457 0.32117 0.32623 0.32951 0.33073 0.32961 0.32588 0.31928 0.30958 0.29655 0.28004 0.25993 0.23618 0.20887 0.1782 0.14459 0.10893 0.073486 0.046838 0.052641 0.086143 0.12699 0.16889 0.20945 0.24712 0.28057 0.30862 0.33015 0.34422 0.35001 0.34692 0.33458 0.31289 0.28205 0.24257 0.19527 0.14127 0.081988 0.01959 0.0466 0.1113 0.17412 0.23298 0.28599 0.33145 0.36793 0.3943 0.40979 0.414 0.40696 0.38908 0.36116 0.32434 0.28005 0.22995 0.17586 0.11973 0.06379 0.016173 0.047744 0.094287 0.13596 0.17126 0.19947 0.22029 0.23371 0.24002 0.23979 0.23379 0.22303 0.20869 0.19212 0.17485 0.15852 0.14477 0.13503 0.12999 0.12934 0.13182 0.1357 0.13933 0.14137 0.1409 0.13735 0.13048 0.12042 0.10771 0.093535 0.080204 0.071778 0.073198 0.085992 0.10701 0.1324 0.15944 0.18636 0.21185 0.23489 0.25465 0.27046 0.28176 0.28816 0.28937 0.28527 0.27583 0.26118 0.24155 0.21729 0.18885 0.15676 0.12163 0.084153 0.045226 0.0099877 0.037972 0.07773 0.11684 0.15436 0.18964 0.22215 0.2514 0.27701 0.29867 0.31613 0.32924 0.33791 0.34216 0.34204 0.33769 0.32931 0.31716 0.30155 0.28284 0.26143 0.23778 0.2124 0.18589 0.15899 0.13268
0.27506 0.27872 0.28263 0.28677 0.29111 0.29561 0.30022 0.30488 0.30951 0.31405 0.31841 0.3225 0.32623 0.3295 0.3322 0.33423 0.33546 0.33579 0.33508 0.33323 0.3301 0.32558 0.31955 0.3119 0.30254 0.29138 0.27836 0.26346 0.24668 0.22809 0.20783 0.1862 0.16366 0.14105 0.11984 0.10259 0.09318 0.095215 0.10866 0.13006 0.15573 0.18308 0.21036 0.23629 0.25983 0.28008 0.29627 0.30768 0.31373 0.31393 0.30794 0.29555 0.27676 0.25176 0.22097 0.18508 0.14519 0.10327 0.064399 0.048096 0.074003 0.11583 0.15932 0.20036 0.23693 0.26764 0.29143 0.30754 0.31552 0.31521 0.30673 0.29053 0.26733 0.23808 0.20398 0.16641 0.12697 0.08765 0.051964 0.032306 0.046828 0.073173 0.097992 0.11841 0.13353 0.14308 0.14715 0.14608 0.14047 0.1311 0.1189 0.10504 0.090896 0.078196 0.068987 0.065126 0.067055 0.073303 0.08163 0.090158 0.097609 0.10315 0.10622 0.10646 0.10361 0.097538 0.088201 0.075673 0.060188 0.042304 0.023945 0.017525 0.035634 0.060372 0.08652 0.11266 0.13787 0.16131 0.18223 0.19994 0.21383 0.22338 0.22819 0.22801 0.2227 0.2123 0.197 0.17715 0.15331 0.12632 0.097541 0.069794 0.050748 0.054536 0.078624 0.10985 0.14235 0.17379 0.20291 0.22882 0.25087 0.26856 0.28153 0.28956 0.29252 0.29045 0.28347 0.27182 0.25588 0.23612 0.21316 0.18778 0.16101 0.13433 0.11011 0.092235 0.085905 0.093558 0.1117 0.13513 0.16028
0.14291 0.17561 0.20948 0.24315 0.27559 0.30586 0.33313 0.35656 0.37537 0.3888 0.39618 0.3969 0.39048 0.37658 0.35511 0.32619 0.29035 0.24862 0.20297 0.15735 0.12065 0.11003 0.13458 0.17956 0.2303 0.27922 0.32195 0.3554 0.37722 0.38562 0.37947 0.35829 0.32238 0.27287 0.21175 0.14192 0.067942 0.026402 0.091364 0.15787 0.21367 0.25442 0.27698 0.27936 0.26092 0.22247 0.16637 0.096726 0.02508 0.071386 0.15019 0.22092 0.27686 0.313 0.3259 0.31393 0.27759 0.21984 0.1472 0.079488 0.09236 0.17164 0.2541 0.32367 0.37285 0.39706 0.39408 0.36404 0.30949 0.23561 0.15181 0.085456 0.11053 0.18898 0.26546 0.32588 0.36431 0.37792 0.36627 0.33097 0.27542 0.2044 0.12362 0.039287 0.043437 0.11792 0.18054 0.2281 0.25892 0.27274 0.27065 0.25484 0.22844 0.1952 0.15939 0.12586 0.10011 0.08722 0.087445 0.094826 0.10308 0.10886 0.11112 0.11008 0.10661 0.10197 0.097605 0.09498 0.095325 0.099322 0.10693 0.1175 0.13009 0.14368 0.1573 0.17006 0.18118 0.19 0.19595 0.19863 0.19779 0.19332 0.18524 0.17373 0.15909 0.14173 0.12217 0.10108 0.079365 0.058504 0.041814 0.036526 0.046291 0.063679 0.082989 0.10204 0.11993 0.13619 0.15058 0.16296 0.17329 0.18156 0.18785 0.19226 0.19494 0.19604 0.19577 0.19434 0.19197 0.18891 0.1854 0.18168 0.17801 0.1746 0.17166 0.16938 0.16788 0.16727 0.16757 0.16879 0.17086
0.084969 0.11037 0.13779 0.16606 0.19444 0.22235 0.24926 0.27466 0.29803 0.31885 0.3366 0.35074 0.36078 0.36624 0.3667 0.36181 0.35132 0.33511 0.31327 0.28611 0.25433 0.21921 0.18309 0.15043 0.12931 0.12955 0.15252 0.1896 0.23217 0.27473 0.31372 0.34656 0.37126 0.38625 0.39039 0.38301 0.36392 0.33353 0.29285 0.24368 0.18886 0.13342 0.089514 0.084513 0.12018 0.16637 0.2086 0.24119 0.26112 0.2667 0.25723 0.23299 0.19514 0.14575 0.087837 0.028019 0.047726 0.10987 0.16747 0.21569 0.25119 0.27148 0.275 0.26128 0.231 0.18618 0.13054 0.072614 0.052851 0.1036 0.16593 0.22198 0.26578 0.29372 0.30365 0.29482 0.26782 0.22457 0.16814 0.10255 0.032942 0.039603 0.10452 0.16095 0.20504 0.23434 0.24756 0.24466 0.22676 0.19605 0.15567 0.10979 0.065052 0.041568 0.063766 0.098285 0.12796 0.1488 0.15956 0.16022 0.15158 0.135 0.11226 0.085347 0.05625 0.026816 0.0017057 0.027335 0.050178 0.069783 0.086362 0.10043 0.11263 0.12353 0.13341 0.14222 0.14956 0.1548 0.15721 0.15608 0.15086 0.1412 0.12698 0.10839 0.085901 0.060547 0.035219 0.025084 0.046682 0.077504 0.10945 0.14045 0.16935 0.19532 0.21766 0.23586 0.24954 0.25846 0.26253 0.26178 0.25638 0.24658 0.23274 0.21532 0.19485 0.17195 0.14736 0.12199 0.09718 0.075217 0.060471 0.058779 0.0704 0.089284 0.11064 0.13211 0.15255 0.17133 0.18809 0.2026 0.21474
0.24977 0.24281 0.23445 0.22461 0.2132 0.20015 0.18541 0.16896 0.15085 0.13119 0.11028 0.088788 0.06834 0.053154 0.051419 0.066292 0.091086 0.12039 0.15176 0.18391 0.21595 0.24712 0.27669 0.30392 0.32806 0.34836 0.36409 0.37454 0.37907 0.37712 0.36826 0.35224 0.32899 0.29871 0.26194 0.21969 0.17381 0.12801 0.091728 0.085556 0.11551 0.16061 0.2075 0.25042 0.28603 0.31194 0.32637 0.32803 0.31622 0.29085 0.25249 0.20243 0.14267 0.076233 0.018159 0.072606 0.14133 0.20433 0.25751 0.29765 0.32222 0.3295 0.31875 0.29026 0.24538 0.18652 0.11705 0.041852 0.041052 0.11615 0.18542 0.24379 0.2877 0.31462 0.32313 0.31301 0.2853 0.24217 0.18692 0.12403 0.06145 0.042031 0.092772 0.14669 0.19112 0.22258 0.23949 0.24157 0.22963 0.20558 0.1724 0.13443 0.098701 0.078126 0.085235 0.11044 0.13824 0.16115 0.176 0.18155 0.17762 0.16476 0.14406 0.11697 0.085299 0.051404 0.022484 0.033763 0.066312 0.09895 0.12888 0.15503 0.17672 0.19347 0.20491 0.21079 0.2109 0.20515 0.19355 0.17622 0.15345 0.12573 0.09384 0.059222 0.027655 0.034727 0.071694 0.11181 0.15112 0.18798 0.22119 0.24972 0.27273 0.28955 0.29973 0.30299 0.29927 0.2887 0.2716 0.24845 0.21989 0.18671 0.14981 0.1103 0.069836 0.033704 0.034518 0.070522 0.11008 0.14839 0.18408 0.2164 0.24479 0.26885 0.28833 0.30306 0.31301 0.31823 0.31889 0.31522 0.30754
0.14016 0.14775 0.15669 0.16691 0.1783 0.19073 0.20406 0.21813 0.23277 0.24779 0.26299 0.27815 0.29304 0.30742 0.32102 0.33355 0.34472 0.35421 0.36171 0.36689 0.36941 0.36896 0.36523 0.35794 0.34685 0.33178 0.31263 0.28938 0.26217 0.23131 0.1974 0.16156 0.12597 0.095601 0.081095 0.092413 0.12248 0.15961 0.19752 0.23288 0.26348 0.28757 0.30371 0.31073 0.30771 0.2941 0.2697 0.23476 0.18999 0.13661 0.076538 0.017429 0.060743 0.12797 0.19282 0.2518 0.30197 0.34071 0.36581 0.37569 0.36943 0.34698 0.3092 0.25801 0.19685 0.13237 0.084453 0.098928 0.15859 0.2244 0.28379 0.33138 0.36396 0.37966 0.3777 0.35841 0.3231 0.274 0.21405 0.1468 0.076201 0.011747 0.062933 0.12202 0.17154 0.20931 0.23421 0.24599 0.2453 0.23361 0.21311 0.18668 0.15785 0.13079 0.11019 0.099762 0.099246 0.10407 0.10906 0.11092 0.10839 0.10177 0.092741 0.084447 0.081111 0.085952 0.09852 0.11557 0.13371 0.15038 0.16387 0.17302 0.17712 0.17577 0.16887 0.15654 0.13908 0.11699 0.090961 0.06209 0.033271 0.023623 0.05025 0.084057 0.11813 0.15064 0.18039 0.20635 0.22765 0.24352 0.25337 0.25677 0.25346 0.24341 0.22678 0.20397 0.17558 0.14247 0.10587 0.06813 0.037785 0.045453 0.08166 0.12226 0.16202 0.19906 0.23219 0.26054 0.28343 0.30034 0.31095 0.31511 0.31282 0.30424 0.2897 0.26965 0.24467 0.21548 0.18294 0.14813 0.11262
0.29817 0.29927 0.30015 0.30076 0.30103 0.30088 0.30026 0.29908 0.29727 0.29472 0.29135 0.28708 0.2818 0.27543 0.26787 0.25904 0.24887 0.23732 0.22435 0.20998 0.19431 0.1775 0.1599 0.14212 0.12518 0.11081 0.10159 0.10034 0.10841 0.12467 0.14664 0.172 0.19894 0.22608 0.25228 0.27651 0.29785 0.31537 0.32823 0.33564 0.33688 0.33136 0.31864 0.29846 0.27079 0.23583 0.19408 0.14633 0.093752 0.038317 0.024522 0.081195 0.13765 0.19038 0.23717 0.27597 0.30498 0.3227 0.32803 0.32035 0.29962 0.26635 0.22172 0.16747 0.10601 0.041295 0.034344 0.098915 0.16114 0.21622 0.26132 0.29424 0.31345 0.31813 0.30826 0.2846 0.24868 0.20275 0.14973 0.093633 0.043842 0.046542 0.091331 0.13494 0.17035 0.19528 0.20883 0.21099 0.20266 0.18557 0.16238 0.13685 0.11429 0.10119 0.10169 0.11279 0.12738 0.1398 0.14672 0.14653 0.13876 0.12383 0.10298 0.078574 0.055698 0.0466 0.061068 0.087361 0.11528 0.1407 0.16155 0.17663 0.18522 0.18698 0.18191 0.1703 0.1527 0.12991 0.1031 0.074119 0.04753 0.038568 0.058747 0.090006 0.12275 0.15393 0.18196 0.20569 0.22421 0.23681 0.24294 0.24229 0.23474 0.22041 0.19969 0.17329 0.14234 0.10878 0.076852 0.058215 0.069435 0.10148 0.13946 0.1774 0.21261 0.24345 0.26875 0.28763 0.29947 0.30389 0.30075 0.29015 0.27241 0.24812 0.21805 0.18329 0.14536 0.10683 0.07361 0.061271 0.081292
0.3412 0.35723 0.36857 0.37464 0.3749 0.36889 0.3563 0.33695 0.31088 0.27842 0.24036 0.19825 0.15529 0.11886 0.1045 0.12442 0.16725 0.2181 0.26909 0.31573 0.35482 0.38378 0.4005 0.40336 0.3913 0.36397 0.32184 0.2664 0.20052 0.13 0.073993 0.090026 0.15474 0.22142 0.27739 0.31663 0.33521 0.33083 0.3029 0.25271 0.18353 0.1008 0.021332 0.086003 0.16785 0.2344 0.27812 0.2938 0.27876 0.2333 0.16084 0.067869 0.036636 0.14193 0.23664 0.30998 0.35306 0.36002 0.329 0.26279 0.17018 0.078977 0.11181 0.21709 0.3113 0.37602 0.40215 0.38613 0.32985 0.24097 0.13579 0.079085 0.15975 0.25773 0.33172 0.37003 0.36823 0.32732 0.25298 0.15486 0.047816 0.072867 0.16941 0.24527 0.29208 0.30639 0.28877 0.24359 0.17878 0.10738 0.065196 0.10196 0.15848 0.2029 0.22846 0.23456 0.22426 0.20352 0.18043 0.16352 0.15775 0.16107 0.1671 0.17068 0.1704 0.16837 0.16867 0.17466 0.18631 0.20018 0.21151 0.21617 0.21159 0.19688 0.17283 0.14191 0.1088 0.082501 0.077328 0.096199 0.1251 0.15386 0.17816 0.19628 0.20774 0.21271 0.21169 0.20527 0.19404 0.17844 0.15879 0.13532 0.10828 0.07801 0.045124 0.012845 0.03035 0.067322 0.10462 0.14074 0.17459 0.20525 0.2319 0.25388 0.27073 0.28214 0.288 0.28837 0.28346 0.27363 0.25933 0.24112 0.21963 0.19552 0.16949 0.14226 0.11465 0.08763 0.062739 0.043471 0.037532
0.31433 0.31822 0.31888 0.31604 0.30947 0.29897 0.28447 0.26599 0.24374 0.21819 0.19027 0.1617 0.1358 0.11844 0.11705 0.13418 0.16467 0.20191 0.24122 0.27945 0.31426 0.34373 0.3662 0.38028 0.38487 0.37921 0.36299 0.3365 0.30072 0.25775 0.21139 0.16883 0.14299 0.14746 0.17876 0.22102 0.26218 0.29514 0.31552 0.32063 0.30912 0.28094 0.23736 0.18103 0.11632 0.053136 0.050498 0.10805 0.16263 0.20367 0.22672 0.22938 0.21111 0.17339 0.12007 0.060782 0.050808 0.11225 0.17714 0.23084 0.26699 0.28178 0.27372 0.24396 0.19696 0.14285 0.10663 0.12451 0.17881 0.23557 0.2795 0.30338 0.30388 0.28069 0.23643 0.17711 0.11546 0.086418 0.12261 0.18023 0.22987 0.2613 0.27014 0.25528 0.21825 0.16289 0.094823 0.021308 0.052696 0.11733 0.16813 0.20076 0.21304 0.20507 0.17941 0.14127 0.099986 0.074715 0.086526 0.11809 0.14701 0.16446 0.16761 0.15685 0.1353 0.1094 0.090468 0.0916 0.11127 0.13601 0.15602 0.16641 0.16513 0.15204 0.12835 0.096322 0.059171 0.023393 0.030279 0.064723 0.096324 0.12181 0.1402 0.15147 0.15624 0.15558 0.15078 0.14305 0.13332 0.12204 0.10931 0.095074 0.079631 0.064578 0.054527 0.057046 0.073847 0.099048 0.1275 0.15608 0.18263 0.2055 0.22336 0.23519 0.24029 0.23827 0.22907 0.21292 0.19033 0.16203 0.12902 0.092529 0.054451 0.022746 0.038901 0.076594 0.11464 0.15042 0.1828 0.211 0.23449
0.19595 0.21617 0.23609 0.25543 0.27389 0.29117 0.30692 0.3208 0.33244 0.34146 0.34749 0.35014 0.34906 0.34392 0.33443 0.3204 0.30172 0.27842 0.25075 0.21928 0.18513 0.15056 0.1203 0.10364 0.11069 0.13911 0.17847 0.22119 0.26292 0.30075 0.33241 0.35599 0.36992 0.37295 0.36421 0.34333 0.31046 0.26636 0.21245 0.1509 0.085146 0.028961 0.064254 0.12559 0.18064 0.22437 0.2535 0.26564 0.25944 0.23466 0.19234 0.13494 0.067016 0.026405 0.096052 0.17046 0.236 0.28672 0.3179 0.32625 0.31016 0.27 0.2084 0.13118 0.057989 0.088398 0.17634 0.26035 0.3284 0.37358 0.39143 0.37987 0.33936 0.27297 0.18629 0.088725 0.044447 0.13501 0.22525 0.29752 0.34516 0.36446 0.35439 0.31659 0.25527 0.17716 0.093353 0.051945 0.11461 0.18607 0.24247 0.27809 0.29104 0.28221 0.25509 0.21587 0.17414 0.14391 0.13905 0.15737 0.18306 0.20382 0.214 0.21245 0.20116 0.18479 0.17004 0.16376 0.16888 0.18206 0.1967 0.20691 0.20889 0.20093 0.18317 0.15749 0.12789 0.1019 0.091723 0.10474 0.13229 0.16298 0.19029 0.21085 0.22289 0.22563 0.21897 0.20333 0.17955 0.14879 0.11256 0.072953 0.035796 0.035643 0.074016 0.11637 0.15682 0.19328 0.22428 0.24866 0.26549 0.27409 0.27405 0.26525 0.2479 0.2225 0.18988 0.15123 0.10836 0.064996 0.038131 0.063289 0.10873 0.15564 0.20002 0.23996 0.27418 0.3017 0.32182 0.33413 0.33843
0.14405 0.13056 0.11693 0.10366 0.09163 0.082208 0.077291 0.07864 0.086744 0.10058 0.11856 0.13933 0.16187 0.18545 0.20944 0.23334 0.25661 0.27877 0.29929 0.31763 0.33325 0.3456 0.35414 0.35833 0.3577 0.35184 0.34044 0.3233 0.30043 0.27206 0.23876 0.2016 0.16261 0.12586 0.10013 0.098612 0.12269 0.15939 0.19859 0.23486 0.26488 0.2863 0.29732 0.29669 0.28371 0.25828 0.22095 0.17299 0.11633 0.053523 0.012384 0.077685 0.1388 0.19194 0.23361 0.2608 0.27126 0.26369 0.23793 0.19512 0.13777 0.070658 0.028391 0.093546 0.1671 0.23275 0.28472 0.31864 0.33152 0.32189 0.29 0.23789 0.16939 0.090787 0.031591 0.094307 0.17151 0.23733 0.28555 0.31234 0.3158 0.29597 0.25486 0.19627 0.12578 0.05335 0.047899 0.11375 0.17393 0.21919 0.24597 0.25297 0.2409 0.21252 0.17283 0.13033 0.1004 0.10214 0.12971 0.16179 0.18636 0.19841 0.19643 0.18131 0.15622 0.1272 0.10487 0.10267 0.12201 0.15018 0.17618 0.19399 0.20057 0.19476 0.17681 0.14815 0.11143 0.071504 0.043185 0.058905 0.097725 0.1368 0.1701 0.19503 0.21018 0.21492 0.20927 0.19376 0.1694 0.13753 0.099794 0.058252 0.018545 0.036846 0.079698 0.12106 0.1585 0.19055 0.21601 0.23396 0.24372 0.2449 0.23736 0.22128 0.19713 0.16568 0.12803 0.085697 0.041828 0.024931 0.066306 0.11341 0.15866 0.19989 0.23556 0.26442 0.28549 0.29809 0.3018 0.29654 0.28249
0.20529 0.21391 0.22268 0.23152 0.24031 0.24894 0.25727 0.26515 0.27243 0.27893 0.28446 0.28881 0.29176 0.29311 0.29262 0.29007 0.28525 0.27794 0.26799 0.25525 0.23968 0.2213 0.20028 0.17702 0.15235 0.12784 0.10656 0.093997 0.096254 0.11382 0.14132 0.17345 0.20669 0.23867 0.26756 0.29178 0.30994 0.32082 0.32337 0.31679 0.30056 0.27453 0.23896 0.19458 0.14278 0.086063 0.034874 0.056433 0.11576 0.17461 0.22736 0.27066 0.30174 0.31844 0.31924 0.30349 0.27154 0.22496 0.16711 0.10573 0.069957 0.10709 0.17438 0.24131 0.29846 0.34065 0.3644 0.36762 0.34972 0.3116 0.25569 0.18605 0.10937 0.049065 0.086476 0.15773 0.22176 0.27082 0.30114 0.31093 0.3001 0.27025 0.22451 0.16759 0.10647 0.057864 0.067356 0.11279 0.15513 0.18556 0.20169 0.2037 0.19384 0.1763 0.15722 0.14384 0.14126 0.14833 0.1587 0.16566 0.16481 0.15433 0.13496 0.11062 0.090536 0.089512 0.11189 0.14528 0.17842 0.2048 0.22061 0.22367 0.21312 0.18922 0.15328 0.10744 0.054492 0.0025559 0.05967 0.1141 0.16257 0.20244 0.23166 0.2489 0.25352 0.24567 0.22617 0.19659 0.15924 0.11774 0.079386 0.063524 0.086275 0.12621 0.16755 0.20473 0.23511 0.25717 0.26999 0.27315 0.26666 0.25096 0.22695 0.19606 0.16052 0.12428 0.095441 0.088658 0.10999 0.14647 0.18665 0.22489 0.25812 0.28437 0.30228 0.31098 0.31003 0.29937 0.27938 0.25087 0.2151
0.35164 0.34039 0.32326 0.30026 0.27159 0.23784 0.20014 0.1608 0.12486 0.10343 0.11061 0.14382 0.18916 0.23754 0.28402 0.32532 0.35885 0.38244 0.39428 0.39299 0.37774 0.34834 0.30547 0.25096 0.18856 0.1272 0.093871 0.12343 0.18536 0.24921 0.30335 0.34151 0.35949 0.35471 0.32632 0.27531 0.20463 0.11927 0.028033 0.071791 0.15812 0.22899 0.27665 0.29549 0.28256 0.23806 0.16577 0.073442 0.037948 0.13859 0.22886 0.29448 0.32587 0.31735 0.26814 0.18313 0.075849 0.07234 0.18992 0.29378 0.36435 0.39022 0.36638 0.29516 0.18785 0.081502 0.13267 0.25202 0.34698 0.39698 0.39325 0.33598 0.23422 0.10836 0.075983 0.19455 0.29586 0.35391 0.35975 0.31353 0.22362 0.10489 0.023867 0.14298 0.23521 0.28829 0.29677 0.26265 0.19526 0.1126 0.066761 0.11897 0.18088 0.21916 0.22839 0.21192 0.17963 0.14719 0.13212 0.13884 0.1537 0.16436 0.16814 0.16929 0.17357 0.18226 0.19056 0.19154 0.18067 0.15879 0.13482 0.12721 0.14851 0.18654 0.22263 0.24448 0.24556 0.22409 0.18322 0.13335 0.10191 0.12491 0.17993 0.23386 0.27216 0.28815 0.27947 0.24711 0.19522 0.13181 0.076557 0.0841 0.1417 0.20053 0.24686 0.27588 0.28593 0.27742 0.25229 0.21358 0.16496 0.11027 0.053223 0.0057671 0.056948 0.10532 0.14785 0.18402 0.21368 0.23684 0.25354 0.2637 0.26717 0.26375 0.25329 0.23578 0.21143 0.18072 0.14436 0.10335 0.058869
0.22967 0.20816 0.18465 0.16018 0.13666 0.1175 0.10797 0.11276 0.13148 0.15948 0.19213 0.22616 0.25926 0.28963 0.31574 0.33625 0.34996 0.3559 0.35333 0.34185 0.32152 0.29299 0.25786 0.21919 0.18273 0.15844 0.15793 0.18281 0.22247 0.26567 0.30467 0.33432 0.351 0.35233 0.33713 0.30548 0.25896 0.20102 0.13855 0.089309 0.093222 0.14112 0.19262 0.23201 0.25261 0.2511 0.22662 0.18073 0.11734 0.043783 0.043958 0.11879 0.1838 0.23007 0.25184 0.24608 0.21313 0.15776 0.094192 0.077851 0.14053 0.2142 0.2727 0.30554 0.3076 0.27853 0.2235 0.15638 0.11408 0.14542 0.21266 0.27216 0.30688 0.30996 0.28072 0.2241 0.1521 0.095437 0.11437 0.17689 0.23128 0.26105 0.26071 0.23051 0.17511 0.10316 0.034419 0.069043 0.13245 0.17825 0.19972 0.19523 0.16705 0.12111 0.068433 0.043742 0.079348 0.11936 0.14459 0.1511 0.14019 0.11816 0.097782 0.096019 0.11448 0.13711 0.15087 0.14983 0.13356 0.10751 0.086692 0.093731 0.12591 0.16175 0.18769 0.1969 0.18661 0.15745 0.11376 0.067595 0.060611 0.10587 0.15698 0.19752 0.22118 0.2251 0.20891 0.17439 0.12508 0.065934 0.0088471 0.062128 0.11856 0.16481 0.19776 0.21581 0.21881 0.20793 0.18542 0.15447 0.1191 0.08499 0.062524 0.065338 0.087687 0.11511 0.14145 0.16475 0.1843 0.19972 0.21053 0.21613 0.21583 0.20898 0.19518 0.17439 0.14713 0.11476 0.080547 0.0546 0.060284
0.36706 0.35229 0.33392 0.31183 0.28597 0.25633 0.22301 0.18621 0.14636 0.10434 0.062921 0.037572 0.061913 0.1074 0.15642 0.20532 0.25229 0.29587 0.33462 0.36716 0.39213 0.40824 0.41437 0.4096 0.39328 0.36513 0.3253 0.27445 0.21377 0.14509 0.071154 0.017061 0.086984 0.16002 0.22584 0.28047 0.32045 0.34292 0.34587 0.32839 0.29091 0.23555 0.16679 0.09554 0.069629 0.12862 0.2026 0.2664 0.31093 0.33053 0.32192 0.28424 0.21926 0.13149 0.029639 0.085937 0.19446 0.29052 0.36413 0.40726 0.41453 0.38389 0.31712 0.22011 0.10483 0.058604 0.1734 0.28629 0.37411 0.42652 0.43758 0.40582 0.3344 0.23078 0.10632 0.033862 0.1576 0.26605 0.34481 0.38616 0.38686 0.34832 0.27659 0.18241 0.087221 0.083702 0.16801 0.24438 0.29541 0.31646 0.30826 0.27618 0.23014 0.18528 0.16111 0.16806 0.19347 0.21965 0.23795 0.24725 0.25039 0.2511 0.25132 0.24997 0.24405 0.23111 0.21186 0.19225 0.18362 0.19588 0.22658 0.26344 0.29406 0.30965 0.30523 0.27961 0.23575 0.18255 0.14084 0.14412 0.19181 0.25134 0.30226 0.33457 0.34335 0.32706 0.28711 0.22775 0.15709 0.09518 0.097609 0.16027 0.2293 0.28697 0.32657 0.34492 0.34103 0.31573 0.27135 0.21145 0.14063 0.065683 0.035709 0.1033 0.17278 0.23309 0.28087 0.31412 0.33184 0.3338 0.32055 0.29323 0.25348 0.20333 0.14509 0.081251 0.014908 0.053562 0.11899 0.18021 0.23505
0.38228 0.39316 0.40198 0.40844 0.41222 0.413 0.41046 0.40432 0.39429 0.38014 0.3617 0.33884 0.31154 0.2799 0.24419 0.20495 0.16326 0.12144 0.085831 0.073327 0.096498 0.13878 0.18648 0.23413 0.27888 0.31863 0.35159 0.37616 0.39092 0.39472 0.3867 0.36641 0.33383 0.28952 0.23457 0.1707 0.10024 0.026233 0.048991 0.1204 0.18489 0.23865 0.27824 0.30077 0.30417 0.28742 0.25076 0.19588 0.12615 0.049624 0.055366 0.13853 0.21879 0.28653 0.33548 0.3608 0.35938 0.33019 0.27455 0.19645 0.10436 0.049011 0.1328 0.23134 0.31604 0.37746 0.40934 0.4082 0.37359 0.30823 0.218 0.11282 0.042432 0.13238 0.23096 0.30946 0.3596 0.37694 0.36048 0.31261 0.23889 0.14785 0.055491 0.070845 0.15577 0.22722 0.27579 0.29818 0.29461 0.26862 0.22701 0.18033 0.14412 0.13517 0.15287 0.17961 0.20254 0.21728 0.22448 0.22702 0.22774 0.22758 0.2251 0.21761 0.20318 0.18265 0.16156 0.15112 0.16194 0.19185 0.22866 0.26068 0.27979 0.28107 0.26257 0.22534 0.17417 0.12121 0.09844 0.13342 0.19267 0.24879 0.29046 0.31199 0.31068 0.2863 0.2408 0.17831 0.10602 0.048854 0.088097 0.16033 0.22585 0.27662 0.30862 0.31979 0.30977 0.27973 0.23215 0.1706 0.099372 0.023376 0.053595 0.12573 0.18967 0.24208 0.28052 0.30349 0.31043 0.30164 0.27824 0.24202 0.19543 0.1416 0.085637 0.045931 0.071348 0.12493 0.17837 0.22593 0.26506
0.12232 0.12387 0.12944 0.13893 0.15188 0.16767 0.18566 0.20525 0.22587 0.24702 0.26822 0.28901 0.30891 0.32747 0.34419 0.3586 0.37019 0.37847 0.38296 0.38321 0.37881 0.36942 0.35478 0.33479 0.30947 0.27911 0.24432 0.20624 0.16701 0.13093 0.10684 0.1068 0.13128 0.16828 0.20821 0.24575 0.27753 0.30114 0.31469 0.31682 0.30664 0.28388 0.24889 0.20271 0.14713 0.084717 0.02096 0.051812 0.11502 0.17156 0.21718 0.24844 0.26266 0.25815 0.23439 0.19224 0.13402 0.064071 0.02603 0.10196 0.17969 0.24818 0.30138 0.33446 0.34403 0.32856 0.28862 0.22715 0.15028 0.074644 0.079854 0.15897 0.23802 0.30115 0.34123 0.35422 0.33872 0.29595 0.22968 0.14582 0.052507 0.046746 0.13517 0.21013 0.26458 0.29424 0.29736 0.27489 0.23052 0.17082 0.10746 0.071483 0.1014 0.15273 0.1954 0.22131 0.2285 0.21859 0.19638 0.16991 0.14997 0.14569 0.15606 0.17121 0.18181 0.18312 0.17496 0.16134 0.15005 0.1498 0.16325 0.18431 0.20398 0.21513 0.21355 0.19787 0.16967 0.13438 0.10461 0.10196 0.13114 0.17205 0.20938 0.23533 0.24576 0.23889 0.21491 0.17579 0.12555 0.072773 0.051418 0.093023 0.1472 0.19508 0.23088 0.25155 0.25565 0.24304 0.21481 0.17306 0.12073 0.061354 0.0039778 0.063664 0.12146 0.17179 0.21198 0.24005 0.25481 0.25584 0.24349 0.21879 0.18339 0.13954 0.09031 0.042766 0.040538 0.087222 0.13652 0.18107 0.21821
0.25566 0.26013 0.2647 0.26935 0.27406 0.27881 0.28357 0.28831 0.293 0.2976 0.30206 0.30634 0.31041 0.3142 0.31769 0.32082 0.32354 0.32582 0.32762 0.32889 0.3296 0.32971 0.32921 0.32805 0.32623 0.32372 0.32051 0.31659 0.31197 0.30665 0.30064 0.29396 0.28663 0.27868 0.27015 0.26109 0.25156 0.24163 0.23138 0.2209 0.21031 0.19973 0.18932 0.17925 0.16971 0.16095 0.1532 0.14673 0.14177 0.13853 0.13716 0.13768 0.14003 0.14404 0.14947 0.15606 0.16354 0.17162 0.18009 0.18873 0.19736 0.20581 0.21397 0.2217 0.22893 0.23556 0.24153 0.24679 0.25128 0.25497 0.25783 0.25985 0.26101 0.26131 0.26074 0.25933 0.25707 0.254 0.25014 0.24552 0.24016 0.23412 0.22742 0.22012 0.21226 0.2039 0.19507 0.18585 0.17627 0.16639 0.15626 0.14595 0.1355 0.12496 0.11439 0.10384 0.093343 0.082959 0.072726 0.062687 0.052881 0.043346 0.034119 0.025242 0.016775 0.0088966 0.0034486 0.0078004 0.014397 0.020804 0.026828 0.032426 0.037582 0.042288 0.046546 0.050358 0.053731 0.056674 0.059198 0.061318 0.063049 0.064411 0.065423 0.06611 0.066496 0.066608 0.066477 0.066136 0.06562 0.064966 0.064217 0.063415 0.062607 0.061842 0.061171 0.060643 0.060309 0.060214 0.060399 0.0609 0.06174 0.062933 0.064485 0.066391 0.068635 0.071199 0.074057 0.077183 0.080547 0.084121 0.087877 0.09179 0.095834 0.099988 0.10423 0.10854 0.11291 0.11731 0.12174 0.12618 0.13062
0.2192 0.22906 0.23853 0.24758 0.25618 0.26431 0.27192 0.27899 0.28548 0.29138 0.29664 0.30125 0.30518 0.30842 0.31095 0.31276 0.31383 0.31418 0.31378 0.31266 0.31081 0.30824 0.30499 0.30106 0.29648 0.29128 0.2855 0.27917 0.27235 0.26508 0.25741 0.24942 0.24117 0.23273 0.2242 0.21567 0.20725 0.19904 0.19119 0.18382 0.17709 0.17114 0.16613 0.16218 0.15941 0.1579 0.15768 0.15875 0.16103 0.16442 0.16879 0.17397 0.17981 0.18613 0.19277 0.19957 0.20641 0.21313 0.21963 0.22579 0.23152 0.23672 0.24132 0.24523 0.24839 0.25075 0.25226 0.25286 0.25253 0.25124 0.24896 0.24568 0.24141 0.23613 0.22987 0.22264 0.21447 0.20539 0.19544 0.18467 0.17315 0.16092 0.14806 0.13465 0.12075 0.10645 0.091842 0.077007 0.062039 0.047038 0.032118 0.017482 0.0048934 0.012879 0.026488 0.039916 0.05288 0.065271 0.077014 0.088047 0.098316 0.10778 0.11639 0.12412 0.13094 0.13685 0.14182 0.14586 0.14896 0.15114 0.15241 0.15279 0.15231 0.151 0.14889 0.14602 0.14245 0.1382 0.13333 0.1279 0.12195 0.11554 0.10873 0.10156 0.0941 0.086401 0.078521 0.070517 0.062447 0.054374 0.046365 0.038503 0.030905 0.023769 0.017519 0.01318 0.012494 0.015601 0.020582 0.026156 0.031807 0.037322 0.042598 0.047579 0.052233 0.056539 0.060487 0.064069 0.067285 0.070138 0.072633 0.074781 0.076594 0.078087 0.079279 0.080191 0.080848 0.081276 0.081506 0.081572 0.081508
0.17799 0.19068 0.20278 0.21426 0.22506 0.23516 0.24453 0.25313 0.26096 0.26798 0.2742 0.27961 0.2842 0.28798 0.29095 0.29312 0.29452 0.29515 0.29505 0.29423 0.29273 0.29059 0.28783 0.28451 0.28066 0.27632 0.27156 0.26641 0.26094 0.25519 0.24924 0.24313 0.23695 0.23075 0.2246 0.21858 0.21277 0.20723 0.20205 0.1973 0.19305 0.18937 0.18631 0.18392 0.18223 0.18125 0.18097 0.18137 0.18242 0.18404 0.18617 0.18872 0.19161 0.19473 0.19798 0.20126 0.20447 0.20751 0.21028 0.21269 0.21466 0.2161 0.21693 0.21708 0.21648 0.21507 0.2128 0.20963 0.20553 0.20046 0.19441 0.18739 0.1794 0.17046 0.16062 0.14994 0.13849 0.1264 0.11381 0.10095 0.088139 0.075858 0.064895 0.056476 0.052208 0.053302 0.059507 0.069379 0.081418 0.09456 0.10812 0.12166 0.13485 0.14747 0.15934 0.17032 0.18028 0.18913 0.19678 0.20318 0.20828 0.21205 0.21449 0.21559 0.21537 0.21387 0.21114 0.20724 0.20226 0.19629 0.18944 0.18185 0.17367 0.16505 0.15619 0.14731 0.13864 0.13045 0.12302 0.11664 0.11162 0.10817 0.10645 0.10648 0.10814 0.11123 0.11545 0.1205 0.12608 0.13193 0.13781 0.14355 0.149 0.15403 0.15855 0.1625 0.16583 0.1685 0.1705 0.17181 0.17245 0.17244 0.17178 0.17053 0.16871 0.16637 0.16356 0.16034 0.15676 0.15289 0.14879 0.14453 0.14019 0.13583 0.13153 0.12735 0.12337 0.11964 0.11623 0.11319 0.11054
0.26132 0.26745 0.27313 0.27832 0.28296 0.287 0.29037 0.29303 0.29492 0.29597 0.29612 0.29532 0.29352 0.29065 0.28668 0.28157 0.27527 0.26778 0.25908 0.2492 0.23815 0.226 0.21285 0.19883 0.18413 0.16903 0.15389 0.13922 0.12572 0.11432 0.10611 0.10216 0.10304 0.10857 0.11781 0.12958 0.14275 0.1564 0.16981 0.18241 0.19376 0.20353 0.21144 0.21728 0.2209 0.22221 0.22116 0.21776 0.21207 0.2042 0.19428 0.18253 0.16916 0.15447 0.13875 0.12238 0.10576 0.0894 0.073975 0.060446 0.050267 0.045239 0.046276 0.052177 0.060765 0.070401 0.080179 0.089675 0.098733 0.10735 0.11563 0.12372 0.13179 0.14002 0.14854 0.15746 0.16683 0.17664 0.18685 0.19734 0.20799 0.21862 0.22909 0.2392 0.2488 0.25772 0.26582 0.27297 0.27908 0.28405 0.28782 0.29035 0.29161 0.29161 0.29036 0.28788 0.28423 0.27945 0.27361 0.26679 0.25908 0.25056 0.24133 0.23147 0.22109 0.21029 0.19915 0.18778 0.17627 0.1647 0.15317 0.14177 0.13059 0.1197 0.1092 0.099176 0.089736 0.080985 0.073043 0.066046 0.060137 0.055451 0.052091 0.050088 0.049374 0.049784 0.051089 0.053042 0.055416 0.058023 0.060717 0.063389 0.065962 0.068382 0.070611 0.072627 0.074416 0.075971 0.077291 0.07838 0.079245 0.079893 0.080334 0.080581 0.080644 0.080538 0.080275 0.079868 0.079331 0.078677 0.07792 0.077071 0.076144 0.075152 0.074106 0.073019 0.071901 0.070764 0.069619 0.068475 0.067343
0.24573 0.24149 0.23682 0.2317 0.22612 0.22006 0.21354 0.20654 0.19907 0.19116 0.18281 0.17409 0.16505 0.15576 0.14636 0.13701 0.12792 0.1194 0.11182 0.10565 0.10143 0.099659 0.10068 0.10461 0.11125 0.12024 0.13109 0.14335 0.1566 0.17047 0.18464 0.19884 0.21283 0.22637 0.23927 0.25133 0.26239 0.27227 0.28084 0.28794 0.29346 0.2973 0.29936 0.29959 0.29793 0.29436 0.2889 0.28155 0.27238 0.26146 0.24887 0.23475 0.21923 0.20247 0.18463 0.16589 0.14645 0.12648 0.10618 0.085723 0.065289 0.045061 0.025313 0.0078481 0.015678 0.033708 0.051681 0.069193 0.086184 0.10265 0.11861 0.1341 0.14912 0.1637 0.17784 0.19151 0.20468 0.21728 0.22925 0.24047 0.25084 0.26025 0.26857 0.27568 0.28147 0.28585 0.28872 0.29001 0.28969 0.28772 0.28413 0.27893 0.27218 0.26399 0.25447 0.24376 0.23204 0.21954 0.20648 0.19317 0.17992 0.1671 0.15515 0.14452 0.13568 0.12908 0.12504 0.12368 0.12487 0.12827 0.13339 0.1397 0.1467 0.15397 0.16116 0.16799 0.17425 0.17978 0.18448 0.18826 0.19108 0.19291 0.19376 0.19363 0.19255 0.19056 0.18771 0.18407 0.1797 0.17466 0.16904 0.16292 0.15639 0.14954 0.14245 0.13523 0.12799 0.12081 0.11382 0.10712 0.10084 0.095088 0.08998 0.08562 0.082094 0.079458 0.077728 0.076877 0.076834 0.077494 0.078728 0.080401 0.082381 0.084543 0.086781 0.089002 0.091129 0.0931 0.094864 0.096381 0.097622
0.15679 0.15714 0.15723 0.15704 0.15655 0.15575 0.15464 0.1532 0.15144 0.14936 0.14699 0.14436 0.14149 0.13844 0.13529 0.13212 0.12904 0.12619 0.12372 0.1218 0.12062 0.12036 0.12119 0.12323 0.12655 0.13118 0.13706 0.14409 0.15214 0.16104 0.17062 0.18068 0.19104 0.2015 0.21189 0.22203 0.23173 0.24083 0.24917 0.2566 0.26295 0.26811 0.27194 0.27432 0.27517 0.27441 0.27196 0.26779 0.26188 0.25422 0.24485 0.23379 0.22113 0.20694 0.19134 0.17446 0.15645 0.13748 0.11776 0.097552 0.07721 0.057393 0.039722 0.029146 0.033449 0.0487 0.067617 0.08755 0.10761 0.12742 0.14674 0.16545 0.18343 0.20057 0.21678 0.23197 0.24603 0.25886 0.27034 0.28037 0.28881 0.29555 0.30047 0.30347 0.30444 0.3033 0.3 0.2945 0.28678 0.27688 0.26485 0.25078 0.23481 0.21711 0.1979 0.17745 0.15613 0.13438 0.11287 0.09264 0.075446 0.064208 0.062208 0.069812 0.083802 0.1008 0.11871 0.13637 0.15311 0.16848 0.18219 0.19404 0.20389 0.21164 0.21725 0.2207 0.22201 0.22124 0.21848 0.21382 0.20739 0.19937 0.18992 0.17925 0.16759 0.1552 0.14237 0.12946 0.11688 0.10514 0.094871 0.086807 0.081675 0.079985 0.08177 0.086552 0.093554 0.10198 0.11115 0.12056 0.12984 0.13873 0.14704 0.15464 0.16143 0.16738 0.17244 0.1766 0.17986 0.18226 0.18382 0.18459 0.18462 0.18396 0.18269 0.18088 0.1786 0.17593 0.17295 0.16976 0.16642
0.14114 0.13532 0.12979 0.12455 0.11962 0.11499 0.11067 0.10667 0.10299 0.09964 0.096642 0.094014 0.091786 0.089996 0.088689 0.08792 0.087745 0.088223 0.089407 0.091341 0.094056 0.097562 0.10186 0.10691 0.11269 0.11914 0.12619 0.13377 0.1418 0.15019 0.15885 0.16769 0.17659 0.18546 0.19417 0.20262 0.21069 0.21826 0.22521 0.2314 0.23672 0.24106 0.24428 0.24629 0.24697 0.24623 0.24399 0.24017 0.23471 0.22759 0.21876 0.20824 0.19604 0.18219 0.16677 0.14987 0.13159 0.11209 0.091573 0.070342 0.04899 0.029416 0.02088 0.03419 0.055522 0.078458 0.10162 0.12449 0.14674 0.16814 0.18847 0.20756 0.22523 0.24134 0.25575 0.26833 0.27898 0.28761 0.29413 0.29847 0.30057 0.3004 0.29792 0.29313 0.28603 0.27664 0.26501 0.2512 0.23529 0.21741 0.19769 0.17629 0.15342 0.12929 0.10417 0.078369 0.052364 0.027407 0.014408 0.032965 0.057449 0.081861 0.1053 0.12736 0.14772 0.16613 0.18239 0.19631 0.20777 0.21667 0.22295 0.22661 0.22769 0.22627 0.22248 0.21651 0.2086 0.19905 0.18821 0.17653 0.16454 0.15286 0.14222 0.13342 0.12726 0.12436 0.12497 0.1289 0.13556 0.14415 0.15388 0.16404 0.17403 0.18338 0.19173 0.19881 0.20441 0.20838 0.21062 0.21107 0.20972 0.20658 0.20168 0.19509 0.1869 0.17721 0.16614 0.15384 0.14045 0.12613 0.11108 0.095494 0.079636 0.063857 0.048762 0.035666 0.027758 0.02938 0.039017 0.052001 0.065964
0.18115 0.20288 0.22438 0.2452 0.26495 0.2833 0.29991 0.31448 0.32674 0.33641 0.34328 0.34713 0.34778 0.34511 0.33902 0.32948 0.3165 0.30018 0.28069 0.25828 0.23333 0.20641 0.17831 0.15029 0.12439 0.10409 0.094403 0.098814 0.11517 0.13818 0.16356 0.18863 0.21169 0.23157 0.24738 0.25843 0.26423 0.26439 0.25872 0.24716 0.22984 0.20704 0.17927 0.14721 0.11192 0.075171 0.042283 0.037079 0.066943 0.10385 0.13996 0.17291 0.20129 0.22403 0.24033 0.2496 0.25149 0.24591 0.23305 0.21336 0.18761 0.15699 0.12334 0.090159 0.065986 0.066887 0.09291 0.12857 0.16575 0.20116 0.23313 0.26061 0.28298 0.29989 0.31123 0.31713 0.31788 0.31395 0.3059 0.2944 0.28014 0.26382 0.24609 0.22758 0.20882 0.19026 0.17233 0.15539 0.13986 0.12624 0.11517 0.10739 0.10361 0.1042 0.10894 0.1171 0.12768 0.13967 0.15222 0.16463 0.17633 0.18688 0.19596 0.20332 0.20878 0.21225 0.2137 0.21317 0.21073 0.20652 0.20071 0.19353 0.1852 0.17601 0.16622 0.15614 0.14608 0.13636 0.12726 0.11907 0.11202 0.10629 0.10194 0.098962 0.097205 0.096454 0.096443 0.096898 0.097565 0.098227 0.098716 0.098906 0.098717 0.098103 0.09705 0.095573 0.093708 0.091509 0.089048 0.086412 0.083698 0.081015 0.078478 0.076203 0.074307 0.072892 0.072044 0.07182 0.072245 0.073307 0.074964 0.077151 0.079784 0.082777 0.08604 0.08949 0.093053 0.096661 0.10026 0.10379 0.10723
0.22604 0.20685 0.18641 0.16479 0.14213 0.11861 0.094554 0.070671 0.048851 0.035371 0.041144 0.061471 0.086787 0.1137 0.14101 0.16811 0.19459 0.22009 0.24429 0.26686 0.28749 0.30589 0.32175 0.33478 0.34472 0.35131 0.35433 0.35357 0.34888 0.34013 0.32726 0.31024 0.28913 0.26402 0.23512 0.20266 0.167 0.12857 0.087963 0.046245 0.013981 0.04645 0.089581 0.13238 0.17353 0.2121 0.24724 0.27817 0.30415 0.32451 0.33871 0.34628 0.34693 0.34049 0.32697 0.30654 0.27955 0.24654 0.20821 0.1654 0.11919 0.070978 0.025101 0.036292 0.083392 0.13013 0.17391 0.21351 0.24797 0.27654 0.29866 0.31394 0.32224 0.32357 0.31817 0.30645 0.28897 0.26646 0.23972 0.20967 0.17723 0.14339 0.1091 0.075336 0.043266 0.016683 0.022974 0.046495 0.068488 0.087449 0.10309 0.1154 0.12451 0.13063 0.13405 0.1351 0.13413 0.13147 0.12745 0.12236 0.1165 0.11011 0.10347 0.096892 0.09076 0.085562 0.081884 0.080331 0.081367 0.085142 0.091433 0.099737 0.10943 0.1199 0.13055 0.14091 0.15053 0.15905 0.16615 0.17157 0.17511 0.17661 0.17596 0.17309 0.168 0.1607 0.15126 0.13978 0.12641 0.11129 0.094617 0.076599 0.057468 0.037498 0.017206 0.0074468 0.02701 0.048219 0.069365 0.090132 0.1103 0.12969 0.14814 0.1655 0.18165 0.19648 0.20992 0.2219 0.23238 0.24131 0.24871 0.25456 0.2589 0.26175 0.26318 0.26323 0.26199 0.25953 0.25595 0.25135 0.24585
0.14078 0.1487 0.15821 0.16914 0.18128 0.19445 0.20845 0.22312 0.23827 0.25374 0.26936 0.28496 0.30037 0.31543 0.32995 0.34375 0.35665 0.36845 0.37896 0.38798 0.39531 0.40074 0.40408 0.40513 0.40372 0.39967 0.39283 0.38309 0.37032 0.35448 0.33553 0.31349 0.28842 0.26045 0.22975 0.19659 0.16131 0.12436 0.08651 0.049627 0.025479 0.046033 0.082199 0.11936 0.15516 0.18857 0.21878 0.24511 0.26694 0.28373 0.29501 0.30043 0.29973 0.29279 0.27961 0.26035 0.23531 0.20495 0.16992 0.13109 0.089854 0.049839 0.032822 0.064548 0.10805 0.15211 0.19424 0.23312 0.26774 0.2973 0.32113 0.33876 0.34987 0.3543 0.3521 0.34344 0.32869 0.30834 0.28303 0.25351 0.22066 0.18548 0.14919 0.11346 0.08135 0.059942 0.06052 0.080541 0.10757 0.13537 0.1616 0.18521 0.20568 0.22275 0.23626 0.24619 0.25256 0.25546 0.255 0.25134 0.24468 0.23521 0.22318 0.20888 0.19263 0.1748 0.15585 0.13636 0.11707 0.09906 0.083867 0.073608 0.070312 0.074293 0.083629 0.095752 0.10869 0.12119 0.13248 0.14209 0.14976 0.15536 0.1589 0.16048 0.16029 0.15862 0.15586 0.15245 0.14894 0.14587 0.1438 0.14319 0.14434 0.14737 0.15212 0.15831 0.16551 0.17325 0.18106 0.18853 0.19528 0.20102 0.20548 0.20848 0.20989 0.20961 0.2076 0.20385 0.19838 0.19126 0.18257 0.17241 0.16093 0.14826 0.13457 0.12004 0.10488 0.08932 0.073656 0.058316 0.044076
0.17794 0.1847 0.19171 0.19891 0.20628 0.21378 0.22136 0.22897 0.23656 0.24407 0.25142 0.25856 0.2654 0.27186 0.27785 0.28326 0.28801 0.29196 0.29503 0.29707 0.29798 0.29763 0.2959 0.29266 0.28781 0.28123 0.27283 0.26252 0.25024 0.23596 0.21967 0.20141 0.18125 0.15938 0.13608 0.11188 0.087828 0.066353 0.053252 0.056611 0.074976 0.10049 0.12859 0.15719 0.18513 0.2116 0.23589 0.2574 0.27557 0.2899 0.29992 0.30525 0.30557 0.30065 0.29038 0.27472 0.25377 0.22775 0.19699 0.16196 0.12327 0.081774 0.03919 0.018657 0.058618 0.10382 0.14835 0.19086 0.23035 0.26595 0.29687 0.32246 0.34217 0.35562 0.36254 0.36286 0.35662 0.34406 0.32555 0.30159 0.27282 0.24001 0.20403 0.16593 0.12703 0.089401 0.058125 0.04775 0.066492 0.096472 0.12759 0.15681 0.18289 0.20521 0.2234 0.23727 0.24675 0.25189 0.25282 0.24975 0.24298 0.23285 0.21979 0.20427 0.18684 0.16812 0.14883 0.12985 0.11227 0.097433 0.086905 0.081957 0.082742 0.087984 0.095732 0.10423 0.11225 0.11899 0.12403 0.12718 0.12849 0.1282 0.12674 0.12473 0.12295 0.12229 0.12358 0.12742 0.13403 0.14321 0.15442 0.16695 0.18005 0.19299 0.20511 0.21587 0.22478 0.23145 0.23557 0.23691 0.23531 0.2307 0.22305 0.21244 0.19897 0.18283 0.16427 0.14359 0.1212 0.097656 0.073877 0.051897 0.037605 0.041401 0.060046 0.083795 0.10872 0.1334 0.15713 0.17945 0.20003
0.27697 0.25411 0.22814 0.19965 0.16961 0.13977 0.11342 0.096686 0.09701 0.11513 0.14428 0.17819 0.21312 0.24679 0.27763 0.30441 0.32608 0.34179 0.35083 0.35266 0.34694 0.33352 0.31251 0.28426 0.24941 0.20897 0.16446 0.11842 0.076909 0.05895 0.082262 0.12297 0.16488 0.2027 0.2338 0.25646 0.26947 0.27206 0.26391 0.24515 0.2164 0.17875 0.1338 0.083842 0.034242 0.036227 0.08577 0.13458 0.17739 0.21155 0.23508 0.24648 0.24485 0.22992 0.2021 0.16248 0.11285 0.056109 0.018246 0.076022 0.13922 0.19838 0.24998 0.29111 0.31938 0.33307 0.33123 0.31374 0.28139 0.23597 0.18054 0.12075 0.073365 0.084018 0.13988 0.20188 0.25849 0.30498 0.33858 0.35762 0.36136 0.34995 0.32434 0.28626 0.23809 0.18292 0.12498 0.073104 0.057744 0.09419 0.14175 0.1856 0.22182 0.24883 0.26606 0.27356 0.27189 0.26198 0.24501 0.22233 0.19539 0.16556 0.13416 0.10234 0.071066 0.041106 0.013058 0.01294 0.036266 0.057046 0.075222 0.090815 0.10388 0.11447 0.12269 0.12863 0.13244 0.13431 0.1345 0.13337 0.13134 0.12891 0.12665 0.12507 0.12463 0.12558 0.12797 0.13161 0.13613 0.14105 0.14588 0.15018 0.15353 0.15564 0.15627 0.15527 0.15256 0.14812 0.14201 0.13432 0.1252 0.11483 0.10342 0.091233 0.078583 0.065869 0.053672 0.042943 0.035335 0.03303 0.036721 0.044506 0.054176 0.064414 0.074538 0.084182 0.093139 0.10129 0.10855 0.11491 0.12034
0.30974 0.30949 0.30649 0.30063 0.29184 0.28012 0.2655 0.2481 0.22814 0.206 0.18227 0.15792 0.13461 0.11513 0.10376 0.10471 0.11842 0.14123 0.16895 0.1986 0.22819 0.25631 0.28188 0.304 0.32192 0.33502 0.34279 0.34484 0.34094 0.33101 0.31514 0.29363 0.26702 0.23612 0.20216 0.16704 0.13399 0.10876 0.099803 0.11106 0.13593 0.16578 0.19523 0.22117 0.24165 0.25537 0.26141 0.25925 0.24866 0.22977 0.20304 0.16922 0.12943 0.085115 0.038506 0.017653 0.062371 0.10785 0.14922 0.18441 0.21176 0.2299 0.23785 0.23503 0.22136 0.19724 0.16362 0.12196 0.074512 0.027653 0.041433 0.092722 0.14321 0.18867 0.22665 0.25524 0.27306 0.27925 0.27354 0.25626 0.22831 0.19118 0.14687 0.098118 0.050328 0.034217 0.073358 0.11852 0.1592 0.19266 0.21742 0.23269 0.23822 0.23426 0.22151 0.20108 0.17435 0.14296 0.1087 0.07357 0.040468 0.020909 0.037183 0.061698 0.083408 0.10067 0.11312 0.12084 0.12422 0.12383 0.12034 0.11446 0.10684 0.098006 0.088324 0.077952 0.066879 0.054968 0.042038 0.02794 0.012635 0.0042075 0.021523 0.039673 0.058073 0.076217 0.093559 0.10955 0.12365 0.13537 0.14429 0.15008 0.15247 0.15134 0.14664 0.13844 0.1269 0.11228 0.094933 0.075314 0.054062 0.032445 0.016742 0.027119 0.04951 0.073241 0.096551 0.11874 0.13933 0.15796 0.17434 0.18823 0.19946 0.20793 0.21358 0.2164 0.21644 0.21379 0.20858 0.20098 0.1912
0.05309 0.03847 0.029299 0.032505 0.046556 0.065341 0.086146 0.10796 0.13027 0.15275 0.17511 0.19706 0.21834 0.23865 0.25769 0.27516 0.29076 0.30415 0.31503 0.32308 0.32803 0.3296 0.32755 0.32169 0.31187 0.29802 0.28015 0.25835 0.23284 0.20404 0.17258 0.13962 0.10739 0.081028 0.07127 0.085561 0.11509 0.14997 0.1854 0.2189 0.24882 0.27391 0.29311 0.30555 0.31056 0.30764 0.29654 0.27723 0.24998 0.21529 0.17398 0.12713 0.076115 0.023152 0.033991 0.087559 0.13887 0.18569 0.22623 0.25884 0.28216 0.29515 0.29712 0.2878 0.26737 0.23648 0.19619 0.148 0.093768 0.035753 0.024935 0.083653 0.13947 0.18986 0.23273 0.26637 0.28942 0.30105 0.30087 0.28906 0.26628 0.23365 0.19271 0.14535 0.093649 0.039862 0.013844 0.065105 0.11207 0.15299 0.18645 0.21147 0.22744 0.2342 0.23197 0.22136 0.2033 0.17898 0.14979 0.11732 0.083372 0.05054 0.026961 0.035369 0.060213 0.084734 0.10578 0.1224 0.13422 0.14113 0.14323 0.14076 0.13406 0.12357 0.10979 0.093369 0.075164 0.056633 0.041103 0.036232 0.046818 0.065781 0.087167 0.10848 0.12844 0.14619 0.16105 0.17248 0.18002 0.18335 0.18225 0.17662 0.16651 0.15207 0.13363 0.11163 0.086745 0.06012 0.034926 0.026588 0.047757 0.077226 0.10767 0.13723 0.16495 0.1901 0.21212 0.23055 0.24504 0.25531 0.26121 0.26268 0.25974 0.25251 0.2412 0.22606 0.20743 0.18571 0.16132 0.13472 0.10643
0.24479 0.25555 0.26606 0.27619 0.28584 0.29489 0.30319 0.31062 0.31702 0.32227 0.3262 0.32866 0.32952 0.32861 0.32579 0.32095 0.31394 0.30468 0.29307 0.27908 0.26268 0.24391 0.22286 0.19971 0.17475 0.14849 0.12183 0.096525 0.076313 0.068076 0.076897 0.098435 0.12584 0.15511 0.18411 0.21148 0.23621 0.25743 0.27441 0.28646 0.29303 0.29364 0.28796 0.27577 0.25705 0.23192 0.20072 0.16395 0.12236 0.076948 0.029568 0.024893 0.073885 0.12299 0.16963 0.21217 0.24914 0.27918 0.30113 0.31403 0.31719 0.31025 0.29321 0.26644 0.23078 0.18757 0.13901 0.089751 0.056561 0.075854 0.12535 0.17898 0.22966 0.27424 0.31064 0.33732 0.35323 0.35777 0.35083 0.33275 0.30437 0.26694 0.22218 0.17237 0.12083 0.074737 0.057349 0.085796 0.12881 0.17071 0.207 0.23573 0.25586 0.26694 0.26897 0.26234 0.24776 0.22624 0.19898 0.16736 0.13283 0.096885 0.061116 0.027966 0.016353 0.040885 0.0658 0.086871 0.10342 0.11531 0.12265 0.1258 0.12528 0.12182 0.11629 0.10973 0.1033 0.098157 0.095267 0.095113 0.097513 0.10171 0.10666 0.11131 0.11477 0.1163 0.11539 0.11167 0.10497 0.095266 0.082765 0.067969 0.052034 0.038027 0.03375 0.044978 0.065066 0.088211 0.11198 0.13508 0.1566 0.1758 0.19207 0.20487 0.21377 0.21846 0.21873 0.21447 0.20569 0.19253 0.17521 0.15406 0.12949 0.10199 0.072111 0.040487 0.0082462 0.026119 0.059241 0.091704 0.12283
[truncated: 8,127,943 more chars]
