# Supplementary material for: Localization of Scattering Objects Using Neural Networks
Source: Sensors (Basel). 2020 Dec 22;21(1):11. doi: 10.3390/s21010011 (PMC7792608; doi:10.3390/s21010011)
Supplement: Supplementary file 1 [file sensors-21-00011-s001.zip › Supplementary meterials/Txt/Noisy_NearFieldData.txt]

0.4031577854757661 0.45367777529443415 0.48430245866357835 0.4751832491084068 0.5555347531631659 0.5312635706856739 0.5284344341160927 0.5422657070122868 0.5095838143484082 0.5480710681720786 0.5030744349936798 0.4873867995927651 0.4901547620676915 0.5470677441763809 0.5546267170253497 0.5143915004463546 0.5263261582387362 0.5381571499978992 0.47903569050994804 0.44214936488815093 0.3920283968583184 0.28003529767625857 0.21561795191392585 0.2404300459060219 0.20474627671007234 0.21966702833624052 0.3037972907113359 0.28998964564366964 0.3355035034921734 0.37373950479607126 0.34237270704531636 0.34302882353297814 0.2890425781290508 0.2826544278554916 0.25242652658876924 0.23386446414880604 0.16512062742258587 0.1071861191745894 0.1483305750799302 0.12681587282751094 0.08921881620707227 0.11193533978037773 0.17645671398032153 0.14940053471012296 0.1328620971126025 0.19635883337796106 0.2146222397574259 0.19073920529267052 0.21030388538727793 0.19173793563565833 0.21370609949651545 0.1958028312703352 0.1759579773726165 0.18444514475304744 0.1932106320452419 0.1558106733634546 0.20916257462948434 0.23769671643850848 0.15703538210637674 0.1550270725828381 0.1918431469251931 0.22154556678453807 0.24307390753730926 0.22684541169468858 0.23909325631325626 0.23871758514798813 0.25834151342424067 0.27255576358300254 0.28832663336753234 0.3510073513017766 0.32782209722854566 0.35367237392401596 0.3630849598429725 0.44875719626226357 0.40007311653050676 0.442912455304589 0.45001732156179886 0.4478817231197992 0.48625382583185495 0.5020529322909498 0.5103127759527014 0.5264055889520164 0.5208654758497288 0.508846574316882 0.48068536122394 0.5366565239433958 0.5162450408898949 0.5061323418161573 0.541657157998922 0.5494586544538436 0.4803426209584896 0.4873809175006778 0.550227405233382 0.5075130668625819 0.5807228195350856 0.4899791792356144 0.49199985788463346 0.4932883223058104 0.49945260490139687 0.5003211029301846 0.4704971575682454 0.491894980430998 0.46239424387700895 0.49312627249658475 0.4279688395718331 0.4559144136739305 0.40435734795259715 0.4072609953007124 0.4404857241003891 0.4341543931471076 0.4393153936554448 0.37301798160937816 0.3664629910947869 0.31410766618634345 0.3515409484301846 0.3486945039941589 0.34704164838483276 0.33293161179250397 0.3092482762410189 0.3251848199634127 0.32293681781112776 0.30967432019760915 0.2842475641193061 0.2743691714581389 0.27451756251352216 0.2589276030749907 0.24583786635296853 0.2096184391737938 0.23160458707541998 0.22794659502451384 0.2439278713066293 0.23280182560128682 0.22034755659100735 0.1965439713309927 0.24501618705648845 0.14952158112768305 0.1882277574544079 0.1663455671005949 0.180055571185258 0.16278070576306383 0.13869442953799752 0.12226707181593013 0.1282681142405896 0.12224939895561746 0.1287394139218382 0.13198587702976425 0.16437498036432896 0.08471246561468299 0.11512666420745636 0.12961397980772824 0.14407936898827528 0.09991681985892333 0.12400176453334386 0.1358534204560052 0.19137161522360344 0.10056293011941382 0.11851236787366959 0.12200525296989431 0.13443068998052263 0.13475625299222374 0.15471672248954832
0.35212022779852314 0.37954669304616845 0.4020008257215291 0.4498613033117975 0.4477247848978555 0.49816204902599726 0.47655024433589216 0.4820214096820927 0.478176740621956 0.46410956430545447 0.5221007780072211 0.5233849859343909 0.5154182584147106 0.525235147037488 0.5231720080507617 0.47713374669496045 0.45674037311654025 0.4516248448298216 0.4335936481583995 0.39115338326003946 0.30202409767288674 0.2608742704267421 0.2898858613235195 0.2849249461977089 0.2673380450305109 0.3168603270110093 0.3273293559237659 0.3564763924494627 0.34465554078915617 0.3433845619531647 0.3175173840882357 0.300144049765272 0.22124047911861083 0.13928501037946833 0.16816124877566363 0.07721473886432959 0.047368743197874694 0.02542525775100667 0.05891766533643442 0.11282559939331395 0.12228199295818512 0.1559722964831533 0.1994162843234852 0.2795115367478372 0.20628645316976324 0.27612870256670274 0.19894446836396937 0.2800981444753645 0.23710784886307723 0.2711673965399174 0.2410884672990221 0.22740099743940467 0.1464806583791522 0.13455615968025128 0.10739280093154718 0.10601451740219323 0.07312090183655127 0.06041741656275626 0.06159588359937759 0.043807344234007325 0.11412149092281665 0.11922484746729499 0.16258487816255704 0.20574629792487426 0.21637271683239875 0.1824832475384341 0.265057031774635 0.2906808516971129 0.28969737985210503 0.2772776000671798 0.3166531920308039 0.33239980581009404 0.31961539612656364 0.3321055082963798 0.35029530134995857 0.33064153027904364 0.3548985706945526 0.35954818425428126 0.3806138498970111 0.3503315568049503 0.35516983065825675 0.37803750359226934 0.40690763443862027 0.373013092726432 0.3912407852021629 0.4241471221423639 0.4218456500856691 0.42389184484872217 0.400856989258397 0.4676341596498532 0.41856503792583943 0.46284870438533326 0.4502772898092507 0.4647307237028972 0.47821897275848224 0.4646663148446057 0.4805691160585548 0.48631310630534935 0.48251574427193095 0.5017714127890295 0.4899035783029119 0.5087215235122599 0.5035081318317208 0.47659656462307537 0.5321681932132302 0.5138449742457626 0.45596428331887295 0.43248422075267057 0.4629825822933848 0.39855166843820866 0.42559758692669664 0.3943911526010186 0.38671844300718017 0.37439009104251625 0.35449311768484837 0.3172590738619422 0.32857117529853413 0.30077665109844787 0.2967018269656235 0.24940930473415546 0.31237621397488513 0.2686656542494382 0.23786796209718183 0.2107142139988104 0.23207771880097167 0.22355923699488683 0.2362788917687339 0.165763238350776 0.20682614398326407 0.16788229879799374 0.12017493482533406 0.19439532740870333 0.18687578846048317 0.18546861985214716 0.21655582306820922 0.1857155320227362 0.21753135287570172 0.2143656381651619 0.19496799060029885 0.21722853136861758 0.24851456822249404 0.2514171760314364 0.2599771619287072 0.24337327083547278 0.28686315591532746 0.2835801192867455 0.31487494922426185 0.34875320076556704 0.31448593947002823 0.39834608888381123 0.39601061561859496 0.3440708295258915 0.37023784026717504 0.35752449052590873 0.43066802663118847 0.390892304517263 0.43436442088104027 0.4078589041678032 0.4440094990805105 0.399500880291312 0.4312771229543376
0.26842758459742067 0.2908785469570529 0.3468140250482233 0.4272643852249847 0.3798106947789064 0.4624127865734937 0.4584909881771933 0.4946767998870956 0.49404927784333746 0.5017697814473615 0.4872130358592366 0.5097995163052939 0.4862107882488264 0.4868315216472472 0.45557689294148984 0.4823659846104341 0.4222537435242274 0.4297249525606082 0.37505047297985267 0.33634744520783927 0.3333625238361995 0.30096334660677226 0.25784341463286115 0.27280836225316757 0.28297854102959724 0.2693767518805516 0.29134551377398266 0.30675439300055585 0.2937934817508261 0.2635458831087217 0.19916293926272155 0.22547187643526648 0.18864679261536763 0.1591031138277702 0.09259519283358063 0.051631945451059494 0.0063358181805489855 0.07936708424414834 0.10026744511381132 0.09990362614937624 0.10798025195407722 0.1123162082052861 0.15102214792075475 0.2146446363406903 0.15793714768837602 0.16072516888284025 0.16573406968250654 0.1390559688801148 0.12856612138962487 0.05541363989190493 0.052702652357776825 0.06513248397158358 0.09244873894334271 0.05135443636689966 0.17723439255724954 0.21574707824947859 0.22315473479528034 0.26471577072885577 0.3021685937319401 0.3523955323986189 0.3478969975712153 0.37267407761971655 0.41282886344714026 0.39976876831144403 0.4157463039738871 0.4718931702049688 0.44712534218368216 0.37170941627811505 0.38937835020369616 0.3931700091323938 0.3898875672731473 0.3449178975286208 0.328669124333937 0.3280358255434243 0.22593491036672256 0.17634398821025005 0.22985435114272867 0.2125736527694562 0.1953261147421573 0.24205445437749853 0.2437592221022884 0.2059805017678074 0.23520879326465266 0.27794595223081736 0.3309812337995034 0.3574614960607106 0.33424571072954506 0.3136034132664378 0.41258175177262113 0.34762958153893025 0.3935311661529374 0.41317441222403795 0.3599417847467084 0.4299143485771165 0.3785258606517196 0.40379093752955114 0.3932446693297945 0.3777583330883146 0.39331116356205514 0.3936358833703882 0.43049889021975496 0.3626740943727658 0.4310071295204343 0.426283389005029 0.4444630226574603 0.43485180477062335 0.46184154080040474 0.38151830367460804 0.4557591905304668 0.4561628032089304 0.42333521751383485 0.38332251930255845 0.4489577271801559 0.4476723077382638 0.4582075574437922 0.41513704919389643 0.45745872434196033 0.41552793968836443 0.37854983482137283 0.40640918354253397 0.40937311899225837 0.41251509900996175 0.37219388609084075 0.3712690899417608 0.36248475553283804 0.3184390025733645 0.3434913706588842 0.2823875733680331 0.3006927024282747 0.2897986246416986 0.2388337665648442 0.19901596115024062 0.23733445685754934 0.23120874116209378 0.21947544945908523 0.23763016245948415 0.21837968748245618 0.2361033914638981 0.23228876526191808 0.25987951231606826 0.209677176609116 0.25007409800364794 0.262231796831 0.2620668388173076 0.254464982341008 0.329769270151257 0.3166900559940267 0.31833958116599254 0.32157498885661623 0.31316418088675024 0.3686498394196435 0.3818621068950426 0.39027613017913665 0.3841024866765214 0.46189823829357163 0.40454151666189847 0.3924407751743826 0.4061974612802884 0.4736603118476693 0.4675336172216511 0.5088409710100366
0.2118739791485209 0.3010726717445282 0.35042304785361433 0.36841508746341206 0.3990468198934385 0.4337111566557412 0.42035755561530563 0.44602108235081045 0.4998976691101349 0.49048879972392007 0.49149177155660984 0.49494584964708155 0.4869015313075725 0.46470746834988613 0.5173043219858705 0.4437556438045791 0.4482438805394691 0.4100128250127 0.41094255751805137 0.3476163940052765 0.36528496806974986 0.29066604739640306 0.3175753910672476 0.33940336024354745 0.27121691322317876 0.3087104028378952 0.2781132896662047 0.23546317735322914 0.23681635228887568 0.22390000641480853 0.2487019326823568 0.19548569500589896 0.16159842956244194 0.18108271000910697 0.12060465341709944 0.12154297246137412 0.11338609832319443 0.1322301391834185 0.14236062750067988 0.1354979221044715 0.16016164898808688 0.1413163615772178 0.17593570242164097 0.14985580366759482 0.07556099983275136 0.09012957117498817 0.07502576864724601 0.059270288245957946 0.061970472468156984 0.10937419943073316 0.11742838996846507 0.16954013675282772 0.19244248094823574 0.21406664714208576 0.271667759581925 0.24954170260656114 0.3047753159490104 0.3587222026127189 0.3629790551115697 0.40786335567529136 0.40526946376375206 0.3340471419305493 0.36213105461264516 0.3482691750858722 0.3244277451575743 0.27651812323552283 0.20450305569375685 0.17416416210885144 0.16785229552025616 0.15036945052727801 0.1119891023507652 0.10668705767938924 0.18751464973452778 0.21745270795081287 0.27445313598884796 0.3067534192543786 0.3943160611049997 0.37827993979963903 0.4155199190030175 0.44407207517437847 0.46263189004594935 0.45336925748295964 0.4893530571147863 0.5079882788095116 0.43119043136526164 0.4770682657378082 0.41193275587865297 0.4237472091521677 0.364525024992979 0.35976587293040313 0.34895163247796945 0.2809958278707617 0.26528498140422996 0.2468511390487046 0.2621345943765313 0.27773443221240623 0.19978169920183458 0.27759985475898136 0.2863293549747881 0.2931048651188673 0.3087451840359959 0.3615018339117677 0.3181054691515919 0.36111149916432306 0.36867055247495056 0.37883967044498806 0.40281915206982244 0.4173296375027121 0.39372677663229855 0.38539919671853334 0.37368541451222076 0.4102637455042621 0.4003760158619745 0.38168742598004696 0.39585844137700416 0.423897979221866 0.4072517537432339 0.40687784637049335 0.4104986559546978 0.37667365407225617 0.38291977145391665 0.36367549043190267 0.39637834960952767 0.4139670385965304 0.3926958858763385 0.40055155787497637 0.41034352224066994 0.4105616816061255 0.37485159475674684 0.39016987137385933 0.377470715207493 0.3846236285970895 0.38549313725182455 0.3696987162458501 0.3736559733091998 0.3598202163481819 0.3224600841172074 0.32522517038155047 0.331481618208026 0.24710959965096754 0.33253818531166457 0.28685096767251517 0.2913779933772331 0.23760192032329952 0.2827830204172446 0.26881335913631943 0.23395385231288865 0.2684836999832252 0.2602965335522003 0.2669250373300587 0.2636851961772786 0.27401299463864426 0.2473071784228717 0.31195332891052485 0.30847321523576376 0.3216003782569672 0.33557036047092453 0.3398466982852563 0.36786058813165123 0.37224047031980106 0.3859086339489933
0.28803560893958 0.30215867793547885 0.30835428818664495 0.3833821504693983 0.3751966650517069 0.46564107303914015 0.433010838479291 0.43903169827932365 0.48016144482363793 0.4605594281303289 0.45765820804138585 0.46814661282969294 0.4569920985119416 0.4605898713154285 0.4217035276906585 0.4333088462508675 0.4310612560647935 0.400873441485693 0.4332023050964424 0.35211205819121777 0.3483995679313449 0.36722014667766606 0.26716218985167467 0.3283777749289301 0.2778094000996651 0.24721484777025846 0.2687239161061751 0.26512364182111525 0.22964514964426977 0.2321215836739607 0.24503828348679704 0.22098304577456698 0.17050807347094935 0.19911116314665384 0.16814597060841335 0.12775245499378768 0.14394093418191609 0.16945537109632444 0.16781196520029243 0.13859890038412945 0.08849854059860672 0.1309385579042268 0.13964231146494308 0.09481147926646195 0.060182803892468606 0.12740404648485032 0.09102144192978957 0.056248815266309427 0.11342310960213277 0.12002857180083301 0.14351089598101885 0.18183202262581005 0.22582516366936461 0.2351154592438065 0.24871970162340498 0.3096420704249024 0.28959006182509295 0.32995966882461536 0.30714205980696146 0.26420789166046343 0.29729477077260746 0.22590374602476754 0.2010225726196978 0.1818538607053215 0.15856224968827515 0.12746660909687116 0.098467645936035 0.14860804606777614 0.18931510998642903 0.25866421034549786 0.2892874891080646 0.37973388211870157 0.3728698601261016 0.4152043261790851 0.4641640069533387 0.44124434200531987 0.4792924562149425 0.46090749463336267 0.46307064365987827 0.4248573762582787 0.44205022584837445 0.3747600211655612 0.3525511117094658 0.300048547227553 0.25613109776543325 0.20582284557031588 0.24231789072143 0.2005366312879245 0.19978709678809287 0.24414469467932692 0.31448653064892274 0.3098526773695873 0.3683301897099537 0.3771975746091129 0.41856131889921666 0.4870814022003225 0.4619301727959752 0.4987704043249417 0.517447657893836 0.49020659792677107 0.46480002781616164 0.5000161196378916 0.42800252900213864 0.4648746814266671 0.3925615625273512 0.36414682698330003 0.36508727407399655 0.358278291200794 0.315987542275425 0.26775106961692197 0.2431559823830406 0.25304652495081986 0.2724940743850973 0.30527027233033105 0.34764015839813367 0.3263321180570119 0.3483097790119952 0.33222207473128745 0.40511143142670175 0.33050554332259235 0.36923011031241926 0.3907279818345822 0.3849704879524388 0.41120532800275605 0.3963907395711502 0.40227726132762226 0.38387727898671786 0.39499458274407634 0.4115431894695362 0.37997446363473253 0.4285876472418603 0.38373537398739477 0.4192554996816915 0.40547901893722954 0.42019083339885477 0.39674909183834306 0.3630875088700771 0.3765032646755824 0.35768034446789265 0.39443530489111545 0.3930833079681702 0.3900848612021893 0.33899355465994646 0.40437152935985093 0.35521081271838245 0.3336072987299472 0.309323140657551 0.343220011556888 0.33436462296833125 0.3097829673464903 0.3048151322869569 0.3034944389806292 0.31598752934069524 0.3147040443462471 0.27994544758360473 0.2840400050250051 0.27679047503758863 0.2872135598637351 0.2893192759218369 0.3068428613083988 0.26699357478210567
0.24803474100302952 0.290634861042118 0.29046971291716495 0.33453323096113924 0.40187994686071443 0.4429032285857126 0.4233359515989444 0.44399410608414785 0.46014782878986754 0.47218569109319414 0.4902856401268211 0.44629984861908345 0.5038536714817633 0.4624947244501951 0.4355052794183556 0.46213336215988815 0.45573311864996463 0.3960165417568512 0.3878803724456362 0.3664077614889587 0.33158280481924657 0.3290433734850534 0.27499035523315946 0.26462631327696845 0.30260989064719307 0.3059969556279372 0.2312184157030495 0.2383231236790575 0.2729819367026248 0.19581678681904813 0.19765332630112842 0.18815007069356685 0.1758141679627165 0.19681517695340864 0.14345863634417633 0.17476858065193157 0.21063899280519838 0.16683041216538239 0.1735372665090486 0.1221848398891684 0.10785296283853393 0.08654023307571874 0.11111708780802593 0.05696192673334843 0.057615309251135706 0.06393103322168876 0.08465227647209689 0.060081699255572774 0.18150252046703325 0.17183598121988974 0.17340357666416353 0.21094913115209513 0.2640471291483586 0.22756876598434753 0.2893200727060801 0.2637543726514489 0.31439897082723584 0.27767692137311456 0.28607229264545153 0.1818232081403782 0.2277029525884987 0.16160704538553936 0.10743672372314869 0.13299106510018008 0.09690849741443838 0.15224004606745206 0.23089549282187286 0.2594192844649661 0.3222825683601433 0.33174666327001107 0.43623671366956107 0.4646743932535118 0.462936110978633 0.44092781795799607 0.4567699732866213 0.3954495007601872 0.3883151915357406 0.33227401851270727 0.2930258268932062 0.26008378239262536 0.23828824673983165 0.17391261146694612 0.17876158235173478 0.2211512513351269 0.25786675026039574 0.2926977356510756 0.3665429378414225 0.35782581472631875 0.45311858671931254 0.42668268865424236 0.4958782989135501 0.4749662693125134 0.4747551069362876 0.5081057305532622 0.4815031329788978 0.4970818807456148 0.38206056351658846 0.3696304458877595 0.3643261976162261 0.3410171763845692 0.3091712730932871 0.22372058541840034 0.27287805671200616 0.24768833603808296 0.21864850289967538 0.23296379493838126 0.3306921848735135 0.33065142305837497 0.36671354066087186 0.37791515811361587 0.4763272357523815 0.4560486287745208 0.435687472338396 0.4774297339695478 0.45737128600435745 0.46547278887767923 0.45328086981660376 0.4452683555521772 0.430158799442719 0.38895933650045716 0.43118610439505467 0.37000862880928653 0.3458030005481424 0.31829208854220253 0.34425654481423174 0.30911132734424007 0.2694339901869934 0.28721054108224575 0.25935857021175035 0.2965672527333115 0.2907638076470282 0.29323189856343307 0.3206501117409946 0.30201512709229905 0.30977235848148243 0.33705614191492106 0.3605665650403685 0.3609767122655751 0.417307594203449 0.35810796674332906 0.3994606492513637 0.38480853246714297 0.39518133167247693 0.4175025777635762 0.3588349319122966 0.3715895202882508 0.38750898483949786 0.4021803635631145 0.4095245872888253 0.39842191664245746 0.3590284701130516 0.35339260245864973 0.3261368277598261 0.37890258246175446 0.3436028850848469 0.3065479013684414 0.3048372212759316 0.3425366878891814 0.33475137417940787 0.340338437547552 0.3979837730169428
0.417211462095841 0.413910980382788 0.40091804652552465 0.35453091859084895 0.2727613800626089 0.26376843223384594 0.24697443835540456 0.171527911003534 0.19497196582103832 0.2947747507662093 0.36371182710078603 0.40261204231903364 0.487044024419817 0.5599304212059946 0.6053151575025365 0.5722624723506353 0.6297223884569733 0.5125296817850657 0.4719386668129977 0.3470308552904941 0.20923668374237037 0.138432547681679 0.09556778067765101 0.17021880929942565 0.3334923497834287 0.3380549805574042 0.3439998349508322 0.31042765986483595 0.2802104970627273 0.19900236038261995 0.07980266024606225 0.12409719716259496 0.2190584916541546 0.3673312602817948 0.36762103872180024 0.44315183462489066 0.46049471021602295 0.5071829274915135 0.42453060938882015 0.4024751072553044 0.32624188502727525 0.3149172784086492 0.3314511432741399 0.23500909855174584 0.20768336045588515 0.21234884476779117 0.2092063530291493 0.18773191053416535 0.187569365422935 0.19142819466922803 0.16051399497039354 0.1431520108294533 0.10707828208283571 0.08203341489418499 0.030817657628017626 0.055618348184976255 0.06536431121793869 0.07957847576517944 0.05005371902088788 0.0924140959496023 0.07932493123527141 0.1578939654689838 0.1389983429887225 0.09041670408834479 0.09603759902378217 0.08891196000866813 0.07400421983206362 0.08091706513848479 0.051007591855454 0.0001960811812702981 0.02432393034976601 0.03430303909795934 0.032533366219484966 0.07673812436076127 0.058831635432339 0.04354208312508141 0.1223980465284796 0.0869506677528946 0.1524658348816981 0.13550621877985705 0.180754627676708 0.13137150931508168 0.1624920842477187 0.165151414568862 0.2294912377736058 0.19598426561815405 0.22968046330101788 0.25335335045158125 0.2856482165115933 0.24479443323828554 0.28977012135090924 0.2529917198329758 0.2961806301983803 0.2961597470053773 0.25379803476066404 0.32692684519972615 0.3755099280398935 0.3439790244335198 0.29687167615982635 0.3316192361461989 0.3312344380608978 0.3496820394858997 0.3509478701242502 0.34948298221030877 0.3362952462089638 0.35788892843862385 0.33377915771950356 0.36180233609799317 0.38304552859891616 0.3639759014321604 0.34553646680732353 0.37466599852728427 0.3712383835503008 0.39829568944939375 0.3825069002189146 0.4224575292145252 0.36255841327328187 0.38745866916086097 0.3918332025123905 0.39830322453104916 0.3790516119651684 0.420338406156183 0.4042427508894759 0.4163952424925452 0.3957642942413954 0.39480275620741834 0.40841986355125476 0.40904069303106516 0.4130314085724597 0.42060202096945354 0.41738617668344385 0.3815144057271273 0.4087839237756416 0.4035389375359581 0.3943013441839655 0.3874281701200963 0.41968654837037844 0.3879473630426083 0.418975863861214 0.4207944464230309 0.40639179351008353 0.41333975120311084 0.3880317425032836 0.39587830476407027 0.39595368459740954 0.40857715693515273 0.39820027143517706 0.4000842707472692 0.4147347121988681 0.42029281658267215 0.41062039068689205 0.4088671343131912 0.39810806995844444 0.42287064798392615 0.436725281928244 0.4236102179913455 0.41552807148719945 0.3800341581632226 0.37686967041539177 0.3980305413804748 0.43708674638170375
0.5105090765239415 0.44033595561126804 0.4256810154506162 0.42438203053423973 0.4532494043235649 0.46452587403793777 0.4552758963753258 0.45506361326138023 0.44660775903498046 0.42464194803788774 0.46307697674357295 0.4236763613622782 0.38465553804939934 0.4093575163214051 0.3357206444742473 0.2918205508307734 0.3294019120199169 0.20731953204010567 0.26135512605910943 0.2778053028244431 0.3329257550224757 0.3277244327814861 0.366986211033585 0.46922989919283825 0.4181265213491753 0.39089711868972804 0.3033989368368403 0.2816689746864362 0.18521739802844567 0.0731835095580485 0.02634327885346928 0.20122004244961417 0.269739136674069 0.3530046860449673 0.37591530507202975 0.3993372917610444 0.4250193395000347 0.4037543643973911 0.3705225668965729 0.3053516211429857 0.2679223030611335 0.19429574287558854 0.18664648521059493 0.13429500508560965 0.16067213461355392 0.17037718064418286 0.20887888654079095 0.1823396559643922 0.2590548456987604 0.2640826718812513 0.28315952143512946 0.33906627635298187 0.4148793325543629 0.459390542431764 0.433457891273562 0.4242721518785293 0.4978599473208096 0.42509943871008576 0.4138828308091688 0.3893445211472429 0.3403528002837887 0.3318806620147133 0.2657818808427293 0.154963373188583 0.16500295247579594 0.08954905200723014 0.07291675871212382 0.13728244446004897 0.11175649565792452 0.16482903347654584 0.16689900584998077 0.2636235875436984 0.23843440858405576 0.20930288632474728 0.3013350236397912 0.29079866473213 0.3128182251039054 0.3005453639243571 0.31804492028308606 0.2783607791700296 0.26603609279657553 0.28945827666703167 0.2948196464516263 0.32951601227831023 0.2946833354997881 0.31042966325401367 0.3013238122338401 0.28103352228994105 0.31957939290001325 0.3067446105655259 0.36376454875073405 0.34839832002302495 0.3431966519419155 0.4269955323232626 0.41514326298442206 0.42444570330637993 0.43944088486896354 0.45106451304278716 0.47900610346001965 0.4681138180551296 0.48744568557983586 0.530830613088485 0.5057195680595618 0.4939659626187204 0.5709965147955045 0.5668573686031027 0.5296986712916353 0.5453937721000913 0.5880611798656405 0.5690375010868386 0.5441193707737648 0.5872793187279348 0.5591110863328229 0.5185560864896537 0.5914833062232892 0.5411543724180153 0.5343900382758306 0.5345320064143706 0.5644675877825627 0.5109122658134766 0.5390689972225842 0.5258165458534225 0.5400481059377553 0.5468938772756767 0.4790712328917867 0.48242391719700417 0.4779604428337404 0.4767526407292442 0.48189081709923604 0.46260074103064425 0.4668152380636829 0.4717197559065844 0.42660532220104286 0.4607096143167324 0.4399996205765551 0.42191329405517675 0.42971574801960283 0.34978168671674303 0.37965915120706645 0.3570606797248655 0.34529646016183824 0.34853688717482495 0.3200175194663727 0.32675202077449605 0.3170194832398806 0.31503807392830063 0.3065986100063434 0.27729884923806564 0.28135744257042916 0.270933075139569 0.24579765453609748 0.25934775736463417 0.22226577182446822 0.2376582166038736 0.21379790956899813 0.24945884852261316 0.19681625386947135 0.1900731206290992 0.17405768390413695 0.1560464297865519 0.1747842646510844
0.23000939749155697 0.2717193854774233 0.27973364658285904 0.2538626808733442 0.2853210975984524 0.34265796828075495 0.3247995201486741 0.34139405667670725 0.32273590048482353 0.4206934533689907 0.3769187956866392 0.3979743729297457 0.3469482366596131 0.3649474604614572 0.2890921537600902 0.32217630134484476 0.27266637212257283 0.32412257502077324 0.33027676574838516 0.29592199305057565 0.3797690301294163 0.38247570949042703 0.4419643273716861 0.41481891979499474 0.35628772892803123 0.325135354169762 0.2785845492015728 0.17584404286800887 0.14019152913677513 0.06851268670494039 0.10652766528313402 0.21628145728922163 0.25571051326584543 0.3377555598495205 0.3356895239210851 0.3789136724071224 0.40156692540096367 0.33118312018605345 0.3357058328318143 0.2923731761510473 0.2097592585510188 0.16191159813315056 0.0974015335114212 0.1755844380223222 0.12776747766883 0.14625942847586293 0.21563921875014933 0.22962447822208343 0.23218328308508718 0.2573237821443055 0.2560485806154854 0.3116941517425404 0.3124405739484064 0.29064423355471547 0.3017380245297562 0.24522299068517486 0.20314664911708397 0.2191719450137935 0.11144868335485184 0.08939321181489096 0.02020612116631675 0.0794759514710862 0.07833537076902852 0.22002601413569042 0.24955609826335468 0.3698777745105922 0.37662329024324936 0.39705634579700627 0.4148719214862895 0.4879039823309068 0.5287694023794781 0.553821986332734 0.5129790224403125 0.48593458663319733 0.5178366419820273 0.4228911498042341 0.4263007013836936 0.3694621624125992 0.3009644693953876 0.2798619059236642 0.2981807597522655 0.21992543271833617 0.24226498893589335 0.19518896408616745 0.2015271569058072 0.16678007895784597 0.17645580188547 0.27421580250189503 0.27659085939643685 0.25449277286694005 0.2671394507368172 0.3222697932451121 0.31076462494767854 0.32651376036340996 0.3181426708823942 0.341362299326933 0.38739409470503733 0.3589374637016219 0.33938454802468704 0.3404889462668684 0.3282048099505149 0.3242073559954756 0.34409327803244794 0.35818330758269457 0.3157787292037515 0.35873582119719616 0.35353675467757734 0.3644877694920324 0.3833474754996497 0.40229770861490577 0.3756984228116085 0.3638859368676875 0.4147164358284658 0.40061665566083776 0.4180756772995843 0.40694275288011944 0.4566904317810105 0.4376736509959046 0.4678481934023317 0.44386696212753574 0.45174216243734855 0.479312535729835 0.419155302866268 0.44859588849373255 0.43238147918699826 0.4493986935402882 0.4382831143723628 0.45936423769014856 0.4077455098668678 0.4062585916492152 0.40218152907914834 0.42491732129025384 0.3706970784064825 0.35166012754267106 0.3319134641463094 0.3454917857187875 0.2972170846543763 0.31350171133176363 0.26973036478193085 0.28742191162589337 0.24755772860573208 0.2517015047491418 0.21297264022106457 0.24436425266029685 0.20362418828621082 0.20249196496028815 0.19120733292128417 0.16000315440935428 0.15408082676489962 0.1675178144249808 0.1300911566921282 0.13677445055643517 0.13488386836886146 0.13949598681760422 0.17574737823131573 0.13610987747679823 0.16985911477705434 0.1749627198459975 0.12852683730250755 0.13791778293009369 0.21056505497258032
0.41445578351344636 0.4039449024604513 0.3912105617564485 0.39369004792486995 0.38626930482093 0.3377405148035322 0.37025052574453277 0.34336542710365414 0.2909765321224658 0.2703263682110218 0.27746838109884275 0.307819081201445 0.29693546564954854 0.30381803926816936 0.2915191268876921 0.2738001232712911 0.2841603848039295 0.2871716441404282 0.293466300891117 0.3656890181145892 0.3152016077974718 0.4139318157735631 0.4080373130128269 0.3293508626898781 0.33801239623381796 0.28838624657000955 0.24901316127824344 0.16620372118077512 0.07097792029349681 0.04407675474755906 0.15656533694716254 0.20133906745328706 0.2868058763242174 0.35294465633493477 0.4186529470855679 0.4056666960727027 0.39802608621050517 0.38297316635548156 0.34943123646745045 0.2743586158370857 0.23695402385669231 0.192868322534376 0.14319111178235766 0.1062265619859668 0.12585725156668914 0.16597791643944587 0.20794694157106478 0.19665412981696767 0.2318443060964849 0.22409929752306917 0.2617944581722557 0.2317667379225539 0.19827411949382398 0.2109346558274006 0.1492461095076094 0.10519114627725337 0.043605030111204174 0.0358700096027882 0.06174061049001366 0.15320165638789102 0.18862505155422357 0.24486931897843509 0.27691715851076915 0.32645885261966495 0.39895690252438837 0.43486772955228115 0.4443401173145355 0.459442177740551 0.43442354799543476 0.3914875267005125 0.4260551051163749 0.3649104274174221 0.26542305944163064 0.24298436282142702 0.17347154238559148 0.09429144444543207 0.12007695965740468 0.14706345851905164 0.13684381141548008 0.23586101509081037 0.29048790419527076 0.38610187139326957 0.3846379611432762 0.4470121573730509 0.47159919463725963 0.44292603033246614 0.5036150475216179 0.5078343767657473 0.5375163005852323 0.5247139043251524 0.49214596458123705 0.4482610552559249 0.3903804440165989 0.3599140770767816 0.3531576702159391 0.2957630396789369 0.28607903858312317 0.27685604573500366 0.194057125624426 0.18556359956714102 0.19887816529244753 0.21176828476806486 0.25693613359159173 0.2886984562621985 0.30882642324224413 0.2741390581170398 0.3299443573363007 0.30487968314886627 0.3227853369632029 0.3663344538542251 0.352732748295721 0.3938768268924243 0.3807677985232872 0.35906869873772934 0.3919097470533541 0.38268783805982454 0.39346866484413207 0.3945331290215933 0.3752360674941142 0.3634818491117975 0.39579628874750233 0.31915178145879924 0.35233523247251336 0.3567215148994727 0.33853713766313503 0.35584137395475496 0.3269928493114123 0.37511990389767597 0.32567146020593 0.4014163729426532 0.374529219442727 0.3840662590982565 0.37569894547065485 0.353685571311967 0.38108616911674026 0.37689084413064555 0.3588880617947076 0.3221747244586658 0.3399645606795289 0.36185206474321835 0.31427728739131183 0.3007334702806851 0.3236442180859556 0.2810311393635958 0.30401013842540714 0.25966190818443446 0.27069727769763396 0.29395326045781106 0.2571722607196201 0.2490266880130108 0.2593302817303621 0.23323729780113886 0.23710231352472655 0.21933149872133606 0.20141076677282382 0.23891041847457883 0.20005980868236534 0.19588770150235868 0.18013108371036696 0.20659622256693844 0.22413415578600016
0.5245350763424743 0.5355065991548256 0.5437123680803799 0.5191638596221274 0.5021976880238049 0.44348314737981664 0.45264832160879637 0.3701739433917356 0.3559129508310182 0.3639198597073685 0.3269683344860434 0.3139837835564958 0.32027055245167185 0.2614489275285827 0.32808437866917856 0.27016516996879997 0.2824782165360062 0.25085274147038755 0.2746969032798642 0.3109524924194147 0.3280998823615806 0.3411216722672562 0.32789674649948153 0.3223889511613248 0.28708267478590466 0.2505359755395329 0.1710881819684062 0.13192522407472046 0.08511597536502877 0.10445039764579372 0.22799576329583626 0.24414648906677613 0.290802811073372 0.3741709692922131 0.33802263660408505 0.3822853503103374 0.4019217422282769 0.40393368026164866 0.32369815893049103 0.25810892446241124 0.23902235478601042 0.14810167444011993 0.15879549854265748 0.1126996347556191 0.15520609614052297 0.14050237852069336 0.1829522910195436 0.18487093906820604 0.22486816376721094 0.2031345063590975 0.17577171543664402 0.1750876470290222 0.14432447468374598 0.09260522526622933 0.07848952487090262 -0.015298360716420857 0.04736996650223153 0.13850847629115282 0.16777945306837985 0.2597628750073575 0.2366632662597173 0.3123132067847328 0.31476915078463225 0.3619477133796174 0.3890552185139886 0.3772325356909673 0.37447363727086225 0.3420733522520578 0.33165725204350693 0.2697623580273457 0.23280604574982114 0.20171393390623596 0.14594950709654703 0.18376806246218044 0.1619374652455549 0.2280390916532285 0.29266776166682457 0.3294886894255851 0.38593123612134483 0.4355244851451011 0.4251304148674463 0.4750757882763364 0.5221123692849521 0.46489027831818935 0.4632210271806417 0.44532238519090217 0.42414112860246705 0.39790937768170426 0.3105273579071503 0.26620560658952985 0.16870276179849264 0.1198890762455585 0.169181913759571 0.23420815390381997 0.21249649831540002 0.26591849907903325 0.32829613317772016 0.3460140485088855 0.38033316039649145 0.42854581448080603 0.44534402251632405 0.5014864688229773 0.5073056409664312 0.4769547444270814 0.45239487015270297 0.4200145188851572 0.4588393540799661 0.41747208419418275 0.36576398994153325 0.36662767082937814 0.30170917004725034 0.3172376256151643 0.26864772982214696 0.2688102560059048 0.27622479480033657 0.23696628400263223 0.22683653200720216 0.2663905771924277 0.2955435797795854 0.3056108964945619 0.3227791697340146 0.34162875003262366 0.35300525181633996 0.38352971792004387 0.3766118732137119 0.3727603277547182 0.38568544827490325 0.35704097719486066 0.3903378027588756 0.3995996512758183 0.3631159265780123 0.4196688114131856 0.3798144306485455 0.3697743927224774 0.3843619393585045 0.3370593776919131 0.34757771414407235 0.33238444504067316 0.31728532847913565 0.3262233645767426 0.34975401126625777 0.3070148837991726 0.31303189881135624 0.3691122710388576 0.3431819620832085 0.3798304621229228 0.343819306489982 0.31006742063873377 0.37246267458318993 0.3900774813590006 0.38385833874666797 0.3395515279733668 0.3439223611531921 0.3556713578156696 0.32443332199873065 0.3439971940596864 0.3426887090132161 0.3032767949667835 0.3144822004519693 0.2949871268622335 0.29776036535549594
0.5531336874019704 0.554510246982446 0.5889335846975554 0.5729562899392451 0.5134008850497299 0.5242716333550195 0.4893674698843894 0.43249217412681246 0.4355474608546362 0.3876471568262893 0.39380369642885305 0.32130577211568934 0.366302640127382 0.35305582408057296 0.34113153251773837 0.34002210104462915 0.3176186493100619 0.34394443445023937 0.3167324242910529 0.3338851364773897 0.32303692674688583 0.35389347617694633 0.32606012585689875 0.30673161434929763 0.27307749188606706 0.20013488223592021 0.15235130468170668 0.11067837290571417 0.12281333488597249 0.16405587419435977 0.18691525064402445 0.22903506805244117 0.3605136988696064 0.31022759648494086 0.34217815775757576 0.3199911090077388 0.3398244075446233 0.3125676922489411 0.26794590522365913 0.21474666051794858 0.20331158680797054 0.16569735823197554 0.163277395331971 0.10246814653780127 0.10531422552686229 0.10788593057401796 0.13408359513586368 0.16004066429706149 0.17168918634497532 0.13942237319053774 0.17972179372114727 0.130269393303879 0.10300073399697372 0.04428384758295316 0.028293716732583435 0.03240375688954732 0.09935161502503563 0.18308614076928714 0.1809503192126847 0.21503965188814417 0.2509708872195879 0.29228893012600965 0.3593781835503498 0.3383266577802583 0.31003406428393054 0.3235901572533059 0.30739970835212727 0.29685018385797685 0.20857265925995133 0.19331443643302829 0.19772513978233866 0.19395296301066536 0.2126924751264205 0.2749460929535767 0.2699557778417883 0.3090345512947768 0.36359400610042736 0.4214812459111039 0.4593647614181141 0.4371016475414519 0.4379389011793809 0.4552620569767302 0.44189933835513134 0.4277669795647332 0.34621685080765646 0.29995104113301996 0.2771060794349032 0.22312124901128422 0.21750015503832018 0.2088877594906775 0.2582111127228353 0.27080032930016174 0.3312952319850607 0.3933246685110176 0.40535318401230175 0.44241598242265695 0.47477098157560627 0.47835990701998105 0.5042733947925594 0.5072896135280529 0.4596646421441601 0.4508703707849121 0.40530737558066354 0.38938976439425743 0.34428260670983085 0.31638924732392393 0.20682637466148113 0.2802219483797016 0.23746129465315588 0.2516222306674602 0.25384915607522435 0.3191163013528433 0.38934162732869365 0.42252982561515673 0.4071873111004153 0.42073482515567007 0.4383318365255904 0.41795263653433223 0.4760269306405685 0.4959341183062989 0.43680529331721735 0.3821196525519877 0.4417559069695903 0.4269503891890837 0.38502853193237596 0.3582482655042325 0.34867395162530557 0.35148887550735597 0.31586761189864687 0.23542693924359512 0.26851993174718053 0.26557455345625364 0.3037380719768416 0.297668048517662 0.32042436318228434 0.35132878343853025 0.3458672262976315 0.3134914313113134 0.35592915428957816 0.34576572127873806 0.37022842880527734 0.34990633920228337 0.3972687561610625 0.36375521960174007 0.3891507525701034 0.38119306485029925 0.34876605419126444 0.40966491577017117 0.28944916790128905 0.3658874183007852 0.3051105146490661 0.3066984856171814 0.3545818510497309 0.3454764115042605 0.32151116725117973 0.3239351541533618 0.31595810593147644 0.31953679722061823 0.33325176271856616 0.323160535310575 0.2956919197047973
0.5688374757313986 0.53776025260465 0.5355848021347822 0.563265365003396 0.5362111042222322 0.5074592979986677 0.5319743559917538 0.49015035740190566 0.43003943387285787 0.43702225400137346 0.4570784125974382 0.39535393544711234 0.3401073442537042 0.36525625604452094 0.34240456849858625 0.3220771259130962 0.3015526619375762 0.34520512243141815 0.3709130492549409 0.33250940868736734 0.35680151380005243 0.33216427283170685 0.2870678699976632 0.2812589906382404 0.21383503191356965 0.19116961641447827 0.17353687755147876 0.12767082164027074 0.1700942953980789 0.11747200986914738 0.18152340200695483 0.29325198386362533 0.2849011157111745 0.3162513547240806 0.32906548106157923 0.3232178432881833 0.3215073469989276 0.27163963198987306 0.21543379901090104 0.20791250896951252 0.12299426145872687 0.14482864646487623 0.1388697550338893 0.0785634362336081 0.11979472207775257 0.04664304736652754 0.11909455630763538 0.1644914819454526 0.13339371554939278 0.17997386137419819 0.07295978693006804 0.09394234768989183 0.07095231160882165 0.05776497187434175 0.046800329442410464 0.08196872875979402 0.16279957792931002 0.1381265510559108 0.23722130689846893 0.24412090889591886 0.31987125648595827 0.25789032985019844 0.3287648297904204 0.31791564484898427 0.33055059741469683 0.2920933411295997 0.2733060331063799 0.20710163906522208 0.2103932902972163 0.2006275602074427 0.20337304473864726 0.21728834053146817 0.20728968655650107 0.3320930326982813 0.32708513052285637 0.3955581531968041 0.3616135054304028 0.3955925122550291 0.45157300976734016 0.39857380261729614 0.4223447454948828 0.3767077362797068 0.3504915712591273 0.31497945166427305 0.2834394396047151 0.2341097579542262 0.24174533536363677 0.2503269385100612 0.27716558858349594 0.321414836082296 0.3859386815172035 0.4142591600959395 0.43515868287291753 0.44750130100550006 0.4975328225632125 0.52983186801232 0.48682660797680255 0.45667926730978387 0.408563376156968 0.3550883688773346 0.34244539365602433 0.3185786414497291 0.23280060510841333 0.2569149211669849 0.22921641654352962 0.23936276855413507 0.3165463332301926 0.3140426644874751 0.3839052174370882 0.4304393042593834 0.43378875352805535 0.4997361002406077 0.45652800908375046 0.5226627423960473 0.4693290040072767 0.4382345432432043 0.4494647999669802 0.37958741860409906 0.37056965053278856 0.32231570998778264 0.30324052869197105 0.2647615484565076 0.29493927754131566 0.2294598791824292 0.25610526713450943 0.2790937505940195 0.3286091352131491 0.3087950071454695 0.35970854485994186 0.35506601623605893 0.40194521661459914 0.4003424572437508 0.4301337764928909 0.4456828753351959 0.40809912898401407 0.4774275649422867 0.42285380916408993 0.42900886557715007 0.4025719707578655 0.40046382339806597 0.36212806102672634 0.36783712343935115 0.3138072043476348 0.3241773749332483 0.30521055304179384 0.28828188570307817 0.2714543646032291 0.25561072205710345 0.2709640484524506 0.32336485833726236 0.3197625816443567 0.2813767713763266 0.32083808322516083 0.31639680956962324 0.3298551054553465 0.30440037221891403 0.3422062967635685 0.3430297466837493 0.36198793248243705 0.38862851046369695 0.3583695234318093
0.2276350000670162 0.21731345915208533 0.23484448501641716 0.27062765235357156 0.34147276855206443 0.4316901110673451 0.4482189515725256 0.4477782999271558 0.5196545699048283 0.5599360774800192 0.6149155039211689 0.5998409609675014 0.5937227385135894 0.5557760767576311 0.40791150526860337 0.3460357206694244 0.1852492400004412 0.1732181314900441 0.25830124501972435 0.354972198206045 0.4326550372852775 0.4486977010655449 0.3510401494146133 0.21836619909996113 0.048214960428715425 0.1413659493608696 0.3567912948792334 0.5439349839213127 0.5713015295516956 0.5899741231667321 0.44412535360792704 0.21203380119874365 0.11574867266304259 0.19235335289849292 0.38419428227337504 0.43032132842300247 0.4425849671373294 0.41154733068760496 0.3123493146124967 0.16872775275863522 0.10519559069624959 0.15310752715257914 0.21265239910514033 0.2592393672828743 0.244959904550739 0.25678584114829933 0.2772237903060684 0.2823506921147775 0.2515254700513966 0.23808522676714292 0.24978516208611007 0.21354242476582516 0.16994748631037182 0.12601916871632077 0.12741671202772417 0.15881600418891598 0.27097357471129896 0.3340327727939475 0.30464001754034276 0.35588558116686664 0.3602916057038747 0.34649183203005257 0.32958790420507006 0.30932892643370735 0.32330082068578336 0.33921097039025166 0.35006910779712463 0.3081522462971165 0.2727198305345832 0.2883905404551345 0.19329175249462993 0.17717724898599033 0.17672523530094364 0.09653952388698424 0.14288146282877257 0.19775974309497363 0.17030499498181206 0.1704444435005262 0.18040412577665815 0.22315532508978136 0.24789530581682315 0.22913968429792902 0.2717719954562169 0.285457809442255 0.2576521894429983 0.2237287265584304 0.17354011050246335 0.1986967607705445 0.15820333018919375 0.1508212224567692 0.13048377367139316 0.16956725807895873 0.13866547779833766 0.11757335141627592 0.07733265990902016 0.13923779152561314 0.08349233248454643 0.11799427053808971 0.16793082158312742 0.13430819825444468 0.1448553898525093 0.1745576054486168 0.23099581769670927 0.17690978482762254 0.24369604933120856 0.2629465126863282 0.2767803038316647 0.2573881955314627 0.2691723146383003 0.2680681023146368 0.3140789734306411 0.3448724856883626 0.29393901453602816 0.3414598914007099 0.29757959106852727 0.29405960226363637 0.3795289920265771 0.35169510411295657 0.3651900767402301 0.3483421184457296 0.4377996395118322 0.39264034344870175 0.41627094075825916 0.38682977165430854 0.3455749741092863 0.368356867788473 0.39756435414881647 0.39326597901994514 0.39924152873459856 0.4331022136081108 0.37530528299637467 0.40941199087839864 0.4766431412001401 0.45488938884347163 0.46263033122009845 0.4025681812576624 0.4593518285794747 0.3928408390465404 0.4086401404553598 0.4256328086755901 0.4219025617125629 0.4056569320854056 0.46288232475427343 0.408593182254103 0.5081051846309073 0.4375488523455866 0.42341459904304396 0.4430082222697063 0.43165554389512484 0.4402987634396541 0.42291855723376776 0.48193679237831355 0.450099595707774 0.4345799431707298 0.41885388277593616 0.46194730547734886 0.4125535509340874 0.45305445550624507 0.4233355628509481 0.4099197181773797 0.45776909372365937
0.33002929425779365 0.4222157231990263 0.41593337434520583 0.46626728033497905 0.5193040508674855 0.4998522365357906 0.5449122918461027 0.549200198482502 0.6239821286013959 0.6324107044978277 0.5698414691084254 0.5484705617294904 0.5541519489151103 0.46895574678512475 0.38583573424055206 0.24839369536348796 0.15729950020534236 0.17293105769702283 0.29900259602929075 0.4501062879188663 0.5385573078975896 0.5752376352822216 0.5826890500605847 0.5476514856360909 0.42957638023279154 0.25849966372482175 0.033461025173145156 0.11695445106351443 0.28651255799005226 0.39386445357883704 0.5034405296638162 0.45431761549812033 0.3995138369210217 0.32434255688147634 0.2567514213059498 0.18710769353942036 0.1732527599641857 0.21879015905668098 0.2697407736054024 0.29073742750501486 0.18478616175868948 0.18010649994433037 0.1326648469262956 0.22624537864212563 0.3165888928626728 0.3697479958720902 0.4727102658716299 0.4341156449598522 0.4117187964271238 0.31499482526464534 0.20175011019065384 0.08950770822254724 0.07323083871535255 0.16247375323929852 0.30586989992537855 0.4093491368415213 0.45282525506449894 0.5362608680820485 0.5584854189997255 0.5273645165132467 0.4921674620305078 0.4169278920522503 0.29570886365101884 0.27938788438595213 0.21199344161750222 0.24146054051419702 0.257847171813627 0.3231673083530973 0.3158107393137782 0.34968443044709296 0.42323268680750165 0.41151041093328633 0.47083851860021886 0.4813766361664915 0.5145446062950797 0.5338787183997179 0.5795972005619501 0.5814173600388245 0.5774277988672927 0.5647074346010593 0.5348615155340637 0.5432153561597475 0.4246816083381386 0.3747867748895399 0.33167834955477477 0.30380358669880186 0.28383554632787683 0.26617979266764735 0.31439942195903653 0.34198753735251014 0.3194078421106825 0.3827987524376804 0.3952650984967578 0.43012811638594106 0.5185141522145498 0.5058936546282957 0.5405364097099505 0.5464199045976346 0.4953875076401048 0.5387714628113737 0.5093773274555013 0.5413793087465257 0.48687665725103785 0.5079123343205397 0.5086505973627805 0.4308565104922898 0.42095404375633433 0.5012725304080965 0.4434612572923317 0.401144577488109 0.4892671898349369 0.43615905915248887 0.41859884764513133 0.4287267332669749 0.4323320337075345 0.42881170020474535 0.43135385144171007 0.4679353480479478 0.4542794928163713 0.48147706026369835 0.4903700514693986 0.5224107102768137 0.5400515186433725 0.5575377228977636 0.5625301919544026 0.5750102707574164 0.5786161492016121 0.5657358765153939 0.5348570058719023 0.5750220105181428 0.5876417228482022 0.5445299376785392 0.6081870067876168 0.5551110790458298 0.583756826051451 0.5544915578660716 0.618308060801265 0.5362462193984823 0.5694417712145541 0.5663426981357983 0.6073902495570656 0.5537107307933093 0.531983657234911 0.5719048701244448 0.5608526141655211 0.5055099077674079 0.4859554762069577 0.49176078544399127 0.5560390759776109 0.48630565481435034 0.46045826011291724 0.4830999892366861 0.5007535345997539 0.45747099723531714 0.45214690884821734 0.4154692794319211 0.42416369733494563 0.43367684762168374 0.39845922964466407 0.38769916600058596 0.3673929583842296
0.4872510148295802 0.4836075976341566 0.45066589706187793 0.4897695070499421 0.4752222602742126 0.4491756768165701 0.47803647553862194 0.42360246692811826 0.3817653936181593 0.30704953268709334 0.3039252690422734 0.323740992981059 0.30428618866491525 0.3554482817641599 0.39550240642166157 0.4227497852690689 0.5013331730755607 0.5463995986633378 0.5618748059139325 0.5420733748769149 0.46408942284672994 0.4008792419627199 0.2971674779756399 0.13431918428832448 0.05133771518528126 0.1860854793033084 0.35602460889923243 0.4390340731952317 0.5146243604121848 0.4650552907162289 0.5034990410302244 0.4016593998451169 0.3409904274101919 0.19420768624595758 0.08597845535309383 0.013671098890463723 0.19860561794862583 0.2806723023657282 0.26391259965829833 0.33924596461043394 0.41458533671869097 0.33189902710059455 0.31396429018361405 0.31772462401744456 0.2513966299143485 0.25282242032136937 0.2629151806533194 0.2563529745217148 0.26543189304065556 0.23776191218607137 0.20155019444529423 0.169541097091221 0.1740434077505724 0.21115025721151048 0.23457089535457348 0.2956056475041125 0.3323813526816502 0.33550787553576394 0.36417177134874185 0.36581807794455456 0.3052517638915671 0.2924927232013768 0.1930047596491201 0.1660340737445013 0.08639645136952302 0.024810785222168244 0.05724703668621152 0.18008745141551488 0.23511545179600069 0.31712065323818683 0.3501844989588521 0.38769208404712424 0.40149130166769653 0.44653454195433423 0.4004253058310872 0.4491575188760849 0.4638086470539504 0.37176483815166717 0.31283161833044926 0.33229856181621054 0.1953283402515649 0.18373489399003765 0.14918259471281098 0.11067815286288007 0.19614710490159665 0.2424354083330101 0.29868418888056586 0.3472058178031311 0.41816754050124766 0.44928662005892983 0.4672920070456074 0.5115698114134958 0.560930412583815 0.5560769393723514 0.5032055557478498 0.48109507304854826 0.500377728975583 0.44482925322268896 0.46483173924147586 0.3274431463092074 0.3375797680954815 0.20567010222934312 0.25931332647824074 0.22475262857485737 0.19389649568488573 0.20219302752475915 0.20838988974957695 0.22010729367040638 0.3040574135005555 0.2785100736852925 0.3155956346227759 0.34016037025750684 0.37546353658029774 0.33534631852841656 0.3574132200531873 0.37012542738605847 0.40024583365045 0.34760996702442687 0.3939171204601925 0.4002797956679474 0.3341202708212068 0.36015843542328746 0.3618082622595099 0.33913389166296437 0.33018871454885285 0.34770089239660906 0.36156754316894085 0.36161244339693605 0.3411420886342757 0.3824767239050179 0.37599209422420937 0.3551119292394875 0.3865846186886509 0.3835102032072371 0.42555531206205605 0.4020389445898714 0.4186026602027747 0.39941902503633653 0.4113490727010253 0.4121578384968609 0.3947318922703048 0.44532387008692564 0.42855348337484545 0.4417899191992017 0.40052856417811156 0.4007846815413395 0.42359377748491017 0.41485892273527136 0.3915911918233054 0.3930095515058355 0.3749422417492464 0.36673657933696124 0.34583878590564876 0.36439389813704604 0.3153056419738146 0.30126024187893713 0.2936338907606262 0.25825883218986256 0.2831838310295119 0.27195769798626146 0.2442073730587172
0.3271728822589688 0.3538904588577928 0.311034939474319 0.28363315902200953 0.2886851287659792 0.26128836132878147 0.2288023549969297 0.22944731384560538 0.27777639771151547 0.23981037822580237 0.2627813696602428 0.2762060662666567 0.32882205059378916 0.3753015239589854 0.4172419146417261 0.406175012151909 0.4945029610052279 0.4970988850681428 0.467865870036779 0.4091372110696867 0.36253971647346367 0.23731051058362954 0.10272664071084446 0.0710980732246522 0.21052254353597832 0.32758523480931234 0.3923392129287673 0.4641663331091873 0.5149402973628752 0.5574204729719091 0.5131605954256082 0.4302265374016456 0.25952024751133634 0.13491254129740368 0.02104550768348819 0.11416751851700696 0.21872857621195002 0.2766637931681645 0.315798842848423 0.3066016165051708 0.3025051135993148 0.2976513002832659 0.28506152345328434 0.33479839178576853 0.3284412985325197 0.31829714987928337 0.34624024139175386 0.3414104808478576 0.28987927603670643 0.286200788040439 0.1552343801238669 0.06548959796551573 0.045444489749838946 0.1407252239401201 0.23114026977990434 0.3354543206902701 0.3775149550965808 0.46683232007720715 0.47313732791785257 0.4245211188932298 0.4107763797782628 0.3671876508562994 0.2582482103770589 0.18960798886938257 0.1470558597285395 0.13804055864126555 0.22687211648695332 0.3014250849455784 0.35034084372101243 0.4244712088901547 0.4381232298486028 0.5057587475635651 0.5221977510437467 0.5160395096850664 0.49379317576968135 0.4035617787342799 0.36539982177805874 0.34254296876150314 0.26508717057582737 0.26045843587905904 0.26493481640087746 0.2459507609836972 0.2737632291779631 0.35127878026362547 0.40458835860588244 0.48199264026202343 0.5305747717695716 0.5596123256297276 0.5490970687777158 0.537342731312247 0.5897723419339529 0.5420393192302555 0.5042717359884082 0.46875123910904853 0.4151629981881081 0.3716279913045667 0.27895456646200917 0.23287618531114243 0.19957250202935456 0.24860214156308105 0.2817977108161329 0.31655636756176003 0.42210231631127093 0.4490905665369153 0.4625097638537483 0.5190498671459033 0.5454405228620732 0.6077906959381754 0.5745903357038992 0.6226315724332059 0.5708869718997107 0.5626825034483385 0.509799156603707 0.5140942184519822 0.4502980556407792 0.39414126529503046 0.3765431891213152 0.3430324715206654 0.27146728746397786 0.2787234851684869 0.30317370146847694 0.3143299607837797 0.2975685257732516 0.2999252712339205 0.3641096475527574 0.337699577623516 0.356623851462228 0.3918581436869182 0.3757202333379762 0.40093437287313755 0.42347101109510454 0.4355290252533138 0.3865316007026554 0.41317676849054097 0.43421610706568864 0.5570242930833847 0.45585466579767137 0.41477000261275754 0.4204833226686927 0.4280691757196515 0.4394042079366407 0.42113132354720995 0.45050273524088924 0.3749254610907706 0.41261074913368573 0.3786574827042027 0.4157007456493199 0.40571965237151314 0.4014094293168848 0.3990524117082896 0.4211989192908288 0.3562174810890063 0.4030005019213423 0.4180303201890604 0.3898873273223519 0.3970901057824334 0.4368517535408304 0.4253001853654329 0.4112455054328938 0.39078254047398236 0.41146711034909916
0.4644656066978259 0.4425243556012998 0.42838884253035314 0.427521173917806 0.419288355799972 0.3888466509875489 0.41304356479492316 0.4519008591973566 0.44776791382551884 0.4406843352620919 0.46115051354795855 0.48384014064124636 0.511293976603176 0.4541671953990074 0.5108010014345581 0.44497861619647466 0.4239636855171536 0.37054536701539975 0.30051272490344344 0.2588534533424066 0.2154318545556312 0.1832888001878546 0.21105397141131796 0.265073120761992 0.3025470387348343 0.3422295400794131 0.4002470317902349 0.38110463793436206 0.3549411703740926 0.3449026644912906 0.2376088814774238 0.1209115226384489 0.07404116437466515 0.04642603254188317 0.10872696716261719 0.2330610534142983 0.2216154190336556 0.21790809733437536 0.2404125595265947 0.22065441169889427 0.21371584537755078 0.17472216511522082 0.22845471264947997 0.22228699978144345 0.2390870275800747 0.3025210641047018 0.24897987539100075 0.2554262051774501 0.244451876814139 0.14083550119224203 0.1627675572860772 0.0382112819673471 0.03163072439792346 0.10458015288254434 0.18993240023722996 0.2595678766579939 0.29647230084384624 0.3866665722780076 0.35578132078198893 0.36803779419744537 0.3443681523501459 0.31005855456912007 0.26680185929837663 0.1852991091047166 0.22757865669889246 0.21823879630897458 0.24569070668055004 0.29142346075733017 0.361190493393358 0.4053836604166919 0.4316526076368998 0.4348267631391532 0.45588545170396527 0.45640380925207563 0.4297371968162527 0.356011425489741 0.3698629954225193 0.3312549560364628 0.30424362586962644 0.27485907881126476 0.33081260509075744 0.3004470780330625 0.3807294613453427 0.3786414169338718 0.4438438428885294 0.5039107810345397 0.5053178527200958 0.4903941789585391 0.549283576066913 0.5042911895150303 0.46604491857302816 0.45534661032110846 0.3961276637076424 0.3745989476688285 0.30279909750691997 0.32749494861712275 0.27035563963753695 0.2740717948859837 0.3897578926216147 0.40832593603818157 0.39618673660451975 0.47768602970975255 0.5026650628240623 0.5517914369902608 0.5590733916285406 0.5612285204683413 0.5516761051798659 0.5215722951316959 0.469841066194466 0.42086210522946293 0.40105454467123547 0.38048635522956326 0.34093180289459984 0.27351692084795676 0.26690611520833096 0.28082750060301565 0.35217020804535376 0.32550848834144563 0.3811673229600986 0.41215305573660405 0.40931646241152747 0.4762074965091616 0.4580549387246748 0.4431898777470176 0.4736309204749607 0.5006937604529861 0.4952552809202058 0.4842073399282703 0.4717744340793498 0.4506165026935092 0.41559293131862957 0.39946740933301106 0.41556931558802246 0.38757550559344395 0.3232907045344866 0.35105520895087944 0.348231269295366 0.3464677717759144 0.37376207954282387 0.3497100927069128 0.3482946196435962 0.3541465152517653 0.3744819079254139 0.39564985146137455 0.4105287054459892 0.38241748502516165 0.39209117979695235 0.3601960714886747 0.38180714238941865 0.39301338878284353 0.41015582383229987 0.36892163622855345 0.3809843330238062 0.38591164075924517 0.34684287465810587 0.34266876829738974 0.32519585896647935 0.35547204994771997 0.3390745240392563 0.3653280317870109 0.3751248232813562
0.29959875592814683 0.35425735360126204 0.37218691144016086 0.3615603478205293 0.3738864638799299 0.35734463449551657 0.37324565131242826 0.36558807008379185 0.4503781354084997 0.42970926102410517 0.46015187355852305 0.4247692413999577 0.47926407362009865 0.41785047800301045 0.4878164721224196 0.43422006647265676 0.447582211114624 0.39801530520358785 0.3592609941078006 0.3558651686316336 0.2751253891471607 0.2489253147594856 0.25865567509864223 0.267901285009035 0.32447199203880783 0.3749898324219678 0.39524324843734737 0.3520490149964999 0.35793666251646045 0.33432823847661236 0.218636375111168 0.1785496439356392 0.08536824354457483 0.16984614084421976 0.1588120612331729 0.202141764841888 0.22148673308235947 0.23579209341393934 0.19924251932191311 0.153134623795942 0.1173963581041207 0.10436113576520763 0.09294644726688875 0.20106301468148263 0.22123345434114458 0.22164012167572095 0.25601944605420457 0.15658833235627 0.23311161499461697 0.1941914971268199 0.17607846779848924 0.0866639682471741 0.06420782478479775 0.07272474273286089 0.15902184593717605 0.17965731443756522 0.24879537267987797 0.3202953474776378 0.34030814716231544 0.37696050907050455 0.35090859921158707 0.3726393527075694 0.3066748205543672 0.253169708168131 0.21798912316529792 0.22058665956161444 0.2600156211280707 0.24222703092897888 0.28829088661614943 0.346448473922088 0.3839555705810314 0.3967066238607957 0.40293190246113747 0.44247219370587526 0.3952003594013918 0.40693104280910103 0.3310111564361752 0.3116189909147272 0.3238551588394402 0.29806024991443025 0.2650990830864316 0.300961702572845 0.3448027785466153 0.3985994376902447 0.42334948975363584 0.44071499537206615 0.51634102001341 0.5270075159365085 0.46868393709954725 0.4445902587253653 0.3944337778457986 0.391398714584834 0.335460130680155 0.23776533570952788 0.23786125502529812 0.24913431467905206 0.3060315919643574 0.34084988459771814 0.4270001541034468 0.4728041196924787 0.5106993164830691 0.4977349868841878 0.5456399206053157 0.5449775468983336 0.5731643657679191 0.49804813746019444 0.5182464552849686 0.407008757941339 0.3560073913059234 0.26847757939338857 0.2718524797215426 0.22692283616246292 0.27189205675773753 0.30764458664188443 0.36936892463303284 0.3999334410153116 0.4481804530250041 0.42805375002378515 0.5370468385882969 0.5623827696160456 0.5548501774437965 0.5562676593031358 0.4962692315677275 0.4760410047288317 0.43604896953606753 0.4058634680964327 0.3618740230951657 0.29198861229320777 0.31715983780592893 0.28744151817525887 0.2348346369315498 0.23085432340744358 0.3082033597117801 0.2463245759148443 0.3328664856170467 0.3759120078305707 0.4341807299115748 0.4574978841281785 0.4675808648212241 0.4934481228218731 0.45923981549300363 0.49692932381623056 0.4798172673825444 0.4863049109038122 0.4485231535489708 0.38729720206221985 0.4325071143209641 0.36943740903105454 0.36779259032261674 0.3358569367601381 0.2901659697361611 0.32245007316715796 0.2984059849505707 0.28087734757638844 0.29097300962146005 0.3028495308707642 0.2514969231802024 0.296328432525106 0.2926815768092766 0.33723027795509125 0.3210838976580904
0.23744684736458346 0.22532772357369987 0.31571712388608364 0.29091076284647993 0.26460647163622947 0.31504812157383694 0.3240218473351665 0.33672130774614495 0.3621462144278666 0.34559089882234517 0.37651892498066375 0.44921638750892656 0.4073243836233304 0.45741410435843805 0.45253677891844113 0.46097042696230156 0.45990879884058095 0.41462224766385136 0.36244719247283014 0.3162939468450151 0.30261272945468426 0.236026391876127 0.2991148048352475 0.34134189247323693 0.32316769392197314 0.36976133253130083 0.33709893931041046 0.36271504817374134 0.29845539670268656 0.2934881547544988 0.15573166029348254 0.09883133712841813 0.13070817434807053 0.14348741610392607 0.17321919776739111 0.20682098687387898 0.23116008254379372 0.2605926237600857 0.2194889321033782 0.1659187773843312 0.11527798423949237 0.1242278189136801 0.10265324398586745 0.11877790494688661 0.16053589411422536 0.26519472930393356 0.22629169117834347 0.27011388878834824 0.2643767276728682 0.1870672472567411 0.1254946165885641 0.10457615775423337 0.0655409684974692 0.04022809509709247 0.11099872658360932 0.22737353178346958 0.2836479831578379 0.31457576434159146 0.3476951590234742 0.3553598049554369 0.3848736192766379 0.33869566240864574 0.30556923505410827 0.26793788323927886 0.23077332755178964 0.22728135814922362 0.20721687692807503 0.2655979390580046 0.300150135617896 0.3594961734554779 0.41565196267146093 0.4490844475069484 0.41623178828091073 0.4036318299372817 0.4299692416312851 0.3628353927958753 0.3371621859217831 0.2799298161399247 0.27687159434529 0.2695768993574489 0.2944654716597544 0.321275046946076 0.4479237149487697 0.44338817647273093 0.45094595775708396 0.4803699745612247 0.49079482995682805 0.4772135144967349 0.47052126186931925 0.40057752619423476 0.3587965284228928 0.30165121962049174 0.2843079452881445 0.2305818521981528 0.28417483803962695 0.3130608046099421 0.42103823241509836 0.4181159820059243 0.47079040839570646 0.49511678494288214 0.5634576684221327 0.4797149183169622 0.5301093970414843 0.4630390960330541 0.4031696785947662 0.3619887562873917 0.30669537411864656 0.25673365229791195 0.2572073667878321 0.2337416105638628 0.3212499095783437 0.35892015019807355 0.4247231329834205 0.44978935010753035 0.5123257678354095 0.523971331651025 0.5607375889031723 0.4978252524245795 0.5314562584099428 0.48511810690184987 0.41255384166107334 0.36025387126737823 0.3431198825567923 0.25606129912633496 0.30358300301182417 0.24109266720505404 0.22460296637745572 0.26616541027345497 0.322341866723768 0.38441077182235717 0.4275905530949968 0.44996091823140516 0.5128333238191044 0.48114594063089533 0.5291635206725686 0.5105113847681982 0.5377104585564096 0.5037754497726743 0.4865791766287691 0.4402299664539627 0.3578322659160868 0.331624986549046 0.314699847705725 0.21826576822049945 0.26368163074413425 0.20897430222666488 0.2300876258737357 0.2817270925387774 0.2707175835517824 0.3569141873014486 0.3507928563721762 0.4098311216311477 0.4043644041209393 0.4511660572580992 0.43521323997647576 0.4328191822580107 0.48562167087939645 0.44282727832098157 0.44242297840006534 0.4339995950515769 0.39251452925166125
0.30328455206462474 0.27616484373150674 0.379788327666299 0.4327897804034674 0.45447091857644945 0.4544910869539887 0.522819281932807 0.5404619043935571 0.5938957723794468 0.5815818214805057 0.5780587746644258 0.5261203849734042 0.417969698454675 0.28104564757070843 0.24144326566212096 0.2401111966896452 0.2799917232314295 0.36534942700999407 0.45574560233855155 0.4801895275705237 0.43861599250430916 0.3587499910207495 0.1546034608765014 0.018776631870673015 0.27835215672002056 0.40840620610642653 0.5063637737229875 0.5007256506385888 0.3958490698387055 0.2076094149443372 0.14421423525706656 0.30805953855850404 0.47328965052482846 0.4612092677433634 0.4838641299476049 0.34597456523489367 0.18049444146203356 0.06558612919293978 0.19799872201291277 0.275929996167599 0.3570110953827624 0.3079581987020852 0.27388454681802876 0.2773493432069897 0.22519163916272425 0.17847915238299933 0.1869248361058159 0.2561402871704459 0.3400311085238871 0.3240851164655879 0.3791230770516271 0.24655849394364238 0.22872430991255607 0.15216127703622848 0.2212233523007731 0.35355687316394685 0.47016230817145177 0.38070833513480024 0.3005487649110935 0.1590633420929003 0.13173227083146458 0.27903420537974283 0.44706430548064074 0.48769468242622227 0.4646862508106166 0.33639702382396397 0.19868959617427492 0.040350784994454984 0.19791751050550152 0.3358747447588224 0.45194280895332434 0.5275352789996733 0.5548883555476928 0.4800633590406237 0.3485885034646278 0.2640755271463878 0.09391450293368889 0.04137314700580896 0.2421088285271722 0.33321098294433954 0.42459022042548916 0.43860608205517587 0.45570762126670833 0.4604017652910207 0.5232061273581273 0.4771597314232769 0.4932033421984902 0.46176507458943317 0.5129336750170839 0.46429524361226937 0.4567123397269602 0.4345512408370557 0.3531098579397851 0.32533581546097506 0.2669205243508139 0.2512403684276534 0.24020309906648296 0.23846435438109428 0.24397943454286192 0.32071779926263144 0.30858360404823953 0.2863270833012741 0.36871519187731444 0.3401590975982383 0.2528543120799148 0.30530177702162403 0.29915986471666567 0.29263726952984054 0.26561842119069984 0.2675723386487313 0.23898862240134255 0.23218269664072438 0.2080969744477686 0.19849109152645744 0.16085084640301714 0.15581004407383836 0.1276920365099648 0.14738180860548966 0.13851597564103285 0.13417708329399605 0.1142076712071345 0.11850933996558255 0.17986161194503436 0.18938810635779826 0.16755950851125195 0.21384063133711706 0.19027999100816373 0.2455988997457085 0.23651527557390728 0.2862989383629101 0.25032648477088865 0.29938799607247957 0.24779357379281802 0.32734506045664163 0.2905063457040307 0.33317556941310256 0.3389547175505869 0.35291037046101226 0.3376372034501602 0.3767776295351584 0.3961601958746914 0.35168515080476637 0.37021583665893837 0.3933124220194629 0.41278917195245485 0.35940764311396267 0.39132290969883043 0.42711720356628097 0.42740212591558857 0.407127677675434 0.41786879229928 0.45231702785038275 0.4467241147305064 0.44498133208487467 0.4317552652886994 0.43863774634843133 0.4351381680596926 0.4697129458022903 0.47721724452869974 0.4527650266370106 0.4734888288242266
0.5265856802207007 0.5426281362943672 0.5455478955259094 0.5121526813287213 0.4907911292655744 0.4682642133296552 0.4185693665366532 0.37559995405963975 0.36794788642956217 0.2258455369427429 0.20167031275826383 0.2085547453787965 0.28066037296217017 0.3835105000649054 0.4629596818602955 0.5644892829213919 0.5796391112764845 0.6383491090559439 0.5985337749799798 0.5255583511915801 0.4231540443196126 0.25026567885803275 0.09505337292447606 0.18556567794257312 0.30113569607392016 0.3395508237651154 0.37635624716598975 0.32836085924200015 0.11416364632576234 0.05482669489066362 0.21058610900722813 0.36556741711459967 0.44137310345201725 0.418196459743315 0.37039306045613574 0.22567447825769155 0.04110163610000045 0.09643906131378942 0.26781522233220256 0.31244570810465144 0.25041967106336743 0.2301639689460333 0.17390070086207304 0.11161000838955007 0.17743110332108036 0.22964234352110724 0.2506401878594258 0.24228200477679943 0.1956271997630482 0.07176158071749693 0.045172201589475665 0.19406044203851575 0.2832544783104867 0.3443272881730145 0.3437508408579238 0.20827763244437553 0.18019324707439416 0.05116334545464635 0.11615514495845256 0.2604215361000911 0.35301822697905944 0.39905733516820235 0.37983549479001627 0.3554330304672068 0.2734891315104953 0.1476603126679267 0.10699224349515371 0.20608228809512513 0.32166010925706956 0.4066770331441877 0.4682568818085869 0.48871276709387024 0.40805559209057474 0.37276066279387887 0.2632108247418097 0.19588778155692893 0.18537482841765682 0.3182771545787703 0.36717114596201467 0.4276951585970348 0.44254720183502044 0.4148962180642392 0.4520576549646532 0.4142506007081384 0.3743552883962407 0.3517826935559772 0.37227767323179456 0.3168119591703821 0.3394569274027051 0.3096044734647394 0.29246743213161525 0.2692934545381526 0.24888231148761011 0.32446023472408697 0.3644736492058937 0.4060716447745501 0.45487456012281036 0.47356001679381066 0.5140120545888518 0.5283000016092749 0.5417840555165108 0.4956634946104525 0.5289430267672796 0.4956129452728267 0.47762084829396845 0.3942513346669825 0.3856231370301705 0.3506509520172656 0.32058486890069016 0.27665282973440963 0.27130214555949744 0.28772901175145804 0.33507537195584347 0.40904787263542236 0.3850345365825654 0.3842140712221145 0.4261567307626807 0.38767610016160714 0.38448184452782896 0.46168325056825943 0.4220543622549174 0.4525417371805475 0.39516070563655054 0.39074967901059654 0.3922512449405552 0.3915101738601962 0.42006222592943787 0.3768014557075396 0.35945243195221455 0.332109420795539 0.32783733977424545 0.2975447831835571 0.33317231265227115 0.3118753488634102 0.3378605616169544 0.27681570478341305 0.32852891523986744 0.2949184597325363 0.28927710073492696 0.36305335329283833 0.3497306166868101 0.36966906793074095 0.3708848884260789 0.3924174481072193 0.43597321678261003 0.43364451194607273 0.4447662712741557 0.4529451842056344 0.48353509384162935 0.48659064836329063 0.48944357182174875 0.5442565184570824 0.4799176727717824 0.49154053515096396 0.49578168397120953 0.4690049571946008 0.5477408384479201 0.5101126381029975 0.5337665658166416 0.5001813429692593 0.5059191030505671
0.34192717836685677 0.3614830177864637 0.3588775321550011 0.36292165706488744 0.427315447811996 0.42295569694229374 0.43926641831666924 0.4454769718379854 0.4638427820626455 0.4544004536220609 0.40758689653805713 0.39508870900623855 0.35469496799809785 0.2821541039740498 0.23089994498679384 0.21936851171241992 0.2892167623597078 0.38694306731084926 0.44103021202893095 0.517348141200827 0.5483782424669528 0.5148401703878271 0.46744618638226315 0.34817126461789627 0.19591477703529792 0.03262370938256949 0.12905864431106895 0.2830590859949165 0.3775782807889208 0.40581557198132745 0.39293473737779727 0.31365722507917376 0.21929852786901538 0.027177713763680854 0.05607953864608469 0.17676352737576242 0.31646654401995067 0.29949160849709633 0.2816574756085268 0.1871291403723777 0.1351660959847564 0.16091671910339594 0.1914265362959084 0.2415983396340181 0.290869117010498 0.30732374285888425 0.20857173981426416 0.09294219458587058 0.05375709001613131 0.13761878569897387 0.23196536956509198 0.2805485572070312 0.38489760535376394 0.37447170180916367 0.30814159099510585 0.2261167364037147 0.055292777580032614 0.09080285042576046 0.20437869938982053 0.32174508045954503 0.4404551784585921 0.49913270104769575 0.43601556421961307 0.38360661616003355 0.2779623526522322 0.12643225078233142 0.1316343646934153 0.2609637180285299 0.3999434834735548 0.47455082996597436 0.501039543562013 0.5389013056520087 0.5169258935704754 0.4043091807239353 0.29331168371620125 0.19004176892115296 0.1644009746608087 0.27885616452293244 0.3605260965032863 0.4629476105124227 0.5187594526927868 0.4851197735031759 0.52774822733493 0.5224773724841735 0.42619632776622557 0.3647441123475633 0.3247562322298334 0.2963377006675365 0.28247546175075416 0.2816735407592265 0.32018511033390706 0.3262275929996081 0.334166169600273 0.3859480372275063 0.4819061620048678 0.4944681099826309 0.5875985568394794 0.5566110822496361 0.5147230840603061 0.4964699671464557 0.4950775704571994 0.4459770728731185 0.4043360854768614 0.30450393499516343 0.2453950161689381 0.20671166845340705 0.22636904008978911 0.2681155177798953 0.26066917320677946 0.38282194942773845 0.3819668499121118 0.4478603109243875 0.5245785207007971 0.5443492818713889 0.528123736063166 0.5121116738147075 0.5483185940505386 0.5763382063090331 0.5263375047252711 0.47680255568530006 0.43889650366334826 0.4148485718118882 0.43660708457524067 0.3483503327101558 0.3312152938549867 0.3545851228814217 0.31387585126943973 0.36108320770926333 0.34404894727406843 0.36356622340750155 0.31697828543411916 0.3673821415910115 0.3726152420148583 0.34031063647186893 0.35051387071635526 0.364252964430965 0.35533860216186763 0.3544843853098716 0.35714451787313484 0.3452593047593201 0.3569740234398261 0.34366111187890647 0.36284964148581267 0.33790666246316176 0.3430093968320047 0.3479077072739889 0.311427576318957 0.3521816028678503 0.3135281185212427 0.31857755821777406 0.3566806538313883 0.3390668374271435 0.3833744253146194 0.3756103632380271 0.3683261573788485 0.423021729304251 0.4871188411634511 0.45975858535649666 0.4594678653999884 0.4444551252938219 0.4777710466713889
0.35144954270166 0.357829334604678 0.3604729064200234 0.33580289819202735 0.308681285438602 0.3422089294941358 0.32337037202879315 0.3148849656667568 0.3110161812166279 0.3406230320873041 0.39774526967585105 0.428119597706528 0.4549020568239445 0.4849124670230177 0.5619640279453334 0.5723734960908289 0.5656517168018785 0.5422814505765811 0.4718903700587535 0.38219664970884765 0.27468664733011083 0.14861468403135303 0.1276138161590788 0.22640006333858884 0.32398135294145514 0.4482380898483228 0.46641807652786027 0.4054943300960264 0.34632048742974775 0.31079219852780204 0.20546177879556168 0.12893208264034642 0.1972700153269051 0.29203448610353355 0.37124504977732004 0.32955034499724356 0.340782553893131 0.30075675102028776 0.26425139367640454 0.22262765123442607 0.14752227058198464 0.14995694777048577 0.1503903397724403 0.12153412625445684 0.10690105930743021 0.09651279667401735 0.17886465208994387 0.20318425982513216 0.2529747098846559 0.3024353917311968 0.3820265576176385 0.34159617405335146 0.2529856909791564 0.24604310734868398 0.11387703304275759 0.0163130005561166 0.1222356283925909 0.24112395810020007 0.34028238283878953 0.3878459022018317 0.45172177720602386 0.4425964749621756 0.38155834522013254 0.252789744396641 0.18458917708997738 0.08828901410923401 0.16182352057605615 0.30912546966285015 0.4248337611477809 0.4442842203196987 0.5412746842146036 0.43337900190952583 0.37665353389176454 0.3336124447595142 0.23890844652829715 0.18164116587319448 0.25813827549447793 0.30396407762386873 0.37538016919750467 0.46108763652333234 0.5283233355964952 0.5158129627464231 0.49087983315011413 0.4333407275418859 0.40489006764517355 0.34389859810360524 0.21560519681210683 0.25515135362950064 0.28379020636102953 0.3823443021104681 0.3544785037540703 0.3747126056662663 0.47017664770393114 0.49198735514744757 0.525682582640655 0.49057319687331186 0.4999234961717066 0.4540482298637247 0.42517363343627385 0.3315536078896831 0.31969236814755986 0.2564841673390686 0.24534976195525926 0.2897619032316594 0.29568168813220447 0.33529561879540454 0.3995322739232948 0.4803991316010249 0.4659054355107132 0.5498820729901402 0.5474051127094087 0.5583117763842288 0.5027788238965393 0.5393829936460846 0.5153379765725344 0.42610179665299486 0.3746347282890615 0.25647825141469394 0.2688811159131445 0.21424589363288396 0.20662426190999983 0.26182738504224307 0.2861506077807888 0.333690313440922 0.4100600452590006 0.44838560866567345 0.48028821082875184 0.48769906756389403 0.5377900562421603 0.5286969470854427 0.47776273659608204 0.5071191318341827 0.47990490607032765 0.4457645120629218 0.42732135518119385 0.4099124227058821 0.3564655079520273 0.35652607558222565 0.2956472945558926 0.32004906066509364 0.34605458581824444 0.310954978132162 0.31454249581983923 0.26612952644261917 0.30259093727077163 0.3145782896721977 0.33818771730302716 0.35518444740110133 0.34796606796436097 0.3873774905300979 0.31912231272271124 0.3754774987126036 0.38913822945409215 0.3794143029020434 0.3887590702894782 0.4150716968015099 0.40703943712888374 0.37505763593298164 0.3595049767045295 0.38472753076009925 0.3683347570529402
0.4138732806569752 0.4106977877304406 0.44208759466130093 0.39279484629045547 0.41302462449578303 0.3906047260872373 0.43034805163033485 0.43378858695153893 0.4290170341085814 0.42637993661809626 0.4050266318416611 0.43943043755047395 0.4216143373750466 0.4036889342977574 0.3633845977766536 0.36836623003044006 0.28904604025122066 0.2691331013455893 0.20520945953263847 0.23578135595767968 0.25387053218879524 0.351719575279387 0.3330634951208385 0.4150978995320635 0.38594046207493327 0.36692199273611004 0.3177301458274513 0.23417628116380765 0.09912050615895655 0.036378118480956394 0.17187239048634345 0.2770225641912354 0.27229869446589766 0.3628619872108246 0.33717405242930165 0.27039991352199466 0.2618888360854019 0.20214472881341775 0.16780284651143879 0.13701260802731427 0.16437761324655922 0.22808963232545548 0.23220150956960237 0.24059335685180688 0.141392104260611 0.0686034599434624 0.08806790355227129 0.18349542060814222 0.22650244321039 0.32855474743891944 0.34272643337188696 0.3515178896165591 0.28577681779764996 0.22154494433957028 0.1404657103265474 0.04900886418848341 0.14012212552518274 0.27675628706473715 0.35367621322200354 0.4516526491271453 0.4377954892669284 0.4611075968981786 0.4037812891766176 0.29771924740596883 0.1508546778522908 0.15642181684835957 0.2287336633255932 0.280365537927318 0.42776525100431656 0.5079162661908838 0.5307244776045402 0.48260883884910166 0.4479543963407875 0.33471862715538275 0.2794230104381693 0.18192793683882097 0.23346874288220656 0.3093610522524905 0.4083853014065951 0.4539895840012046 0.4970851902672177 0.5175148653205672 0.4958477648342784 0.43655090304747507 0.39983725794073854 0.35077405130859696 0.28909736370042366 0.27900907429801575 0.3348110788526591 0.32712941728730627 0.35441601184478116 0.4474451841679735 0.4920917232437558 0.49961893841041244 0.46887687544667705 0.501747671968177 0.4508403530206612 0.43078803383451625 0.39596973913895883 0.34141632876395794 0.3196291276936695 0.3180534416543671 0.3027623101234403 0.3243894271405358 0.3393737953498165 0.4122770755892194 0.4502683206200987 0.5545205844101699 0.5267921800112992 0.5404711337670359 0.5810272025126634 0.5111641863602532 0.4624074555614163 0.37060125414314765 0.3330552752210693 0.3109910798214526 0.2789844433519446 0.25202710557125557 0.30707772735917466 0.31021074050813335 0.3605089156976544 0.4181113365099686 0.4781893091384171 0.5032936122721701 0.5174480427091573 0.5850361734793134 0.5624166887978153 0.5264873040383565 0.4767794244897728 0.45195753603112077 0.38245428468239673 0.35283829894214075 0.293822125114489 0.2502495698011101 0.27404953560344586 0.2340473741864243 0.23383427742089474 0.286483306869366 0.2664341494116707 0.3217286837537766 0.3959216813186238 0.39226013163512474 0.48148102051036507 0.47045746544956984 0.505012415144283 0.5031178617845717 0.49386477835984827 0.4715400918671319 0.47791471846685857 0.4224194433019916 0.4605213006150773 0.4147954529357947 0.3889227241437307 0.3579841850303192 0.308805964540538 0.29043985031481095 0.3086305816005226 0.29436897484516433 0.28504353713884595 0.30620273845195617 0.280524133926755
0.3433790638169913 0.3452864190528321 0.3706251562698628 0.39615111661122254 0.35732730700143134 0.4019999498455931 0.4509564965070607 0.42815718961874644 0.468055295355594 0.4318363295233476 0.43431521253403277 0.38274847998034595 0.3819129744933321 0.37134793189978765 0.36887084241616647 0.3268445686223197 0.3515371044287245 0.3506994223693237 0.354332285941292 0.4263781720533315 0.3953268999537259 0.4256124287211259 0.3506270128593352 0.3688869756849126 0.29763129787446957 0.21118044931136068 0.1268724071367715 0.15694124435142914 0.19813660516252884 0.2553787116355735 0.3414983599952705 0.38286634652313134 0.407764550587745 0.40129900252630374 0.31457964562692736 0.25910068118188334 0.1244511921223347 0.02869644218071518 0.061151292446134126 0.1003575861217998 0.15237902105088302 0.17307623238050937 0.1575333234170383 0.1875501559525889 0.11176842736339031 0.08426133418238216 0.11706826977390065 0.17565049252267684 0.22669948217839184 0.252521433646875 0.257525254366333 0.2489725927506622 0.19680834578648326 0.1676576459391698 0.1064797718364617 0.047562632039962 0.1607717055537464 0.18839433376306972 0.2441030662052004 0.34322708866239676 0.3705849015868335 0.334985450190375 0.2907881386155121 0.2267124254325708 0.18546417737245594 0.10965087406894786 0.1873868780308382 0.274779366294494 0.35549991565694955 0.3905912645690183 0.39659329861647635 0.43820071851158454 0.38006113930165747 0.27554819434338174 0.303238651948296 0.2258299327302672 0.17373006146412812 0.23974463809586696 0.305756627623 0.3493871500316299 0.40186452130216477 0.48097999154807713 0.4070352566201356 0.3996100351581681 0.33619987436009907 0.3165758187359406 0.25687706241210706 0.28703701232704976 0.24692137711362352 0.2920710124103806 0.3307614080836788 0.3779087227346233 0.3961646972588887 0.43049988654579086 0.44837114612461865 0.42779859136149645 0.43781415521082845 0.41176917480991204 0.31291944437711944 0.27522618120297315 0.28246072824234325 0.28845298815045556 0.29778655410523874 0.29440656884582517 0.34909156212177916 0.3966416136276372 0.46272311307421393 0.4659092910812392 0.49346139614128803 0.4709052055902286 0.44320890521450457 0.38785895156663835 0.32513710485009023 0.2882521805738937 0.21041838116289402 0.21111373704943862 0.20183752820643644 0.28585763960999316 0.33348068683588206 0.38992392145211685 0.5015521774613327 0.4986421971691205 0.4873354113555204 0.5203427157841989 0.49706342913469354 0.4831438107696647 0.40271029746687675 0.39546084589803004 0.3005383687000884 0.23930899680053663 0.2286671966917861 0.1644881024637585 0.17008473336520946 0.2396386471293819 0.27605273004629804 0.3636746693436337 0.3687083888985016 0.41559369786212824 0.4478852967614191 0.48175395660013426 0.48762338250571174 0.4817360025230145 0.47152285006609623 0.4300739289302986 0.44189426938498655 0.3369033233394306 0.32505983117177406 0.3035718936198827 0.21745894070387792 0.23781859172957737 0.1643940233594386 0.19057292662977976 0.22293422334305174 0.2252656557607788 0.3131756720535753 0.3367825344162637 0.35319892823792176 0.40123406404332046 0.4192891367298017 0.43497186407859023 0.46924760954627326
0.28616098389242056 0.32491370851367835 0.31557009976293476 0.33259692063436963 0.3233839507730131 0.334190880861375 0.36064945499310125 0.3634958441715284 0.3813504778619349 0.34529923924048017 0.35973079941253105 0.3251693229355312 0.2978330697614884 0.33221488073846894 0.31420491364853254 0.30524441879945746 0.38606102003351606 0.3918044959148964 0.3995224170744724 0.4389240088968239 0.46771322649477454 0.4108740516349664 0.38816959970840526 0.28760530513862326 0.2238368032426081 0.10043729847815258 0.10777139582414326 0.17730946922617868 0.2599974861051659 0.3519317803772912 0.4140768055789245 0.46582362793121534 0.43718791906869614 0.38795053035652477 0.32912064689362386 0.19571292537388008 0.12176260983746531 0.04361944611024951 0.055252539705301515 0.13776142362656157 0.21185791439390994 0.18244521654040202 0.19302416748983225 0.18607043514679533 0.1720551960062803 0.1339451627819476 0.1447669450931666 0.18833783786605868 0.2104399586808813 0.25121303443831255 0.2685225122835289 0.25261319078175115 0.1505412157231628 0.12695309148763662 0.03465021367684419 0.09411353303286243 0.12264293686295986 0.26169331129516554 0.32495801161017224 0.3553196650519115 0.36598044345736536 0.33723981480697307 0.2892930436116375 0.24582368219211628 0.13724283858120434 0.09553438303905959 0.16294311472702208 0.3067854299832465 0.39507001432822386 0.3946116511021261 0.4126472754026362 0.4597931528850924 0.37537600021505185 0.29293668249905114 0.2725307111706266 0.1983616415341095 0.1576846886342884 0.25287836241287087 0.31761401729389843 0.410734666096695 0.4085676511243316 0.43005030709374 0.4672453385110301 0.4127025236189599 0.36587799426527995 0.28465192100529496 0.2584513938286797 0.24719413160005618 0.2328783247437627 0.3268829822629463 0.3774772530021456 0.417972117664639 0.4388789585085063 0.49692444180603196 0.4807793757992874 0.39306225974063363 0.4167387675783835 0.3152151916633343 0.2574472251326345 0.2316796468362395 0.24878612947464177 0.26368080806371114 0.3065980171974696 0.3870921840908914 0.366449282124755 0.4232306181662958 0.4704918434194848 0.4743499843537986 0.42503918755581455 0.4047026001467763 0.3430161443852355 0.2590526079956414 0.22623772090292768 0.18795162402584487 0.26370694822158525 0.2759770829737239 0.3431871259729467 0.3934189649254237 0.4027168946905812 0.49646593889875484 0.4800175747267973 0.48786432202079816 0.4966221112865109 0.4699911349885707 0.3949663762933824 0.35180646309368185 0.21619959422776955 0.24650132831976554 0.1818588769063376 0.1841942800338997 0.22999896572747355 0.30527920578356454 0.36373308233656154 0.42834087846592084 0.4024344944264725 0.46273705428439665 0.49459783399866986 0.48131821845208167 0.4904453581781697 0.44539433868950346 0.4199834171841486 0.3724611915099659 0.2944404034673336 0.269960783800858 0.21849078806068847 0.18920184292665795 0.20307974510122548 0.22144124396443057 0.2690928268675974 0.32447602037353107 0.3552592328762741 0.4265067211110064 0.48349936442835795 0.4455189871295711 0.5001513791313024 0.49525260697353646 0.49167402787862724 0.4646843310009956 0.39340582879451846 0.3733981748561644 0.3421008157424043
0.34539988147926776 0.4048788095821461 0.4398962132169817 0.4503230079857054 0.5079107157717689 0.5200699010011748 0.5753112352630901 0.5500814059752742 0.5369555965865529 0.5139526167842825 0.44622172765125706 0.40543005730020143 0.3310415326134514 0.2821587364681396 0.2523481901845641 0.30724079691119505 0.35396308167205276 0.46264294434449194 0.4858317965518196 0.4998330962110674 0.38919162038498417 0.21916868618289792 0.09467808461785507 0.12952168836886446 0.3715149465350081 0.5014622414956983 0.465434162518018 0.4032933933019547 0.24268561967822833 0.12511403038220786 0.2861374777819104 0.42675617822707407 0.5144670000074676 0.44163312291749685 0.3109496326474974 0.14765857155286805 0.03238027364787642 0.2075710671415464 0.2696615204809789 0.31430554382137144 0.27880953718768486 0.2613001381137368 0.18652216136617195 0.15275630902139647 0.14722119758431054 0.19012754960962833 0.19468281682103272 0.27946514148508866 0.304144895681465 0.23236262449654504 0.1832004373419963 0.08721954706958943 0.182612681773668 0.33029083745778715 0.3685154298650707 0.3545612641044379 0.19230902708883346 0.10840857121283948 0.23731624179577943 0.3841596040255014 0.4729606542110327 0.37434993581958576 0.22913806238976603 0.040372933370252655 0.21043068656893021 0.4562699691079125 0.5214153791751666 0.4203329076243627 0.24343988841132244 0.019519928627104527 0.2789549099807459 0.4937502362500781 0.5394284477471654 0.5285875105760696 0.24327149640290135 0.009772222927302624 0.32906437962215696 0.5470925239611129 0.6168557448511036 0.5088739801515443 0.3438316180323758 0.05668602199218667 0.23352602750560272 0.44637046010746106 0.6234963928267705 0.5508826902029572 0.4820520826551387 0.2968838461997454 0.07431913647498085 0.1607043412052741 0.3628063390821477 0.5451582477419119 0.6400013052799327 0.6139815414657716 0.6123657365810934 0.4431263560377943 0.32254895944402645 0.10551432573367384 0.10091776576047681 0.16966664123976177 0.30171127572515705 0.3620969929285178 0.4102812137792537 0.4888598825988919 0.5157576331622905 0.537480854748249 0.4924905085687662 0.5639648705991894 0.5450571049656712 0.6109193843255838 0.5185566488747833 0.5210629142547001 0.4162600783183803 0.4148921685752921 0.3409292565712742 0.3257205407220745 0.2618515977187883 0.2739104583727793 0.28045373285134095 0.3275418057748709 0.32939739893615977 0.30963971818764313 0.34637047683577293 0.3548963460833941 0.3384469885428824 0.346438525614009 0.3377421485442129 0.31523579433105553 0.2998581420662131 0.27471997421618277 0.24471752666795643 0.22488433528184854 0.21977984987044938 0.21959030378458505 0.19564828025757758 0.2041473142411021 0.14795763410035592 0.1968463890288 0.16140207893599343 0.08176685247841121 0.0919952114284929 0.11719928413878834 0.09179004667930651 0.13705173624069572 0.17415384918765398 0.17287725754051117 0.12987696346467556 0.21382771504565723 0.18324432405489682 0.18564547313269436 0.19477014380701546 0.2559162945461195 0.29192090404148857 0.26965254181132237 0.265410404480743 0.279547079482184 0.2963326241249338 0.2987843637739439 0.34853944171277174 0.3250962919050115 0.36102992241144555
0.43583848051086227 0.3999160174184561 0.3777972196798944 0.3473766686696143 0.3040863767548616 0.2664316230773554 0.2388930190596829 0.24360637474433916 0.2945447043198805 0.26266809804531643 0.37169626670931366 0.4093973650290133 0.5008097610409826 0.5075417641456664 0.5488096057051163 0.5450880002651004 0.5452830120672343 0.44017416141888305 0.31281631508241015 0.22349704160084743 0.22603312801972422 0.25206665439502435 0.2983401335207556 0.3631897355251926 0.3456155881840769 0.2614609942847771 0.11956118494250981 0.17676184330026973 0.29676791299792493 0.4104021788217121 0.41726314943068715 0.3849171170486461 0.31518668434980257 0.13728446218899973 0.11110158751402535 0.20862149017025025 0.27869636983074686 0.3660283313787973 0.3051913444198333 0.23879454457299742 0.11789926846149955 0.09660009313254672 0.12712353987261746 0.20936726485842305 0.19747848397010132 0.14656731692789998 0.15784828271153753 0.17148275535926819 0.16915672136213675 0.23735967092999177 0.19313974926562835 0.11757028373636574 0.07312722229806197 0.20665298172559635 0.3133094296457576 0.3014113267784817 0.24611196860611867 0.13872286246987764 0.010817731866356897 0.1732070488736732 0.30519102798338404 0.34474715855452764 0.355010989338284 0.28119142713105394 0.1437263910341465 0.10959660544681518 0.24172268954133874 0.35727410368008145 0.39880028860579325 0.3803568048704713 0.27835840922628863 0.2122460740596958 0.16038841794267408 0.30133956464334444 0.3696418947702087 0.4269470139770674 0.41477270354161844 0.3720461207975897 0.2450486934753924 0.17380438678719706 0.23691648196632145 0.3041699846292436 0.45410080280095183 0.48574199923670563 0.4959227717346597 0.39423238868028176 0.3050463974113392 0.21842866892896148 0.18561856130980897 0.3259189741389134 0.4596900640062097 0.5568187912814015 0.5431926717024487 0.5019689148333949 0.40690559763851264 0.3160724961917035 0.2564698462383945 0.21164823172184807 0.28012687592207064 0.3320001409409964 0.37398554009501606 0.43274215105276637 0.41538851910763974 0.41882593754511627 0.43910807136333796 0.40156690913420046 0.41050268347110036 0.41281566431501543 0.3812025023301664 0.3363953312905088 0.33797578952029583 0.29893751526474865 0.23759860689584933 0.19459605348336922 0.26546144233195534 0.3065358120999365 0.3226278700219629 0.41746213978093094 0.46300855359707366 0.49137307111793377 0.4972161070417751 0.5393459492106674 0.5146789777841035 0.49361050376456844 0.4612297315433467 0.47783788883672174 0.3730269564819578 0.33975182132616233 0.28740314256386656 0.2862935029518865 0.2103831760327476 0.3362487181966329 0.31735857705252174 0.2950382702613653 0.2727553966731249 0.32807604184647227 0.38033012647714864 0.3474065855786974 0.4041031084171134 0.4054315887621154 0.3637289656069179 0.3707528367580182 0.4328227927365704 0.34696340342629844 0.34326715958877085 0.3161773342231146 0.29613956450277745 0.3387761805739574 0.2604694430237771 0.24154056790952824 0.25517168949006397 0.24149857046851694 0.2191520909984038 0.2681071816990197 0.26017537964817017 0.25732328439275437 0.2707445131986997 0.2570999108297942 0.29820312845722824 0.31275832382665286 0.3142464580955795
0.38802534950417994 0.3852933752714621 0.38607209320557495 0.30968630866611374 0.30162403389522763 0.33441951504591644 0.2140669419753856 0.1959046706141953 0.23711774777006073 0.1830567141661345 0.28963417986552215 0.3223973669440059 0.42721143581382265 0.5266208272290733 0.5056563140232392 0.5785041229036313 0.590197455819619 0.5607257213932559 0.47481994997768695 0.3390594993400602 0.2310858189721171 0.08257593199429505 0.17686156444767923 0.2651236528012158 0.33157471791790405 0.33585101890630303 0.3432728539220956 0.2074383169904163 0.09530209608427742 0.19012636135890706 0.3527907851261801 0.479463701387682 0.5489837198571981 0.48005958299240836 0.3437625998793659 0.1794437447740952 0.08642734230252963 0.10631241079732917 0.2186902843105802 0.2632887860562919 0.2806987511201787 0.28360873714041523 0.21627971500319632 0.15260079680340985 0.14215018930111836 0.1628617739208124 0.1960893386388839 0.14017681797453047 0.12445972912714942 0.1897785826091267 0.21774081057122735 0.26673787954649925 0.27770576007131453 0.24363941649207072 0.17815540217241232 0.05998448565089576 0.09139031536718498 0.24346907301092488 0.33730874006268613 0.39781155561631043 0.36789616453986373 0.3156893916460086 0.1154372537671218 -0.021292230650505454 0.19314216594242328 0.334788764279415 0.4285409507410443 0.441871533472642 0.39512033819303827 0.28368598923221483 0.10515064884217781 0.08211501827912901 0.2950978785978336 0.38040820123184493 0.47244911416100654 0.4946067884652498 0.41394818697402885 0.3216399324029922 0.07896220326952266 0.11803687562897616 0.30678228321387985 0.4549026038939369 0.5684617115589526 0.5398679044734909 0.5108465459739321 0.40505681991362913 0.25522799957483827 0.050664938346881065 0.19068576451014668 0.30814948154286603 0.4671906629799382 0.5129244723325561 0.5780129360136993 0.5304798320631611 0.47369227623620547 0.3596925610444152 0.24097722960293547 0.15368145927372096 0.15861336051207278 0.2909128674024458 0.38077143493366783 0.468670332718934 0.4957986161940407 0.49206417447627127 0.5263955390268319 0.4915285789432992 0.4052092825042269 0.3485891023160684 0.23848682344180108 0.2039757931619489 0.14988242468819482 0.1781492561160725 0.22750997899310688 0.29328507917920105 0.4115873873972209 0.460917202413999 0.5092948087323766 0.5289461248666465 0.5348666098943026 0.5244749870179135 0.5371932580598366 0.48211903022299774 0.44628392897160646 0.32763581032281436 0.2558426799004446 0.17130521751614494 0.08724801423787457 0.10577110911180718 0.18526044202473263 0.23659283809233073 0.33249214266991184 0.43677825687559435 0.44448737917397535 0.47165838945613364 0.5662616770081016 0.5556779259246177 0.48326016163185614 0.5117089458373633 0.5112134456184168 0.47020840880941484 0.46279877251041407 0.4293304293790424 0.37297192091193243 0.34616073347390164 0.3340702367274205 0.2924236118061867 0.27860496872391927 0.2725146749164746 0.2513325162513983 0.2284944916404751 0.23725112556673414 0.2629005738835227 0.21790175389183858 0.2859351788380935 0.23168445706467644 0.30619925658063724 0.3006707896199149 0.2693406997772423 0.2789150134239899 0.27174801537151705 0.28693049433865075
0.47691441535589363 0.4719570611699665 0.4145508401801417 0.40061855523324263 0.4186344795811794 0.38072815478226996 0.3758686332039741 0.3491471225583786 0.3390547609600004 0.3135618584479181 0.26768916853461516 0.21466473290393745 0.24864551505049579 0.2771801887248653 0.35521625793381334 0.36359284549991017 0.42360858289743564 0.5087136734639301 0.5317015416753302 0.5190173576592051 0.45410913269032116 0.4258183218493759 0.2875580057445566 0.11466124302574532 0.07297859896122598 0.1714698372095897 0.2908147366227904 0.3810677492185708 0.39380354267441303 0.3700674486470553 0.29986096480980895 0.12904432403221572 0.11078203766891846 0.2071565660948565 0.2885422361975791 0.35632867645314514 0.34950169970948786 0.2962272011445028 0.21713544387998068 0.09999580142571117 0.056923647491022154 0.10757154643736948 0.1943484554638512 0.18493378995322743 0.1862836385581812 0.1414606437637065 0.09440092868345158 0.11745559621599326 0.17872238988619404 0.2727621445027915 0.22052153796145818 0.1974218271916683 0.13423712821974626 0.018050715736395412 0.06621021885737267 0.2104191699473832 0.2857974914712796 0.3311181595903877 0.31803566393070093 0.3106634522503564 0.22711428784149237 0.05397411210313863 0.12665870927102724 0.22695943011839892 0.32419372021648074 0.40817538660046515 0.45910774360167933 0.35939736524032173 0.22736168474019705 0.09359579646917246 0.10014440737974803 0.26077435739138455 0.37933161216952455 0.4492072627225418 0.4922168850208065 0.44465413518929886 0.3465496945334203 0.2213916477080649 0.18876779082059247 0.24447353799640903 0.34632413929994255 0.46707814578028095 0.5150636475770077 0.5300297299340645 0.45075283537473204 0.3702274612578616 0.2765251905237467 0.12928630836649574 0.20878694732102954 0.3707790627810044 0.4328059758644814 0.4542335592495819 0.5342355078390839 0.498050706008356 0.4389402242736971 0.3550083978771297 0.2780832339218713 0.22343732273353378 0.2509195158277997 0.3289307095432424 0.4244077526898047 0.4616976315198483 0.47898351430081637 0.46972938044465257 0.4667341434213724 0.4696622353989649 0.3906594602370489 0.2847658781780701 0.19419803095045746 0.2838247795816958 0.2186613879379284 0.3432372160609784 0.3413087379727437 0.39838696322815453 0.4396855711424672 0.4675541448673887 0.5095295107938123 0.4848568591461079 0.4840298745841911 0.40630584942804343 0.3952932037885048 0.3379780277016008 0.2500967730953413 0.19146270579093336 0.1810869838758103 0.21831416495525072 0.25665654304868646 0.31920999264835354 0.38702911311147603 0.46566682993479025 0.47316449033080055 0.5437112633137947 0.5425303236954505 0.5562046012813231 0.5130428438121051 0.5264126996103734 0.38633930693718865 0.35028675809790305 0.3244850784748133 0.22593374312021086 0.17853624618745836 0.17146088757842395 0.19809887481329552 0.23219056243598465 0.2852398573817223 0.34691397558732373 0.4036332667566885 0.3888208524741497 0.3970242448289825 0.44604024607670173 0.4591055305586896 0.4773821697893714 0.5230251481226511 0.4844975199252414 0.461615779902539 0.45221059591357377 0.4178178816739078 0.3928076880629487 0.35404039576174007 0.3319359928766579 0.30088069617559543
0.29576732309118886 0.2816649252765373 0.28350590498057554 0.28215133335014797 0.3072826494923572 0.277837702714179 0.31079999377971185 0.3231818257169289 0.322771135392714 0.34611264982399065 0.4031645122152829 0.4193892132167724 0.4832584186356419 0.4725901862952568 0.43275551377435556 0.4069360997296273 0.3958094588852026 0.35823487958631933 0.28643893963138095 0.25563791630107247 0.20830296940126453 0.2646312619630807 0.3056904387720691 0.3621645354271705 0.42836860841783486 0.39507398678506983 0.3733362659730977 0.2508051116327048 0.18657245909258133 0.1548970281781367 0.22234303254258647 0.342181022676042 0.36050705543899536 0.3612684601985036 0.33627556140128734 0.2761673723579988 0.18645734397823865 0.13999544952646262 0.057735455113470974 0.10640696225015947 0.14896719319744517 0.1370836043280055 0.07977361764286817 0.11018530916324536 0.13074133729824747 0.20766670795622313 0.2481387069587372 0.29705047321539724 0.27002812361862927 0.20247439737404183 0.14498293224480996 0.05306935359800673 0.07840247243467915 0.2002197182689798 0.2874322114522796 0.4039944368157137 0.4094254493472377 0.39520370130113947 0.29416656830812454 0.18146585099655332 0.10653413202690633 0.2543712557320742 0.3343153018378156 0.46069704097526204 0.5295100635907802 0.49168871223882016 0.38346147961091515 0.29140651250823657 0.19477313315889194 0.19413166133826218 0.35577193184381933 0.36841865770477134 0.5357170251160366 0.5190870332657374 0.5251134374840428 0.4019048361323401 0.2706208591916915 0.17271643962242822 0.19616077048905525 0.38644791722002225 0.5026455410645659 0.5507348264650479 0.5911329322068053 0.5343763754238084 0.44113437209664724 0.3442652685821887 0.306117412703265 0.23909872317556569 0.3366517859575661 0.4273457072762846 0.5349664993367286 0.6009556437856309 0.5892464365549385 0.5452262243021416 0.46501637144733393 0.36097851537539327 0.2546862076531318 0.2709257318495065 0.32313255498350435 0.37837108554720855 0.48917551568848955 0.5600486483004433 0.5087386874345866 0.5202059798458726 0.5249545828339338 0.46334541879224644 0.3446565602787741 0.3755356056996652 0.2921390364596914 0.30711260007067576 0.4066835029113391 0.3457130887132518 0.4634591574170905 0.4815039845167 0.5146037224088873 0.5101354373875916 0.5162419985681544 0.4812558840514932 0.4408869285701831 0.3769578293056699 0.35154565956869593 0.33129373672737183 0.27529982637844436 0.32483999046372425 0.30047951917163174 0.398246868491037 0.4658475751264252 0.47526724185372304 0.4856157411317876 0.5635360291509229 0.5711096022880456 0.49003982446680894 0.5005344096218629 0.41417227790348154 0.3636026295357403 0.34382744841371116 0.2623862809162829 0.24212427192988503 0.2362301723332677 0.2966805744716089 0.3599435227503122 0.3678744065971811 0.4631685519036827 0.4388466156615675 0.5358063228293707 0.537006914603923 0.5151449741283384 0.5732610792434683 0.5505308243151542 0.4795357793951238 0.44810610684651064 0.3944248127995146 0.3069026459503876 0.3049841253979798 0.2590108635732075 0.2165321956987592 0.21392988032248328 0.28337982807971823 0.28049295520141243 0.3338666983374001 0.3617611012069927
0.4209940163464514 0.44143047236314126 0.47089391247644685 0.48611310055696927 0.5014474202221961 0.49918900156764107 0.45024802726465535 0.4533572800551716 0.40984477729430474 0.4055716241633071 0.42972747161364994 0.3751163239137139 0.37391330186926164 0.35499213342957364 0.30311663376394143 0.33122734362927714 0.3322928144923509 0.40219090391032164 0.42772945649532235 0.418484970565809 0.4131421480529259 0.42694817610307095 0.39105525738915486 0.29143428570293356 0.2426617535525021 0.09541610795653854 0.09814708170899741 0.19278069364087733 0.2948970868480155 0.3736162924610773 0.39282534566753347 0.3873450170374742 0.32047641139106187 0.32953288002344366 0.14916360829778716 0.04331044142674471 0.060454904963677905 0.14064086222329605 0.2333206859756497 0.1945542412445909 0.12098180157237283 0.2011625753314858 0.1220329731412562 0.13033983299306431 0.14121550007694803 0.15962424349617935 0.19114624600985444 0.26236943474214514 0.19140850766615286 0.09448294987003956 0.06426870815322204 0.06548803713017227 0.11880120303508446 0.23777290148129657 0.31067435847970903 0.32447805027560217 0.2863460290008211 0.25220983606630265 0.16721365829624701 0.05631407940216232 0.12421679493541583 0.2500041662309109 0.35984005968989574 0.40329992236737583 0.4070165259790311 0.3879297980723324 0.33522738650048006 0.2112712376415309 0.12512736895401647 0.2135471220445668 0.32108953611924446 0.37926677861380736 0.46381390322738314 0.44986831652785797 0.4380171751702062 0.3323861651190518 0.18536502354045045 0.17176036725596003 0.20288929981222456 0.34862435358775484 0.4164202728722978 0.5131834383800701 0.4452012169336777 0.4896529572296374 0.4033166852135502 0.3067623124647944 0.22312188851878462 0.177835419956808 0.3022996753526182 0.3500485302056867 0.4757099824924322 0.46281659924442753 0.4602723725976245 0.44033579825654345 0.37478340038125557 0.28009786734281483 0.2404115328777984 0.2234433979126019 0.28792294406230023 0.34665054600000156 0.45757913770616565 0.48360361481536207 0.4458406682383006 0.45170343464135265 0.3905361445392248 0.37920216368861287 0.32389859553677586 0.3161971240991386 0.25572350536152505 0.2696534546094823 0.3083982573689571 0.36934310605884707 0.36332553068174406 0.45877197706590145 0.46216500970198077 0.4751987139513342 0.4296057946507597 0.4224343413477653 0.3874354805441372 0.278773472296365 0.2984198740755022 0.20641234400302488 0.28498343161869094 0.29675692198359443 0.3364842748301459 0.41428870111348387 0.41784578689414237 0.47528220420446937 0.4686264020068463 0.4956003096855854 0.4278224827163783 0.4330613487580235 0.380645974736699 0.3043892624165979 0.2540776996212445 0.24086359445402333 0.24062162007478116 0.28389143701380043 0.3229990899712349 0.36275060373366946 0.4359471163746401 0.43963471658408143 0.44839453376472393 0.4890301084907888 0.49462510829189166 0.47860477601476564 0.41190211721223313 0.3529406004929616 0.3319039847271684 0.27844660732608 0.20671233077489193 0.18177044293442604 0.18702261498896272 0.22894899560236567 0.23182110361621916 0.3245278038213399 0.3826488047454158 0.42063110345136273 0.40675972949089695 0.42910228766936165 0.45967863764706834
0.3448854462447563 0.33318633425178007 0.331052704400884 0.33818846162132954 0.36486808087328915 0.37919925055848874 0.33051598864626175 0.31970545609108986 0.2830831913650078 0.315384101032149 0.3385666614364651 0.34468975886278114 0.34901479135357333 0.3420365321666983 0.4082740008658685 0.4277088836282269 0.48056082255010957 0.4638760766862684 0.48967372356882083 0.4660081071226987 0.4021668390189455 0.2748449234851734 0.26938503178919576 0.13261337797070605 0.12857307339842416 0.20710739035062742 0.29228784910770994 0.37843152305551686 0.4291194997398828 0.43360839369101195 0.37240561233240466 0.3364026295226638 0.29408544381101964 0.1568003326733812 0.07525332681813685 0.10672601538952572 0.2084842605564274 0.22861713808952558 0.2748601817026147 0.25625015381664673 0.2127484187486331 0.1637881967952464 0.15294323244865501 0.1366187269591442 0.18733326566283104 0.15109572942910704 0.15733112173514313 0.12224418394995519 0.08088639423435202 0.09101788820480318 0.13108346081980118 0.17609409115601452 0.2349181299766429 0.2973998076204972 0.3272819561809522 0.2930639721067608 0.23306810934836134 0.10439885947339064 0.04105949113664921 0.0647818847394179 0.21007064184474905 0.2811357876828304 0.39072608112188134 0.40845909689494103 0.3921991480070612 0.2905545676944791 0.26536037319570704 0.14739857047997157 0.14833390904548335 0.23563176658126214 0.31437912292515807 0.39943883855253765 0.4740284713569454 0.4887329168754836 0.404209242300357 0.28475602225226393 0.19783080004717085 0.17044155457573265 0.23738917513922797 0.32374990517862334 0.42550036611084513 0.49791539888095043 0.5093162847673316 0.4808379960272308 0.3893552744750195 0.3293437821279374 0.21657745758459634 0.20584304521687796 0.2663520964152211 0.3905456995018595 0.44597592388311874 0.49058185473207433 0.4965537247212591 0.4658542722660629 0.37288273374334147 0.32321869840771644 0.20788003722234352 0.27555103948473936 0.3056647749733758 0.3201040939301402 0.45189337658888884 0.4837037027562322 0.5393907601324389 0.5075244607233207 0.45791564034313986 0.4059035819823831 0.30472784955441273 0.28119525960710795 0.23408060079438997 0.28633931213057323 0.3530717185346146 0.39311687478366 0.39702437079186464 0.47920510382255654 0.4969137409885607 0.4858576192049094 0.4014749890469597 0.4106288647850113 0.29276020761485716 0.30837202139859743 0.25816481818890774 0.29494165717873 0.2808483795803968 0.3471356060990812 0.3953763574195998 0.40457313546680324 0.47398966955924976 0.4940101435747073 0.47586476879117595 0.45290738355923515 0.44616695831186126 0.34365372990856907 0.2596086833540123 0.261691759142068 0.23812610547166427 0.25258083003452003 0.29377565424997715 0.34700129882243014 0.3902872307917025 0.42012208278259144 0.4791238215071749 0.46380736596076977 0.47761305720006464 0.4631833431278503 0.42181933226605617 0.3886336827227601 0.35695945948638125 0.2894816675022221 0.2125608663721905 0.20069299014098105 0.18917904216802017 0.27960911213584044 0.35375593897456636 0.3495661061374495 0.44870530635970146 0.4518941949264971 0.4550818202345802 0.5214730435899063 0.49412148551258744 0.4403705994061997 0.4090406779765474
0.419743651353143 0.453309768993847 0.4760940780736616 0.4785027426038075 0.5304025896743695 0.4847981997765394 0.5643475766358802 0.5482443852756222 0.5173043026958135 0.490275551600267 0.394358508912006 0.35800976646291555 0.2708241264997683 0.2664754060890665 0.2526861498247868 0.37574539936430207 0.44689455467422173 0.4960365266249825 0.5335840830011366 0.43312421195415907 0.3607669814846919 0.1373627659120618 0.09247255449114125 0.2521308266455927 0.3659940956179932 0.4915038402570385 0.3921647011162672 0.3098176744500854 0.16679013267210555 0.23176206864396218 0.35253264630694076 0.45011922341083627 0.4613935870928996 0.36918787695207717 0.2463251966847841 0.0441802111226438 0.1063785266634397 0.23294837101657792 0.27078163796659 0.32343964931676594 0.17091871455036026 0.15779843646962866 0.12349123270506676 0.1607085622185566 0.16636437317933644 0.2436147740998115 0.26950992329305357 0.2887126355296907 0.25488612363909297 0.13010796259648802 0.0951394424905518 0.1683799587925374 0.2768005869178829 0.35810154443875813 0.2777491996390058 0.2028791470608218 0.04236049782062902 0.1873816956440727 0.31960456944884474 0.39499169780618293 0.34329908659619157 0.23836323288874708 -0.025373939521368655 0.2504880882396097 0.42741427843536567 0.46330535986960625 0.32999638789745867 0.11404264211715791 0.17485100425938513 0.36051375113372147 0.4640119661339959 0.4958186253306269 0.3103683004784106 0.04687472344699164 0.30287447269172185 0.463610492821916 0.5427725118279456 0.41579427979091643 0.18735528482785685 0.1745727500329335 0.388208240824973 0.5986677676947699 0.537901202780345 0.33060297199820027 0.07952494659679842 0.2827887139925648 0.5054872842971235 0.6243538045136088 0.48395271744567747 0.24483732108517864 0.09332913238734826 0.3067935684958113 0.5890099065263678 0.6214084094766757 0.4818393552076156 0.20958992474962346 0.14625101188297737 0.4158515615417855 0.637849914600215 0.6471483122931719 0.48056454912298524 0.2229520295533458 0.09907839662473174 0.3720993181574683 0.5770989991912079 0.6514879600176212 0.6568688959807161 0.4312483931846609 0.2563901840621984 0.007358639593101561 0.2828688895897206 0.45378025725919646 0.5774879014394165 0.6422935099937859 0.6239164715559146 0.5703798338745218 0.4255449966263038 0.25755039674766733 0.10836057898119074 0.1342886142071004 0.19661474682783062 0.2902008452444084 0.4165863490041424 0.4357328338471914 0.4668804498441456 0.4583472530487182 0.5561504271796506 0.523912552369317 0.5071370847781469 0.5299410591029136 0.5595705683317422 0.5173487255648173 0.48992287185949673 0.47236974740962395 0.385845520059033 0.30568976597170705 0.34110438520159864 0.2833870545529694 0.2488253555734864 0.31297323502912777 0.30651764489520017 0.307199408638332 0.3071620850151652 0.35844111319453664 0.32494407078313997 0.31889413373903563 0.354297664717822 0.33343944355056043 0.30730540236524867 0.35647724847847767 0.2837011007171009 0.2645042990985962 0.2682042255683813 0.2689701072288064 0.1881843418167942 0.1930879616234646 0.17808707432412885 0.1838358535890649 0.14230082543911357 0.11029775477231933 0.15201640063817404
0.32533644070815115 0.29856210099696234 0.3217650853863869 0.2578016672631419 0.27036319045930357 0.26080478611179775 0.2967057658265564 0.29094864976187723 0.3295552270948493 0.3533798437939642 0.4642339015702258 0.4805195048805492 0.5059376462689998 0.5432292539009107 0.49390738686240837 0.4524292906588115 0.37654024481753073 0.33056359803129876 0.26493765711297895 0.2821547457270485 0.2963983632921141 0.37348983070179836 0.3646735027851423 0.28282114443921386 0.20538661624104582 0.10276213976185056 0.15450346551960986 0.3211488313456576 0.396094221279075 0.3909930266319072 0.34382317643496385 0.23195731863599817 0.16751547717003676 0.20486481285953506 0.3458052622066527 0.3520004815726279 0.3189887127246451 0.2351931935553966 0.12149778158166627 0.028764564396532005 0.11100631014283698 0.18521310925186107 0.16667378459422794 0.11216603997977118 0.12473378712595493 0.15627282405012138 0.1822249533851811 0.1803797511417503 0.09748674469193111 0.05273277617428675 0.10186345632833683 0.22624774350044494 0.2725266992140032 0.25970697628422906 0.18327249432743897 0.04999683752795343 0.13562410082330892 0.28455949308264217 0.349734947325761 0.27290084764825845 0.22352812192919697 0.06327798143775183 0.12034222091945149 0.2855832298756842 0.399983076483016 0.4051925412497579 0.27112697081075 0.11578357626602931 0.21539050519229247 0.3742370750200744 0.41731727389191187 0.40970271170022593 0.31947465349956194 0.16334233337224996 0.1784072847090781 0.3392986823996507 0.4524916052059662 0.45603600152177304 0.3732245252496999 0.21254048554402674 0.17303225891748933 0.33679026707849 0.4788328797417853 0.4967757837959307 0.4080496563875563 0.21527990025345434 0.21287432017013683 0.2797420337593405 0.41470524065989117 0.5329721878485606 0.515357030174691 0.38963907771636125 0.23622851053370766 0.21479461225241633 0.2917768367220961 0.4690339590478523 0.48380668252803816 0.4785150441999682 0.4321205321538063 0.28460618538304544 0.18389400360117214 0.24368229786750514 0.3941328679630963 0.4775748038042728 0.5293018231528182 0.4932608600613623 0.393599384273805 0.3162221463066217 0.21598899399331772 0.178771073741037 0.3552899777633278 0.46994994265258644 0.5723256766455991 0.5866794505089016 0.49686846855654077 0.3947949327698149 0.2937157864717578 0.21529751684411527 0.17553369655354434 0.2873500255874394 0.31851859740118516 0.40427361324332367 0.3791918632651121 0.4618419080730357 0.4486373549911576 0.41210307345067854 0.45906833278620357 0.4211115853658004 0.4505880247574678 0.38987641829859726 0.3550211343613848 0.2992029769504775 0.19611683424388343 0.19772574272616317 0.25630587046380254 0.1944306149445483 0.3032021672937497 0.3877132231766465 0.4436774097697564 0.45571882213425796 0.46173850813896555 0.5168105071895043 0.45769001907292484 0.48279175622229037 0.4355771647064964 0.391774808864682 0.3920066761208924 0.3734634715762965 0.29881310237421194 0.314206527005648 0.2780954543180875 0.26478273619085796 0.27722394155307173 0.24915408581824255 0.3166616354783196 0.3195802980996215 0.34535415309024114 0.3387357399638434 0.3512326932789629 0.3360837951315402 0.376543000278643
0.23320324894823669 0.24516449609951493 0.21218690287455116 0.21940479552974373 0.3204110153361221 0.32895255214634544 0.3196877620151208 0.3873823312240338 0.4168383917807825 0.5270538778584071 0.4997059598612381 0.574076721507489 0.5934122544509158 0.5479015695171165 0.49796812927590534 0.42402284681945557 0.29062006557529485 0.1622448995873999 0.13264550214816173 0.2376979412446178 0.34865763962395124 0.45683968291517796 0.457728984558183 0.3861563917163258 0.211832335704836 0.030458653872968457 0.20685368710791568 0.401794036355494 0.5065325347850915 0.5261506942547608 0.5252403993781856 0.4000861738290127 0.2093846618782009 0.09487522717118699 0.1669928931140412 0.28633939297650174 0.4002022841069949 0.37683958593717254 0.3571463085374629 0.284617306192853 0.22219443520997112 0.17489537448563036 0.17357502064326427 0.22868042566818925 0.20550197744406803 0.29446480175767414 0.3447533754379452 0.3315715424714079 0.2863630613572061 0.1606564652718829 0.0929695235933387 0.2545381196158414 0.31337360582792617 0.37940591801149715 0.37974421818920584 0.32335360154489506 0.16695694224880417 0.06800085070814998 0.2198466944422299 0.42329010980011794 0.5128970101508513 0.5189069680419527 0.34520329431365065 0.10615606548798491 0.10714728260055519 0.3491322567595331 0.5001664001797061 0.5263427374837217 0.47771978536632004 0.29300835259282637 0.06285476179334928 0.24970594508409852 0.43413882193561915 0.5709638523982925 0.5237754286169314 0.41474107216964406 0.26197946780672315 0.07389126884865112 0.3065353603308568 0.4969197518545867 0.585492631846644 0.5620804909375887 0.4321386223919612 0.23199049942604277 0.10292025894214489 0.30339717615664175 0.5115109885701317 0.6107198670210328 0.5836932837293973 0.5233642530265408 0.3631409469361069 0.09905839668627404 0.18823145006137884 0.4150512486132556 0.5757495671906862 0.6500581884293467 0.661640978341677 0.451513159280102 0.23461737161181456 0.030678179476395187 0.23587251958677388 0.48458822748538777 0.6292149628645722 0.7196847933404009 0.6667536591230722 0.5409671219996646 0.38256679431604 0.17518089194849207 0.10029630622264064 0.3346926516264098 0.44179345566624695 0.5923078844362879 0.6548764938633946 0.6234665120775358 0.536121061832141 0.3807883478356683 0.2892295392548163 0.13291151261800938 0.1801726332241273 0.29822271839327624 0.4879210976904785 0.5503639413317916 0.565852595196439 0.5830827397274138 0.5989782269360628 0.5657855560191815 0.4539107539408489 0.31852161491456815 0.26404238446183215 0.184080455114087 0.09143158147116225 0.16716080029146002 0.2766512121204586 0.38610057073459875 0.4104899652208865 0.5375552140542087 0.585168439437286 0.5725711657769943 0.5609398084108945 0.559392080019687 0.5370734478726593 0.4674343543587626 0.3871763876843571 0.3044343159292638 0.22991344455309162 0.14209289955538157 0.1392474313333465 0.13113189159002872 0.2203988088657798 0.24655142184855938 0.3662757114956658 0.47650586796216104 0.473184661091884 0.49482043127184294 0.5608890929432976 0.5940911624850148 0.5819821770251873 0.553662960850919 0.4725268058289447 0.491571609328602 0.47147506277267787
0.3458053766847248 0.27842910053141007 0.32716518098784614 0.31502660719370856 0.3510027725996467 0.3264338801621511 0.3650813660929513 0.35833491463137057 0.40912751419711924 0.4212239019083538 0.48330905954861264 0.521297676454684 0.5438879027491754 0.5111739269644103 0.546957023296274 0.568240834424163 0.3827983592116176 0.32123525999913943 0.13048467296250987 0.08824879416633293 0.18881979359610646 0.3115772757570013 0.40691937785357407 0.4056396337756017 0.4275478912711069 0.3187322375282168 0.1531554802308053 0.130061604685198 0.250930338601908 0.40521317833723147 0.4836880114874539 0.5280407140952084 0.4648421939336891 0.37953971749599585 0.18643594139582872 0.05226773706521361 0.10494552422324252 0.19415902715542893 0.2867564097162053 0.3378318171734678 0.3383643384853686 0.27971339366544423 0.26254606058763036 0.23203414901375533 0.17810027851565044 0.15525476763761503 0.10467589826547469 0.19449774419601662 0.2654270340654386 0.3604760419918921 0.3389315632788495 0.28398348600065465 0.19430426143607757 0.05095446919763821 0.11453277294124228 0.2539681122143151 0.39639315248531093 0.44690858625539814 0.41493122731663884 0.32050227466708675 0.13826463235656306 0.14069931784735448 0.28416844285437454 0.4376483903866292 0.49078808475488717 0.4290651701606298 0.40436721034030065 0.16489401945335397 0.149575315011714 0.3166155830103023 0.49564773815045576 0.5463629920151621 0.5323680155247418 0.38820782081318916 0.24251432757203203 0.1263333944428466 0.29357196177581935 0.43224005302301255 0.5554414839917747 0.5534151601498488 0.5049635114857577 0.3355794668989477 0.16586685493518527 0.22633721679848368 0.3843878578137224 0.5420850757743487 0.6010582411460086 0.5587336492199713 0.49886309853291905 0.3181485229793663 0.1533099515827014 0.30904380638246376 0.416989868147127 0.581187207853172 0.6431965233097939 0.5887912605498568 0.4676683780692268 0.30675057570134734 0.13087554485692782 0.17277337749938002 0.38800642012268033 0.542854832197794 0.6036196740877607 0.6469039114828781 0.552095680750473 0.4278322765638234 0.29055430839803525 0.16934765603457952 0.19182505265024644 0.32623853353891613 0.5184165965091438 0.568519988610494 0.6283577685709715 0.5597687058895172 0.47424757274401436 0.33006998482951727 0.23645981971730484 0.13914503111625032 0.23946793576256248 0.3418287937537872 0.4868662863681946 0.506055284322259 0.5880793104327247 0.558649458112069 0.506790248651523 0.47469332332457964 0.38769673587148634 0.3033629623200994 0.20053207399778847 0.22337581044194893 0.2418261594070223 0.3580660410344903 0.35858063435953164 0.41738205342226076 0.5047745773201673 0.51562915223355 0.5152704664227472 0.5315384452438894 0.45247826437780664 0.41785745859903767 0.32047438054573557 0.2986140065851664 0.21531533301709951 0.17286959783461397 0.23697886257431483 0.24319990287487087 0.36758559585673967 0.44668814558449893 0.5181742799196061 0.5156690797106208 0.5602956628173108 0.5769119156236807 0.572657936117629 0.5328095207165806 0.4592621098517242 0.4587014438355875 0.38978755824679445 0.30882155785812065 0.23728277340836676 0.18982510160666935 0.14536354958743386
0.4478142360870747 0.4585518451953122 0.4460325223481446 0.42523851440970506 0.42567117871721244 0.3961844042146998 0.38863315759546413 0.362465146151156 0.30053125066973535 0.2903868851218109 0.2780378434257928 0.34324860878066715 0.3597988849194338 0.3898692793346452 0.4625022534069667 0.43099440574402126 0.47489144110080767 0.5547489990208678 0.5107072569669128 0.47677435466017876 0.379989374189657 0.2800929825650918 0.15221074468146162 0.10787916264333283 0.24663582689746968 0.32542825368704126 0.42127032698830663 0.34795370371503415 0.3223103431122937 0.22322637020454367 0.13272323444763964 0.14363513487753063 0.2723353993764644 0.3648485408521506 0.38072306651250554 0.37648275027552086 0.321489101265108 0.21894130400038853 0.14019631061896146 0.04372409077355822 0.09748211514812281 0.1487214615600511 0.19970104293488664 0.18129807181878715 0.19061072105402002 0.1515918939525503 0.1732655015932012 0.21637288454281112 0.20702182300456287 0.14047897056335704 0.11006763099963168 0.06865585791634891 0.16774047182608393 0.18722711491258429 0.2855434346058634 0.31691219666404397 0.279640158687455 0.2168152918974414 0.11397674477644035 0.05523190213873848 0.19219649021849347 0.30966697022249223 0.38670817075755753 0.40657963423924265 0.31440081161380806 0.24126430295997847 0.059101742143882585 0.15508058636295724 0.31196210258939316 0.3705053967223411 0.4181896628859946 0.4199545880266979 0.3253053606768471 0.19580008170809746 0.1183666745691736 0.2509528556867532 0.36946924148869065 0.43804592330535963 0.5169928934156051 0.4182105592774465 0.35832519237264704 0.18121981922748553 0.13732263378624127 0.25612218172847157 0.40511864321636737 0.5041397213603437 0.5218038762891422 0.4747556167279813 0.38120654563944245 0.18118799653250026 0.17080864245742308 0.2829591424815848 0.37827749124036514 0.4544204236960136 0.5669787352836376 0.5231734629028435 0.4165625753565273 0.3531916672769737 0.12222280892983195 0.1384403768446007 0.3230696436453902 0.45301080459670157 0.5042384408219801 0.5481895371414361 0.5292347938312617 0.44825227742065343 0.29552493434785343 0.16721576301840865 0.1595630881790408 0.2614896323634121 0.4057944466040418 0.4982714130284273 0.5329845085011901 0.5173119701962293 0.44899760015901324 0.36430749194237266 0.22585862592379535 0.20726818848413125 0.2081920151717106 0.32077869281796784 0.3729834452593253 0.4443701544611961 0.4727794845186363 0.4939490985078792 0.46504523652970337 0.42888447732430174 0.3213781877815649 0.2919611351538412 0.238727166762784 0.22253906203250648 0.22748027783548833 0.34718205624352044 0.3550012690845237 0.4018690341267407 0.4509127148348717 0.45969808659634065 0.5153380167154443 0.4269760685115363 0.4236220933282079 0.3686827732791643 0.30542441419622746 0.2249276510135917 0.14929230853099393 0.21324440202402034 0.2443830398349003 0.3304539239879818 0.3406260131570107 0.3966067090086026 0.46384419517145714 0.47631877868217715 0.5112722159801512 0.46380029677943024 0.4571852124522684 0.3907746972107496 0.36118058839323586 0.2765601497488886 0.22234003324047172 0.15422640521182365 0.10901310227416733 0.1923634206525997 0.24395207484161208
0.328489696995639 0.3058549994636866 0.33298557954545593 0.34724550076383826 0.32630008561743973 0.3595882188653057 0.38134546464057517 0.3269370207056929 0.38674411980924195 0.41616954041793464 0.43879926162309607 0.41187472456436786 0.4127031762126836 0.38966047176588314 0.3417987811994837 0.30810957874035183 0.27596451509122977 0.21584208098651075 0.29215596282296 0.2973862080096786 0.31857238203496385 0.39395317455417744 0.4123024971806302 0.36741995567653774 0.3625522743802389 0.2635768656690689 0.15717944829712144 0.10139837471954365 0.23017494819090706 0.3058365384755938 0.38541723786985405 0.38420000214691447 0.3626232645285089 0.2725128294744255 0.14007805593178377 0.023527663979263126 0.09134867752491899 0.09268736707028231 0.198649250508803 0.16631732420729103 0.2007153976554892 0.14253247305366848 0.1265933491639021 0.14430739067598145 0.20771244889505588 0.22181815720799733 0.2728706902492252 0.16242200620093009 0.0812485362423323 0.0008107888643649362 0.14805899260184427 0.2459759945991243 0.34662299107887873 0.39142609333076084 0.31392656467542024 0.3027405616653476 0.142614997746059 0.09305400587474062 0.17649017639218617 0.27898690009529664 0.43642226390603384 0.42345066911222395 0.43304605814906577 0.32458383501592075 0.2682584649151375 0.15742534946293443 0.25284359958136743 0.3240541288996054 0.48561726799540583 0.44888022661868004 0.44522554681408455 0.37278093806144025 0.2753197721278503 0.22982879989226887 0.3170159206574356 0.4507890498107101 0.46861598181841546 0.6057216605264245 0.4888954439030403 0.43468858036366 0.31531070565037256 0.19104176975979217 0.3213485238432606 0.4020124242285435 0.5099320862699607 0.5547410014342649 0.5300266519917566 0.4522743302538149 0.30088197954832796 0.21467806188931723 0.2560649722323144 0.3866116123675731 0.4851080720091282 0.5908049436086182 0.5741330977974558 0.48424042805691153 0.4131818486676437 0.2929297726886674 0.2051879867911402 0.2688898453454799 0.428303953822529 0.46093426202563964 0.572894525473142 0.5494795777902466 0.5208731852821731 0.4237357250014059 0.3171912966087242 0.2582558303290023 0.26173885110908524 0.37454147150068684 0.44765181835603834 0.5454509304179045 0.5485411907072025 0.53635696583956 0.47622772659887885 0.38133413299609475 0.3094790166797807 0.27692335451928485 0.272141921207652 0.3299611475802113 0.4221793030350328 0.4780363429109614 0.4997160929087534 0.5411837761137193 0.5135583816319264 0.46194432296912724 0.3690910150263798 0.3085930124738715 0.3041699475327717 0.28675925470915925 0.30216399982566056 0.3389945857368882 0.4212228277496082 0.44575833500968715 0.5163109688795553 0.4786784090625169 0.4575134796994019 0.42639028260026346 0.4399449987581143 0.35140816726538265 0.28465406992106834 0.26556787509867963 0.2629234447199448 0.29293768480321386 0.32077057839311973 0.3585491383974747 0.45040793959714787 0.45102112603556876 0.48818342980355073 0.5215922547854296 0.49499580686101513 0.44747196301226533 0.429135679599242 0.346032353604585 0.2925446542344095 0.19549221607432202 0.23511021129762727 0.2340169205266702 0.2798587830603416 0.3520239354575906 0.40373718605903264
0.41018958782067283 0.40924509944027404 0.4275484478511924 0.3728624595226347 0.4046675183318117 0.3780079889378452 0.37413291840389373 0.31921313339233787 0.34288047934227833 0.3310519758268558 0.33427731500153357 0.33365014551338307 0.34717207709571607 0.37529601613292124 0.4096508124626884 0.4073653382641824 0.48130382918929115 0.4909434946433228 0.4990691591531128 0.4612075787731047 0.3682556369115872 0.3556254031686083 0.2167858553732588 0.12375123529328655 0.1334243416915894 0.23445636140932555 0.29370766814267235 0.3765638553431126 0.4459648560779888 0.3997807406517443 0.3288614428857052 0.2373522674564984 0.16944575758537683 0.11868851937293572 0.17425414549003276 0.22350150254624523 0.2920373390840733 0.2985315244301054 0.29322171099921707 0.2126961952865177 0.1788902783714266 0.08942508878117221 0.09302598660187633 0.1062156890010433 0.08382102531314196 0.09817654820677403 0.05207401246193886 0.09970889011672128 0.11082656068511915 0.22651763706858918 0.23800398070097084 0.22678173070946392 0.24270220801847153 0.17188601362801822 0.13283597057219923 0.03536473352898191 0.09757293389309533 0.26570179568570446 0.2627998209876105 0.3492137005849323 0.33331802263126115 0.28835885519683396 0.2657402991785368 0.1184445180171596 0.13243739152456502 0.1935591289301034 0.34489669378699733 0.38890670619541007 0.4279692423964936 0.3630156194148593 0.32812498328100675 0.19361275901242483 0.15792747690958076 0.23280949112255278 0.36713733128124787 0.4078941809915094 0.43132340424873744 0.44036842168499796 0.36893666383044305 0.23921961604297037 0.1421264837515962 0.22335205549373163 0.30366856651476876 0.44768284729894253 0.482267260234402 0.48131023966130265 0.4415137055537267 0.3382284365246227 0.2645113177926732 0.2139284158399254 0.27839416728778527 0.40658929215089956 0.5126351734511384 0.5174523392705376 0.5002012928253008 0.47365268926861986 0.3227402775773555 0.2691573431136363 0.22229743193999804 0.29926734740026134 0.3743590460333916 0.4672498649256274 0.48303450728160424 0.479865770917926 0.417422205939204 0.3398448428910495 0.2574260182445039 0.1746450110101042 0.24131625319683742 0.3226635321244571 0.3764271847810587 0.510837261177439 0.4601866800265455 0.4654863450524572 0.441236762965296 0.36187433588619283 0.24744379004987557 0.268994918634298 0.21319972633226603 0.31845629615416504 0.3774846444638582 0.425510380960033 0.44127808241529504 0.47332209045549495 0.4183217737965341 0.415592095421895 0.3630090728902187 0.27736370260307874 0.2549062927004285 0.26229067616610036 0.3112063134564465 0.36355882494090497 0.37337849214688135 0.41091778010059965 0.43279260898708255 0.42596820378908523 0.42991305132372976 0.3967493015622883 0.30171583571716687 0.300922028926889 0.2342625339584764 0.26988865740006096 0.26021872636307486 0.28409489586268 0.36630416401088894 0.4185911082899486 0.43787544508159393 0.4863861575336375 0.4022132908426739 0.4652657623561951 0.3570566027111462 0.381166848490531 0.32698641176491816 0.23506262735328545 0.2667315805047846 0.27832186695102934 0.27163911188112033 0.3282162971007245 0.35185617217229176 0.43428242583469867 0.386936148422692
0.430330951560742 0.44685507691728044 0.47855525588196435 0.4450388785760401 0.4903741341623665 0.546854973489694 0.5346051062523282 0.5097941010833079 0.48508944542342397 0.43855545442310456 0.40807540649771473 0.30397748555720083 0.2827804795173833 0.2644036344583585 0.3521608406976138 0.41043374879514544 0.4684528269291811 0.5044157860613573 0.489914278468594 0.3982254571853502 0.3136432974378913 0.1278755155406946 0.12901040959548984 0.28939832238170593 0.3977737011225671 0.41773830218768143 0.3855437810674421 0.2747750337923334 0.19761432528166367 0.28496872813104734 0.41591796533532066 0.4696969361642572 0.44244560815368383 0.3222869838265059 0.18010122551160146 0.02529062497681197 0.18266450357165037 0.2460157192363358 0.3444127248718458 0.23567202782622843 0.18964832089409697 0.15666713210907815 0.13152344011264458 0.14367430225331054 0.14150326837244231 0.2017122144656502 0.22690835355814531 0.24821081567280565 0.19608937760223252 0.09847387843333939 0.09059547258502045 0.1904330644043422 0.24250361278782367 0.3370926420050349 0.2587669757199282 0.11751749857808345 0.044573576229659295 0.20391877284656518 0.35939444778143254 0.39507619819800327 0.24836807088984372 0.06344222127782817 0.1913176126800752 0.3802399955741117 0.47348237848225916 0.36561590923268567 0.19601236223140098 0.08683655848074694 0.2892766504445492 0.4292495059731496 0.4031427727151859 0.34723516638842333 0.1064226318924629 0.22742403989933752 0.3902972433130002 0.4673838248010644 0.3879788846628867 0.1847414020033681 0.19321463028918406 0.3955465080191968 0.5050176705881464 0.49206126241296005 0.29057762019592065 0.11585347940522414 0.3546810646097271 0.4962943775935943 0.5353204998744384 0.4030926876422711 0.12685314699308523 0.2345261737844955 0.49335459471368404 0.6096526137890176 0.4849027106210581 0.22235537700647623 0.1779186872156688 0.4069109400706177 0.5592384188890933 0.5788265697051901 0.3629455941663302 0.06822613091733855 0.3027222792214425 0.57225192168067 0.5910931686537466 0.49339748134990735 0.23743056927718742 0.1772606241373946 0.4780881956747956 0.602037065025162 0.619377875573555 0.4057585588703626 0.11956609273569893 0.3036415078541352 0.5809379632758778 0.6664310904074441 0.5498570873136378 0.31791456120980294 0.052918537825576234 0.32561874947163627 0.6000488500661696 0.6306996293805399 0.564329229685036 0.3449413381167225 0.08236104992842808 0.24873168227226325 0.5205804529397378 0.6456017933533994 0.6629373332155417 0.47420928912679655 0.3193342908485557 0.07637370221545225 0.17182650609176245 0.3720505184863901 0.529717819361345 0.626215316124076 0.6119998390456607 0.5957051471152037 0.4563851444200337 0.34345776161768327 0.17112856921575575 0.039688326313556274 0.15038020423544354 0.27748687198453886 0.36655851181256555 0.35342361607354905 0.4092060671316815 0.4309990542628442 0.44138558858257365 0.5343703712411718 0.5207099442413461 0.5603125379354582 0.5387717022843796 0.5418224914055841 0.4694430248427961 0.4433432083338144 0.44633843682046953 0.3623285762786859 0.3279009185855721 0.29801534415749054 0.29627489986272804 0.29756400271179 0.24599077936663816
0.29892194932502847 0.2248155125555399 0.2729065124650408 0.24450778370836404 0.24689876627659557 0.26202476279453235 0.3108561224424287 0.3568501103337656 0.3972169878729495 0.4595291200217447 0.47166056702074555 0.5483891496170724 0.4909137942266738 0.49422389473050726 0.4534930019920939 0.3832559408171807 0.3084423636308982 0.2933230217554481 0.3073246476831338 0.33245329902491033 0.39587743600492675 0.4183356738538603 0.3708848848351769 0.19638854694104516 0.10838619764861517 0.10211722644456203 0.28403844406431866 0.3748489001487068 0.3907669349313564 0.3898989120374923 0.24887595914910543 0.2248933534016715 0.2191863544862936 0.3392419503293048 0.3741173828245411 0.3359111324830267 0.2899409944424265 0.14178800857363552 0.0049060432814351344 0.0794308626762166 0.19889984056520912 0.1853268464499511 0.1655645622905299 0.12083394821434565 0.1295724833710615 0.14796693494821128 0.16199133405584246 0.10062285372754673 0.06620449095440906 0.16890130937579292 0.22701078249519543 0.26725293329711336 0.22090861193936023 0.09604234728381598 0.0001619824355265434 0.16357495431066457 0.279983078068825 0.3189799983222538 0.2707565498954219 0.13767096060020942 0.13327681528020702 0.26782912287937183 0.338255476027233 0.3695085921120714 0.2727182183173173 0.13836628353510563 0.1720987207226172 0.3597460584064993 0.3654576278306569 0.3920314088079652 0.24018922544481294 0.16198239640175788 0.2670834859823759 0.40007389649921776 0.41898275360226755 0.41049042725155904 0.23914375327200335 0.20328420172207512 0.3286980899265424 0.4136804618483765 0.5279731573959308 0.32335963657805 0.22021413490217617 0.23878111130534865 0.36502520923072723 0.4887503596465582 0.4892746515028396 0.361665666124708 0.20626335704594354 0.24790083828031612 0.4232586111863251 0.5329906748294666 0.4342713340006131 0.3469203189662429 0.2059037190377413 0.28641209164119624 0.4281369462108919 0.5205133387352164 0.45832935983968515 0.37024494868676794 0.20567067221979693 0.2790571489985482 0.38274142273716355 0.5065937650247782 0.5115073117702582 0.3827341519250576 0.23913055327894653 0.22170166022193352 0.3604011776538331 0.5198269906575598 0.4766015035003352 0.4825348528392558 0.3232937131178616 0.22571484592608906 0.21843784173627867 0.3592744690805088 0.4901216594435431 0.4969731644223222 0.5013924347650316 0.3943095674910498 0.19912367093997504 0.19186950737496003 0.3265287059590762 0.47792077662989074 0.5651425034872393 0.567377925696405 0.5088457637267625 0.3017069856589851 0.18757340147183305 0.17324154367458214 0.25522690406595433 0.4113072287428668 0.521252262772396 0.5138843166964356 0.4947630234084619 0.4054825711671728 0.3660613929926807 0.2845340094733645 0.22979654049594045 0.1938853311265224 0.2461757286265207 0.3368059169335947 0.3896779159518174 0.4576612275178148 0.4288182300484141 0.4994634778342345 0.4288262796624981 0.4480178747808138 0.4454652854677814 0.402182257852695 0.4018291832346129 0.32899353619382143 0.213742259093633 0.19149967364459525 0.12690184293434523 0.22750339499671948 0.23483671267436965 0.3642887934463058 0.3808126917354439 0.4455785245157496 0.493723056253528
0.37847985049555294 0.4353776407005984 0.4623000430070443 0.5047030592532555 0.5105408443619889 0.5316904806075037 0.5430231628836643 0.5873489247475645 0.5999070755784465 0.5813471312251486 0.5502293351772424 0.42950141086721283 0.34213183093562766 0.2405261343967161 0.1537122480757493 0.09020940082885423 0.27433232844392863 0.42615467696038156 0.46488425697451213 0.5396101128872597 0.5325343167163678 0.40568474362166335 0.3101993360611354 0.10732412462986853 0.19051627816003475 0.3495205516400539 0.4842760585145228 0.552002247004249 0.5014415193779315 0.3523264084857318 0.06292849269971623 0.051581233681610696 0.24176293935704798 0.3472017108812374 0.4325889325624796 0.345011115912751 0.31855965802061176 0.19852908954332413 0.1669037133201352 0.18596968905872793 0.22617966694284444 0.23385719267404778 0.24183139123727615 0.33108784938817143 0.33395157809206233 0.3781630045452019 0.2192920879698451 0.09107283957039618 0.205788739460624 0.28113249753854586 0.4135924318764459 0.46269794540327835 0.3318418546686238 0.15589805798296782 0.06527599301147356 0.29747005264544435 0.496505109523048 0.5537637461564416 0.4375525571564751 0.2562904806643227 0.02827402296223197 0.26290212621978476 0.48574223885305 0.5980018761869517 0.5242614753839916 0.3539843053923018 0.06939677786733559 0.2745994741929492 0.5113091149531587 0.6286447158361559 0.5743201439197542 0.35342699679381295 0.17140748043174955 0.26460739501043534 0.5417222544415167 0.7005294238542152 0.6159783252801726 0.38288913096947297 0.16898746807589488 0.23823807625276683 0.5187125783731756 0.6443351179283628 0.6289441918044469 0.4399799552729406 0.20826646063284862 0.18573161473341698 0.46317821318509 0.6739387375295977 0.6937208087721947 0.5536331695610014 0.35916150092603943 0.13381899818645074 0.34113779692932256 0.5684023572875458 0.6732170220654611 0.685919853857249 0.4361136747112434 0.26282737613136414 0.134966605057671 0.4512023261521324 0.6620922482237923 0.6579645121121276 0.5986452265240363 0.4060016372977808 0.15222899604161522 0.2081051023743771 0.4697913777002012 0.621528033965707 0.6419966866164677 0.6039626377191166 0.46487958939481483 0.2489135294516462 0.18563338983931033 0.37218084178790983 0.59292413198087 0.7273227675524118 0.653607585679525 0.5814171277058079 0.38315298443304785 0.15346881947809166 0.20609861555384426 0.44437433595730796 0.5820539550693671 0.7037623021389058 0.7058372773686312 0.5995162732345266 0.4680143830958974 0.21138674022572307 0.1364808939666125 0.2623985491374533 0.45094210150081787 0.6441406881393346 0.6864941074815172 0.6449580688350333 0.6238755047352019 0.48604547207761495 0.3037201646499602 0.16902060216157885 0.12992456425338547 0.2814081033547 0.44076845416071947 0.5154751710195156 0.5728021971504244 0.6087565247652797 0.6103872263089724 0.5454126064517925 0.48234496749405975 0.35972198917845793 0.2659395638074652 0.21096506344083515 0.17926080919194218 0.22402183490436833 0.3185544809181502 0.41666479641457743 0.5174378870214781 0.5212888432814243 0.5834149349189807 0.5430509422668862 0.5834859291922121 0.6071095005577318 0.5518887077899101
0.4002580625101381 0.42435862287324766 0.45186487166830014 0.47503432019227193 0.5000898389844464 0.5088379123998031 0.5679593714244804 0.5182440920301499 0.5093255898913251 0.4716759735264481 0.45121415993881053 0.34027957196612046 0.3169960811153373 0.25193911935564833 0.1950857891543479 0.25987058820364217 0.35303115727685097 0.4531879779748771 0.5035092379908245 0.5352260801977132 0.5305783898625743 0.42566387981230797 0.35962430814540247 0.09618062367990488 0.13817917652038986 0.23896864469318374 0.3889451526849438 0.4286477755049967 0.420588085016706 0.25820250613759055 0.12065888567512645 0.05384112195356473 0.23214149381968277 0.3406437127440597 0.35708681036761764 0.3198666870563224 0.20456939517902134 0.152982867637401 0.12005195402008541 0.19967470466310028 0.1936546083277846 0.19296548288459686 0.07108387704498699 0.10841591015481082 0.19819236217170516 0.24954549955211394 0.30345820553086755 0.26460172017269473 0.16621157709915246 0.047188119753286364 0.10368670258115001 0.25737404202892566 0.38709012379021773 0.37541011633846233 0.3136185918448949 0.156522093684052 0.09230276782496838 0.254428742934789 0.39881665118340176 0.4580640228521236 0.4016268376759901 0.27274267268068153 0.09010228854775362 0.16043319122043082 0.412864906308494 0.5004084108134468 0.47801218323347333 0.38259921157421617 0.22702958431988743 0.2067943194142365 0.34603661861115786 0.478368209042311 0.5554446009457166 0.47562502464790324 0.368407751793828 0.20622613876681142 0.21432453102514426 0.4417944981806989 0.5523447320489331 0.5650863117771439 0.45192101381751126 0.29520822910691263 0.24668494734020102 0.3529475368409189 0.4614044748170763 0.557096249302245 0.590717285295077 0.48816274912598545 0.312012254899322 0.24858572742644405 0.3712077464220126 0.516976298209469 0.5653375154059818 0.5599084250442211 0.4201559341727388 0.2938648258460784 0.22955099687033792 0.33590396887782187 0.49068124677033687 0.5714807538867241 0.5532635581530445 0.4705105338502381 0.3710367273097822 0.26651011727910645 0.29542347767262317 0.44240805044855896 0.5721757845320287 0.6010486425115449 0.5417876749428014 0.4293141276117753 0.34346707797506465 0.2232338242357523 0.29322736768340696 0.49100401309530683 0.5931259080917678 0.6257618519621757 0.547962804967089 0.42976472562259016 0.31218477939904654 0.23996896033615417 0.2835386724954799 0.4443838255493454 0.5967268529811776 0.6163999581614208 0.5872577682420873 0.49232875697378475 0.3555292271999611 0.2702980295486094 0.27341401840738266 0.30257316710705756 0.4372938450001852 0.5122482200813595 0.5880703816570199 0.5128998068305203 0.507948139005085 0.4238145508264706 0.3238717079819414 0.3123182931276277 0.23468762712638658 0.35699914437461794 0.36064369162198456 0.46181324142998426 0.516650169604178 0.5101647472338966 0.5402729948620923 0.42971270104352594 0.40102588496415603 0.36394413164785394 0.3066691794617535 0.29437957886542904 0.2987089027993754 0.3102347321478795 0.37637069378729077 0.40033734994991815 0.45330256052119916 0.48937138933732655 0.45786006489885267 0.47113009555205465 0.5089178475945332 0.43001707825502117 0.41346528167118723
0.3071496862529005 0.3389983979823899 0.346522866423893 0.3692480794001613 0.4524006629567456 0.44805761582102244 0.4419409925444604 0.5056192933617271 0.5155044617658566 0.49237892691337126 0.4739980302662326 0.48369619080342574 0.4816922299838789 0.4065219587742281 0.37791693831778705 0.3200942491667408 0.20665277524115758 0.20229513127925466 0.3017642493155162 0.43478783294085194 0.44021618941272406 0.5424191965500204 0.4484587652662166 0.38112114047461376 0.26840773229069065 0.1047335161572376 0.17596906221004352 0.2981711519132379 0.34535185698302573 0.4408238226925759 0.4028720061232078 0.33464767966414977 0.21762505370790655 0.03367653686171619 0.07284193044857987 0.20279597891447398 0.21795630579750103 0.25323444379760385 0.19579372345343712 0.18491344522357359 0.19597323674799538 0.26309784785313417 0.204101732294056 0.20127721779239216 0.10200234425721785 0.03279353555714323 0.1594610905134877 0.21655594023370647 0.319572260247037 0.34133281849881103 0.20962387284895437 0.15526062432656676 0.029824007145661545 0.15379855420756527 0.25541353599874395 0.36765695393449416 0.4030219552921993 0.3531691210531495 0.2515983732343573 0.04774134974683843 0.20440312219798432 0.37661406724448104 0.41842161117308474 0.4568198598106372 0.4226606467261602 0.294205955688334 0.1596314521823316 0.2563531134533471 0.35403518925024224 0.5097311778843718 0.5228459005826456 0.3976325576310461 0.2618772468469509 0.1556086868109524 0.2737682525811059 0.44932702467591346 0.5156932655961027 0.5368075355627855 0.467098944783202 0.314474647477993 0.22022730356430736 0.2984875308302057 0.41015762807305367 0.534044108608997 0.5127921422507383 0.5025593244727842 0.3419155410791335 0.2350760634898039 0.32702386813079665 0.4348909663842994 0.5332434812628233 0.6395195513230967 0.5113789640651352 0.4560740131403885 0.2672591721117249 0.2706500676454177 0.3675906261435382 0.48972667724628927 0.5836311030265111 0.5745852284100573 0.467141536287619 0.3483108135070731 0.24676260076009437 0.3448573082949229 0.4598367822469023 0.5224411165566635 0.583210025498584 0.5621500206574472 0.4777714044132292 0.3283287215287596 0.2500450173766847 0.27378256112941624 0.38596206928704274 0.5612128448828732 0.520216116075592 0.6390925819037564 0.4976877833160945 0.36200218812273743 0.2770369452685508 0.23090059428864457 0.32639688508483067 0.43637048317580684 0.5153750705308376 0.6061427461981296 0.5458414511633518 0.4411987253406482 0.3552158661031082 0.30566741604803843 0.23623681972939367 0.31805489099362305 0.4229289945499313 0.4798750184774438 0.5337043272521065 0.5610915321601138 0.5037388524072504 0.41787479079611844 0.2477011146624958 0.29537491968981433 0.2569130155718265 0.3033707073544491 0.4067231672922123 0.4539633059731325 0.4659111682761483 0.48566792372273637 0.5272371008168264 0.44361768084227604 0.39137291207559854 0.34514823401701755 0.30881865545023257 0.28163969028338465 0.26589746513710705 0.34423813899500383 0.3744619300651495 0.4689922503398805 0.4281272340067954 0.48696464148077295 0.44482033041400154 0.46604837130771165 0.4619922411957184 0.39574594373225214 0.33783833634481036
0.4384815604190591 0.42939779970091735 0.382856485552009 0.3738790464377524 0.3059178497794872 0.3471286850379916 0.3675126673086052 0.3268992219450207 0.32267435435288416 0.34647431265671474 0.4103445836558989 0.4399389947230874 0.47522581563731353 0.4794091817506661 0.5645452515848937 0.5184036845552971 0.5020563370223584 0.4706982260105027 0.38481138756200206 0.25641054805718577 0.16084502734378053 0.1238046323930484 0.22618242602923821 0.3042971704621415 0.379504042188752 0.3996901423360213 0.3897304973605072 0.26354446227555156 0.15404742088509496 0.18953912953995913 0.2688664882156658 0.31428256471224003 0.4080052904226674 0.42699187302830166 0.43163978757349836 0.2905403782264478 0.1705356499502095 0.07775155810234065 0.10322330619709241 0.1458098576091293 0.1812605549432813 0.17762023182387335 0.17219917918557254 0.20199624126738686 0.18088928613077873 0.26149933719384577 0.20911076551023922 0.10784563306081804 0.03569098430062328 0.06480295315072841 0.13038648509637904 0.21401069976351317 0.27961869317239396 0.3289744121863013 0.2647046040779316 0.18592092711139302 0.10856969829516486 0.09769642641638471 0.24846358301347332 0.3185508196475279 0.37357944533780374 0.38592276266922854 0.29981329072753454 0.14754922038374826 0.10558579023867588 0.22241398814924762 0.4062734112773989 0.42998311736444805 0.43662103299477684 0.33933993216880487 0.22372940463510105 0.13087081700358758 0.21141156015049228 0.3176521261289771 0.4368365697235908 0.5067309210337668 0.42838764039734706 0.334267378013013 0.19015960039290472 0.1813838592567758 0.37521201440995755 0.4419200196830445 0.545636857045896 0.4760599123003984 0.4469815450831012 0.24560327376145646 0.21962158474477025 0.2584530215935371 0.44119453184401636 0.5286595239780986 0.5231123084316813 0.4897715704078486 0.3580755461479862 0.23562239596822948 0.17519291722640487 0.3179189469735275 0.4698698006015703 0.5444806996697624 0.5554561857667313 0.4846369042736958 0.3488183614169766 0.20024890692008193 0.19359762191246266 0.3642021043611148 0.42698867142328734 0.5580819337114119 0.5567684546154168 0.502948588128976 0.37636734179739684 0.23765772221904977 0.1863245768770636 0.3062779154794685 0.4293464686678454 0.5406661615205949 0.5798633706309644 0.5076186466222345 0.44415911619834325 0.28800586374867354 0.22392537899349763 0.2049175270033523 0.35111338211634907 0.4315423253289533 0.5184073797815119 0.5715232996153057 0.4850581428918732 0.4437765928416438 0.3182907993652903 0.21087231469383602 0.22025775840178574 0.29552319096285207 0.401215354645815 0.47981470861011094 0.5281381030695051 0.5322777831292974 0.4180304733430412 0.3976913630875365 0.29764697854147704 0.2614234868524171 0.2292395948240422 0.3194955317769411 0.3573495434268083 0.43567692851202655 0.49031700228412917 0.4702120870264271 0.47303545934099106 0.4568051435225214 0.3543589915473717 0.28646148938412846 0.25508823505465683 0.22021716227570085 0.2591443448785673 0.30498014286357 0.42095343669420393 0.42171284091109384 0.41478723667759 0.48011040589220716 0.4744938272992046 0.42836983616881746 0.3473540770192356 0.27128451001108056 0.25690410550507303
0.4068053450485705 0.42981359522030665 0.4220974880827447 0.4562486383707349 0.42563711568114065 0.4239511251848689 0.41959823103745214 0.41493900389965466 0.41668059150528425 0.3567775633180845 0.35698101960946904 0.3438087471186985 0.3283839685753439 0.318287483253633 0.28453825056741155 0.27865935655716195 0.2937529964543114 0.38848570647321784 0.3998229014177923 0.3728340811966947 0.4132422517319504 0.4009407355831632 0.3997853711493935 0.2763692110983082 0.20276864055097288 0.09988665555897076 0.1714282571262471 0.3071854669818394 0.3382082106955107 0.35384527608915584 0.4002162767497885 0.3144942996679774 0.24185989867841284 0.12514550718333542 0.08338460360603572 0.126767695079347 0.2670520625395491 0.2694830936064433 0.19981706648097355 0.17899686967350498 0.1090429155442648 0.0769618462651113 0.09464098444793735 0.1652230528865767 0.18280218452029737 0.1678637461205254 0.09408425540262169 0.04779977476047387 0.1032129230906172 0.15172741243528381 0.23968558466117493 0.24895984201923804 0.2456451128040744 0.18904145557212343 0.08824747011865802 0.0638076858435583 0.20906837067288808 0.23889461004998447 0.3396973884264169 0.3974942197043762 0.30299169101285983 0.2335367130678681 0.16277763699936787 0.16582885921013213 0.30007614699802143 0.37239682162009086 0.46648845215346363 0.41146097588733116 0.30027147518242964 0.22098973922508156 0.15733073986398521 0.3102168194744622 0.38145955265637366 0.44947717958939676 0.4523942617982716 0.3831305290609665 0.28894823512278867 0.2303565763152008 0.19856322251489772 0.3247998807457068 0.4473734436681372 0.5049389839376011 0.48552397633048333 0.3860638754393853 0.33347312385197375 0.22223896560437603 0.2988551373847629 0.3592007953149749 0.4716391449779665 0.49236366856131314 0.44824825917800903 0.415061643070026 0.23992577709372193 0.21594464656398207 0.2491914565082616 0.3900772494444561 0.4611942947493604 0.5092588575487368 0.4940369260974387 0.4169700623037312 0.2752187596475689 0.24628250158543086 0.2706646854343927 0.377564263565762 0.46376549059229305 0.5255085126195586 0.5062571468146594 0.4719900665896571 0.3762561664102428 0.25796670547244155 0.19528865710548268 0.3398455501816832 0.40012269429709896 0.5116128351190036 0.541798795000995 0.5077039842626162 0.44687793969890877 0.3365011666447173 0.21629717759871864 0.21093485286008828 0.293560873385277 0.40851335945671485 0.47903804649423476 0.48781320295709557 0.5184114165882819 0.4173358652172723 0.34727498218677383 0.24887182238226152 0.2554228361074273 0.26699141880312505 0.359163256934253 0.4432088867389321 0.4608441892309274 0.46351625559399184 0.4901394258522954 0.3959525440746022 0.3131134756928995 0.3084215098954742 0.21696683349203383 0.3042947793148968 0.2868672360428377 0.43941179377586714 0.4326199319198034 0.4672895154960096 0.4454186741448473 0.4297836754912668 0.3585753357003696 0.31567231328617595 0.26674497685360965 0.23544996102314192 0.3059861594519599 0.2963479427043853 0.3710587851465684 0.3983152565196742 0.46659685190693795 0.4508065704295386 0.42229667941846466 0.4116852461671693 0.3141073626366509 0.34238096886374614 0.22463228659059334
0.39933601759616266 0.37541641151667293 0.3808922589680714 0.35500546333324 0.4235912870324799 0.4409656579023634 0.4165598225610703 0.42959499773164567 0.45608643812107663 0.4093026695708391 0.4535121044736704 0.43579454749784013 0.44675364433993286 0.39676340170395297 0.36707832652323946 0.41857252597517747 0.42578507896942686 0.33789661204250127 0.32809427876580805 0.28493044926608996 0.30910681711651594 0.3267720298095064 0.2616509163619215 0.23087356550623173 0.18929122134399867 0.20267585212310996 0.16749421179406918 0.18665232389109132 0.21693065839716374 0.21501516338950324 0.2627654568208753 0.23706721209788276 0.24751061601262794 0.328739576211948 0.3006289548095372 0.28593761398657586 0.33217390636412614 0.3284665296528581 0.3416392704056609 0.35304854097678323 0.2897326112442534 0.32808854334112186 0.2799059848978862 0.2652668809828961 0.25717847109851527 0.21391273607904135 0.23638169655375313 0.16740079311177178 0.18048931002213875 0.1193100253566604 0.13820776669664547 0.11510471183209187 0.07146757609345304 0.07338646613089919 0.04616881841447781 -0.0212023551142681 0.03046802859144266 0.05765435405897216 0.07979154353998952 0.0415803651409519 0.07807114740311877 0.05808202185299485 0.04952845388299153 0.09086384521863848 0.15546830876435647 0.11063901739245086 0.10014610498805997 0.13337084457807186 0.14590955444236278 0.11684764561890854 0.1439868345865214 0.1032994028934812 0.12262702126994054 0.13810691532532027 0.12861957898940812 0.10667942700261383 0.11777073013885388 0.09714513347741353 0.09048880022096735 0.10538631383807387 0.11455824542110145 0.14306526161085928 0.14011038792013078 0.10645789394346468 0.14491939786791744 0.1685298078774542 0.14478102247477914 0.15497248229966074 0.14063253834464665 0.1481929974453093 0.16952468113203836 0.23338370448233317 0.20807069250888668 0.22457102754364924 0.2362376477686377 0.1981835217227648 0.23952377305446154 0.2332135660439983 0.24609885368906675 0.2269620617089978 0.2362914843565927 0.22144531872700218 0.24597615607736018 0.30966916824045904 0.3165214823311938 0.31770349074098186 0.28576824372683635 0.3315528881531064 0.31894706824658337 0.31728922778433355 0.3255599526846757 0.3707168699181696 0.36240981369172404 0.305653869939839 0.34694210578531254 0.3375069925580214 0.35577695087430466 0.3537685649666206 0.35162082763277613 0.37689840808366815 0.3826978755790946 0.3584409833706269 0.3889852589251204 0.3623664345360572 0.3432176698354107 0.34728197607375355 0.3624493432791077 0.3851306704550082 0.39674085645046253 0.3811797185146753 0.4180672151154409 0.3817518443790272 0.368120369387716 0.36678893186332723 0.4220137294864075 0.34540967965138153 0.3810974470095634 0.3695923236353446 0.35141607382519985 0.42057133814003766 0.3362766340102851 0.36677607890224095 0.3562416386256467 0.371203413644973 0.3574219561989276 0.32595866352859026 0.359622379614512 0.35251397994261036 0.34808922714767554 0.32768149329062984 0.3492408334301891 0.32772935727070884 0.3708077522199146 0.4031292617884339 0.2988373852923216 0.27521999138258957 0.356429697884401 0.33121441078094593 0.32063514811719934 0.34720843452401157 0.2902774393787414
0.3537178354971286 0.369408919389377 0.37664004405921714 0.4070492061213055 0.40006625572358784 0.4117352190199188 0.41510268545659135 0.4231118346134793 0.3682413517785285 0.3976564071963415 0.4316018062882442 0.386544735407107 0.3705518213339083 0.37478610109812555 0.32413408954325024 0.35561011479415533 0.3463206075909214 0.3666555801228526 0.22200442476392446 0.2835952172019892 0.19996979101424367 0.202047467186621 0.24883708359012086 0.18986679925636285 0.1898254984749735 0.17777456305725226 0.2156179512339232 0.2500600217008371 0.24817911594859707 0.27983734113068653 0.2857644883777136 0.29648825572350207 0.2560927196255154 0.330500752747516 0.3068105489984803 0.32404045563628836 0.2842923338055125 0.3081805227410098 0.2910494497367926 0.25381012022737925 0.21600239673105306 0.20433224404802044 0.18998558437948854 0.1583294436075371 0.14169140328755045 0.14171844224782787 0.04604783019949272 0.08861574391496013 0.04337127199449625 0.04195576553788519 0.035470304962316374 0.02568124119913734 0.05226899821695247 0.10306563990389281 0.11909032667469252 0.1578739020794558 0.21754101055217215 0.1962892538654378 0.20720234149182942 0.1876275461793541 0.2237820048886587 0.20417096930366865 0.19530585728334351 0.19352558866610156 0.214574753389 0.20014374523489004 0.16945772888991148 0.12845848936621562 0.15455258300904812 0.1332026561317511 0.06391811463592456 0.11207678381012802 0.061592965410269415 0.07059979725175455 0.08357945116272378 0.014019690487976738 0.01902043089297819 0.027031311516491213 0.02824081559520891 0.048646160728555994 0.08127267538463892 0.06075618807325204 0.11950198497169101 0.10736478926832185 0.09449955535504476 0.1000445423383528 0.12145132426349552 0.1254927389532188 0.16914028417428123 0.15126190456565494 0.1576281853160865 0.15511332190878305 0.14102513987926518 0.19679918201453678 0.13722943111599797 0.11583852737589442 0.1278788029045295 0.2048542703813418 0.1588038296451715 0.1645141644842873 0.16143496025492757 0.15137511137426446 0.172265424060554 0.21825145290591122 0.19081069881555363 0.16075884178879357 0.15615552213967387 0.17190678347610422 0.21107229297876023 0.2368235998796819 0.21271951214858226 0.20169952335073044 0.2442691264133252 0.23207389860730426 0.2338952929218847 0.2550205361743335 0.2557976571841314 0.2790319795092176 0.2663457722302803 0.33036747191219484 0.2436648077858134 0.2977627974678754 0.31158305147268983 0.2879732107207345 0.33996007156084335 0.36026492555145656 0.351747779661325 0.3409736171010116 0.3424979503729628 0.371328326319888 0.3735131464119698 0.3489777733699068 0.3842820665539193 0.3504798539370784 0.39765934563982946 0.39230739800801934 0.4232019270145139 0.36964774003303374 0.39594155855157037 0.3569164017200877 0.37969632879767695 0.3697007376401965 0.39915879070681387 0.38573339022658837 0.42711635848071094 0.3440780618701269 0.33195406999156724 0.3224582024193515 0.3590257666379171 0.3441339698949316 0.36117345570773157 0.32369080086897206 0.353261650654767 0.31077205017747167 0.2937510310337948 0.31604369589724884 0.2779267302551665 0.2760032459137123 0.30707620827681464 0.2619078078840058 0.2554330549695496
0.35035294005326123 0.3667254851637129 0.3729287297349884 0.387158006628269 0.40970766334513753 0.38075235179894734 0.4026129369708933 0.3883890078369855 0.41768554088399173 0.3573537072815996 0.3931852971482977 0.3649577416982355 0.3932716311876444 0.3369815054212426 0.327151548231392 0.28911826638207766 0.3398851943041779 0.3028091697148737 0.27523728460731745 0.25399128620336586 0.2913783976524076 0.25123480702162226 0.2879430858767726 0.2191026029462544 0.23802465456400546 0.211864100417787 0.2397791381419149 0.2698818575144976 0.25533213611335764 0.23688593974906796 0.278038940118277 0.25380874276348137 0.25780113008837413 0.31417634210648687 0.25354534997272005 0.24725523313572234 0.21699125394932214 0.2438266272459721 0.24345692777308486 0.21263674023749085 0.20368650513389816 0.19614052433381446 0.15062081291321988 0.1392497486955627 0.10551755570100207 0.10383149024707498 0.06695404602288292 0.05527700308511005 0.1109141368331392 0.12448513537808809 0.11021711996982314 0.15272677968735132 0.16127212016809986 0.1728213549314051 0.19499021082657428 0.18578155247718192 0.19233167085722971 0.1888482136284626 0.2175526522505934 0.12668042864572204 0.1865154158170553 0.13583012167776368 0.1314091432133227 0.16455089938091821 0.168903842193178 0.12842909271935635 0.10588643201653211 0.117418497020605 0.1151563704218605 0.13192061707791453 0.13608459840852094 0.18909718933579417 0.13755849890879585 0.18758595593699373 0.17693605122791822 0.18789731814331895 0.21458177920718383 0.2759531683865507 0.2500183045705912 0.2821355503975502 0.30589805901234124 0.2733041679421789 0.2856404577438418 0.31363940496079296 0.27396590838470514 0.2887046238981186 0.27464555265835977 0.2566272682895143 0.23703888653132765 0.19522812030338976 0.20244766724927016 0.20136312545245982 0.19638652285061492 0.22524477655246974 0.17020337735541594 0.19354490889698053 0.1759352898576942 0.1523552877351462 0.13117984391251822 0.11786681264310196 0.1412655891133365 0.11591955799193535 0.1362645357454992 0.057913396037591186 0.12308120331780364 0.14006898522857572 0.14170745682786248 0.1897650198604652 0.1708178873105322 0.1803173359340345 0.1647588988349784 0.1590038225437613 0.208691055210762 0.18713865476244748 0.1867850755476397 0.16633263010151153 0.16313047774608638 0.2511247783836227 0.21770943410675794 0.164803107922799 0.16739157473116464 0.1870819399688615 0.22467324782531506 0.24826672707255326 0.2244129598045898 0.21034698340951077 0.1797811269982079 0.22507907820608894 0.23588069139059845 0.20493029533663376 0.2423038993051356 0.2517664445381571 0.23835363593204859 0.23838950204707496 0.29093424923256916 0.2685676677509053 0.29044605239949767 0.2915628611311992 0.3110249832504699 0.3169502903026128 0.28937759988411876 0.31334513317419316 0.32278305290387377 0.2927057339739465 0.30612715523033396 0.370564565248189 0.3582867991867425 0.34510846472591267 0.3524346783435094 0.3893216125585183 0.33029107892287773 0.36504046998667583 0.3787972062471487 0.37430953798144445 0.33316240531094427 0.35755145100748503 0.3120945971845401 0.285092437313707 0.305730337707132 0.27656838988483723 0.32323797715645536
0.3340519219913179 0.345480095071136 0.33410089244507196 0.3441092428913163 0.3891572660601887 0.41193312845613556 0.4146050276765847 0.331765069132491 0.34941289109650353 0.32243640424487047 0.331279058843016 0.3382933024604071 0.32800473273156616 0.32020371604097875 0.3417116544146355 0.3140295924786831 0.2876957568866846 0.27764171129640597 0.2975538201621491 0.2650002309185033 0.27574098427519655 0.2274379275670493 0.24998516034581705 0.2677530625512197 0.24849423542267754 0.25268262655371265 0.22231875875130386 0.2059824149257819 0.20781076224332926 0.2265824869193069 0.2845599587864825 0.22080814366954812 0.22114808186136745 0.2886875914539369 0.17369905431154858 0.23952785281460484 0.19791836153412787 0.223482355685483 0.2004889351505582 0.18220878138495672 0.14928250479806976 0.15231816045517393 0.14213473001046015 0.1672454419767423 0.14113720448360337 0.13071528481135836 0.19923316025570126 0.1867328573410017 0.1925849579081337 0.23376400156149674 0.13580267868048618 0.21324040082327878 0.1787058078094654 0.23206869841272423 0.21317278946061774 0.19364793041508044 0.20500176112121898 0.18357823940906381 0.19322744481743948 0.15085245225327343 0.16799718918493906 0.1624280647560589 0.15674520086300564 0.12523623518015498 0.15709355727141625 0.15295616762931974 0.1207533358754398 0.18891285685623144 0.18312142600197223 0.17892655234416527 0.23956288600362624 0.21712537608714103 0.1882178685361233 0.24808656262085516 0.26414585353146103 0.2766781406703342 0.26556563751883133 0.23209695067094924 0.24831005865268843 0.24690761087532423 0.22595339490910096 0.23295094224183538 0.19925428922957386 0.17522847666432462 0.13184470662423028 0.12099183934883094 0.09956267130197373 0.08888293281776548 -0.02183136166244814 0.03222476369893719 0.05793015900449459 0.01124278316393635 0.09117164144718617 0.10222759693538536 0.17324069084709348 0.15808364816727596 0.18566264865544374 0.23268826706489573 0.24909169946974294 0.2542175872041746 0.25332850016380365 0.2530582628369601 0.2875482635542177 0.3321096956300069 0.2935126889444731 0.28541477570971285 0.2913687392660473 0.30094512691261527 0.287526992203089 0.2745288364907811 0.271709512334639 0.28222480288170804 0.25778686328080086 0.2573058881144856 0.22777196478994174 0.25470061097500535 0.24102084540887592 0.2529085143462221 0.14454474782634255 0.20281145429297934 0.2286040084363721 0.15403225097777534 0.1769115753246468 0.15989327151199947 0.2042482993567693 0.18253323109692463 0.19115991741562227 0.18721401985932895 0.22305257358407216 0.20028744964641138 0.1829510317306315 0.19057181825740546 0.18137610279015198 0.21438123921539998 0.18002703656636337 0.18677271711297067 0.24064253535240976 0.20483504013031034 0.20825808178719749 0.23226698320332195 0.22174338288684553 0.21908205914573958 0.23893754339511408 0.2270402426741523 0.24411441839883222 0.24382113778567052 0.22480744386926996 0.27138070238262924 0.23508828743754365 0.2521938661669269 0.2875471451351883 0.2572792640112286 0.2464669751026391 0.25984683914373535 0.318864274975856 0.3119867596576434 0.3227745233615939 0.34996412158838885 0.2919773443258679 0.30997411255019397 0.3141946752670132
0.2669312218257189 0.28222861878724975 0.326457176451606 0.3273170421484408 0.3694485357088416 0.37795670531527975 0.3901205757471816 0.37422485581043896 0.3521392285322277 0.394265500160701 0.3666394054261313 0.34873910525325674 0.31065545832411556 0.3441171357552789 0.3481351332572395 0.31427228336233715 0.2908426227958591 0.3368550653676117 0.31582456259711345 0.2619624466413469 0.2573310081928529 0.25497702310646025 0.22679577518894742 0.2396847201789362 0.2314189224540823 0.2684936901310906 0.2640648607889084 0.24311003411906407 0.24136496650779432 0.24549897486672795 0.2213868249467483 0.24816689775748993 0.21159093217664854 0.20865382712039043 0.21100533890271744 0.2045894853916616 0.16893193725823727 0.21301729924318213 0.21057641031077443 0.1627351456561432 0.1499289749953711 0.16677568421720657 0.17258350105865403 0.1709462088121538 0.17566193808493755 0.19811802089740208 0.1923772401895787 0.19739536325115323 0.2105699630800336 0.23809151731908246 0.20952738608130878 0.21050667683519947 0.22751463992244822 0.18423303174676178 0.21146802017358673 0.1783926153946927 0.1543363218995164 0.14692998478865443 0.15442658917170618 0.1319852018522596 0.10511100726599171 0.11324196789831147 0.09224432881536586 0.13167800562051998 0.096657319813318 0.1686811543945675 0.1882537138008141 0.19730546314640382 0.22435720241667703 0.2391822307654358 0.20749529012572038 0.2253392436971975 0.23984461085363099 0.23527392882208703 0.23966781180763336 0.20936546592445304 0.20219505425898268 0.12978763229863166 0.15740288800986216 0.11083301427474926 0.09148674380268715 0.07510875257413102 0.012228897242647026 0.03391436813665763 0.05938752021512158 0.09612658800585311 0.15029330355013482 0.13841380433665149 0.22635802507114638 0.2017019238438248 0.2832143757286463 0.2712045016963836 0.2788143739193804 0.27133560325401923 0.32025155382998943 0.3130894227991488 0.30751514528753054 0.30618419399937286 0.3173857690990117 0.2919545396214546 0.27425742335107484 0.27775058294869304 0.24947507954701253 0.1923052654937648 0.15489800164417272 0.1350015306674381 0.1492679769857487 0.09853622812685404 0.08287483013938711 0.10595013481264325 0.08011842746294107 0.1299439483652008 0.1463691406362683 0.15182994214783763 0.12630195495758467 0.20682404538223054 0.25210474744333045 0.22245855615738688 0.269836695545959 0.2658978155835096 0.3228603191409031 0.29663575841109063 0.31703972437654593 0.3083378985901859 0.29453028651518565 0.30669952357128544 0.30804104251312414 0.3039864037955484 0.33989190584487816 0.24949752868445865 0.30282040386326037 0.26826734133999863 0.2884890064259825 0.291321559390079 0.1851508623590074 0.250824877732672 0.19670915192950938 0.23694863017879325 0.26499289856751096 0.16251027251324435 0.20180296532781516 0.1744919877336883 0.2050564982162092 0.2091645715824243 0.20148311307283934 0.2093559289400206 0.17745574992887353 0.1901350924712832 0.18613035652079823 0.23952560907709936 0.24761966165876656 0.24555265416614716 0.2485757705247749 0.23627925986063403 0.231311023782748 0.22465366529195102 0.22087929068162998 0.24680326569371847 0.2619986171674579 0.23085753025160077 0.23220669068381852
0.29697989946356695 0.34809031876352026 0.37578953342716315 0.4210476931983547 0.36381845371106863 0.3888242829546613 0.40221583629703006 0.392925840163439 0.4324994595070917 0.3778035533032386 0.40308015306553 0.32804811223466995 0.357954866972124 0.32478006316348684 0.2723954065571708 0.24042034086831535 0.1983268090493763 0.09070919601436293 0.14316091592994798 0.13092709448018097 0.17642349854149808 0.18942028711757627 0.1683962837684248 0.2586630407377671 0.2592456134210736 0.2763023367016714 0.2550861368448358 0.2800779575266888 0.2548490471949298 0.23015844882602446 0.21783919291650602 0.17159798669227408 0.09313819229128029 0.05090514232766818 -0.004102733346195389 0.0786572249524073 0.14339511914037062 0.19510849399118643 0.21455636412192391 0.2675155719246913 0.27216832182611533 0.2968138560812697 0.3510825304400831 0.2755228349290424 0.28409499939433686 0.3380013401420829 0.2942907961397173 0.31673750015106183 0.3309720059304212 0.34295612565665456 0.36468978055250423 0.35811745829392594 0.3283201732562304 0.29784267431857 0.32625434274328513 0.3009347665360155 0.33315432410833556 0.2826218253368016 0.28894572036213806 0.2588866663941368 0.2595741763833581 0.1900385218479138 0.15690805469454247 0.15196728490825562 0.17972639121943412 0.09658777083058531 0.06662370136656082 0.06865100378061097 0.01876627897656459 0.020507965663330945 0.01670342316968123 0.06281024891434804 0.016805040456638796 0.019676004642320045 0.06307951971250202 0.07846194315592614 -0.00014661068273165434 0.07352856663228974 0.07874861983761315 0.07610949396066355 0.07728218922117243 0.06941248701910405 0.0833816299397838 0.07274029249878015 0.0865283939990668 0.11622875101854178 0.0794583077802925 0.07443383451616047 0.0613366975264751 0.08481250411523722 0.05987071573540711 0.06130195317090888 0.05436238495997815 0.07303870455436637 0.05528715082365224 0.07564652444215084 0.05110592310667651 0.056287522919789855 0.10897355859856325 0.04299940064958763 0.05431976406509656 0.05298639163081905 0.0733108937415609 0.08560195611358624 0.0642302544109679 0.05703866178994635 0.10314550180478442 0.07100690111655475 0.10387995081103983 0.0854046877295122 0.11370455885981923 0.11117232130686337 0.06548426175021985 0.10342005453924207 0.09551562226346719 0.10643556589803574 0.10056296334948292 0.12342268023640082 0.11860699304232239 0.12702515591616642 0.13375781281850038 0.1206216859913409 0.18157091981270432 0.11004767580397226 0.10981344968429045 0.14948798560653492 0.19675544905108927 0.1447388891035701 0.16793060816537492 0.11695891214150567 0.14843471761030022 0.12023304195688307 0.17786830658698174 0.17037563437637804 0.1736033750428224 0.17106969643051853 0.1402694114699733 0.19297405565055314 0.19727266410996303 0.19152187901353598 0.21986170023941376 0.20807509228714355 0.21859915977232028 0.15572820755482958 0.21471489173569452 0.23166226365765774 0.2412547374792511 0.18772369649608858 0.22948209024146332 0.17918209381163452 0.2521861307537161 0.2001279119482571 0.2386551827723776 0.21350929871785054 0.24543626442643515 0.24882097311951662 0.22097032970823766 0.19006711218960842 0.2177113553034591 0.19426304136814265 0.2197270073137415
0.34146780947932537 0.35746594524328346 0.3840075956312199 0.28177311432594104 0.2961646494652789 0.23977708892097435 0.24066855739123255 0.22882065515643005 0.27039022932846113 0.1744840649716548 0.15624959313666 0.18928448718714658 0.10937746340378791 0.18881162689634245 0.17682411582100074 0.17411014040863565 0.21460329246919277 0.2218607773667425 0.2573585885673072 0.27465705222604947 0.34652851856494465 0.33745278659314526 0.36889780390383103 0.35782959511526546 0.4188584031958942 0.376173206102421 0.3671245657040606 0.32778328985495475 0.2686650608556753 0.30544012828294825 0.22469817733401912 0.18542566365469593 0.12122883312848251 0.08089162978779002 0.03423613529388928 0.08266544348956249 0.07352004006549286 0.17610638495734535 0.22600543255376432 0.2572268829705808 0.2633275130994798 0.28354076628509 0.33902341634593425 0.3005880045187847 0.32866672426236476 0.3436635511834412 0.3166273597709425 0.30698723892616464 0.3204671805849629 0.28114185815801207 0.3240080708097491 0.2421983781360845 0.2700704253992446 0.21489108586262154 0.19344745439877456 0.1652514480971207 0.17883434019540145 0.13883148488696193 0.17216324450055204 0.10063717682142154 0.16866470046054235 0.190325912987379 0.2051010584628795 0.22833630549844894 0.25747457697819776 0.2806698753549578 0.30610499530866114 0.2755443393255108 0.32150254932190536 0.3524555698207717 0.29091410209382373 0.3047666143933333 0.30469180747557956 0.34015034718969883 0.30152463449268574 0.29853096309899135 0.30307097510531583 0.24793368288026624 0.2306395472989312 0.19764544935025372 0.181067920008741 0.114793801605752 0.13346128610806754 0.07643675511556158 0.07486535920309165 0.12367574333165843 0.06833068193346122 0.08531236262412553 0.03074736294084572 0.12551740483361656 0.024943626999030313 0.10824459819723428 0.12036888344055642 0.0752780782992227 0.09575388043550254 0.1308256858969312 0.1266733380805152 0.11462803674719296 0.15667118996366838 0.11013682910621493 0.11787695981539895 0.10671027350414869 0.17223726413945237 0.13311447470903115 0.1259919068223449 0.12149639492410289 0.1282750878666388 0.15112128974638328 0.12570281282273385 0.10182272987105602 0.1412861386848717 0.10873027944561928 0.08174934545902277 0.10937978349129612 0.11290563914553467 0.15504799529034685 0.13123646182943224 0.14447200097368643 0.17948349796910645 0.1943383240521797 0.18612740359587 0.15614954002657985 0.19435723969093086 0.25587206780561267 0.21752480358664758 0.2962794729369109 0.2890184854923501 0.2634182053940232 0.24678140602199566 0.2985937895396202 0.28574717964280955 0.2788519406222669 0.30300474576466685 0.3622380741875763 0.28383779913635093 0.34833995502072335 0.3276242324453553 0.3215697094620456 0.3325386789290547 0.34762681306521714 0.4007769027510279 0.3852587039095649 0.3665861157713723 0.43572895685261587 0.3981029545068907 0.43099366646973986 0.44022541289857864 0.4187146556076582 0.3717328589980574 0.40864329873570543 0.42401061315627764 0.3883571257897432 0.4227775092624798 0.4417149062656514 0.4597879220640172 0.4289514325459397 0.43410525887014717 0.4660419699555768 0.4379074482936178 0.43250521523861113 0.4123736940445235
0.21872646459927436 0.28011379709794104 0.2707392042553582 0.24604150564396982 0.2301849967177415 0.2415175903498252 0.2108499137736813 0.21967510475024093 0.25269694541530796 0.20267877826319197 0.2034276290789739 0.21918991957568698 0.18366784095160216 0.20478559319973286 0.20758544555122682 0.26580347173761815 0.2582062000982428 0.2648965678475605 0.267166402578797 0.31245644166967385 0.3003325377911519 0.3148747725306584 0.3088090074055087 0.32333875799041656 0.34732812874924224 0.35231705713888783 0.3101607554564027 0.3118604728880754 0.2874568112973785 0.25895170521820976 0.19991693822300657 0.1623437264297964 0.09307963891334257 0.1105153716990032 0.0687616546546235 0.06240676146378428 0.11941151980636026 0.19919389399616544 0.21443376708232342 0.25220702711725357 0.3010829225142188 0.3241196710178077 0.34427139968446385 0.3407322852166145 0.3737209856852675 0.31815956870764706 0.34819391470362165 0.352424530042056 0.3134107159169158 0.32461043541254797 0.3036662960947901 0.24274869020687745 0.2070451209309441 0.1530896510161216 0.11732481902490234 0.07595859098490675 0.11113266208964345 0.08809591548301883 0.07146976966385403 0.11915772893757137 0.13052896677181916 0.18292884847700658 0.19531894098918248 0.23818028387490445 0.25926480026714854 0.21917439263958996 0.23266245093561808 0.265582136089213 0.25209425589720824 0.25481248894892355 0.2053499020065921 0.24861929259070878 0.1854429999434507 0.14105412841672912 0.13588574788725138 0.07487925215438418 0.11639128618617492 0.07179791384962021 0.0961899699281442 0.11576322789757752 0.15274995744760056 0.16038890034618236 0.22655469422941127 0.2621724249962336 0.2652550018726478 0.2953993604591213 0.2774660601358895 0.29552953599664705 0.30867009253165323 0.33002580287679145 0.34988415351872104 0.2967177278793654 0.28904094197962404 0.34010075118747823 0.3165134023927495 0.2858723855527411 0.29327081119103104 0.23285135107143384 0.28687299031404084 0.26069781190766517 0.23532502461562313 0.22380812624298424 0.1980692753577475 0.17403982679377153 0.1921521319851701 0.18536136535324596 0.14470072268827666 0.1250137035538687 0.14245857092381295 0.14284233040364838 0.12399223942481302 0.16649257861002126 0.17519846693444907 0.15051200877209453 0.19310176837312615 0.1750597932891632 0.17119313686793572 0.16939991582183303 0.14168620691924552 0.14875265782304406 0.20985995449799072 0.1688479290546964 0.17755153953923533 0.14622712760371503 0.146486789509712 0.1533644120261476 0.19113165705449445 0.16182701038654246 0.13875506834147835 0.14522893492259792 0.15107504137528344 0.1945583833442096 0.1895523563093237 0.19416849109357268 0.21031204327644376 0.16735160408456667 0.17990602506350517 0.19273706728710457 0.23508621069326238 0.2513097060163827 0.26415349342439437 0.22934352357320875 0.24287699359038348 0.30339277961598143 0.26594677144199264 0.27989755023020657 0.2827751687711731 0.32692090519377237 0.30349018772876063 0.34726148898820275 0.30178477199101833 0.3432055377280814 0.33680980833057955 0.33912308432129734 0.3654422576306872 0.3613949615082024 0.37356022286636814 0.34663254243781333 0.3886276272930019 0.3248254456979233 0.38288170894182666
0.17588609715032297 0.12752657183905164 0.20954865248552745 0.14793815281705877 0.17120364354020265 0.11236390366110754 0.16801462259858851 0.13985065893555548 0.13933683232212368 0.1389846419991902 0.12604301587651928 0.1413127948705518 0.1613068798837621 0.1600356201254877 0.19237685666896054 0.14141246852125353 0.20570666690021422 0.18384174892372146 0.2353609183653066 0.2711381427641714 0.27088247145227395 0.2844182992227821 0.2722933041289898 0.2847192310279548 0.32751542985599247 0.29555258277176294 0.31009402341362446 0.2641231237585687 0.20569014340762057 0.1777806181488816 0.1734682731129508 0.1282659661885209 0.06003679329745223 0.011912187150357589 0.052865632133617585 0.03813481086173191 0.12814494154867623 0.19226962822257876 0.23481529454480524 0.29209846048732513 0.33126233014345696 0.39027836202987864 0.3823930955484651 0.400861782993575 0.3697673136138936 0.36860921358658777 0.3844536271510605 0.3308928693182971 0.3275463417281388 0.29344406615086416 0.22813137970296596 0.24913407076365396 0.18575037139755485 0.12155997609229062 0.10491444898985712 0.051374579888727616 0.04515943818923096 0.07361035179294248 0.07242430855858951 0.1282828484755284 0.14886219455379662 0.15546654039091337 0.1865648636603015 0.18200869334807152 0.17129644072639472 0.18699183771931766 0.18641589169300657 0.16394107454805418 0.16495344404774037 0.12103767617532002 0.15662466171453415 0.12868657771410982 0.07458638272306328 0.12517456512880304 0.11435182316192286 0.13056029262389315 0.17206472108073256 0.1908001725488887 0.2102926254376163 0.24271333225161987 0.28672095417311794 0.30763542251165016 0.35035779477310075 0.3012668469517302 0.34066054256170786 0.3781011280277517 0.3342882398643391 0.3136706843202405 0.2833158762587958 0.25288863732079736 0.24932064784645577 0.21526543901835696 0.1829757339954075 0.13242760228393474 0.04564272457606953 0.045675118970253364 0.011054164137535483 0.052554914119410004 0.06872431186894347 0.09662368613519152 0.16012405078021708 0.1863011167751405 0.24377354328993367 0.24614997716221412 0.2543996595468778 0.2828562577663008 0.2929831615108676 0.29533647247846406 0.2817533248416761 0.3283907293076042 0.3326076466761208 0.29730941622606183 0.3245055290199864 0.33000535966197864 0.2999434351351462 0.2990214157294124 0.2546771810863155 0.2887748017949958 0.20725185620658979 0.2346089851189749 0.21300736876146176 0.22153592959192228 0.166749505218845 0.1574391091866419 0.1416039345616189 0.18886265018055146 0.16876612481623995 0.17299929298350014 0.1494686141137025 0.1565663673317541 0.16682903665692472 0.18809071272428757 0.1793292180534032 0.18536216435141545 0.16336308811128383 0.17763506334530754 0.22400303060984206 0.21227730133604583 0.15875435680946454 0.24447691178677883 0.22671140397016254 0.24589149890885217 0.23297867682495071 0.20835368168515986 0.21900552734395307 0.22658153489747165 0.24208092866251915 0.2390720973788463 0.21873622877821025 0.22372401279965046 0.21608298106649107 0.20658433852288985 0.2529834396980443 0.2162165144045825 0.26534416711033765 0.28177918949103853 0.2820340673662629 0.23392524608090898 0.25202225193541333 0.2837139655484402 0.2652769942282792
0.30774896287116704 0.269735271183523 0.23806105240895625 0.2071318657991008 0.21799836912942314 0.2262595186658658 0.20143902739512742 0.15935181786260505 0.1544071723370813 0.16955029988560102 0.19106726132744214 0.2123296688311217 0.21664125960020753 0.21637948634064724 0.2545767570307715 0.22111310321852734 0.2246831134105655 0.25416152588532936 0.26338732664649717 0.2924987882773815 0.2843841187807768 0.23656353311090939 0.2292385131032779 0.19279666358314057 0.22736825163814683 0.23076994902030057 0.23332448619861876 0.18357568676912583 0.1782031422666157 0.15753340664729715 0.1083145303574258 0.061545392521321574 0.05294865002512879 0.047122575100221796 0.10646096499588667 0.11524641756760746 0.1314973479742177 0.2024329268480544 0.25152112006583555 0.2365929676988484 0.34515964867604604 0.38000561752733364 0.3366148351923324 0.3503464621723522 0.3259560494365786 0.3186526090336316 0.3270198913676037 0.29333573501606197 0.27625090981038053 0.25010532800339724 0.1818874011606799 0.17652129110349749 0.14401013616010844 0.11116900006403102 0.041931604488566775 0.012933157367457433 0.039846456728779595 0.04476373748966021 0.11281955641195938 0.09846847272191062 0.10707737625784128 0.12083073574608333 0.11152619744390987 0.1653703450121956 0.15676029807808006 0.09924538923710986 0.15063470936392254 0.11705641731346542 0.08822175969989526 0.09980924785142681 0.08666536637808453 0.1127365389493744 0.10216911281081992 0.12111287565997304 0.12247082728616461 0.16816205136227755 0.20844685632882115 0.22733717307508486 0.25256070223166227 0.24281926320344896 0.2506298384625909 0.23630688704563882 0.2109662037607662 0.24653130836447543 0.20364404847855178 0.18976721537237418 0.12651094632990278 0.10848649778808862 0.05776234912815129 0.0335894753711241 0.016029306789594834 0.011687441145195644 0.13461636338014932 0.09682978551712028 0.15056503855486425 0.19678427306417648 0.25182320665196734 0.27355795188489884 0.25714488382039313 0.27556360805703517 0.3488614480904355 0.305315272448854 0.34711239708817593 0.29540350127741416 0.3300099234150512 0.3027565856633658 0.2930640677195147 0.228362390174812 0.2761845279080092 0.2290665142786212 0.15511487049343378 0.15429895554154233 0.10223350287814431 0.09772843970206495 0.08506591879220854 0.05392154854469608 0.07870063675242145 0.11654354491277286 0.12497773349497285 0.17431091999226678 0.1930520668400166 0.25633367728496215 0.2706925392921346 0.26953408618944125 0.2634109493734771 0.30745270812065834 0.30002806827025746 0.3166670172626804 0.27397117148139827 0.36451492644985434 0.31694922957200566 0.30259317000398755 0.2779735543699203 0.2852517084596406 0.29067588853940246 0.2803052744410252 0.24875661302254945 0.2569332094301032 0.20084085668123025 0.23314196212078242 0.1712449921775372 0.2041016382274537 0.16260452678010495 0.21081551248346744 0.1702288359162726 0.19208136985384816 0.16482610667507772 0.21226783082634698 0.19911439653737262 0.17752833787860878 0.239552989681993 0.2227761276465213 0.25984118438340387 0.22538127237712136 0.24202918197501735 0.2713478113505969 0.2062335064239501 0.2432070244121772 0.27371373182495884 0.21911095694323102 0.2909897167333979
0.32015230007632595 0.31976174408639857 0.2981022058858562 0.3192056331408221 0.29490312737477187 0.2731519801639083 0.22438604132439757 0.2570812328733683 0.26959300496409183 0.2539492023338211 0.24624474071477137 0.22187788690489743 0.2644237962859865 0.24869770124285334 0.2288956545838615 0.28387034493553204 0.274535142998395 0.2888501092939375 0.25423772887503154 0.24456934851950982 0.2549563455284412 0.26461655650914023 0.2415501198835668 0.2239630674867185 0.18720907924030683 0.24936918367020222 0.1902697849509464 0.16861997870153256 0.11252242076549529 0.1070470903234444 0.08884141703349856 0.09262309927242221 0.010418747303977662 0.08892987086447862 0.08425659627217112 0.1306659636132625 0.17819025831834037 0.22328710101377322 0.24376914647482648 0.2653948982583025 0.34017757798645415 0.3002349562530252 0.3123142175241347 0.33884994769395754 0.30377052828991913 0.3421208511215988 0.30290407844353084 0.26707693896078954 0.243472001883853 0.2080113632114667 0.17935860817004712 0.11357061856750474 0.09975124860457031 0.047439629172312196 0.02301949668325784 -0.01443791958749994 0.039182336129710504 0.038510702557852085 0.11709684248209243 0.12484321405965139 0.11426097528125015 0.12376757292333594 0.14961282438473086 0.11668530456046425 0.1528960451045734 0.10406176342886458 0.05698370670687423 0.05899446426575932 0.08615818195650472 0.11133073962455708 0.07991747351356908 0.08839832631261521 0.1184948083782416 0.12606702533499362 0.12886877668312918 0.20216817563557193 0.2235868464840962 0.20119102358449312 0.2116942810434067 0.20196130794146325 0.1877436120248807 0.16767102210427354 0.20357526230994136 0.15125627057058477 0.0690471625137415 0.1078894970692474 0.11416792223257291 -0.0008804862239649922 0.03460019666707406 0.07234229190976706 0.10286926831166897 0.12264557346373668 0.17062675650509962 0.18094931472051176 0.23324400100797743 0.27462665036178185 0.3133692848352533 0.32475111414768754 0.31192681941576417 0.2847342188056973 0.2583072783383656 0.2740638746878547 0.23364785263259932 0.20200423768823939 0.20036398602447095 0.14041662459627152 0.11375742954488292 0.10547841214797621 0.042654165682903214 0.06549611423443026 0.10190579642770102 0.1288480073140762 0.1588167940717075 0.19445099350872994 0.23750548300356203 0.2649589605219042 0.25810506973906716 0.2862860171661199 0.35267794743593983 0.3028400135613959 0.3160816132410592 0.31150727109063203 0.3232367645278119 0.28847333765895644 0.26938904897318106 0.2998932276566907 0.24752906035341696 0.2600130990549078 0.22332243354307832 0.18215774028026518 0.146396173366979 0.15499647824001783 0.16615063881884085 0.1389954448259274 0.1285041555351084 0.11122415474263662 0.17637127262662292 0.19715880315254408 0.22770644215788127 0.25557250939948334 0.22955136281901595 0.24957178571926603 0.32360013582297803 0.26785725464422017 0.26250718264754214 0.2825263518460938 0.3089336308236062 0.2809484886414976 0.3303850715206161 0.27559839979214856 0.3063888002807814 0.26702422849940616 0.22583954286622834 0.2629367927283672 0.26425933768278953 0.2083539629388106 0.26035942928257183 0.19465689141795048 0.24188993616925827 0.1930406405966982 0.22846114864726705
0.23400333397561504 0.2308228126986934 0.16874182813717015 0.151125885119105 0.11742529062788593 0.15258647123632985 0.2449548556577125 0.31178991812541423 0.34236950453491855 0.3783392614424603 0.43298234091480897 0.495394294401378 0.4729806969195255 0.47671807953509704 0.4118555068678738 0.36139169505038016 0.3121004509544903 0.1915151425575062 0.1542133829500836 0.0353347794614043 0.0701992969535581 0.1456026859008272 0.20785135472990718 0.27919561171503393 0.27960196965243306 0.27275191587261755 0.26030403551512094 0.2322631886969493 0.1592393634293278 0.04809870145088958 0.07577843375005903 0.2331258738458316 0.2763956122164646 0.3290769361067169 0.4203270277465294 0.47996523978649674 0.47048667605630107 0.43960595083364407 0.35882159486410287 0.25765685677333633 0.2152232600595995 0.12557809829700517 0.14161464571697793 0.19344589271501253 0.3233200196999759 0.347020632675512 0.3452920933262074 0.3780289273999004 0.41779010942284645 0.3697549283321762 0.33477425100097213 0.2258281204787232 0.21109462835168477 0.09036610174014449 0.06685016495942236 -0.005093022180268705 0.050825516692322666 0.13682549745684092 0.17589987742160626 0.13694841739563324 0.1699871378153301 0.13562092784903537 0.12615163553423578 0.10737054464330642 0.12023164475724427 0.13616714089895074 0.1210937284352955 0.07286119045805478 0.14503918014985934 0.14948079314519727 0.12531558721977312 0.15465518778206677 0.17076417472780084 0.2576128892678172 0.16875604305506128 0.23946587810150377 0.27071895483181285 0.2518697863912052 0.25070532484237384 0.2648850284643527 0.2256569375230115 0.21385329703717204 0.23674458104926616 0.20680606179688937 0.17463079873410065 0.1968502101092743 0.1933261452056457 0.14580710323629598 0.11473386661447438 0.1340810443807581 0.13930780302420137 0.10428249963854552 0.11017586908397903 0.09939990519761906 0.11916047376203126 0.10295202997335189 0.10776846088826927 0.12845944347232688 0.11613930368480314 0.15155963384608934 0.1781597392143701 0.18909303100923813 0.13823060295523013 0.1963178003882407 0.16944764989200728 0.17984073983727028 0.15696178683988313 0.1272053930149211 0.19788621553696076 0.1160757202184719 0.15443396871678589 0.13862241990843213 0.11527054002114759 0.18550890900959136 0.1740065113695794 0.09130108036286469 0.14288023020849447 0.14648137097438263 0.11725499381629385 0.13129333950904032 0.08311191621268431 0.08428261570109159 0.05644732423685155 0.09487400768984064 0.06703007135351688 0.09416069377176269 0.001160940335570869 0.05200884562566131 0.006656845995296916 0.034683528347447236 0.024227360892544004 -0.0060468650975688855 0.022493757847157597 0.01931131930218095 0.04519488714249939 0.07309603248681894 0.024341992177191237 0.05558929998983963 0.08362132702993953 0.06075049365498229 0.05635297457849701 0.0769816020568721 0.0685254952343713 0.10606303455380334 0.13662001620763967 0.06832370547372713 0.13506759704081173 0.14366748948755448 0.1290253236787416 0.1274941110085103 0.16803657685439757 0.12113965212647089 0.1290016112078206 0.18492443903376762 0.14415379896972275 0.1396032406771094 0.15220604660896325 0.16753703957349955 0.1920410468981254 0.16648059802734738 0.16818318999470186
0.42552459375089735 0.3832938292392751 0.37594368850000237 0.31241530948490787 0.24932732821727402 0.20665184035899628 0.12180146550941504 0.06452061360434291 0.08284867801448026 0.08382087263121582 0.15503786858728003 0.2370211817990948 0.2669513996611301 0.35542225768205066 0.40761929042521927 0.45467121989662335 0.4414664520466271 0.48478642305094766 0.45133919783740845 0.46788690597440513 0.4103972461277726 0.32704619477252134 0.2573947543856078 0.20185894296642024 0.08074099303087405 0.015643001690588094 0.13377145424436426 0.1946306656101925 0.29016246758869113 0.38047819657671933 0.42487620437750145 0.4629175776794378 0.44430236196245143 0.38270059934142 0.39702640368615105 0.2861613965253111 0.2334216619815239 0.12265684489818166 0.06066466569661146 0.07609352527582502 0.13935670242047202 0.23186674109488867 0.3173364214797792 0.2713598646427645 0.34855562258878287 0.3576038200774424 0.3228366451172371 0.29062542445680106 0.23582450468657518 0.20600051255287247 0.15388753025319732 0.1683895165354531 0.1626436977906351 0.18834711859615105 0.2309075421823754 0.18367049738826077 0.22050919430083715 0.16771680838328568 0.17646523029919567 0.11377039601563177 0.10229911877629579 0.054465405218443244 0.08900868252762455 0.11421931069840767 0.16736477052960774 0.20887769934229483 0.20907433311408544 0.27399618874576703 0.22220906541410412 0.261579209683724 0.290363961611817 0.24220384498119696 0.2503310394029394 0.29456408069775136 0.26210940574381786 0.23236337207353563 0.2331142886861844 0.1863733369999111 0.24780751243532914 0.1573922739216336 0.17657536988144534 0.11359586159877876 0.0942105381771773 0.13313716406833642 0.08388066256808782 0.17391594612701478 0.20443066440231777 0.23503227813804764 0.2715503503816915 0.3353725795360224 0.35820072667455266 0.38314944968719855 0.38233659967166045 0.39497200506447905 0.3663650965515225 0.3680834679161857 0.38265831350486273 0.39061392080603047 0.42838116286958733 0.42706753578196527 0.37477433820444217 0.3160662308368299 0.3494222177590416 0.28104624457228433 0.3079313180064309 0.29267279769873145 0.27719843814869044 0.19853345545820053 0.21321988989664525 0.20962139702652546 0.1927305328068586 0.20244196812548404 0.1801357642181967 0.21348394117790578 0.2000600972740046 0.22279150769022335 0.25024484618158244 0.2727591536123805 0.29236396014785915 0.2826016926089012 0.2768976563502797 0.3028241998033905 0.2864092732884161 0.3373595697150967 0.3706295459633243 0.3589666572318919 0.3476472090895121 0.3249031793637432 0.3115153197001741 0.33204142506913176 0.287739677860545 0.3171220353682894 0.3201923065147888 0.2869284634223828 0.27732203537699374 0.3112592502224729 0.28738676454372764 0.28737720090911345 0.29759953355470237 0.29939884929610255 0.26366620937712293 0.21039089501192537 0.3141031012118323 0.29643334010417816 0.27472075187810385 0.2881060056785974 0.23212562678387016 0.28293008381704926 0.2661716241060213 0.3263542629805054 0.2859405608385769 0.27280489323131907 0.2965560786813672 0.3120319737536603 0.3369334478958917 0.2835549133953106 0.3608082876541155 0.3308051267499885 0.31390102445406154 0.4022042026775764 0.39247749065878657
0.19224669965975422 0.20022153466990858 0.23989487566660667 0.24033385926298023 0.2586346392737228 0.3010826606187531 0.34706825427913135 0.37167335951270697 0.3944368021556851 0.4085964589278951 0.41142611776740967 0.504466433760639 0.46326341533129034 0.48422523001543244 0.4713326078865033 0.43203989988678615 0.48682296683656 0.42915348050645574 0.37989048438863027 0.3547277794702664 0.26676077451739405 0.1855040384909627 0.09247703793024106 0.08145258064267621 0.013493772900796494 0.13132693980282054 0.21021278358803402 0.23946499233497923 0.31734867944856693 0.3994363636276049 0.4239362386113078 0.4039500904441768 0.38058260157960033 0.3708270427101622 0.25964824637929396 0.20340038551266743 0.1573841351171442 -0.020591979339449222 0.07239711873379029 0.16783845042783582 0.22694549579812054 0.36100822683200584 0.40712738423575856 0.4366445342430587 0.47353207844067086 0.4729477146639889 0.44478518659177146 0.3946454009947943 0.3400740236204715 0.28670335132381675 0.18623558261563403 0.07105818946132772 0.08333511969853263 0.04839953951683835 0.14623318933020585 0.16128450188442026 0.20419773952310682 0.26955658071926686 0.28200321158404595 0.2220886455761589 0.21139764173225858 0.22154475756469846 0.21428813334524055 0.2076451316606653 0.12640833957139397 0.20956127742794792 0.12457271596830523 0.13197218703807997 0.1504832022109542 0.2096073803832679 0.1773771972442323 0.1908721981607235 0.22332394637906325 0.12979914143351373 0.19012820606022435 0.18219476819305544 0.10219601360967334 0.10786807411244968 0.07607469790011526 0.056835203728497125 0.09019069939875492 0.14027501913934615 0.09177768144240098 0.16855154280630608 0.19625166140688155 0.1890344014973992 0.2500328922471264 0.28708186715771783 0.28631636743403366 0.3246092554178743 0.3116449438038819 0.32234978057314656 0.3256871276698356 0.32755060370644207 0.2854503954981688 0.3032014442194338 0.20020070809379117 0.21154834889932977 0.17050255548689114 0.1714957693374599 0.08307339183913975 0.0693059021475199 0.061343532871980154 0.04771472598477827 0.0706345654483798 0.10255169895219919 0.1174242787294595 0.18678750238574054 0.18750871275930076 0.1983415648218345 0.25216822487589674 0.3162936414135417 0.31231471195417354 0.32562134250601965 0.3459169737037457 0.3094372964827961 0.30227551261973973 0.30836318304301336 0.3228890816946842 0.3223640222415497 0.34242708253543447 0.28243190536108853 0.31775085514484736 0.24952955285335074 0.2932057542414064 0.23162578366106115 0.22100440634741017 0.19134047960888312 0.19975949049857605 0.1775483598205376 0.19476772437775794 0.1911353015068843 0.16130188108916255 0.13890024084170466 0.16981848068067618 0.15442023903490576 0.208894594186793 0.14822391296564483 0.177189015642607 0.23932414139727534 0.17731609674919202 0.2081066894760682 0.2184762018122059 0.23462733006624753 0.20477937445236025 0.1493820018789775 0.19382802580722802 0.21838471857428227 0.20486646823528892 0.17997963464467973 0.17142998941430485 0.20833942488653676 0.19855910955160344 0.18804779454679496 0.14811748293588506 0.1348723008137511 0.1982192800379289 0.15024981903734796 0.18532157008170633 0.15084675480810322 0.14447359962536505
0.21842992877856052 0.22477256001085774 0.24619643364805022 0.2756208327319432 0.2987725756134473 0.3505267874567593 0.3070993978446401 0.32422019538725055 0.3373545996651395 0.3304910397769359 0.39188908072593087 0.3677264820883271 0.38839972885628965 0.36568860951147186 0.3709968934850619 0.34305617584466613 0.32769275004923715 0.25368595521928294 0.2120197608910943 0.1942635352814282 0.11275223908490883 0.024551345300716447 -0.006274471943596122 0.017446824866257947 0.1710209149923603 0.16841583368275187 0.2739634609786948 0.3375184712117477 0.4140185847154834 0.40057590599403203 0.38186411298496736 0.38811851593358204 0.3744859795357719 0.3349956667230014 0.2936538909823959 0.18777352476460765 0.12207891585228835 0.05735866853912584 0.1003611388287454 0.1583869538385965 0.26816716822705666 0.29090521985427753 0.34790065682241106 0.3814870578139892 0.4064110564171299 0.42254837008940904 0.3764186635293933 0.39601447238452225 0.34549783782472904 0.26435135013158567 0.22048195508893864 0.19532023937453205 0.10459110478389441 0.08286528147251558 0.13467235897767071 0.08510660645237303 0.1823485174292479 0.16863888604974123 0.20955547955923137 0.18224302851004642 0.1957187191379105 0.22929721171405465 0.18814123170589997 0.1651809499201765 0.20992385369847702 0.1847483784369244 0.17819051253330992 0.24289992671444846 0.19702956759154677 0.24098315945473395 0.2551584462783118 0.2963111070726249 0.20417723675226482 0.22242859948301996 0.14466639038467496 0.16420866241815008 0.0966360540784216 0.04069029027394113 0.013255690279479988 0.06464709385998621 0.12669985476308054 0.14473864338278664 0.19921463457082425 0.24875798873981728 0.2996621003302531 0.2721374507376071 0.3522997081534252 0.33479155629738927 0.352943768360956 0.36102182458904447 0.350422118603001 0.3432364575285473 0.27961527528138475 0.2812770232076035 0.22812438820304923 0.16262992232500018 0.12165198321234548 0.07521340782999261 0.07134474222984133 0.12323973219458163 0.14026680887496695 0.17414249023957779 0.24827094074916828 0.28112008061514876 0.32883703482557514 0.3646077752194408 0.41153454250721194 0.36771921631902127 0.42528278898950644 0.4107599426364492 0.42176913100849406 0.41608846175584946 0.4078810718180346 0.32035839976401714 0.34970140135954897 0.28882126481268466 0.2391545172300955 0.19922837895185483 0.19280815266648701 0.16710236814146467 0.1149115897349084 0.08023922632259245 0.12099484433677817 0.10758253120868709 0.18019135294259464 0.21024278521238104 0.2408534729531056 0.268703117842568 0.2645748195416152 0.28092333375234424 0.40641942860439434 0.37994121945529663 0.4049831354663122 0.38028197195356284 0.3513453549017904 0.41889550869333314 0.3774612682191195 0.3612035270490211 0.32476479455805485 0.3512172605509316 0.3470215819979964 0.33352890334781515 0.3688423839603401 0.29080542218332206 0.28096005666015467 0.2452299015671607 0.2616485584234343 0.2654687886284548 0.2634167937025313 0.19359996487249007 0.21786945745393765 0.23536886908623686 0.21074543831492648 0.24263760310982835 0.2291576382576796 0.2958673087923227 0.23602644121020178 0.24378142882165346 0.2246574122107495 0.22651985469296548 0.2640955838598371
0.3664602667966559 0.37928802066005013 0.35658112941426245 0.3840528840487731 0.3907220238393577 0.38530731347575947 0.37567452597210554 0.3408121332617685 0.3999031129942621 0.31970227225103426 0.32414153341505114 0.307832973560014 0.25567785632687806 0.2760447625263511 0.24800656691098238 0.2320833415029255 0.17616381618334756 0.15494731141550258 0.1484975340407281 0.15760749849953146 0.14280569943006413 0.14539976634654483 0.22978726061236615 0.20520903713759878 0.3244031831442798 0.3194009611818341 0.32972179291737264 0.3533128489159312 0.36047427623587514 0.3512825494308303 0.29986277422177465 0.2939243714232861 0.2697673143139993 0.20437590935135425 0.13352732459113748 0.12987077351370266 0.061461172179571005 0.08749730870070548 0.158117074436809 0.20006063496057783 0.27622349553592224 0.29018467954916916 0.347842326074124 0.3339548110691173 0.3471760266708368 0.31701756660130176 0.3105342816968235 0.2534303121444183 0.16664676407819132 0.1500037868733303 0.09820188003058658 0.06774110158848365 0.06575933630764218 0.03314656911483232 0.1118743009555214 0.13962050086866332 0.13433888240528094 0.10678706262586618 0.11282135709735981 0.10182238434139748 0.029343469567247107 0.11778890374406023 0.04471970597623552 0.09902503557519458 0.11122022354041353 0.10033541015253547 0.11715757933108326 0.1818163247004589 0.17868577253243917 0.2049400797574954 0.21562020263961273 0.21556399764270617 0.1300934770814025 0.1542977196730533 0.10600131642756373 0.15576626005301353 0.08807944842583204 0.11663391714973477 0.11766275369155911 0.13607122102530136 0.12134119267361484 0.13299870726502733 0.17765218234634117 0.2381360221424553 0.23886932831105034 0.26153195186698847 0.24733077248105498 0.28034186368659175 0.2699122959095949 0.29339099404682206 0.2757708934423904 0.25158436651236427 0.21499541596464455 0.22036258430185368 0.14723837725248096 0.1359678854303218 0.09127248573916832 0.12723341046612124 0.10606912056222786 0.17080169027603978 0.18063295321636907 0.27500422159232424 0.30455503634077913 0.3219564266273243 0.3398011092828453 0.40882512245293756 0.3700040088360817 0.3242984262256037 0.37802582384280575 0.293770108662561 0.2830374417527148 0.26932108287054657 0.24722531748845597 0.19815330236117867 0.18458144605386967 0.17008459087010414 0.13565579308719097 0.11290835710265024 0.19457750811685734 0.17490298191884632 0.231192976048155 0.2787104535643616 0.26524710602534407 0.33939113543213867 0.351133591927809 0.40311985672044914 0.38403124982060394 0.36086087174631354 0.36530674756608117 0.37320991558615846 0.36566336369529434 0.35636074115536753 0.291142712217417 0.3316550941567305 0.30952447688192364 0.24894304667591435 0.23921572906267935 0.21631750694377092 0.19311275418213386 0.16573363177598288 0.20706586381416214 0.21044456966019934 0.19763041356671565 0.24784907723223532 0.26859268475654063 0.2587164591248355 0.33705724217694505 0.31141998618555106 0.34136209261678757 0.3464871659784553 0.3438012792172614 0.32349157642218485 0.3402009861722945 0.32073446704649006 0.31717524064743635 0.309205118270888 0.2747849437378489 0.3755322276400641 0.2924901650896495 0.2866119686696041 0.2902541293932665
0.2889213140675254 0.315367610690717 0.3116857510884163 0.36278793279882315 0.3986148672111155 0.34978130525002893 0.31188392955967076 0.31643557096891756 0.335397105609367 0.3410723741154899 0.3506765186873275 0.2773745418235207 0.2776544917728018 0.29637101526209325 0.2592870729826863 0.24265424080469664 0.2552310515358001 0.1686915758626856 0.20380204719554357 0.17995508846877054 0.21716032632110488 0.22278777843360742 0.23177034530137722 0.2699936700409479 0.27824729578675167 0.31623095770913057 0.29415902546295597 0.3277059247161759 0.3048353828458893 0.3341121508825692 0.3033093535389005 0.27306582762621484 0.30617452961794955 0.2727049580648602 0.15833177311594343 0.14899904629268093 0.06582620385698584 0.14776376546324885 0.1648063686032857 0.18431936106128982 0.23073490615578884 0.29010416231410585 0.2767868756360213 0.30648307935711616 0.3274149141209998 0.28129479967291443 0.2942738602953423 0.23392504479551254 0.19740245607468154 0.15776418139053006 0.1116181011564769 0.05720240757484205 0.02849580292715225 0.05117228921249738 0.09845259444939139 0.11654226670828005 0.12147013471974451 0.15540862392716126 0.09721428720752742 0.09008415891891573 0.07211895966728095 0.08646437899599983 0.03527687016771409 0.015606260860516415 0.06652793429609695 0.08054411735188541 0.08542566819001474 0.181505966937027 0.1780187119644171 0.1980191176421488 0.20148648937108793 0.16363134588553843 0.2330403274911618 0.23931474993669882 0.18271240930978447 0.10887331774511658 0.10916989606501994 0.05992196988487475 0.11731177475283144 0.06559742971675545 0.0750126642347157 0.16594249368086217 0.191531438110003 0.1855650253782459 0.21453493363628337 0.2609603981799673 0.2867025784499339 0.25548563229674626 0.2738034469062236 0.2857322944117029 0.2614828069365969 0.21698893437833683 0.21986466179026898 0.17325710701982303 0.14022021879024532 0.11487505401976311 0.1518943704186485 0.15545645532060073 0.1650050305819824 0.19619811973822768 0.26450054382895505 0.2945198289570705 0.3163106713146451 0.33344982802538087 0.3395281424438452 0.36445161745280663 0.33862734296790653 0.3149146075475044 0.28449386884624384 0.26568699820658565 0.21754836906701705 0.15931364534850292 0.13343399603945363 0.07763548015221781 0.08871147920365577 0.13156786985624125 0.1957581089308691 0.19986745832492847 0.2967613121391948 0.3316626427326613 0.3481865059324579 0.42213118509262254 0.39596445700300487 0.41029580209942 0.4103629257600788 0.37654469119242545 0.3559911155224735 0.36231015642763137 0.3239312125993869 0.2537713904210074 0.2397522673346736 0.1809896404547886 0.14153923764251583 0.0797703291700948 0.1860114187791863 0.15153125985425175 0.17720156172888243 0.2175663090288072 0.24163764191680082 0.2739838198882038 0.2828427800130486 0.3469856488136789 0.33946433175497237 0.3641277379810515 0.40250291820899836 0.37881640165095765 0.3875968191232957 0.3881040989473666 0.39272317014110847 0.32041450539515104 0.3028313216837079 0.2892298925358611 0.26014980747335886 0.2331799392438147 0.2300398786773386 0.2238757755868041 0.19240126000302482 0.1391066615988272 0.15348343318551727 0.187094629854408 0.2217896100983351
0.26167869454422177 0.2846355026183992 0.3334493830765951 0.39512312301583175 0.47656574526059237 0.4497663565593087 0.4437361756131369 0.5276179118814281 0.4742902877670793 0.45096856526133916 0.3470703427981115 0.21566809190661618 0.18470724782598877 0.10323446701195732 0.17540793267604748 0.22947639002609027 0.24875875524998192 0.3539313885371936 0.3507238985948004 0.40123009366718687 0.35970091215614325 0.24698749775809362 0.2190804933038307 0.056356764705080165 0.08400047560177734 0.16905838078536684 0.2501813451355218 0.3748903475022273 0.3851116976545385 0.3647232844634223 0.3330215879421073 0.16399905665256403 0.07173248787653423 0.15201653533441564 0.26173465958782205 0.32915626211130183 0.4364781560467642 0.4509344700310515 0.4230621111221414 0.3632656752241392 0.2292589651955376 0.12616393437603848 0.13726071094210485 0.2582005409949174 0.3292630629649406 0.41263099858747454 0.45156069912573676 0.3674593884865326 0.24801515827615997 0.18221206325633596 0.052672294611323354 0.1034100918802232 0.19864550788314322 0.22295167640993752 0.26870107054072706 0.3363543310616193 0.2839868840550891 0.19019557094647443 0.1785335126500152 0.16953056429537502 0.1386106755500406 0.19557325131073636 0.19723324349551385 0.192249739321923 0.2107834035623595 0.19762802542156196 0.17356214649253385 0.23204423592410084 0.20296513005303368 0.2562663589036484 0.25790127004329266 0.20888418614556095 0.21406539814022088 0.18476973975404068 0.08882077537971389 0.11143840069965077 0.11709251779425481 0.21493202075801487 0.20585644540400166 0.19175793777215677 0.257285597372756 0.19381885878970262 0.25147338788898577 0.265091970436132 0.2833667585573056 0.2770642298596166 0.23359689573220724 0.205932025622274 0.18727877124698733 0.1454082550455777 0.107008996194281 0.0697674435934898 0.025592546850934185 0.04432192978900846 0.057655649661378455 0.04183488136877392 0.11954164031229317 0.10447065204829897 0.1604471901238669 0.22713510443882476 0.22102231640174982 0.26312442154663773 0.30301019499714565 0.31056144762608745 0.3387573163928582 0.31249852771702263 0.32584681309864666 0.2984363306596666 0.2835985178954 0.256806011703409 0.27716113928385583 0.24469949008250827 0.2773020572289324 0.2659946997643944 0.17816471915222715 0.22683047631030667 0.2179430406188674 0.19854467346103177 0.21761102714189015 0.1944509308700537 0.2260680751772043 0.2393839428280605 0.23998262417314042 0.22113679476403705 0.23979696654800756 0.2388573300537967 0.28333567874771776 0.2498062350644408 0.2531408974554565 0.27568109549019343 0.21247399407130313 0.3057959778140607 0.29692427097793483 0.25014310598808265 0.27945914635172325 0.2604036279745282 0.2559011599176667 0.2788633498316741 0.2564605986765498 0.2686518531002839 0.2436060737148533 0.19089792023259505 0.2030648143563597 0.2336964060651951 0.22725161469705 0.2019423718250222 0.15629894847060788 0.20300026928435017 0.1773510685309097 0.18996976196899412 0.11027788052807405 0.14368356357348175 0.11674348034443746 0.1312871859408702 0.11742965635990146 0.12657167879284797 0.14125923098289794 0.11548278072259813 0.10101818959077535 0.06690631587543261 0.0627543436120633
0.27194333368298923 0.3751730698491788 0.38624164768239366 0.4143160440188365 0.3838149819526222 0.4462881116185517 0.4629068252950609 0.4844186328470428 0.4505447486305596 0.4551552647943339 0.3713227079603175 0.3183942462300866 0.2571558564673859 0.18123884642714844 0.19171209824190757 0.1611377520833222 0.256328402691288 0.29750603081376514 0.3836981547206096 0.4317532067200356 0.4138554928431834 0.46856259905229114 0.4264899070587931 0.32417642404882435 0.2711287511449373 0.1697738940315623 0.008935754200442327 0.06873728901811416 0.19422019333649443 0.24162291661098542 0.29510593629291476 0.2892007656909154 0.3158739463589139 0.26859893591856343 0.16979603378392283 0.09882993967376755 0.059378589702984305 0.11595326240026319 0.24341331763304505 0.33947258541881326 0.33599383121550974 0.3279509695658269 0.32506170082873886 0.26846871338492223 0.16922763274695513 0.11609544598335178 0.043240927583724054 0.0786481553461712 0.2106790320398136 0.28270123672208497 0.2769432964331794 0.29989214489936544 0.2541365445023581 0.20551951692924766 0.12271779007381821 0.04034368555891743 0.10550536268912303 0.149516015191843 0.1808949291435382 0.22743884154713373 0.26811254563888454 0.26113556729882237 0.17043753655898458 0.14462176166082258 0.118404591026191 0.09141549025845361 0.1416192363957997 0.18930743750638462 0.2424812496133739 0.24617455617272602 0.22509368535694552 0.23097274387206784 0.15675755292418697 0.15079103807605743 0.020257776135923042 0.028283587233061486 0.08481747480988942 0.12490293364752397 0.17610262873119134 0.22818188572332204 0.23431716583788686 0.24941049585568847 0.22225414757905892 0.2112955965319769 0.20017225121855423 0.17195355599033657 0.14040905541516951 0.12961799721533712 0.15083135353087807 0.12360303990503169 0.09661591322020446 0.0839490204032135 0.09573207172749124 0.12123151687830211 0.17507016190514435 0.19950562688709644 0.17519952590069873 0.20771511840552365 0.2654583243413356 0.295737810733161 0.26593865235536196 0.31945971187438 0.3345071806487808 0.3151273482261651 0.29625795454244475 0.235189833586196 0.2515682897646119 0.2133709851419881 0.1566465614827755 0.12669921504177425 0.12938449591116574 0.10118177534473752 0.09615289470382142 0.11206737498151116 0.122757900578155 0.20009528888401895 0.23801829166360863 0.261884190281054 0.3216982106514799 0.31292252845847507 0.3046389530984939 0.32050407072637677 0.3799685329606211 0.3493539137833871 0.3487619877461589 0.31968084256116175 0.3088480713594819 0.3005803071483156 0.2929464717690714 0.2178518515139102 0.23620932388478502 0.21864780389323415 0.23954641538201182 0.24504058108179405 0.24608339599419762 0.1931857698579766 0.2595022327296523 0.23074043669056044 0.17898233276661252 0.22824238973546862 0.2092070067878242 0.2355597646722966 0.2225588259540669 0.2789655122797498 0.29267647357223503 0.25831514248592213 0.3287534159262726 0.31674457658101896 0.3204507819308711 0.32439521966758056 0.31289633104693493 0.29945351243230495 0.3085131538637364 0.31259386830684693 0.31965188797098687 0.30111881717448 0.25887346744919565 0.29333683274217454 0.2515721819131299 0.2947449892250667 0.24478508534283044
0.18484676003114708 0.1916430752386323 0.15497582961143966 0.059741351273138635 0.1208728527113502 0.08875792585499852 0.09714920294138425 0.19301103804500985 0.24118970833702408 0.2891479819037804 0.3181649306939875 0.3761411750963022 0.4183708942858187 0.42955582470782305 0.48174583926217424 0.43243740327867547 0.46668344821777136 0.42782566866390903 0.3814367321244726 0.341376170275043 0.2753923433274895 0.19643110217669824 0.09654319769615137 0.1408002086558376 0.1589426877101299 0.26131386566567194 0.25730347670225096 0.3274868164091024 0.3339292927852486 0.3281914970192231 0.3160775527393968 0.25518352164503666 0.19098224109292505 0.12240391530887111 0.05254421605517692 0.08634322849976316 0.20441292783357184 0.2541412789613659 0.3437185806577346 0.3587875164008025 0.35980545160942157 0.3239228146680893 0.2578092887662941 0.19612915031414346 0.1306084549745578 -0.009604091900786451 0.06123082672265006 0.1613672499564005 0.25286937116214675 0.3249939182190899 0.28008742909683104 0.25472720936391746 0.2592016917865928 0.19052726807319859 0.1244264313779503 0.11046161058413478 0.1598820215553047 0.19795571550691263 0.1986456910943341 0.2403315246624687 0.20401066498906031 0.23508160831326771 0.16700027333814563 0.13135330181807345 0.09896416918363518 0.11516724646836152 0.19126240296840133 0.26605362028250495 0.27332350214568196 0.29347894417440823 0.2800283134023524 0.2822392315704271 0.19983099419999703 0.17889953686865093 0.08711376386156525 0.06895209309652747 0.06663696545489346 0.14684582885464462 0.17814170767524432 0.23644938287719866 0.28221595656662424 0.2876731601937638 0.2719183936575221 0.27704522571717294 0.2483369315047372 0.3034272472937247 0.18900361705600993 0.1454077387897245 0.13257302517546568 0.07016290702046982 0.05372450306252229 0.08092746155304065 0.1592270485788565 0.21198244126987667 0.21713955904706933 0.3010268676652173 0.2869134824913292 0.3487663811801144 0.3230379166131799 0.3415637073839735 0.36913652367740274 0.313599184707947 0.31018168030765253 0.27184759086487814 0.21472675786313455 0.17922363421855356 0.13361186355086882 0.024052897758550296 0.0651122148872149 0.14289677224748049 0.1516656011088786 0.23980611567396745 0.285281315885317 0.3172960011591047 0.37734716032617105 0.32480562117033224 0.37619340863988926 0.3696062491648323 0.40946149368514756 0.42397819577642043 0.35803915935669695 0.3626662920302385 0.3080960663837815 0.29782161858549144 0.27906642453778846 0.22938775534012035 0.1705910190910661 0.1686985192363328 0.12501658733981796 0.13856005246437686 0.1404248573194624 0.15927738220720583 0.2109396744240267 0.21280150486466573 0.24621536160214713 0.2304337090898663 0.32164515504426794 0.30922292092122794 0.3058958386532273 0.33422289179057674 0.3552488984227537 0.3777905946511939 0.3514815205371876 0.3398057792422299 0.3528834707733363 0.3476962740921029 0.3115209924429836 0.29688712264359224 0.2490493382880998 0.2779764419028623 0.31539860486930865 0.29329760223486673 0.29242709110734466 0.30771137009342586 0.2516650226365858 0.3195281525004738 0.27250639047402475 0.3001745033854234 0.31601341894735113 0.2780003968957629 0.2896870781168074
0.30074534758708577 0.31629184895303036 0.3405037920616814 0.38574086863566076 0.35124849059331786 0.4080889124107331 0.42112458825233584 0.40891666726039166 0.4570833178716703 0.39294751112286896 0.43705508242943003 0.4215295963688275 0.35859044142707824 0.354946567342686 0.3061148927729571 0.2460742126764546 0.192856639525424 0.14992623046228057 0.08431859500889761 0.10606234413791303 0.17050667417017415 0.19322508373709268 0.26934759217812804 0.327842869963606 0.38132766245633753 0.3416229617405111 0.3710334268143006 0.3162362645682743 0.2686812438977898 0.2226891999010046 0.14576119976243856 0.09821030710103924 0.125063207309125 0.1613641611230116 0.24879810474425085 0.33450012193645867 0.41869721176681285 0.4322901681263087 0.43340906583828925 0.4556968780473004 0.4002062972498708 0.2928269931085966 0.20706459270833685 0.11940563378475087 0.040663273905527146 0.11938402493759925 0.18516201520595157 0.2739540850910438 0.2854422557932479 0.31084333301534955 0.36654364119264404 0.3010939279373151 0.2941276163031054 0.21507028357430885 0.16300235648695674 0.1392663862256221 0.13392481324351796 0.14096687525242624 0.14119245771760466 0.16506390492919282 0.1511805741282926 0.1591893274164412 0.15594177566084477 0.17591989534277214 0.20557035474109936 0.1834310862500487 0.21370781580018694 0.25373547483116493 0.23806714665943918 0.22380298969653725 0.2121517708761275 0.10582215657683802 0.08974637634189374 0.05937431407405091 0.05855649191166959 0.08667513803584982 0.1394055035018038 0.16090822324649023 0.22324209083924526 0.3496355661602993 0.28635237223768867 0.316016895161205 0.2797767138011025 0.22276539606228207 0.20754280961231886 0.1767188966561912 0.1416642531699566 0.12310134373397422 0.11178581573710483 0.09765781631707601 0.1367562575414815 0.20363189989750535 0.25915772208181337 0.2281353589142847 0.2625287808239797 0.30862979806362767 0.31396353868788474 0.3488919030953771 0.31238770073198235 0.25169747173464097 0.27257864001944315 0.2156737949252026 0.12178132700906752 0.1753025121381091 0.10873889119792426 0.135791501107488 0.15028612163459532 0.16018717302466357 0.23734949220007678 0.30664167355805994 0.27622818937998145 0.31161117947213635 0.3491345944003125 0.3412372665749876 0.38219586001495376 0.3815466240199293 0.36108892119683667 0.31622554358228605 0.2541095097523021 0.25550671749566084 0.16030066574085147 0.12686406719383578 0.10755020158042039 0.10503776903254405 0.143892458185949 0.1556505945349959 0.26155825619476536 0.25034934868035946 0.31147052281161197 0.30561084707972686 0.341071303528413 0.37452563743138934 0.43939466632101515 0.4051883820899693 0.440980773220793 0.418372004635541 0.36438295876302335 0.36420625780574745 0.341760984711834 0.288170238466425 0.26391182765141075 0.2278145844630568 0.14131823594216317 0.20001400119152224 0.13164562168656307 0.1492786209792348 0.15660411597704196 0.17266068689107214 0.21297357670854275 0.22396796253943047 0.250251799430314 0.274159746031579 0.28885379730688476 0.28990095463187737 0.31186668913942944 0.342932818514651 0.31162766711391027 0.3666365314386221 0.311879620344313 0.34191446248996893 0.3536537045218415
0.33417277785204713 0.29847671916719687 0.3719223672192948 0.32009457191803703 0.32173723346567656 0.2886380633041042 0.28406914000505823 0.2959249963770463 0.2567511407843339 0.202435416403807 0.2057794445893716 0.14189873608395295 0.15049427314144814 0.1554396653515723 0.16979097738247323 0.14663026374862467 0.19854212866806278 0.22887399889145843 0.2612009196327701 0.3168661759623676 0.35368496318141257 0.3622364044640341 0.38129577968133904 0.3763340142156029 0.3266083803635755 0.2952064816078532 0.2995821948895507 0.19831299745159242 0.12699510723088622 0.06548097853271154 0.008865721496946446 0.08193438521679221 0.1790464752147022 0.27169144246976246 0.3190748968885422 0.35458334970325533 0.3867855121000649 0.37336805699697534 0.35904610667828146 0.26835824237501876 0.2578328133219483 0.14080150884018328 0.1042669028301802 0.010717970411088597 0.08360816473578427 0.16831291573824744 0.24977974106833417 0.26818074583372564 0.25352349298418675 0.318472360481497 0.2920107890139339 0.2477181852179827 0.19057093982082723 0.14137464688682366 0.125877978526299 0.12331662026201368 0.1399132908096105 0.15157715399994537 0.2125796741688107 0.21830715261678862 0.17976736494294476 0.14074593343978964 0.16133675691268104 0.11668522966245351 0.10216966984655168 0.14062412188594384 0.19400347302403048 0.24586962801235732 0.27117927785662216 0.25522832411226143 0.22202514244384347 0.22275122655754692 0.11312970996086708 0.14634381731740057 0.0346048462175562 0.07084649915894162 0.14913163599145418 0.11080431528749263 0.16277137968747907 0.2744470000861936 0.24633683350847238 0.3074646525872349 0.26155721917812524 0.2489845185530682 0.21945177750439718 0.20630683936173683 0.12174584764226537 0.10105734298269287 0.08228826531544102 0.09162102547363332 0.19041294032370162 0.2188235371663258 0.23576581454566684 0.2764639788582122 0.3158569867478892 0.2759697585317798 0.30393694922501807 0.282099572121701 0.31087836773555233 0.25692566839128833 0.22475657960581213 0.1991198478500832 0.16590686935601656 0.14155463470029658 0.11662484825258995 0.1352987117091815 0.2220439286882185 0.24491447362565885 0.2654696795259525 0.2831426676758701 0.33223721553962976 0.39240234855178774 0.3390981791088817 0.3525265688523948 0.36043740059122287 0.3435752161941441 0.27286946656503314 0.2384782642094381 0.2248912127064893 0.12913268488255725 0.16134024209766765 0.16780234380726586 0.14453020152473064 0.23379368979584866 0.22535305339120876 0.29475011805624973 0.38264588407688294 0.414365223573723 0.37417314815947483 0.4605540212853155 0.4266176934412292 0.39596500844993443 0.34181109974442336 0.34248513660653473 0.3038067069922226 0.23309317580103245 0.22404156258642186 0.17415072124847283 0.19772669998164585 0.14469375961601996 0.14383713299545905 0.15754537075564234 0.2228013466188549 0.2905343131465815 0.2962828656061659 0.3218980260072523 0.366666437710399 0.33864304134076073 0.3924125767878757 0.38224738767104144 0.43497805078601437 0.44069940999086565 0.379752428066665 0.371998997632943 0.2978691640509321 0.29684410026114505 0.2851408866070686 0.24779993583445484 0.24503184002786188 0.2251810245816457 0.20539734894657377
0.2717989407407603 0.23300249351685953 0.3064403472897164 0.2773791919530558 0.24856685375506293 0.25927396973474476 0.2338914541191959 0.23513297335563146 0.22751864379895964 0.23514563275340467 0.26775365491878145 0.23918748749206922 0.2874307033118856 0.2982589470304952 0.31395623009160095 0.31635071955421573 0.340418524790986 0.36541800468362684 0.34203050958828946 0.4127209018687517 0.34971281380509217 0.32838894410575764 0.3419459204043955 0.2957258232482893 0.2680128068711147 0.24417032136062422 0.15697086618085715 0.14965992191338867 0.049208607057565995 0.08961105477090364 0.08583888697899622 0.19211320509235721 0.24085384042315114 0.29030957538601554 0.3302292222311039 0.3970233265965003 0.36817038043507466 0.35189731175987093 0.2783774706964599 0.23027258102999032 0.1685663565547516 0.09874821942941212 0.06996378416929397 0.11130927715022276 0.17379361994622702 0.2414819018028716 0.2817439999603049 0.298234287857656 0.28329606111692546 0.29254913555653844 0.30064405936947186 0.18855971054540965 0.15682621204930328 0.07225298061170635 0.04012144149528158 0.0765592020201696 0.100019802505378 0.18399847272311529 0.13555802475982653 0.15391191439238405 0.13328281547387633 0.16638371711830913 0.12095189090467627 0.07919849084638625 0.08577186797388651 0.11315984762507303 0.13622898106283413 0.21248196219467905 0.1371768139254761 0.17863109118409698 0.2068528796808778 0.1579413487777942 0.13615560431070373 0.06187289982074278 0.03332568564736936 0.0069518611081453045 0.047961516702534665 0.13208035259044093 0.17419773259539165 0.20983149757265104 0.19978834562250422 0.194877691345104 0.2156880395183534 0.22861111990675975 0.17400826271758707 0.15780928986319698 0.14985035041516925 0.10835819941617274 0.06774325761697654 0.09034124405246069 0.11275445559799363 0.15594531914039073 0.20543456905263277 0.23825323702292925 0.2793864571249522 0.27354219739136093 0.2691266903758195 0.2854207381071785 0.24767494189780082 0.22781568429169258 0.18994767868639273 0.15189375812204578 0.13064185062476041 0.12778899804854507 0.12896565866952286 0.14086805250628592 0.2220877822085196 0.25469185809180017 0.2903509842115598 0.29427322871972955 0.31809975417345987 0.30300028625404074 0.3139529337704804 0.3305329154834203 0.27349109403662614 0.21861227580061737 0.1844061313596361 0.17689441852159038 0.11010066643156605 0.1106777668817701 0.11658163952512741 0.16095461104743797 0.22442360121956767 0.22219546715397154 0.3100874860071433 0.30946632092744475 0.3279231498648022 0.39315802062036226 0.3615378375073777 0.3669177951520993 0.33265929711894276 0.26418200036273315 0.2605773800521232 0.20574907942621765 0.15519623966496543 0.1058464723729891 0.12662369490314518 0.07919156749749573 0.16900572735723426 0.2124492482520686 0.27008176440940845 0.3049584675002461 0.2898223943539002 0.378058346816878 0.3706423268588461 0.3807149825743812 0.3965532333913868 0.4022892927634906 0.35949624494310195 0.3619487065815818 0.2821628698786726 0.23926018548222103 0.24314341925458507 0.19251363605454141 0.16379571437862192 0.11713380630104187 0.12548196504521927 0.15269489937272937 0.16521817706815334 0.24705950453562825 0.20220459497863685
0.4124030776601647 0.45392828918462536 0.4139654167453577 0.46157744643420956 0.4497500901910573 0.4500807208475695 0.38628483663321367 0.28957704276248475 0.20885511313298177 0.16209302986100232 0.14555379120751127 0.18361719070661564 0.2285530370190575 0.32799437692903965 0.3730705695219244 0.402031678931712 0.4213595029143994 0.4056803980932132 0.33297197072950824 0.21644628557238044 0.10659384983728465 0.04073885432197022 0.13271400753760268 0.25514487543386394 0.3230113790876129 0.3050665794387674 0.3501883267346117 0.2512033282471119 0.142672648527365 0.03428689482064415 0.14887094914259064 0.3053380934433524 0.4131081431220169 0.44332738032071994 0.43586049316353004 0.38148208229535796 0.20100738454896966 0.04389158555956355 0.22338901298128921 0.32147024079757863 0.4130792601673889 0.456078224536963 0.3860188974842625 0.31015852241432323 0.16815345125020553 0.058028378051634584 0.1724626494135886 0.30029575525057395 0.3977006328558851 0.39933118046718863 0.31642060229756513 0.23708875585011416 0.10140968468992598 0.07867206475586531 0.1912403848895753 0.27381923645686373 0.24343723215784557 0.2804057513942233 0.20347460181200444 0.1529155700686681 0.13785296104930025 0.14950449856863185 0.1463741796769082 0.16868182105362303 0.19819160404401656 0.2401531014937363 0.2082967448439666 0.20315659268468766 0.254477070644263 0.22278447993966727 0.12106351621579765 0.12871373087919905 0.14009880520659768 0.24165155500839156 0.2303039414965128 0.26319859445631455 0.31257362046631665 0.24100376689495467 0.1398504194665841 0.07321535791814915 0.1383654163462523 0.20034883781550614 0.298198741001999 0.3422017492695449 0.3171566262477311 0.3320505933155867 0.26083039488733306 0.1551108070046151 0.09920647898834704 0.04327035153009202 0.16305227428693372 0.251641091662568 0.31824591060859775 0.3220478085510131 0.3419552829867063 0.35598951855035393 0.24865459340608115 0.23198077446118515 0.14008557474950525 0.03868368060780772 0.011461745475991976 0.11175248766764273 0.13872339060280375 0.20692810534265352 0.2095816582876711 0.3126552506493856 0.30060446660012585 0.31555229330757406 0.3003713188974844 0.3472648116801356 0.33032227738975906 0.3323980803766485 0.30510249771943787 0.28184860113502763 0.20580310955327974 0.21694081447316874 0.16811028747763646 0.08841414005211154 0.07953844251538247 -0.005216945929714341 0.026137031199377107 0.09596849784877952 0.13746815483346414 0.21780850090242718 0.253650908189336 0.27024133562641484 0.2638652261628186 0.3194223044198649 0.28794755867022515 0.2925279999883833 0.2789001884732523 0.314509554696458 0.2998562081898265 0.24000921665467126 0.27627682370363843 0.2483916110264891 0.2782432176340087 0.24974391608355376 0.3065119080939085 0.23997492103405674 0.3041419877631478 0.2446903278249489 0.2683518987410495 0.2830139310121071 0.2754208393094497 0.2711705659841442 0.2889198954121195 0.3038285151708454 0.28228882837678954 0.26593601641695575 0.2974678690312211 0.286223013587886 0.31132949990757763 0.3743525341990716 0.31610381834474355 0.3438248579950061 0.32270773507485156 0.29215691262477056 0.3194407125720303 0.3018733372553466 0.3345580987597153
0.4273053359711151 0.4093756800537219 0.41056708726188235 0.3479293486416658 0.333362959429018 0.26569376265200256 0.21702936693928962 0.2165278046196257 0.16949501143732176 0.21516074019997003 0.26001581082485703 0.3153211546092928 0.39671096435225195 0.44817120303556773 0.43545202959456236 0.4418754435861579 0.4492292750324831 0.3559248119139773 0.32442008717309817 0.2933139862088032 0.17391773648124137 0.016721424083439948 0.12621668526623214 0.1991307767370675 0.24537086012197315 0.30532359299484185 0.29635495211442137 0.2697995708286744 0.18567504497710804 0.1064689093308852 0.041215773970964466 0.11686093345888204 0.26000404435075614 0.2923894923574134 0.35426468257514826 0.31488377469163253 0.29596656099318314 0.19270728226383657 0.11560199830088581 0.12021222940636365 0.2473950671488945 0.2997907634341132 0.3468801643678106 0.42216966536497336 0.36608704450740004 0.2050947314935628 0.15608389351047955 0.11941342553421898 0.16473977623526737 0.19861177807167313 0.2816461108764537 0.24360640079846926 0.22288248995882673 0.15840147731144255 0.1282475799658231 0.0038665712626754544 0.04359578892393436 0.14969819393253372 0.18638044036679371 0.19705486707520184 0.15807138051196562 0.13364854551203237 0.09170689114269637 0.021020738781019316 0.1314285148179283 0.11025550698722392 0.16424030046064841 0.15094723524882706 0.09492320431033922 0.13401918992684175 0.07023094513393585 0.11410681625009306 0.1947606192263874 0.1794710341497801 0.1863110035057191 0.2515388219897563 0.1485498798381531 0.11804751776258904 0.0032381112759989478 0.10087840503836759 0.16104860807191546 0.21689731145216526 0.274848417461149 0.2820832721328851 0.21137178490556 0.25554887923809394 0.15157647637834468 0.05198612148517143 0.03444579580407083 0.10384587396569232 0.23009770170354915 0.28105147408361286 0.26278377919447765 0.3030994844171608 0.29449496438834505 0.2714068641374997 0.1979425136622437 0.12508152909563022 0.0926853886197947 0.08457111980845586 0.15680074325043447 0.16477453967087155 0.18356740800532298 0.19693654559022084 0.22705359145580575 0.23468367758934616 0.2480398760786934 0.2767345484220696 0.2517759112586751 0.21910614966988545 0.22047428167135918 0.22680803625590434 0.2154735362402031 0.1506234526022594 0.12252632975737188 0.09310938624329906 0.10192745209129177 0.09200808255051734 0.14997634263511625 0.19903595008990704 0.26932536449970335 0.3446466832148444 0.2975159709941589 0.34862184222651665 0.33386483378685927 0.36320878278600904 0.34898375078906824 0.3423202565146884 0.3113731942587248 0.29190399749094836 0.29081123093742894 0.19914041998666263 0.15778590750140686 0.13528601832814074 0.060858284695373424 0.06327672474987409 0.13741457756473785 0.19043013526750316 0.1708689597631885 0.2757948319416846 0.273291342720539 0.2984966469900473 0.2929930159197101 0.31066167238918857 0.29381467857308424 0.31622640465225293 0.3210845110796679 0.2888191656746812 0.32702605840529875 0.2835538756622157 0.27189982967258 0.2769041180390154 0.22063140477663493 0.2672443275667683 0.20949022944716336 0.2180708199916007 0.1647664553194428 0.25709629255745314 0.2091474625657592 0.19371470943023913 0.24452050202645859
0.3602523132954496 0.3963149973181581 0.392805084256083 0.398817722458219 0.4116491076611211 0.40882392077019825 0.4082910102889496 0.40878055717021144 0.4027302131564796 0.2949477787029544 0.28807642235329767 0.26132203104619506 0.16919141085485923 0.1381962158524454 0.15935562314326818 0.19000383148559213 0.2150377275838588 0.3375734884348554 0.3390754451961372 0.399987822179529 0.36132613810881464 0.3417887505919096 0.2986003040374741 0.26830280568385384 0.13658182972837815 0.07161748590517172 0.053747531499825106 0.15292606507427137 0.26096201178403733 0.3001599877877648 0.28590420424742036 0.30176589283279165 0.25368248509187014 0.19426210250642656 0.1067536502361111 0.10521641915512013 0.14670988174945448 0.3223010660720151 0.37403180496974625 0.42801003155957884 0.4443035905281473 0.37105389195253846 0.3276348760165936 0.1911376726259365 0.10659214479465767 0.10946822432956417 0.21571900667845917 0.2761390066066365 0.3350202312993529 0.35649726245080915 0.34124949752941547 0.2942724890239776 0.14220708188644107 0.06849731732149489 0.07709049702762319 0.12289238644467551 0.22869836710571306 0.2604987064683483 0.24841953214547224 0.2842051125524484 0.21342486685480255 0.1512900402204664 0.16139126638166415 0.18741288359818495 0.16676782802169549 0.19257347237916142 0.22241142808669065 0.1752769914373059 0.18588034629366018 0.17363903679859224 0.19978083433195096 0.22752492435138347 0.24766773794593 0.2907082787828313 0.293289881058212 0.20252956501121414 0.16882128582514713 0.10220002715556466 0.13253908315868496 0.15575875150096608 0.26032221254240895 0.3374843228314255 0.3337355868424944 0.34131009719639493 0.30772258375313166 0.24310812541742102 0.20251618275313027 0.08142896908506543 0.05080628603753883 0.13045966242458948 0.2258787626235911 0.3039365783066399 0.32028640502444056 0.3738624059497928 0.34194996980912207 0.29548616070980915 0.25121761929946523 0.19544126763620445 0.09165675522327926 0.04444958506390911 0.0321284557523842 0.1056405617991099 0.20315308764932705 0.2780132883015082 0.30199439523239563 0.3106267477646639 0.3360648930343068 0.3373047831587161 0.2826641587872235 0.2734294614352919 0.24390157296012568 0.17708893421215616 0.11450458499720732 0.06007935705924029 0.03688098483757905 0.09718674374530856 0.15565793837787065 0.22473041561300203 0.26690698992377887 0.3018131161569844 0.3782700939060195 0.41638970738961223 0.4181157147317163 0.38436525750883943 0.3836097469943353 0.3762621326579577 0.28224137812192307 0.2549231423923514 0.18340507322392524 0.09817909513235232 0.03247410880447997 0.07102009791910502 0.10922965039578661 0.1560332057040175 0.23021192052512512 0.2587042466505697 0.2752278579345601 0.3946403806793194 0.3864158642607163 0.4056664682704864 0.4156420600604845 0.40055513863756703 0.37008371154798025 0.390848592363223 0.36119632008316743 0.28352363263246216 0.32144717081703233 0.2241907673510583 0.20812030065969023 0.17225585147109415 0.11083606160752692 0.09957768380381084 0.04523618589971584 0.05313307402014047 0.14222161622577673 0.13247337059633227 0.2126195516543926 0.20112713961092102 0.21362295564495606 0.25443982715661223 0.2709709956233926
0.06334519953514295 0.1366160842397293 0.13074078713109893 0.20607425422472336 0.22234595493809478 0.29395187003057166 0.26337958406302386 0.31224851159028105 0.3412991534034126 0.37638448809634906 0.4344096936805624 0.41909819659265884 0.43211868380559143 0.422382272374585 0.3750180738210084 0.38900880900661894 0.33339282086150285 0.2913155791296487 0.21674956018510402 0.14942788833135662 0.08040874830745683 0.11208378012417669 0.1410076350968769 0.2335985372288824 0.2610887055584074 0.2857270103186989 0.30733019616694096 0.2564756294701163 0.22989376484931298 0.207959350281174 0.10009321914602141 -0.0005940295889350286 0.10858440646930247 0.150766487939202 0.21182398249781975 0.2922820335471889 0.34875266920787823 0.37739398676543334 0.3067415282753657 0.22501567344903428 0.15725625440589336 0.06628370634994449 0.1177215468188152 0.18521383666135297 0.24087310571625956 0.3086130989562602 0.3090592564874057 0.3139336753079304 0.27691149972475015 0.2201403214305691 0.11359505742712478 0.009398925602689331 0.030706740809285295 0.11120990012140702 0.25240313403906495 0.24797100740355132 0.22107336867707078 0.24253690942976971 0.21992468842108542 0.12510515497999944 0.11534956166994646 0.16899967755167367 0.16953097957309696 0.22128479227358758 0.21483543281550432 0.2402098542840686 0.16593074523380708 0.16024476382321506 0.13222959519559888 0.1333550075203648 0.19216826242811144 0.2020915079036078 0.2993092298661534 0.3036691969352325 0.264695530197808 0.20338854893419706 0.15623630898906113 0.0935109237845331 0.10508008661995316 0.1188020731373653 0.23828364451165848 0.25106824953980383 0.32968035155596126 0.28315000414889835 0.25139516092644204 0.23459384130549066 0.1711630084330328 0.08513586430329609 -0.032094985680806876 0.06033594333730688 0.1910502911748984 0.25196013266458295 0.30595970178898785 0.3104966508360131 0.33319788214842283 0.26281658434810273 0.22784597199480108 0.19549270013889922 0.07310256104833596 0.041586161161763335 0.08805979332254937 0.12966484553751834 0.22437203356316118 0.2608960822454665 0.25618608181851876 0.324312715679512 0.2913706934218249 0.30805890302103156 0.27830128862487413 0.25205225452618935 0.22371961653184963 0.14540896166563677 0.14715988629391444 0.05697404984829907 0.12938924117039816 0.17647163538266702 0.20217384848757133 0.2582533170774955 0.28924926214377067 0.30873585436935647 0.35479260566642257 0.36188195550812086 0.3653275898356881 0.2964091218757538 0.25539559937254164 0.23654104772502554 0.19212425288446872 0.0937465216987496 0.08240559647146622 0.07191725768371297 0.09705695147810452 0.20265084478410975 0.27307316996842346 0.29522393500737015 0.3343774791936646 0.34076296228705005 0.4168601826384227 0.40496158395248827 0.3567285722573876 0.3726761836224171 0.29535161432334595 0.332965364324274 0.2838530073547286 0.23530038419377583 0.1753710847970239 0.1414204826787078 0.0773819709036794 0.07476463386336157 0.13996352100338255 0.15145778581938035 0.2266135100819922 0.24662380706226703 0.3470576292552543 0.36179844843190045 0.37392073729760333 0.39196729843607125 0.42797407235967044 0.40660857903335607 0.40333212203542984 0.4004035837470558 0.3800708361858209
0.3497863471322787 0.33790925643319897 0.3884882003701206 0.32600457891800855 0.3861567134825634 0.3244566292921787 0.3675065763408212 0.36412751296935963 0.2977814614199352 0.2881599734261215 0.2274547748609404 0.2630415316577235 0.1680085970459587 0.18293496406636825 0.13658418212833198 0.14160586122999125 0.1521052680637976 0.20501324498919143 0.2611135012039303 0.27030591590817904 0.3319720737462142 0.33928981796728 0.4078182104301967 0.3414484764383474 0.30639737358037916 0.2601939275926191 0.19499688472565138 0.12997628378731693 0.05216848244066631 0.09423878886236153 0.17252738341096438 0.26536604270914105 0.35577937608624993 0.384544759104128 0.399922686830765 0.3832205462743818 0.33316203348776163 0.32393331512496604 0.20321408549188733 0.13108839142500722 0.09429962588934107 0.15090375634406808 0.25465022913031815 0.35011337790505637 0.32630207176453585 0.3062686563829476 0.32823184105117564 0.2557597126248635 0.22469232656902194 0.138160140817446 0.03990942202258557 0.07866034399909706 0.11636099544669809 0.1521194637137997 0.2326056278855592 0.16970901898359173 0.2121094283514106 0.19028737875564483 0.14077282931672874 0.14666108104836748 0.15477860995737341 0.20014042535905163 0.20080470490238342 0.20579977825897777 0.1524359060454866 0.08997561169583077 0.10883370990663246 0.07928090165211178 0.14947403957686328 0.2488195383042917 0.25976453408085154 0.31589749164666775 0.32920181321418834 0.2668885105117643 0.21980628150191267 0.13091806516639262 0.0302996698448854 0.08142173783846461 0.16663563090186131 0.19584304248483558 0.301965411013648 0.3399528577389247 0.34795181500131606 0.33411447970270436 0.27239302138018723 0.19791519587545536 0.09446831858703703 0.07987748281220264 0.0955918755024293 0.22424363895461924 0.30672240033172465 0.2821957392062018 0.3113790273556819 0.32339867004966627 0.35003452900988846 0.2701429461553829 0.26152724446989695 0.19108016854510454 0.12446847274829215 0.12984127178179514 0.12790061214192933 0.19359590034948299 0.2517508101328155 0.3176260227168321 0.3129922797615512 0.36071169151824034 0.3447376358630627 0.3380053088744427 0.3136059899137418 0.22310430439962844 0.2069443445147746 0.14588465339843257 0.17688920729478227 0.1702861460309913 0.21611465117433243 0.27250282480493593 0.2808229700718127 0.31938490670671493 0.35777501530590144 0.387005106491061 0.3614678427548988 0.3641743039745843 0.30671614212355514 0.2772526298112994 0.22961317762798542 0.1970667386107738 0.15379321474028293 0.16055363388999014 0.2061922336366026 0.22691228373236474 0.2965893122145301 0.3234938241165369 0.372824263495109 0.41950855405844134 0.3888453987279972 0.3967732456081859 0.41658903380356854 0.42781381477204405 0.31676657984752116 0.3409888455188603 0.2521187405645414 0.1874913291985739 0.1531285436494735 0.18563991050279768 0.15546368364519733 0.20893023284190035 0.2658833910555831 0.31628349866944255 0.35342517702817877 0.41937802736118523 0.3671241212901867 0.42346237704326983 0.45323207238578683 0.4115962115544583 0.3950566075639879 0.43372430176780324 0.37766769228464603 0.29724327303131365 0.2566486457435006 0.21022267780061243 0.17864451430004546
0.24228211892458557 0.24544630885160956 0.2575118694499752 0.2358925672313402 0.23129293961380287 0.22623960494956097 0.2329960567924742 0.2133702600318954 0.2543003662076637 0.29398913236844254 0.2712605136187207 0.32392930243363516 0.3397531549588637 0.3301563984669755 0.4084882233331178 0.42396729416819157 0.43479987204331283 0.431603434270349 0.39396190644527224 0.362108127960609 0.4034453232019939 0.30651461187414825 0.2664624988910021 0.2361732969757027 0.14067401751330827 0.03841881306840191 0.08481840166247423 0.1729934561533624 0.23841522678697147 0.2661280653596381 0.28581438649980434 0.30436202314171773 0.2929160354921822 0.29368543846617085 0.25964499310316436 0.1686593564223077 0.10637135086142337 0.05640507580191413 0.11071442163778039 0.13864013192386856 0.2530342228846168 0.36017833705433994 0.32513648069969325 0.30342269008519407 0.3475927272444608 0.30442825025935283 0.22930596898013048 0.152864043958229 0.07631055220158528 0.03053079839877392 0.15427120668170702 0.2043556684946017 0.256762092374524 0.20609519025085096 0.25397980692263555 0.2266653751605602 0.16151753676795316 0.16414892954331917 0.10713701551780366 0.1341599219146937 0.16829874856492685 0.17502289981009098 0.20066267918570233 0.20891180802626413 0.18019669452708456 0.1516802716834246 0.12009967668463736 0.11527968546073823 0.12858248704261377 0.14427244499814526 0.21562197124633098 0.23624822158854436 0.23146925626423046 0.22216907391217855 0.184007871324113 0.1230087404354346 0.06878573815536583 0.05416317576062375 0.07340845140530589 0.1989410007085103 0.23046757526380454 0.2366171289509516 0.24415457736717658 0.23300017322192462 0.21933933146011392 0.1988984957006994 0.08598551855339726 0.06332106127170321 0.052728538926686656 0.1262789310613598 0.19735454067243194 0.26245440671051296 0.303753507874821 0.3051479292455915 0.2802395759677285 0.21427021114691278 0.20053003779256978 0.17903038937262433 0.08642903606450673 0.052414026828686386 0.14267736009017756 0.15277559703374885 0.1852902323550862 0.2645482045469629 0.2605176602461175 0.34397669669050246 0.2753819968157543 0.32579483491008043 0.2789061757981729 0.18337392826093912 0.207310990172803 0.1268314983709975 0.11108713129277993 0.14943355145276732 0.2068637114578575 0.25267988553440307 0.27154781718951726 0.25188335579039645 0.3002939201276217 0.3495597223272428 0.31637887636025247 0.2734800529967394 0.2200585225952928 0.18557804482739598 0.16965986972100983 0.15596398353426294 0.10712278904890235 0.20231925481923277 0.21206775636054787 0.2730020408621542 0.2857208055681372 0.322267703124006 0.3512250732583003 0.3387744133879986 0.3119409076635841 0.31606511191221254 0.2593470008030423 0.22391692342390698 0.24671857203480355 0.17776745485168718 0.10940584871498764 0.146691276732666 0.11791486209448097 0.2073274004268911 0.23104397091711593 0.24320649723288446 0.27582112593020297 0.3369736881105325 0.3620334666926855 0.4118876688043092 0.38612638012540684 0.3820983916107544 0.35347389285173614 0.3070792424672655 0.28054651956012927 0.17206196533916385 0.20265948215468443 0.10894530967664223 0.1755040116819844 0.15726403098522562 0.13824315990103697
0.4357459252483853 0.44397986212010565 0.40729839883704405 0.3927048378211546 0.3433923681975727 0.2822144569487118 0.21327908134526408 0.21811186024533993 0.18239371970357723 0.19816130423094214 0.22558745431172547 0.35521218453422265 0.36767474055341004 0.395688006529636 0.4437587354151718 0.3964525280780424 0.35197368443316046 0.25515513869700646 0.14808799935419079 0.04774430033566735 0.13642408265638337 0.25996542427855723 0.2651048289947364 0.29676916535429926 0.2998437612597912 0.2574617882415423 0.12618443459322204 0.02355516578861139 0.1448302850581033 0.24643358800161005 0.3516504296379548 0.41023939504299184 0.3644297367475149 0.26538454009508833 0.18598704773924601 0.1286185169559523 0.233080476813635 0.3746522100688776 0.40511152336286815 0.44472833849391463 0.402403647486237 0.25382156680084983 0.1507789789475884 0.11300424786546552 0.24103230864436614 0.3621256696193178 0.41312408683490226 0.3943616113018341 0.26227398002824603 0.08603292356293442 0.07079228989290524 0.21219397330858533 0.2888110610214064 0.3163236498424935 0.2847774538988247 0.21263483056110305 0.11123036637751166 0.13759632829323507 0.19318361870391457 0.19826095499855084 0.2181240005712716 0.22989824354147848 0.16676879864677427 0.23168460278648242 0.16179056345323067 0.21505094569793753 0.148858038405985 0.20788930861244426 0.22095340172244055 0.2668587412776155 0.29527394307812693 0.241940621838634 0.15701211270599563 0.12195032088995628 0.15646877626343728 0.28535967142523905 0.2682576170030052 0.3318001920605437 0.1990046157489046 0.10954182396524625 0.13960771030070518 0.2031339699864865 0.28210667745617374 0.35133993008304487 0.35257143976635835 0.2114407386246705 0.1137484841982899 0.08501770657898566 0.2472535070204565 0.2960947517745912 0.3450472042955217 0.32523430751282123 0.24511904688683045 0.19743022010779238 -0.009078543366566764 0.13331221307427898 0.3010198351205256 0.378973909589724 0.3830823376340565 0.3286004650005859 0.26591099142867397 0.13127896784387655 -0.008944345480752403 0.12468984505438004 0.2543953998484706 0.36115926468006043 0.4316643889173803 0.39691926555838863 0.3923702858592133 0.24562991448980837 0.13988116191349872 0.031369055992353505 0.09076095044747054 0.22910854300773667 0.3105194378906794 0.35104802546444547 0.4315554222297496 0.42661577735586426 0.40582428813219407 0.3145256463393664 0.24652642638079897 0.16666704381507125 0.09969809543425415 0.05087603541419812 0.08133678794728187 0.18148189554271535 0.20401296518768244 0.24762477790830947 0.2754284455574277 0.35427739026276583 0.3095820928179018 0.3992938165036938 0.35380609387536355 0.4053077555552386 0.37802259518521925 0.3347700701683769 0.3245204551886503 0.3400360006971808 0.23826954977371784 0.1893644867531929 0.1776940497370969 0.0789232966809678 0.06408484880896245 0.08980134903528622 0.09736063990105973 0.15937136139406505 0.14524843754476968 0.20221869070084408 0.22113404293487454 0.2723312444921725 0.25405208300089965 0.284062321582075 0.2975436419179393 0.27621515808768476 0.2963085259851966 0.25520836978274514 0.25538546678958685 0.2592061148807993 0.2657324093226042 0.2174079367604437 0.2323484832230263
0.25054984330169777 0.1838716454501622 0.1971791929108011 0.15712136445258149 0.19560184034764133 0.22980738299541842 0.2736628876143188 0.3100356940576344 0.331844060867144 0.37236590953865034 0.41541697622671236 0.4251520986766322 0.4253561295085166 0.4291703047016728 0.3462758278679572 0.29207960307959874 0.1801629186623214 0.1489270827248935 0.15788390109161063 0.2114148398204015 0.23418730264658633 0.2560967576541253 0.32296840643406105 0.3089420703504289 0.2606412728841551 0.20053371972206172 0.03521998323216556 0.021403248224598326 0.14788012111651627 0.23242550256185313 0.30525447373518 0.2848488771086923 0.28533606953193424 0.20815317053082297 0.08907514400142555 0.11659344942583391 0.2509028690497587 0.32475314412468176 0.41214060138798003 0.3551145111253414 0.3009589184288387 0.19049994888973357 0.14610438909546267 0.1003825168400217 0.2162072174414724 0.2753571070165992 0.37789752485541717 0.31638128543267824 0.2876183013693907 0.1600693866023445 0.05603361322887637 0.12002433795354457 0.20429623209920167 0.23653861430500867 0.2359887409937962 0.1759939608218021 0.13349395862534832 0.04132583527797605 0.06415338537864798 0.12161650351401547 0.13546673209511972 0.179681059546158 0.1296028598664661 0.10600711192049256 0.14152429473863426 0.07440636970949382 0.12622857094536746 0.08654613361254247 0.14588887790791802 0.0918548975197751 0.12790577021809504 0.12386119769816918 0.19391960992583682 0.2026054229490922 0.14503355612210037 0.1278073837929009 0.0813935569252539 -0.005601431357095829 0.11246667202454635 0.14522693694292865 0.22904512595837742 0.25147875625944305 0.21244621345520795 0.17017839330104179 0.038254347150576254 0.07819578061946758 0.16921324553830197 0.20741540089857857 0.25882591980361813 0.2499606266819728 0.22849270321269 0.1986321834483438 0.09123439421474583 0.03355531330208382 0.12550561826954518 0.2216462198379875 0.2840386491898944 0.3437162672568215 0.2532750478596981 0.2158670495237735 0.13883847959230353 0.02515114798361523 0.10695924645629032 0.23088088227055753 0.2734034632804305 0.34646912910587097 0.3796761598392478 0.2805254224464067 0.25396825956807906 0.2017587844288469 0.05162315206234952 0.056650055829178134 0.1491497141507455 0.26309102049623406 0.26419642829328593 0.3433555264412578 0.3082781372599687 0.3238418962962487 0.2859417000004731 0.23573114926724556 0.1792603851705818 0.12791966487046127 0.12040661394794919 0.15681540035048916 0.2124477601172804 0.19607500417789822 0.22108378057323141 0.2515025411138445 0.2420718641450812 0.3105526015844998 0.32219943093255404 0.26418458712362064 0.31628869693199174 0.3172271074615355 0.25280623587751616 0.20813337850039956 0.19661147043942434 0.16759497437283852 0.11194951181940531 0.08086644477252851 0.11938585708477889 0.18172743965498228 0.2369263819070405 0.2810292785589436 0.2964835423030745 0.32792376888843683 0.3890369176301103 0.37724070651447816 0.3786087103766729 0.35705781376370754 0.3682199464372796 0.3272574292983178 0.27166106997301687 0.21535083238798816 0.21636626030064401 0.16092554994713865 0.16459051413344733 0.15286907908477881 0.14235181758433268 0.1775836764420647 0.2159490192806488
0.3199241988739068 0.30085322340352283 0.26215419569709836 0.19004907058462012 0.1459101594236603 0.0735460103255132 0.053809773219655826 0.1939275029794072 0.2339349178254126 0.3069452394408724 0.36401718056678345 0.3981576788519633 0.4492448872003578 0.46201592978035866 0.42665166748346706 0.4448589772177536 0.37025468049754295 0.2727082475914181 0.18377605259600224 0.08654578978625502 0.07890525120361089 0.19799727222760397 0.241368034964751 0.32721354936535946 0.3781653368504541 0.31621275177151825 0.285399013646397 0.15602195853394857 0.10197961402702421 0.05973303774463734 0.20120799971600328 0.31533910087060785 0.4029409256631508 0.44575690966685194 0.4430936653092024 0.37136383232509496 0.294341669544976 0.12655302785044534 0.12811766484516052 0.22393091677099777 0.4000971529722583 0.43687363694381176 0.5020365712065494 0.4375155493628882 0.36756186305806543 0.2312269587148197 0.04021943791806802 0.080784947905075 0.24746057389965087 0.32652021431440353 0.39742223693787915 0.4101776353838999 0.3287228710783221 0.2080791142386925 0.16125790103841986 0.11074584239608366 0.21834315197983412 0.2402096857869343 0.2713142779871578 0.28113815644778184 0.25454343760199083 0.26196688910913585 0.25909542633102056 0.2564919882954534 0.17785637996145737 0.19366651991616202 0.1314115691107937 0.16401617005724384 0.25556305292641285 0.32275557453807224 0.3065283509666089 0.3067633655141625 0.2615268641258956 0.16198073941247146 0.14548175046028392 0.15881545905623415 0.23854456524661158 0.3169429269491644 0.3608152778490227 0.3590218857210705 0.318292062000086 0.2513855447939042 0.11970399195305825 0.12781445644284106 0.22638815694373193 0.2814780240347814 0.41041589477377577 0.3944388160810156 0.3647679901105932 0.3636924542993169 0.1968043945300911 0.07336138357125009 0.15153958307857587 0.2848521383050812 0.41032455727462475 0.42802709142589707 0.45162556725251607 0.4082393006236984 0.352676216081298 0.15953013315025696 0.059723136960461574 0.12196858626753622 0.2480580273175428 0.3918514491578846 0.469399498315219 0.41563021465775135 0.48407860747367726 0.3983752182230965 0.28320214118889125 0.16926060237378623 0.05060888709602339 0.1309623901969872 0.2366364514437847 0.31832183829348787 0.41357147176845577 0.4933054528951962 0.4356730744839857 0.4353409579382756 0.35220181798576705 0.19604262047374824 0.12941350394272272 0.035669477772649304 0.05609938743115013 0.19606206501101406 0.27724845255557323 0.35904626368424297 0.3873843064590761 0.4314957729856951 0.4583896067613436 0.4169234919850101 0.42725243512362276 0.33148030373322646 0.2612478550951854 0.19761501225395234 0.14356008175008125 0.06321628930823707 0.0924699689145186 0.14407682332029267 0.25078116421533714 0.35758644820882374 0.3518164169143491 0.3882811242688499 0.4174542811202572 0.4536663513146453 0.4541644938765042 0.4591136884083285 0.4186396352886121 0.36321643489615735 0.2933919762582841 0.22529065892011363 0.14662483392710537 0.06794527567492566 0.07044535481702163 0.11683812706751574 0.15493969614482372 0.22864588395421725 0.3014040388162695 0.32027801547930784 0.3619636564786352 0.4639307941831205 0.4722545250795147
0.47809488090450275 0.4680004763062545 0.4419116933042521 0.4061917479982213 0.3871587723428119 0.37615984468651453 0.2820591675426088 0.24711703296840384 0.13652312271137967 0.11819949769819786 0.11132751820963567 0.1393898506274873 0.18745218899675883 0.23446632557231692 0.3166467922530315 0.3972513080182011 0.33631637570513645 0.4419133850017578 0.38825491269979046 0.39036621294268875 0.2900083326657925 0.20206768865395333 0.09394322862132613 0.03516525351110175 0.14952365103970539 0.2248612344182092 0.2712806665130722 0.3838083950204899 0.36069488371836056 0.41006850329307176 0.276166382163156 0.17889262941453313 0.06618980768368686 0.0963578065954911 0.21109884702251075 0.35921867203786273 0.424253392144234 0.47930967174386363 0.47782352495514724 0.4355624221997654 0.30880769657013923 0.17059758218367654 0.05970994112124047 0.09270196441223516 0.2511525593964224 0.3343765509018995 0.3735083283566374 0.389363989311665 0.3694901874160519 0.2757470020008578 0.18044179389053908 0.06736961652158133 0.11049527524533892 0.1758221127340423 0.23382245136353502 0.23681736010567042 0.2202912844507599 0.2576415227735784 0.2738480328476372 0.1755514796217399 0.17937965972910502 0.15509768320172262 0.18311031339988296 0.17110419387501238 0.1698666451270373 0.2179632988704045 0.23689420529912844 0.24030403239694864 0.2584434345897814 0.30049675875601495 0.22237421017059114 0.18321609457227883 0.058433686703958015 0.11630536102492639 0.2099510220452177 0.2546400265010344 0.3568558349217854 0.37860989050472227 0.37422557356444724 0.267214636821001 0.15485257646802197 0.09742481696109577 0.1204212244685886 0.21776692315088375 0.3350595286857454 0.38458855337678477 0.43357922024951423 0.38172541121705866 0.3136258557617636 0.17983034943084966 0.070730816590977 0.10696073939841218 0.20736458576037345 0.304924997676663 0.39636228076506014 0.46406531347417546 0.3665836644599208 0.30456375758675175 0.20177097174146602 0.07531531067065081 0.01325756239533073 0.17038013464104354 0.3059898583903662 0.392100660523642 0.42578664350427936 0.4783266390805163 0.4039058630472679 0.3123558929700086 0.22988968607323665 0.06954152355247345 0.019023220073160662 0.18240252372163404 0.24132510910003147 0.33132985601489096 0.41125247631055944 0.4435592625531477 0.43872180077375833 0.34141298018420546 0.30117196318944145 0.234090813710839 0.11560731284667261 0.09550371621366086 0.1261931851267518 0.23317783771737138 0.2813310865096117 0.34235967465308814 0.4193242245380952 0.39149049503164324 0.4172042076313422 0.3337371479814561 0.3150204268534388 0.27643494245803424 0.1391886937667878 0.1300434830894581 0.08254926474942076 0.14915420334187318 0.22624950679159966 0.2943890563545029 0.35699793234971366 0.3856164049783378 0.3937060640051651 0.3844796374160808 0.4031908826565598 0.353548721962915 0.34180629177446437 0.2915148859446778 0.26660896200682166 0.18877443892275092 0.12986846183919343 0.11547700633034258 0.18476255074185202 0.19193250059749156 0.22778878013619908 0.2739528894642237 0.34848723801018583 0.3913699169632056 0.418497494510671 0.45156485585692485 0.4446102930955272 0.44650325440171024 0.3580843527117087
0.2203856781410522 0.2854847470599038 0.3416369030410089 0.34790777295451125 0.3832656489225015 0.3855297826802477 0.40699428522131514 0.454332121915263 0.431974858465768 0.4146041299521628 0.41728628916302773 0.4143789042313564 0.3660021251056519 0.3572231446268489 0.30390379729730604 0.29603280927489567 0.20416745526145996 0.12886804259784865 0.09267392631133421 0.1508143653974872 0.16724654536687367 0.1973563802785395 0.2743183287605822 0.25286840480615624 0.3208018545487496 0.29196482329127327 0.2423574969932679 0.14170348605051342 0.07207340601687834 0.0281017843450035 0.1414134871237591 0.2070366348157045 0.2961248287578746 0.32815707603383126 0.36966216585708694 0.37003882056902865 0.29463039867420593 0.18613582981787935 0.1383166785122381 0.1488627379938291 0.13392480708637666 0.30040441329775264 0.32682879727166864 0.352895519350002 0.3513483783120352 0.3781567239015647 0.27207126684296823 0.20861286421395137 0.09941371437382147 0.04085972741515504 0.11317147086387053 0.24823172638065083 0.25166327017378176 0.31256163616407245 0.26339642816128067 0.21488208030888145 0.13908377128219404 0.0910890057712774 0.09138300159054719 0.12133982670194188 0.13927003050910336 0.16837986222096235 0.1852730725852097 0.15647668396909178 0.18476208319275916 0.13980010263517473 0.18181894215324976 0.18244208943324106 0.2215539758849686 0.2164109703290757 0.18308908379577218 0.1429449759111426 0.10426831969690076 0.14194778990684076 0.19189865919965854 0.21427443580155958 0.2861687059140561 0.2668013622490861 0.21208369730411206 0.20841299532575322 0.13574092870353405 0.04237487669406725 0.1501809503699774 0.21339247472871092 0.2563547995479427 0.29949675033425327 0.3141421570840123 0.29833123374061243 0.1791520990355238 0.13548586961169085 0.03609916978712722 0.09018275227825694 0.19202237277133252 0.27618511287113934 0.32228127621756986 0.3497515506160802 0.31928129379543957 0.2553831502502019 0.18969612349891543 0.07076532402682843 0.0416868111045123 0.16064379183860383 0.2420071058522109 0.29617046907252925 0.3239913351920586 0.3931833440811516 0.29038035394093203 0.2995449615546588 0.2770129418361895 0.16641979734254003 0.03255542959155412 0.060671568241256184 0.17541762824905796 0.27483059097232465 0.32083071217624426 0.3748058204446038 0.33668764357951697 0.29470528126861567 0.27632939946380414 0.22495943840845176 0.12458010434761344 0.06703979735129288 0.0737418870593891 0.1737787181702801 0.1923327493256754 0.2315811247431582 0.30467446292254863 0.3602147978347565 0.32226917983908326 0.3376451629810102 0.2991043138394403 0.20904303959161624 0.18781991577208682 0.1369480759013218 0.09053231233583155 0.08585558547169309 0.16694542329962647 0.20811451747769813 0.272563685334304 0.31796536081040955 0.3185963458701145 0.3412693256545589 0.35881492680506727 0.32235015204337425 0.3090843506667613 0.23200360225097122 0.1917667192941362 0.13000301320549845 0.07163682618825522 0.08198764356267411 0.13582128335081184 0.19356846067332614 0.24763067108386022 0.3029876351362994 0.298987321912917 0.3606291111206208 0.41687149375289617 0.37302323571827056 0.3491866765331568 0.33832991953824243 0.31307374361876417
0.26527276699409374 0.2779210549517015 0.22049109338958614 0.2752603261115365 0.2260789715373425 0.1747805289469445 0.16129384232094646 0.19926765573205196 0.1453984386459036 0.13436167898934884 0.1300486996353237 0.15729757434758918 0.23307950524773363 0.21544252810627493 0.2835045997543186 0.27544215820717055 0.3654584213147328 0.3484163923658264 0.3852789649075925 0.3520473347436112 0.3663891007984413 0.3443608030884908 0.2751979535381015 0.16696157981775206 0.1483140921740079 0.032254442145768246 0.04057390523665618 0.1851255882980482 0.22625408307583406 0.28569568270117424 0.28563782989807274 0.37736304852946495 0.35895382991599345 0.25691745240859326 0.23346243666558553 0.1520371017910235 0.09215079161570086 0.14195202735345397 0.2321471526967935 0.27952972693257105 0.32345096398789736 0.3351329870765244 0.35210547260102554 0.28886095914562854 0.21498385386598484 0.16632859312301002 0.07335019503829657 0.047165165292338926 0.13862792344032646 0.19231121803160758 0.23852830907468134 0.21967739958706634 0.221853640532816 0.1703615494848565 0.10721521529227283 0.08185214657749497 0.09504139608127528 0.14879119778393213 0.17339033517219515 0.13923823974600233 0.18546225664133315 0.0797880552437043 0.09815119817773846 0.07438373053143008 0.15137906402010176 0.2437039395878868 0.2291889861786883 0.28452918640160774 0.22918272009813126 0.1956703390167356 0.1627325313546912 -0.008221880914874281 0.09414441298648092 0.15221610093507254 0.2942909569110255 0.28399816022922286 0.2719078408365846 0.30912823972821646 0.20898543418384846 0.15789450307674868 0.07529643965581206 0.028821447695462327 0.1449535583953201 0.26155604344778544 0.3279643312865771 0.34689444948720083 0.2879417488490321 0.26447789247063674 0.2127480609872792 0.13809449300660853 0.049391446693024914 0.11804162782844664 0.21389229601953735 0.3007061232593893 0.33447418709496346 0.3747034417882146 0.35814155435677547 0.2659325712841056 0.2094475685786474 0.12692189505116064 0.07889767924051756 0.10177846274337427 0.2168066679850243 0.2935414154408617 0.3744976933043985 0.41042766210632836 0.38099313191691986 0.3323467994322552 0.22972323087779056 0.1932085842195214 0.1312658978345709 0.11943817724447746 0.2359006847560414 0.2733917155045674 0.34678642566103346 0.36308197949523574 0.3619067284279822 0.3541687063158045 0.34281359970047576 0.2977934528199779 0.19354219470579564 0.14572008509834514 0.12252060136923004 0.17093815696013276 0.25459059916359017 0.2920751351447738 0.36325040030380396 0.3800376614716969 0.36554176884514855 0.34408472577280985 0.29308917186484107 0.2946096941288604 0.2535270204701321 0.1176378991749598 0.12876335682187556 0.16635992913229758 0.24427849425369347 0.25443542090672716 0.33327199300894056 0.3357828747799 0.3528161362409788 0.3384237005199077 0.33242178879979956 0.3439624266530684 0.3090014268638157 0.21955780355906604 0.2125015045962811 0.1580968956592583 0.18085787924910196 0.19507694992574776 0.2667046106937246 0.27555022479436214 0.3286989238586805 0.38146959581559803 0.4255542912300183 0.44417204478051164 0.3853523354293308 0.3855913477696785 0.3439906442827795 0.27957815660866886 0.2431350266406214
0.40958739692346824 0.3966738234259536 0.337556208466247 0.3189926253969492 0.24598317481449541 0.187946381552481 0.18026072281802666 0.15647107712275832 0.22859447227428023 0.27448648115547075 0.3353852437487224 0.3752583114767303 0.4016535821057085 0.4374334505828325 0.41049635300554466 0.26735478158654724 0.2130954067029114 0.14079827397268257 0.06551031824685444 0.15493789197435395 0.22562621049946724 0.29707798239446515 0.29308071587017326 0.3000895268284072 0.23761817228481416 0.17247356004492775 0.030883279658352743 0.11848781362279343 0.20430224384637843 0.32856740479246843 0.36590712213439264 0.34223086579290957 0.26980780886739336 0.12007116833068884 0.14186809150053345 0.22147092560235246 0.354536449687028 0.4174176451879047 0.40213310679085046 0.3524733456472822 0.2328837806284276 0.11599837971567926 0.20434598779701763 0.3190985789933797 0.3987052753087578 0.4131785958607083 0.3077857587886362 0.17143759873918935 0.06315896699326837 0.19562593550203689 0.26999429772574984 0.29019946469106955 0.29995798880055397 0.21154736573574529 0.11534873559437675 0.10782769103819917 0.1579113021641774 0.2060298437495559 0.26650835709111376 0.24208438985321115 0.16537070952416394 0.16882382411807242 0.19138312583969347 0.16403187397827984 0.13911681921384647 0.20919429923097405 0.1869023610830008 0.19620455084039878 0.2268500015722089 0.19478667522699644 0.11531986906181976 0.15555192592270078 0.23961613902936021 0.2723064155470309 0.2591670914753506 0.1989108087788813 0.10587909844117094 0.1329033942818936 0.24623263471967738 0.3046538820243814 0.2927936758583372 0.2549867340739642 0.13714468789179557 0.06275083391550909 0.16973842458017677 0.3429718106014398 0.3818107370789863 0.27830062017314194 0.18495648553893063 0.07368037742296413 0.19528193945809016 0.3032997828127044 0.32180667413743436 0.315481959542635 0.2516983034918898 0.11364530425203931 0.11084962606289021 0.32693131345747045 0.42187900190270894 0.3802686548806693 0.3223631295304387 0.1567296009135461 0.023398171730595295 0.1906631391560545 0.3086571294211977 0.42379920082701183 0.3508516933021434 0.2439942703306744 0.12464597743860659 0.0578986022021441 0.2223985859706496 0.36740786930932745 0.420993609927508 0.3547237391208006 0.32001395522180187 0.11878791293587221 0.05977999266810913 0.23522654113022265 0.3418015282037729 0.400031810114027 0.41281110900490675 0.37217206380575496 0.2743213860891035 0.08789414302138829 0.07054958985446967 0.22387846520740312 0.28878293322948556 0.41038591417636683 0.4553239986199849 0.46127509255984256 0.3245586529531475 0.23338024173802954 0.10830023707658848 0.01816882611048383 0.21652931788810162 0.2722654772807777 0.3742760308625017 0.43777991433852087 0.439883788099124 0.40361760797943225 0.3935914188518957 0.2706198310512229 0.22328057942261406 0.19660000070651878 0.15062726301814847 0.09253762518567576 0.15005501494682025 0.15690898027311362 0.19018497562463793 0.3052227133745797 0.3067908065263692 0.38069494778661644 0.36708153347275985 0.37364983048651385 0.3969063435368878 0.4142338587306284 0.4199285307316101 0.44327949169241465 0.4071306544067538 0.3160828645043429 0.27206829913087516
0.2024458116038102 0.18341857992190277 0.19601458051310056 0.25642947720457493 0.30081938615890647 0.34753402185634463 0.37039152136204395 0.42113569902066644 0.38195631925196116 0.44064024090511894 0.3892820102243519 0.3599282910773885 0.36417392724089226 0.2573708004241815 0.21253226499372793 0.1869199267240892 0.20064242805214738 0.23728557583757276 0.2939611478420587 0.38213731674358564 0.3379546621004856 0.32984153261315907 0.25033314353649766 0.16788256048927597 0.07874401386867878 0.06338262374081648 0.13778761114665672 0.1793970000790922 0.24924022128219192 0.25704322652143896 0.19002121578050046 0.11772806934016361 0.11927218337073091 0.19667053961000883 0.26789192452856214 0.31764739044449175 0.38287778796891275 0.3100122922499961 0.26779402267905295 0.1702333405353083 0.10725826422031057 0.23392631752296258 0.28013388216961965 0.333328714489329 0.3349036248071773 0.2839868865602173 0.16019083966350442 0.057589676615399765 0.14483991733207457 0.23594313725538046 0.27033873264123937 0.28657645045232805 0.220457792302323 0.16644486302056058 0.019942616485278522 0.0682202778499359 0.1664450610874359 0.2167960263962944 0.19879206924429382 0.1697439088156184 0.08403714085017815 0.10889010970485169 0.09903288289194091 0.12048973411068331 0.12017704209025602 0.09919793290772917 0.10482196243595193 0.1471363977093292 0.14123183677892565 0.18735418275190713 0.14366526428964155 0.07477458007183008 0.07872232342066184 0.14056338901129167 0.16354840180620417 0.21680069493533277 0.21077676148256766 0.14178160438590354 0.05381816544146453 0.07034774826093981 0.18631502990933266 0.2620943464130303 0.22841251225506448 0.2489757884690681 0.12458615358178131 -0.005244781403515138 0.10740667305736945 0.16246350927435071 0.26004616900002836 0.26985025255890577 0.21427732112931897 0.12140701169638425 0.024821607895084002 0.17609965207756176 0.24140414331265553 0.2861631089636086 0.28544653002739734 0.2382319045852697 0.16592827036958313 0.07129240637065218 0.10586761820079035 0.21234579357416206 0.2827574584509491 0.3378725589833179 0.2946409092611355 0.2323627866546058 0.12588277094091668 0.09151092272293046 0.15715920677054288 0.2718522333141925 0.29688678000347624 0.3519361994679247 0.2857370155336642 0.18655970666551971 0.0413955654755319 0.122759070200472 0.1948521794302092 0.2609955621815198 0.3708883376372152 0.3788878053067536 0.3628106492290711 0.24183955984973066 0.16578015148815461 0.025140296423146004 0.12877731023860117 0.2661455502349451 0.3439924305510313 0.39687105258348715 0.352968073048814 0.36173354517155215 0.27599719446741244 0.18744870713397835 0.09977377793711051 0.11723269442425596 0.17626980930352457 0.28966989983422425 0.3673572455293482 0.35421966587410914 0.3311832937947843 0.3186678461281953 0.3071759119943881 0.2396785290546494 0.21689292861068243 0.13353604223954155 0.14582751813397218 0.12666518239709115 0.1741266949677299 0.24398381380139483 0.254858584921013 0.28587354159757744 0.3385640229387173 0.3519707389991011 0.3403663739617399 0.3147844456156144 0.3379808045316097 0.3126581015172359 0.23647456915317527 0.2200440334251191 0.1518700190804598 0.13577086610328765 0.08149320984839147
0.09466647404800167 0.1792712235132795 0.23573262342797768 0.3085573926276606 0.38681080245345134 0.3723599464814077 0.44103066824711046 0.4930824289972758 0.45454487234082747 0.47415073051359996 0.4036601164362305 0.35057020195280125 0.2648698347721836 0.1872005809397776 0.06322960409202902 0.08721279123275558 0.15187026490294953 0.2731431184307574 0.36790299121551884 0.3897416746678956 0.4459742610395701 0.37093051498315716 0.32761361384099225 0.23200816005259992 0.09861387023938295 0.026906205536784147 0.19642909123068006 0.30139632002793665 0.42540784932639986 0.4675502696296429 0.4104960769925704 0.3574801131633283 0.2102734480112807 0.06826252684379987 0.11218370664432223 0.276418815828152 0.4030014956215435 0.40871165511723323 0.444286786554184 0.3977435550929304 0.2725078273298451 0.0706688749681148 0.1096743215136356 0.2581487200131208 0.3392779507000988 0.38804134642746957 0.40268769493447915 0.3449722182862333 0.2388459255043649 0.1372475430000634 0.15861213857729442 0.22363017242320432 0.28333728523816354 0.29372232202363463 0.3114499362884421 0.20991024204234215 0.20131274918296466 0.25177054368575735 0.20784572851715885 0.17930666932523723 0.1900793520395684 0.19427540598703516 0.25249793659240477 0.30516105068770705 0.3191012747249368 0.2753857754718234 0.22474997851726963 0.1400328996346226 0.09311014670433201 0.23230129126006965 0.3584358444879885 0.36848147394864234 0.37642083768300677 0.30587055057425777 0.1317166582724114 0.13800509998248367 0.2225311013686935 0.3373293534704412 0.4327006010438234 0.398544724725215 0.3281360031707117 0.18526424278669007 0.028177940198805995 0.15499492345944202 0.31198660619393515 0.4117779620434298 0.39850872859652375 0.3437392507930439 0.26910342148778116 0.10355870506780117 0.1699454200890552 0.2955277512575798 0.415334906778612 0.45556701905073327 0.503013560053615 0.3441900857390022 0.17287458873082753 0.015565191538475378 0.13186413291975577 0.3161970427542149 0.475397707868689 0.5051147746353378 0.459779498009625 0.326516789964791 0.16657810029348497 -0.02475987596873184 0.19684222888687422 0.3124131595638804 0.5018478753974491 0.4890823246550903 0.47718753541132947 0.39119524931466193 0.2680848326430908 0.02784898031966684 0.1567859909967418 0.2980124732928904 0.4776773562009654 0.5156935226804525 0.5139846705044293 0.44204631598543553 0.33001944222425145 0.1829729762707317 0.03420458462567842 0.18988691998053714 0.3163605058352108 0.43882476299919465 0.5056803208534518 0.5036260903263161 0.4740218299293591 0.3873051116087395 0.29343187471153653 0.10954793008598493 0.0322249673458765 0.19285991836533525 0.3241617474475058 0.4112683540141432 0.48092449064462306 0.5124541503493489 0.5512371699725556 0.47277718460398627 0.36015920888692776 0.21729948094867285 0.14590188709407215 0.08075022831252009 0.1733618104446911 0.2900729424791572 0.3760501645756376 0.43465203610067177 0.4956308999451256 0.4653661280996978 0.4768476237160587 0.43827133041832544 0.36256095587325743 0.3001431029307051 0.21160652550328568 0.14230331412192418 0.13383328895573157 0.12985085975218882 0.22797532248958902 0.2303470005576088 0.3077854876863483
0.07044115021079086 0.1259176088998708 0.15223353319591237 0.1672042948456397 0.24472719737786644 0.2817165518824776 0.319289163177001 0.39332362970413604 0.4232879838028457 0.4220524511548014 0.5323190738667551 0.46685868142699904 0.40446123074116014 0.3592412925124654 0.2410055323469602 0.16284152827771656 0.1492638395653781 0.11829930324202614 0.2392517754507367 0.3131858141094233 0.33284834819606235 0.4149678775845842 0.4020989726266606 0.3943946899080922 0.3572282664657981 0.2230386988252815 0.1247186250145123 0.013308865970075731 0.13371769013968635 0.24304744491187588 0.2978538301257896 0.3593655233889894 0.3296130795857423 0.3132199859843522 0.2663270125001361 0.11231910223812777 0.045692394800703286 0.1851678340914835 0.2918662845610717 0.3735526762999842 0.3713534963083043 0.3390032055376639 0.23534277018209743 0.1496452526476359 0.08010076867870364 0.12227565764331065 0.17351765198708782 0.2552773831517884 0.27237760663874877 0.3097950980836633 0.22033619801184778 0.10474236658603277 0.10359566228039678 0.12035986381465145 0.1804207576849226 0.1617148554067111 0.1563450838030504 0.1597016581144778 0.10180505433313265 0.12397673928789593 0.16875528327303924 0.21660901021633294 0.20788366231806885 0.16752156658915762 0.10268280157096998 0.07856114270126394 0.1610822926487272 0.2058829169119775 0.24672941896517575 0.25448504289301105 0.23850330497002337 0.13121781419432058 0.031079196167376352 0.1318930219500244 0.177183569818462 0.2695438497799047 0.27256041598237535 0.34866517711466105 0.25639348628693703 0.1287604412181211 0.0043973744404512995 0.12385581193342896 0.2084676657817117 0.31817090920870283 0.3239605417200107 0.3453654370675799 0.246854783886247 0.1787431032466757 0.03161839621507582 0.12649366945973112 0.31033376506213856 0.35776286110549305 0.35963142199743037 0.34283451723748276 0.29818784580568897 0.16519294907337756 0.05716687864525699 0.1618213544124593 0.28791560750880224 0.33551196406818623 0.425946210997415 0.3556614141904107 0.3062000470582957 0.2181806489358195 0.08368050895139936 0.13172425054398051 0.2689901824879721 0.32365088508759093 0.38817677891167074 0.3678097939595395 0.35003098042233477 0.24637117226848587 0.13970809613613316 0.08470810835459894 0.14574158774381746 0.26169914797991745 0.3460561384587798 0.4093157185030739 0.43045679248322627 0.30587677292340143 0.25820802404094745 0.1853896328542706 0.08597836350357875 0.16764286796425104 0.2855438440370567 0.3780082895401634 0.4312036746894803 0.42138679057034 0.4086380370028125 0.3480972541133141 0.24315110868424247 0.160767219641073 0.0991265195309353 0.18785149005561205 0.269571594869916 0.3927126601618517 0.3741030634947177 0.4232476723383767 0.3968381475275677 0.37156676566055774 0.3228938799359778 0.25081066754799775 0.14959560932921528 0.1814739325743851 0.16261461595463456 0.27359615847061863 0.3662729122568428 0.38027493474771235 0.32628379258774903 0.40568744262190215 0.3730107215874003 0.3882716203718623 0.3037289588818636 0.2663109914310396 0.2840090269722417 0.22926476708853483 0.1866743153382093 0.23911433325938827 0.2568509504712019 0.2865561039447128 0.3765130642344347
0.3318595045202753 0.29149955029706215 0.23440708507963254 0.25755315631999404 0.17916843651348932 0.17341045230288402 0.11797882895612347 0.12486729841735646 0.16871927161748723 0.2662394380931681 0.3091605934425767 0.2992886538180744 0.3666731350035192 0.40265311963450423 0.4732946891399573 0.42236516201457097 0.3962212329936021 0.35176914906693274 0.2963344304812907 0.26827454243944576 0.12259786251464501 0.0712796377258454 0.11105189059871483 0.2042832920684921 0.3145067334730329 0.33145091295752316 0.3252285121015356 0.37641058015523193 0.31784675524405753 0.22436425667023605 0.15511671231842675 0.06290091878062753 0.11111684342633985 0.22267577610848913 0.3329350079378156 0.3488560493486838 0.38838935250234136 0.3509057559270299 0.259262778821488 0.1838595634273716 0.08647642824478363 0.11403331376066952 0.18811283618387686 0.26161359306806586 0.35202278710796664 0.27618502461909245 0.2540607963530418 0.1679884025250829 0.12819658573364293 0.025596752278369505 0.08219301312145898 0.16347972496600305 0.22280965662177657 0.17901818509803757 0.14334869846902587 0.07743825448195239 0.09190123560827938 0.11546195136280636 0.17516481906136216 0.13584136193383767 0.1896665564539079 0.08867193093786496 0.12818888201352707 0.10387354329733507 0.09674792926628994 0.23637367756724498 0.2414105584888657 0.2328655601565327 0.17004141218394148 0.12803826421303854 0.010010503697568326 0.0942956219988821 0.20765924731417548 0.29364500848374925 0.2951633475739135 0.326349057081518 0.19315631534719577 0.16392690091456005 0.02696874713043973 0.09160669279775341 0.22627141985332838 0.31540494498464233 0.33149208436420063 0.3493706613397902 0.28060363245082337 0.1654478458540893 0.06767435385758064 0.07447801560807576 0.2062310150929934 0.2993590062299564 0.3383538040433491 0.3194509900737085 0.32571648153024113 0.27274723765849296 0.12419850889393196 0.059847924588380806 0.19109463784979647 0.2954872736483607 0.36160197955664136 0.4143176338973337 0.3572109105406345 0.33504796210615306 0.26984373643797993 0.09055148684791858 0.14164208029880304 0.23915067787245678 0.3232833519675952 0.438862579214033 0.3957188693107978 0.37473867503186303 0.35147637154936245 0.1687718118256881 0.11086124443724824 0.12171227762626485 0.2262337405589199 0.31464414134652324 0.40245565698618896 0.4294547992869999 0.4135250411247057 0.34603141277172456 0.24930116452598605 0.1198163327699823 0.11863898904632691 0.2243582270742836 0.30012496614091183 0.39540296833538263 0.42523332906751266 0.4122368568366596 0.41385649530386404 0.2956220237146182 0.24161238805419374 0.13260062232784023 0.1230965894708982 0.17562149078353398 0.2678179432061229 0.34455961835047494 0.42817142696890587 0.3836955349252872 0.4191644533663837 0.33957298546776454 0.3010892896533018 0.21889848497460035 0.17944344500599035 0.1903157725125063 0.24893538527935638 0.24046785782468177 0.3006330448495933 0.36078782518615704 0.3345779608794802 0.40377038559037465 0.34805127230171307 0.3340404296291942 0.29447744279989085 0.24101215293612174 0.24115669421302638 0.22378590705918033 0.24379472228439844 0.2688566029156249 0.27658182440983725 0.3267751728231887 0.31395340907018104
0.38314029965232316 0.44233296476442785 0.4660225475621088 0.4682747762011864 0.49523402098723285 0.4181319532454195 0.45416877686596074 0.46197044019917655 0.3930813598087014 0.3688592730446307 0.36836269681857375 0.2467960711810636 0.2285625702182778 0.2117498938595182 0.1387597292940958 0.15561563420037056 0.17224991372074822 0.2371813223256555 0.28004481793982644 0.32460137461504235 0.3452227558217261 0.3651615188609017 0.32743024711059304 0.2675013248250046 0.2126177991197041 0.15866868709329962 0.02987266217136998 0.04595492220829366 0.1574080937919715 0.2755072198725979 0.33779329514070067 0.3404523844435974 0.37658203200360235 0.31796205339720507 0.30972092723980227 0.18360420974775565 0.13253327906754 0.16198405252829687 0.19860035717135452 0.2906052312655629 0.3275162487546035 0.3878338395484768 0.41111742480804125 0.32314876956529703 0.2590077736741177 0.1797461831183324 0.04327963774488192 0.12162361481324674 0.18020329689311096 0.24932838498620974 0.3039629760336751 0.30370092786435277 0.28031314673048585 0.21406443818463078 0.11311962142690885 0.1159013620953389 0.07489488864239517 0.11859521699190258 0.16907575596264668 0.12335904053891594 0.14804990094807022 0.1624583624849911 0.1814074567685227 0.2123208503935461 0.1336179630443495 0.16520795432964547 0.13247367331452103 0.11430065622083728 0.09334430496368638 0.07478035979783576 0.2163698221280082 0.19796872429900483 0.23016612804259465 0.2612795774348015 0.21973571401594197 0.13156886470116774 0.0003903662678516884 0.06681488857170446 0.1314235889002612 0.2515835588337617 0.2527094830613153 0.2788863591711459 0.26570746923604754 0.2360264542073126 0.15287406770883968 0.0444228456663856 0.0899685210664339 0.2372173842978048 0.26827847109638975 0.31281099412913055 0.34516996310855735 0.31302708087558484 0.23213794141416647 0.08318994645874248 0.026698402378589982 0.16014473557900782 0.27723905202267607 0.31180726990442564 0.38409204505185923 0.3355515634953168 0.28931456212033857 0.2564514426422618 0.09577825513491792 0.031364494293078 0.14677257173504868 0.2810782300213979 0.32526568707557063 0.3143985061964401 0.40361476448385 0.3154947126238455 0.2511609573935006 0.10148251469905349 0.031834019156408724 0.12235574397337365 0.2800102998194668 0.3539577236634549 0.38186529255268886 0.3330531316849523 0.39610089045644203 0.29403002012251156 0.1986679517435917 0.10188720162380853 0.15360435519664242 0.18420662318793976 0.29412793832969747 0.38656182860111343 0.39777970256666295 0.38864260420318303 0.3674511454268276 0.2948559068818964 0.1856365816660296 0.14554536905149623 0.12062334033800942 0.17334316283201762 0.27189917249743756 0.2954397646666958 0.391999976142329 0.4211306121580601 0.3607223316819912 0.36738560417900157 0.2628403958935232 0.21981051393400594 0.16085991965404473 0.12766656486516487 0.19352848261457958 0.21945773782932315 0.24270959538064563 0.355919189934417 0.34441162518753893 0.40329683225644763 0.33827360500973935 0.3358648861718601 0.24017869128757371 0.1999802527524055 0.20085285119635965 0.16220024672176606 0.17737217415869952 0.2261236089899804 0.31809177445980963 0.3670764948503409 0.3330407005589983
0.3988048615833835 0.34029686198740444 0.35965469057058347 0.39498675081649987 0.3540163668850252 0.4089197339843644 0.38635183223445885 0.4005827191037503 0.3537886315084912 0.35627766901741265 0.38216769520985555 0.33473785040700876 0.3639014984128594 0.3586154624824709 0.35537274626963045 0.3379875839222653 0.2851063234405139 0.2586367231579822 0.2421289515999228 0.252893999387286 0.22834882884001906 0.21846811058083193 0.2269971686329925 0.1709174714602714 0.18026283737610546 0.2276049414346624 0.17760717410057808 0.16466807062220679 0.16328998171102665 0.19058929089895132 0.16379606501535923 0.17289447909936856 0.1730342253519066 0.19864988022448107 0.1850150227892324 0.21950675000907344 0.21480797087425807 0.27556577957261735 0.2741811455867679 0.23708628694366807 0.2288599750432705 0.2447013729222402 0.28662252779991737 0.276811867689137 0.27521311062994186 0.29008346346319464 0.2762306085914031 0.2887109224716156 0.2898419730440961 0.23118706584893567 0.2523762619482526 0.2748237276283209 0.25682942861101343 0.24688980561167934 0.2234996133233365 0.24866229594067754 0.20298217764833504 0.20222103777193767 0.1853638289888495 0.16990402986126069 0.17105837881489844 0.16354631859253263 0.1269149618415115 0.10309851542017626 0.09251942221871184 0.09143600280973738 0.06226967550719072 0.025827929741846247 0.03658357346414341 0.03261647527309865 0.012255163781179733 -0.018463639541371767 -0.021336923879056363 -0.025759179413245386 0.06367255893986451 0.05759730544441427 0.0020639044541614082 0.05539671622320285 0.08664511788639705 0.07433097523649627 0.09274708613363157 0.057517228003921346 0.10670303797019987 0.1149793484742515 0.09186018046706228 0.0703247124060596 0.0991300243070687 0.07124708512026909 0.10741880235837004 0.0969441440988574 0.12805900204928175 0.0725595184705563 0.10357892987440956 0.10507475189356813 0.06133425418043634 0.09656242936358017 0.08714961044140002 0.07560003957249059 0.08862868089394285 0.055692709530646575 0.10442742459528048 0.07381191500243568 0.07443268423403374 0.13826698185454417 0.08153906862003013 0.06400155317807195 0.11131574011717096 0.05621677683097998 0.05964444302201978 0.127749477499888 0.16084964969970458 0.1150410970210993 0.13206638465580717 0.14157986345789478 0.11364468091796974 0.14968862555380907 0.14021360096181465 0.15149828590168016 0.1323472287974486 0.15198534927217278 0.18970497858563679 0.1673380868463961 0.20232290587473528 0.18480441354507918 0.21563656076886512 0.18267630548283909 0.15709522741196583 0.19653377884783155 0.2005060748847599 0.2287521086783448 0.20778554712390912 0.2531683127577839 0.26109092343862034 0.25902351800254286 0.22420872569838238 0.2219418877496384 0.2536446451568266 0.2816796393030849 0.22927807452224794 0.27413517789534136 0.25550352543140736 0.28998024003248657 0.26881027222750403 0.26213595350635444 0.31723904042128553 0.24701166083602477 0.2857575213952838 0.2824207587662518 0.3018187822258104 0.2879618416772179 0.3157493896979477 0.29151998178392075 0.311138080162346 0.29459504845247503 0.3018653898760659 0.27987620251773815 0.31980416655273075 0.31062986170417656 0.2894033746782289 0.3146211779518244 0.2743868871346106
0.32347701585431266 0.3388481921832338 0.366187346388692 0.3496385645673253 0.34048711586195235 0.34044870521825343 0.3532350205847813 0.34375464030497294 0.31846714723750613 0.3244502582977138 0.2947343297174083 0.33139892121842085 0.31201578302839555 0.27787021365552667 0.24112757121536652 0.3011467153758701 0.2661235743334619 0.21206415966266873 0.20636399706195463 0.18816414141740567 0.18289746260056744 0.16993493083647437 0.2209296689581295 0.19491347564152364 0.2132645688854628 0.15114098969724296 0.20641088853271208 0.1954678186264734 0.165761586944899 0.21690157077134473 0.21766258005643058 0.22160687889965275 0.2311416274376743 0.26521143761068383 0.28979138113251485 0.24824774221253693 0.24202739085714603 0.2623618304380625 0.2548618914241805 0.26791938758694883 0.3054579923590032 0.24355228421404657 0.28512512843701 0.2654842127427144 0.25303706783334534 0.2750636641133952 0.2430560713246976 0.22653410800467944 0.2610500061764184 0.237268176093376 0.24797102144737473 0.18037968164205204 0.17269074082043412 0.1452580428072235 0.13064520184570413 0.14900270935808907 0.07728781569763865 0.06462942231972249 0.061469835309805425 0.009875124454228223 0.022509208733819237 0.0318599389293059 0.04438597344585677 0.05851117693135697 0.04776858005576866 0.06790037762415468 0.044016935436521985 0.12870601443753474 0.16303000922400285 0.15915144583547508 0.12523180710257348 0.134688152500192 0.17207950888473467 0.15702296634698687 0.17107710566390433 0.16043436039359565 0.1978732177147242 0.17495440026776202 0.15436553647268422 0.1808852643686077 0.15259478261889758 0.17255283777031344 0.10755770489489253 0.0879944480897628 0.16276223789341465 0.12589608932754803 0.0931708478551331 0.08324024172532178 0.10032095849107373 0.0903662990950799 0.039424084170277235 0.03441553928542742 0.0423728868520655 0.060201917559453776 0.051239097845781956 0.014323448913535028 0.008460876938743554 -0.01988237417067932 0.00874240236707708 0.04540154344710954 0.05548603293170539 0.10272819335069194 0.03689222508790379 0.06114917782580409 0.06547131289012342 0.05012528122227236 0.1079283072716351 0.1309291654355335 0.050010660867064495 0.09242156116388607 0.09452942895551406 0.10480963525716888 0.08717362151768812 0.08763763518662196 0.13847466757708632 0.10608384635066123 0.12897804674379437 0.11974534007478252 0.09405951562473738 0.13062786748854108 0.0987896371753798 0.0781450320981597 0.123528717603174 0.09087591457214855 0.14833993545192942 0.09113215287052215 0.08537006212357397 0.11168081183517423 0.12614926065510518 0.153130213017305 0.09579794979824258 0.11419668429020183 0.12239059443824665 0.15506324420782436 0.0953168244354017 0.15522001025285886 0.11753050268945048 0.14610417587496938 0.17203874523240095 0.15611173084271768 0.1847190546157452 0.18911067321952912 0.19418506787603684 0.18390315660503928 0.2368826549050988 0.18223376952760037 0.23921213701171878 0.1936697140359278 0.21802554482338174 0.24747181602354348 0.2525911070164051 0.21969560978274183 0.2610174067065048 0.28495428563509434 0.26555322581661095 0.27840591848444357 0.27257273550890276 0.2916855339725902 0.30069524288876015 0.2714728370629309 0.282254115610059
0.3132920534526048 0.3237452403252755 0.34167823255175883 0.32287383929092134 0.3500846167196136 0.3531662562799422 0.32408424306338396 0.30169373612963396 0.3159404286223693 0.3533639882095103 0.30484674404324663 0.2905106843407157 0.24649752969047226 0.2840911605785044 0.25872535500885635 0.23640285731754124 0.2553649326202033 0.241460405567712 0.23904900473975255 0.16143326481571738 0.2435448412421634 0.2176886393169324 0.19643188871393727 0.1916341189297342 0.17560395906678755 0.22661566993673957 0.17089390700678458 0.2161583099817459 0.2594161757410501 0.22470343722137173 0.25470362471284624 0.21523203987672462 0.17578045819432475 0.215796885245143 0.22350533562913927 0.22441633169469435 0.22990785433824895 0.2642760749680261 0.26849809778842443 0.20441469657665384 0.2288138725952166 0.26054964554723037 0.19152063216807869 0.2250607328643878 0.20226409450943478 0.22220442876752872 0.15242294515329063 0.2015213057337178 0.19056565391787594 0.16618265426241902 0.14372440100748995 0.0965669031998147 0.08236719482585705 0.10982473623263848 0.06068409755925278 0.06409516833119398 0.05941421628352644 0.03645802810596672 0.09213896743771156 0.11110844018019068 0.10621112121752162 0.11536032260126027 0.1602511089212265 0.11519130451336876 0.2031728118395072 0.198412142311195 0.17657908658161595 0.15519827221191396 0.17424587800034846 0.20999346452081438 0.21734388915353883 0.2268549485911166 0.19879156348581992 0.23767618275171873 0.18251065916618867 0.18570759769490663 0.2110071940147332 0.18630341249424157 0.18196449940362325 0.1266982901182313 0.14722608177217616 0.1205257993834263 0.11868642067897585 0.13158334098098387 0.10490540645910416 0.14514509669693965 0.12956324425915391 0.11252847135778928 0.15569877809102128 0.16509482165323533 0.17299335473829783 0.18694716227628982 0.18205378587791798 0.17244181773815284 0.1565021949869181 0.1649103696898665 0.2188097171971452 0.22645855423234407 0.1975173924289056 0.2530301404841364 0.22247522207678522 0.19615011351838374 0.19889899700477867 0.2216647660022529 0.22392277264222482 0.19786942365256172 0.21000287283431757 0.22163344267182727 0.1832109933861465 0.19200009374354404 0.21527526294812926 0.16560146529002226 0.16338185334249425 0.17266775678100102 0.17784150019116438 0.10871270680339956 0.1371770404816723 0.1716419915174626 0.133915927296631 0.13435045643342228 0.14077220059314707 0.15801024344523432 0.097065566926035 0.08135593461687902 0.13867096583816513 0.0885328562429613 0.1622910364425583 0.07152137348161544 0.12705731033379053 0.07652839081454693 0.10407975062103925 0.1175249621280524 0.08438032997263809 0.1320250456366609 0.11950517060388972 0.10960549765236352 0.1690500811562792 0.11502680698147762 0.13107024443442852 0.11632130304919912 0.11240438899303005 0.08072659827309131 0.12309299247399055 0.15537620702859842 0.13806703780953927 0.12431751135061456 0.13006364413162722 0.1199106888994494 0.11463970236236613 0.1139709817197224 0.14257539232897412 0.10496832867696597 0.1333215331268808 0.11501463526692936 0.13144710340082488 0.14708163438232197 0.1543503500085472 0.13447124832887392 0.19494615641893404 0.1654149528369004 0.1806449885862782
0.32468006185371023 0.3134230842602242 0.3292057540656386 0.2963536812395707 0.33030508537938735 0.3283648298382766 0.3288463463122238 0.306092487915708 0.3103994369302974 0.2730132657694009 0.3076856319704496 0.25438923354139403 0.25004233527823005 0.29702779441556154 0.27685527741224536 0.2669322416184844 0.2391189772051236 0.24496853519433634 0.26927971147249913 0.21360851370014972 0.17889208324984654 0.18664066834532944 0.22785862712060148 0.250587189903637 0.19292762862850843 0.1715268342956907 0.192157843157132 0.159628254012603 0.1803350227191897 0.2268916893502658 0.2339354703033978 0.2061164047921697 0.20239128204022233 0.19794159023188704 0.19615084454825973 0.22560168198601993 0.20697627295295273 0.16163008470884838 0.2154735169853182 0.17966690388808054 0.17634177158842512 0.16642723426888795 0.21078785751601697 0.1796858563440933 0.15287838517950203 0.19946516193350367 0.16459120516123107 0.1423222504552208 0.16315238629326462 0.1159528331545557 0.09204402700174677 0.1552579572141101 0.09896364083843841 0.11002963872431021 0.08771734774218767 0.11587551779396386 0.11762827818501177 0.1639951333140743 0.20519118459247623 0.16219840174738293 0.19048320621583656 0.22108465181052497 0.2537594063181308 0.2357578794874604 0.21139253940720434 0.24530202844880306 0.23053913893856984 0.25740430030222206 0.25901519374790816 0.18799047227740054 0.21264920900281556 0.16184289018681594 0.25087658587633344 0.19546735620712755 0.1621958936291573 0.13153479827210665 0.16332090309538286 0.13750748958491268 0.11938029407309389 0.16060173478506926 0.13310494580925078 0.14581077479593102 0.12748064961538852 0.14054933694045155 0.1785956041441824 0.1837347271884506 0.18843520149833276 0.19157820194745812 0.2550260479013856 0.2098405633675186 0.2098523597209346 0.19223601927531583 0.2356204930708261 0.19506038808440124 0.2283878497822845 0.22277107378688304 0.23202873007420205 0.1855238540573443 0.20877343321064545 0.11406605338549862 0.14248681079866082 0.13204244263810716 0.12959202052402038 0.05193389038681746 0.07461754611494181 0.07183651741358243 0.029525266575372973 -0.0005479195557668362 -0.002265909967176685 0.05937337437793301 0.0345922365240514 0.05919524773862958 0.07911652562750413 0.12595933156892578 0.10753786304412603 0.12382650534682894 0.12696235291977853 0.16500873783555348 0.1620397983890013 0.18827917276323816 0.23235977119706422 0.21553746409473812 0.19678803815236975 0.22689740403135777 0.20761519567169795 0.221083800198874 0.2722590535532274 0.20027419159197304 0.2037938034204043 0.23588362817118497 0.23731548865777066 0.22069861931481294 0.17912579397394718 0.19872611792960518 0.14921894558853693 0.20897327126476029 0.23486840553089555 0.21696159438642645 0.15598713089778815 0.17046953837577328 0.13958063229207718 0.18368406966602724 0.1770296962585441 0.13616289298533518 0.19497023273856795 0.14682099384131705 0.15846796326950266 0.15972331568437778 0.13684394876566713 0.15928222699640068 0.16094587679135378 0.1730704772195686 0.12621250751394864 0.1848183876473248 0.158441279077019 0.12371690450435209 0.160213207003478 0.1357035263581481 0.13744557085535009 0.14142760349254077 0.1071781703330793
0.352869988470928 0.37636333025625845 0.37813850233529217 0.3024261103120992 0.314227442431766 0.29825341999676497 0.30081984607772266 0.23660789995124185 0.26180570283316484 0.19826787748670135 0.19378766003723796 0.1902735050127467 0.14801467324791162 0.15984474208145752 0.09898122986210814 0.12452389349209589 0.11834895283366738 0.10126127896476406 0.11434306227933615 0.16374431701430398 0.16296809457441908 0.155225923320127 0.2343665877178496 0.22956321774472868 0.27231881536365227 0.247429393653276 0.2439225942472265 0.24752045919737853 0.2816163918756833 0.199439386147098 0.23425412303831344 0.18344095182681722 0.18354369738706633 0.14862195648359874 0.11002909001412334 0.10096610355527892 0.08715290055450212 0.03251981039043026 0.04153364145152019 0.059085956983067844 0.1173008285453465 0.10554124805968183 0.09018661694937972 0.13574493597675333 0.16536015399324905 0.20406251705930362 0.20715457475291807 0.1765748462706549 0.1618647594863325 0.19474090142887815 0.25458417700536234 0.24869512464024293 0.24754215884002 0.2224077971629887 0.29724201420237306 0.2588814039610745 0.3264734529739307 0.27277552394762133 0.3057283234248007 0.33149132834791994 0.3204802142477515 0.3372818694213381 0.32043808976535915 0.3135059490869115 0.29673258220882454 0.3266176397218896 0.2862912235089336 0.3217648500241096 0.27111020689719967 0.24593844687269487 0.22250670988494176 0.27232082032303806 0.2160564493763326 0.17735720434408514 0.17945652194698677 0.17831075890484224 0.1437828928046358 0.13040730105435175 0.10619911967229143 0.06625995094560211 0.10703597173518396 0.09447943026329114 0.09210560543409588 0.06975035941864133 0.05290982068639182 0.04670260988237138 0.013484563733277142 0.030448569765880226 0.0232244668357362 0.03325146771152171 -0.008333243368339155 -0.014756876444033722 0.06997955589759215 0.04654649874598979 0.04157302077043017 0.08186122296139742 0.0851483280552347 0.06524413531830985 0.046044021311653284 0.0763243335956773 0.026184473902802693 0.09077557876472224 0.04581368885720127 0.071753478651997 0.04991783785377983 0.06718701992476302 0.1362874784349986 0.04252067765651495 0.08090382049122717 0.07872128725404123 0.06136054885337516 0.08056743240287434 0.05168304053386427 0.0751648315334513 0.0677877609750093 0.04410726859555587 0.09205631979690385 0.08763365035460557 0.07256222837312803 0.04915493555932587 0.04846090326182645 0.08121292083049048 0.0849613776568641 0.01612111278396426 0.07623650785248176 0.053374457581710284 0.07600897581697436 0.04722968909754154 0.06612232227754332 0.07094214513831633 0.06054516272807688 0.048405862424320927 0.04135124775890661 0.012492963384438192 0.06158270241767548 0.021121779708547637 0.12513325608105877 0.09244474149299041 0.0507888536662116 0.03516294498256466 0.07015067498733651 0.0830571539508659 0.04090344881177322 0.060469111454070835 0.10986118674375026 0.07114530486108936 0.06228773048628526 0.05631269094852773 0.11271085350432988 0.07924343633883886 0.12490723128348104 0.0982563726534523 0.10909344642565039 0.0944433658249681 0.07913583986118145 0.09431529555202663 0.15025392232492035 0.08586146096824823 0.10455739906749022 0.09024881833524347 0.11605882691054242
0.17928078398724467 0.1608701102222864 0.1524615618878939 0.10488395712958251 0.10386258965775393 0.11361215957172362 0.11704376579809779 0.11973045828585002 0.11553146366055221 0.15801510477682845 0.09788113520005416 0.16083445679218747 0.17219952323303253 0.24466541573491327 0.22027170600957902 0.26440590820702814 0.2613714916801888 0.29067863293926094 0.2930293259843357 0.2832472868608105 0.2858874396144937 0.32887538547099204 0.2944823029712913 0.30498467864478257 0.29786993895663283 0.33890915864371307 0.32948284424440727 0.2986953062978556 0.29183750390549745 0.2296131666358671 0.20905449444280227 0.25331915101719354 0.198481404795767 0.1522664146396001 0.1588932583781999 0.10157314119589275 0.11810542051665165 0.04102610423395611 0.03958970384649417 0.025091488337481527 0.08799983123234334 0.06276900876271067 0.10034014201625137 0.1221514245425815 0.1490485708293123 0.1783002896300001 0.17247819062499603 0.1703105836802037 0.24049536037288188 0.22823068912753147 0.21780261091941283 0.2918826537607572 0.24834079969245915 0.29439115435975993 0.2665430577117397 0.31334498890847867 0.2989154491447157 0.3023274397377243 0.32829445926175926 0.27854995193957804 0.2855777544733181 0.287177777585067 0.25592126587134095 0.22038621912347217 0.2530114878738417 0.25573971876578544 0.23836839391684533 0.1944220683102452 0.1995737758592414 0.17769097433377262 0.13361691093235525 0.16355681490047186 0.1546001570891773 0.13948233958819695 0.18105692925298306 0.1759275258567028 0.16008500836343034 0.21157110024534656 0.21418058140522725 0.22880329386139595 0.2372036894817341 0.20325548411985445 0.2817046920219813 0.22651810560793104 0.22463214376942262 0.20474116111030244 0.27223424474923663 0.2726006395981724 0.23190564541023043 0.23529457377544455 0.2461905866056805 0.2325371268588888 0.23869452470624938 0.2145190074456451 0.1811357691443817 0.1753933207908158 0.14656120630047656 0.14319526605938712 0.12499921918076125 0.14699218068784597 0.11310963374732243 0.10111417811186194 0.10842607123178163 0.07688511138132745 0.07769796227653547 0.09302548048883605 0.06377580210106659 0.029182068176460144 0.06766825740928559 0.0368269025858585 0.044671831582374096 0.06052174513369617 0.11298569865238367 0.07626696089085572 0.09550755749845254 0.03409101432700452 0.09715157305748319 0.06893494339315352 0.09910083001895029 0.05929115390464729 0.08814080355347942 0.10236415699152024 0.11270040153541408 0.08954046637736787 0.15537455109501982 0.12880116844797307 0.07263339597076193 0.09145057172043783 0.13035580309819433 0.11233205424647941 0.11712872464349364 0.04869362075225301 0.09877331413117202 0.06570319686179722 0.06474766260040025 0.03642322433477159 0.07810291318768722 0.040876578106215325 0.032039595123673756 0.04710891006453911 0.06818594285649136 0.020687639950613665 0.06758140502096249 0.04211939044670474 0.07017863516323042 0.032850407865684356 0.039985343353755906 0.11451067433744205 0.11598417371683353 0.12599243302381002 0.11407287478875679 0.12669353621817692 0.12492822506050258 0.13905157782358804 0.1348594195385697 0.13122833088100314 0.134323129294021 0.15402918114813624 0.17911186542504162 0.18239257878534132 0.20978061586308125
0.14732559718451232 0.14050326348192968 0.16442130920156453 0.1523413623248167 0.1457103716881895 0.1730376462487146 0.12700509337595445 0.14358806729568196 0.12933959720040364 0.13170118740799097 0.16275288371685945 0.17112534510258726 0.2137118259334554 0.2200565062798618 0.18287696925461697 0.2524569802014421 0.26202528265586966 0.24634276047547074 0.3283943011455224 0.2902591633009064 0.28658370329920574 0.3330957952485032 0.27615752896081913 0.3158792252010872 0.2823244406875223 0.32246698894686304 0.3377097342654779 0.29218986369757194 0.24463618194162573 0.2575205164446599 0.2112911484353458 0.18159123420214604 0.19854900768921593 0.1840820610918404 0.1144359060786038 0.10708507824002506 0.060876750543825645 0.06232527649944408 0.0747981589145984 0.03264807392511765 0.059120090830397945 0.0529591326647625 0.10792746007622732 0.15381850721514742 0.19176848224224297 0.15932984527414176 0.2233592782869208 0.25051433505339143 0.23525381379328367 0.28858197477682856 0.23629181315303568 0.2686365334657661 0.28588237683528694 0.34249711516888953 0.31492764214479685 0.3543352844065871 0.2786531546396482 0.3059340621999731 0.29578745829704045 0.2941012278054081 0.30251891939579056 0.2693147788246226 0.2209289666669589 0.20885574443968238 0.18972994957080494 0.16599688315511768 0.14495860068633593 0.056921329095541755 0.057852887353206525 0.07549570480223564 0.0674447206230239 0.09733765637066154 0.13302162721009417 0.09872746016025799 0.12991073985857454 0.1819457964157397 0.20581108897774728 0.2227859352478492 0.22467922923045117 0.23750066476939258 0.2504246068907131 0.25956455093490016 0.2364815362532625 0.24640385967330006 0.17878510909841494 0.24195591224010832 0.19431998884513252 0.21804758220766293 0.17081054548374391 0.18866272289326433 0.163191038463673 0.13547640532888397 0.09648728719844075 0.09181824501165566 0.04856153671882446 0.0783742484803831 0.0893492313972095 0.13660927113323673 0.160804150279873 0.1522562236962131 0.18116961810967414 0.15320276616880005 0.15401200531845857 0.18892981252345603 0.2215137199165351 0.2130134842347677 0.2654036028488621 0.25497408988703096 0.19556684260296991 0.25838008301172916 0.26399598713553263 0.2467440303142302 0.22504313418820293 0.26735247788763805 0.23051161816415505 0.24325364139762354 0.2115872733207755 0.2043255927652602 0.22884513949539848 0.18104597112698934 0.2486545460831247 0.1869544138592826 0.1983474511237859 0.15196843506847454 0.18394607909166275 0.1719923525935253 0.161883647068798 0.15295714915231767 0.20312444988358774 0.15192225662971728 0.1209878031585999 0.19443530929594777 0.15602003236843687 0.15387366333507838 0.14173601225720475 0.13687510908692285 0.17880713434271145 0.1374738172846987 0.10856020376009454 0.12113325642768748 0.14297218796859246 0.1338206772022741 0.14118786461140045 0.15897291858845275 0.15566287386899036 0.15350499856211675 0.14343326421759678 0.11085650025223928 0.12430290137875108 0.09187853196068284 0.1702809387580973 0.12744586931460972 0.07863199273521801 0.12989658266434476 0.103818055836594 0.11300168543321705 0.06424632068542827 0.11983410091191364 0.07897751992013194 0.1036002266252637 0.06083706234609149
0.1161611761566248 0.10432219351768526 0.08943491078331359 0.12697889505364612 0.11172006972684624 0.0743685869255867 0.07483423504863554 0.14007573134571544 0.11586475697646502 0.13258853500848827 0.16075341698245432 0.10585900608399974 0.1652924054832026 0.15695898911936598 0.20617566959129083 0.2259674247036044 0.2441857707213894 0.2045895698688167 0.2576935467576576 0.23186319220936163 0.2456382477957935 0.2297224790070213 0.27428091543877947 0.2992758382463512 0.28311476126047175 0.2739163789336754 0.29120838275328487 0.2902264933528014 0.23497307813790097 0.25476049283143254 0.2248439874904066 0.19289792931244476 0.18084655558468776 0.13917378371598518 0.16786428904492148 0.08011656192645523 0.051226452429831176 0.039265513796457596 0.0029029917742233024 0.036974740018084644 0.07626916865233992 0.0889244577193257 0.16685820234271925 0.16737963103740908 0.22194060350101422 0.21792771860928872 0.2727800301674813 0.2510844953700424 0.29302741969233276 0.322760279169971 0.3442117712786501 0.2790933577111703 0.34098094909055243 0.31522828757292076 0.3348721727374447 0.305914505276027 0.36065689690947716 0.2671688865392879 0.24428757479424298 0.24782863474944444 0.22594653610274512 0.19004391928971986 0.15431857080988198 0.14464512303027727 0.14771570864972372 0.09032954855169313 0.010050492188990526 0.03496087628160939 0.02842778759203203 0.05002008839482913 0.09125053202966768 0.1266180791856638 0.18032244313948742 0.17445869141138245 0.15873336801418772 0.18037001551187448 0.20597707025549064 0.23055567926517034 0.18786453274468445 0.21724162257259289 0.23992742711067572 0.2233996208950589 0.20575803502067233 0.1913840962955344 0.18305601586080222 0.1385926152252177 0.14253663397738406 0.13896168491399458 0.10770604576442383 0.14419071946015663 0.11933736254352395 0.1354964751128449 0.13619100891374727 0.19471608242359836 0.15081157505261228 0.226410495733587 0.17858549257448553 0.21292117575690037 0.2388835555059488 0.21653656087881193 0.25708601278237864 0.2375319121667509 0.2806779210415003 0.25640502823560124 0.2503568082346537 0.2116490182564148 0.20004118557093248 0.2151535458778129 0.18977662202251486 0.15980044680960434 0.14860121459814307 0.15854813447425176 0.08550546801354127 0.08542110877052032 0.05728437517523845 0.03486525951736543 -0.00364084666268346 0.021839585933994557 0.011500426867990667 0.0905045203953428 0.08030159055625063 0.12023413022351744 0.15615905404115327 0.15515695292386042 0.20151731132923115 0.1859173982672416 0.1913732521269312 0.16956397498799705 0.2734500969421948 0.22452433466851002 0.2359367004655323 0.2412429421686932 0.28467423854424057 0.23188185982061663 0.2389161170409136 0.2232961822855603 0.2608204459357037 0.25698498014528515 0.24103571659632206 0.20431360165245968 0.2417931090291649 0.19179192805765738 0.17933237945009092 0.18593397686016533 0.15326615248558328 0.20722409869787287 0.15858419770998639 0.1395219387582373 0.14772458716566053 0.09500409893980924 0.13919251154445272 0.14478349849797365 0.10964054527265202 0.15571588245171525 0.11799336508501176 0.10374161440467251 0.1227218897202072 0.1287785919386356 0.10272937405362521 0.1724676396792854 0.13833932411526406
0.1911712847008177 0.15767346268019278 0.1868423263987509 0.17564177991513333 0.21774560089142653 0.18011391047077518 0.14680822118382372 0.1910211276817115 0.18410692292449016 0.18559022101041855 0.20496729972852828 0.21441888725911235 0.22258418160413673 0.18616313766689327 0.19304542430121713 0.2266518957637583 0.21764375110406764 0.2222129365974938 0.20237767675988882 0.23403540786629531 0.21279699798741025 0.2582095149826584 0.23441153852797067 0.20656578922753382 0.22640031580889114 0.2161458132931085 0.23444246901618593 0.20302275914034032 0.19778276432423256 0.16044706288735192 0.12393378119191154 0.1194166732284154 0.05958756941339423 0.07839898882208404 0.06652196753587811 0.05073269017439869 -0.036941598887411393 0.07556549818735611 0.05731443745935098 0.09632253462796829 0.13226040061156225 0.13557031615087609 0.15469843864965432 0.20713186435014955 0.22729637002784725 0.2633417611804302 0.267069500932499 0.2880779657352765 0.29396839377295764 0.29660980143635673 0.31916104722663835 0.33788548576960015 0.26482588057870093 0.3159183316087364 0.31535087435231923 0.282377168141701 0.24066975665587578 0.2727778032443928 0.20729149078620152 0.17921857368122424 0.18016424182665666 0.16184698592463978 0.1502321034060173 0.11201648710359119 0.046604848366782525 0.029533476306067053 0.031209985603173736 0.04592658856235104 0.07536413944496043 0.0830157115091737 0.08791080630738936 0.11361536880741471 0.1496516118970022 0.15720966349326526 0.14415321793999616 0.14870468085411867 0.15113368264162214 0.15313072556826351 0.1467118833027689 0.17290928127322164 0.16189757632689097 0.16222946334861674 0.1297994650433568 0.07728406903981488 0.12450096658331884 0.09683614985942651 0.08572888544784554 0.09051087627341473 0.1388509708011613 0.14909804373170327 0.1600894590017143 0.17440382850472352 0.18099157208139005 0.2008369687091676 0.15679101296552073 0.2268264904759014 0.138856417952188 0.19950923500346815 0.22020557791448442 0.16990789376991333 0.2055891747007208 0.16056515874513635 0.17662369191456606 0.13283290857697835 0.08742171085862807 0.05098455532670874 0.08372840270191143 0.06437717891006073 0.07431871619574618 0.07262564432408014 0.0833989657887443 0.11877890290862739 0.12323506830499005 0.13802173437672702 0.1557526335197025 0.1984621430111758 0.21389492524758533 0.19748512322850265 0.21669857730667563 0.28516866502376226 0.23977500908690222 0.21978568328444026 0.2644174116951697 0.2719054531974727 0.26324258295941527 0.2458044668318376 0.26431016552142106 0.2053102720690471 0.18864043489264762 0.17213229651706735 0.16157293920489468 0.1324365141937402 0.12476808820541377 0.1162268246629374 0.048070521746581184 0.07163195983242379 0.05711911761416989 0.010467695774875878 0.04692515455919023 0.05748330583685863 0.07431485820938206 0.15455074603005287 0.10002019042971229 0.13011042805973091 0.143600798984909 0.16320650643324483 0.1781372115420904 0.1951436760422595 0.2402804307645989 0.23334217168040594 0.20338363612115115 0.19067980424707054 0.26235294295078637 0.24638908448687527 0.2519328172262777 0.2427567997980944 0.22259571191995747 0.23778070137929974 0.15471438247662803 0.1475272872978018 0.2029628809842678
0.42321946750540407 0.38581923333933216 0.42417613039605045 0.43299863848374115 0.4239402525701841 0.398289554885522 0.30984235280966427 0.3071562074660636 0.29760060892048323 0.18693048823234806 0.17435837662659487 0.13617030750695383 0.09615463566503471 0.09647913324528608 0.12855674191460087 0.1413094207584684 0.17169736117476153 0.24090602112676968 0.20772383524851146 0.2953577545153019 0.2747690143308694 0.2461831055556662 0.23882387573689587 0.23479620654848335 0.17557965224333427 0.1525159016439178 0.056533344047354814 0.0675627897097434 -0.014108620598873155 0.06449717285480656 0.15167404689291272 0.17280660005726833 0.24987703796980557 0.30936672812067506 0.3055312039470398 0.3475583745616182 0.363164591207324 0.34786805515371394 0.2704020107940808 0.253970973381078 0.22457981892807372 0.14005101738367753 0.11414587366300875 0.13036707538391043 0.13946319993749234 0.2157310270498835 0.23875836111771556 0.2679406034559331 0.3537306380505611 0.37447851839145985 0.36699493376753983 0.37198222233502 0.37762597693550143 0.38192148214660954 0.3352934578102162 0.31849232394203897 0.26392753131374697 0.2462999589888011 0.19411543972763412 0.13200113097504987 0.14095612447983322 0.08081026627556627 0.11275149917096661 0.08587723493580071 0.08683162040455691 0.09983007760026165 0.12487261632149023 0.13309169282055996 0.16508834373525497 0.1398867413985587 0.11756040387245727 0.1698709819961325 0.1700403856078861 0.17758515000396438 0.1780673544366448 0.1977787831827299 0.17750497477767296 0.18579015075006117 0.1466461109711436 0.16938921825974776 0.15897674214714283 0.16021233131734122 0.1825529505139319 0.14353087342311627 0.09625762448637726 0.1478136963622976 0.11454819915551663 0.15997289603353101 0.13680379175506469 0.10130683687825344 0.15269362508971093 0.13261237561784503 0.1600494903110516 0.11909115920238283 0.07976167165899196 0.2002744133885454 0.14195579967046218 0.16861877413427176 0.13880604501256125 0.15797619807386523 0.14078259226999756 0.184518139045367 0.11853772183329736 0.11112444346537323 0.1144806465259036 0.0970264434939545 0.08623123700631506 0.09171541994098886 0.1342208685695328 0.09691469034943724 0.10729097970032969 0.06967825068214746 0.11204870836682859 0.09982834154279485 0.09547601743397761 0.11603749509199929 0.10238888329127922 0.11882628939867108 0.10276505829128428 0.11746482464701856 0.1622235686053181 0.131755406887307 0.1864505655773626 0.18816080215522454 0.13808194702053364 0.1521198232233462 0.15791540298530424 0.1415872782170508 0.1554426498712272 0.2096158464012243 0.1484024991435975 0.15092186190180903 0.10444271735419874 0.11725197330020337 0.12241175418206934 0.13078901551532668 0.14513957775974695 0.15499643371251806 0.10690062533394426 0.14137669720512683 0.11477814231990022 0.12951798082953045 0.15646034914434823 0.11011856662236652 0.13346774095783848 0.1325476114137077 0.11220033098930096 0.121272930295703 0.08286428361038668 0.1352540996081146 0.08183872939373749 0.11546515267293109 0.05191692150063562 0.07106823181491596 0.07481089841275314 0.07876367696723942 0.07738910944305857 0.042180732605242875 0.021056243339396298 0.09092829343720821 0.07008569227759488
0.10167618466665815 0.11291634008335025 0.13393721355828797 0.14091998468929048 0.24318546741728336 0.30112190883053525 0.2650639130775785 0.32076739693986045 0.34273376062212096 0.3743529538134542 0.3888247990100852 0.3674436325133997 0.45453392984178287 0.39876647117692854 0.3631499732746851 0.38901830498381185 0.3315977797071703 0.2911783355898975 0.22845102790709004 0.2048737616102684 0.16923239872876314 0.090853199661234 0.051378732216586225 0.03571313535708296 0.10329265739415108 0.20927311625309536 0.1784195453626603 0.2454543874341206 0.3244821540005393 0.3510335241814994 0.3789585315518824 0.4030558139501445 0.3762804181968552 0.35957248153110377 0.36986370501932486 0.3587700716122821 0.24796823169463103 0.27934075248453083 0.12670500626102543 0.1076592459623425 0.026697835035258147 0.04506182006570599 0.08635656170141899 0.21918097318739127 0.19473165904885054 0.26541990172217084 0.3339608214523745 0.3108520773703467 0.3517568515293291 0.37213186776288165 0.37893182896243444 0.3220084263897799 0.27286074561951856 0.2671321238757882 0.2388708138939893 0.168764978628358 0.13684290484984257 0.09600634227932368 0.07015351279646395 0.045229510875014124 0.04396610924511719 0.09875872151951912 0.09540944032853999 0.12292332540147559 0.1356837182374671 0.14260618118578472 0.14771563435739388 0.12084420476650612 0.0648105908705805 0.10378133463863642 0.08848362414632258 0.09392328966999254 0.07015533763023 0.06985888125814052 0.044945728579934965 0.11601650608150871 0.08201704772335514 0.0677760005181659 0.11983395983523851 0.10293257466270779 0.14273433327578916 0.17725915567790906 0.20230753322780803 0.154852482492486 0.16059482371068723 0.2090764986391662 0.19972610544900882 0.20281289079158477 0.2032499027149004 0.19432611399648658 0.23445906019099244 0.2106935591784379 0.1286342623579679 0.16823996724629336 0.13354764313542464 0.12808892930773746 0.09387878129672796 0.08860151414037276 0.027658635625670093 0.025372312557434166 0.07128847226454858 0.0701812792283647 0.09566729888326926 0.12418262910693822 0.16080326541190137 0.20106796961871937 0.26978357524003693 0.26151299843459047 0.26559584392666824 0.2640145882189533 0.2876919162230588 0.308948434114271 0.3237110195850807 0.2717952466784781 0.3084514906178152 0.31344060092319775 0.3137742483179744 0.33858583358498134 0.32534687726500017 0.2991022463176258 0.28435147246987763 0.23914485568534785 0.3129466555025988 0.3161847555780002 0.21889700143304627 0.22740065024721365 0.2209022736348147 0.1902263708973687 0.19713948220183597 0.18592493999391804 0.14047669029307075 0.17350626676643466 0.15625821471944928 0.1661450204014099 0.21059639266883973 0.15444528632156326 0.1907636262419339 0.2037101344003385 0.20715547792280975 0.20080652713356176 0.21089003610097276 0.1828723077248057 0.21882502951409044 0.22923389632427144 0.23995727708580453 0.20830588802222025 0.23289602658204847 0.23928730296687692 0.24106156639599632 0.2237277757954792 0.2568548311960856 0.2103404094691671 0.267181891911482 0.26618153811121287 0.2675218229450616 0.2646582979910353 0.26682685213584073 0.2183890894765308 0.25567052425677284 0.2458481133730154 0.25124753812446243
0.3400050024327699 0.4059212486927463 0.3383210591766646 0.35914710474284495 0.4027682665228774 0.44820294721297554 0.4283546481530963 0.46718407406071827 0.45399532863724157 0.4621927249137992 0.4391646080058881 0.3710284169778092 0.41500274698469897 0.3919340079447877 0.40591926709031395 0.3014739255796278 0.3329190953169364 0.24472754289647244 0.2433182354804385 0.19866634790247042 0.10471291385227882 0.04306237307472102 0.005553424545684409 0.05549759220073941 0.0766170212865423 0.1881593764638541 0.20412061877930485 0.2722902301336833 0.3045853621041814 0.33759513187771373 0.2987688806370747 0.3553402287723092 0.3353966505826164 0.3491914705087237 0.2842784816207313 0.2512443769215602 0.21658727737188344 0.1522188051076411 0.10070293324159346 0.026413854755030768 0.027642482056819566 0.09765492187396027 0.17507905588516393 0.2767070064788193 0.28893787704730606 0.302260021472955 0.39743425705605273 0.3974913619912235 0.4217628206852742 0.41484910795934316 0.4090298141367745 0.3855036857814478 0.34780830769724347 0.2965659204554612 0.24465868340505365 0.20399883001438435 0.17296940280702808 0.1097260344086218 0.05299349227871458 -0.02346742752995424 0.08917886621852014 0.11065315313774506 0.14333432630435142 0.14385410470000073 0.22477766913676706 0.26859408443702515 0.1875516000399482 0.23925599888187146 0.2814813018988823 0.2827744899616387 0.2216475916166788 0.21285312507783163 0.21537385089920422 0.1974016035382893 0.12024348087900343 0.15872444683981832 0.13895398748330384 0.11496286765463593 0.11338110041044941 0.1210392669820946 0.08524308659751623 0.113541366328034 0.12262402707822019 0.15163094698282528 0.1440704618242453 0.18126522789678368 0.1394371172258995 0.135834069071369 0.134827972340033 0.1522983938561028 0.11607437437899139 0.13106594465461205 0.12836990979538562 0.12129547193733588 0.11825753983587126 0.12186072324233353 0.11388784461499152 0.15392144360474633 0.1526324066769122 0.1738390852648641 0.16857328687205372 0.19031838478501367 0.22328440737835126 0.24684924889284554 0.26991233906910334 0.2688673238896041 0.251108256215949 0.22225277872963448 0.3104360207826535 0.29441313311527517 0.2777960959361768 0.26172912527426007 0.24708363550113213 0.22623074363267112 0.20553800423017515 0.16026258726859482 0.16639300964271825 0.15067593024846987 0.07702788552418499 0.07107870129526002 0.07433596693593016 0.03794932939245673 0.04606842016899324 0.02974647194895095 0.05471914169474606 0.09052866788013994 0.10518652078086659 0.14455405604516802 0.11660869407317348 0.15813777349305824 0.15036999971211584 0.17814885361648447 0.17696814032240735 0.22137422158856085 0.2308068977141674 0.21159604883182337 0.2262895058938444 0.23619681364566492 0.2078916880156586 0.24501857976463104 0.16298269820152916 0.22737397806343382 0.15842925471608799 0.22024665948665476 0.21230793889476995 0.23326708291677034 0.17663223687235877 0.19378721503641136 0.16950116988282052 0.17934706383491938 0.1770637433361478 0.13359240484994334 0.15147861802242263 0.16262805502162422 0.15432586904681328 0.15964442015151356 0.11892327286322078 0.14700015974304673 0.15789264285345572 0.1786626655191251 0.12718890564387145
0.2804531683939422 0.3387887332522751 0.3144388553492003 0.34757656680253535 0.33918323134797856 0.30857909626879915 0.33136547296784663 0.33527139192810734 0.34233758089097066 0.3141708335379273 0.3112809363946218 0.32895741578905574 0.29379614585794156 0.2346751241148832 0.20699083222520423 0.24480580039907623 0.1644730508328624 0.12316492204281429 0.10736117655609716 0.12395204081700924 0.021288099487636308 0.00038739286182908755 0.041882052210804974 0.14315331522737246 0.14489619833676226 0.2360770069730743 0.21587270106990464 0.31656611725588046 0.3298277092913971 0.3789827433116524 0.28319958083975166 0.40853791271641116 0.33372764279647793 0.3047509389967464 0.31912910908068104 0.28401902582428074 0.22699511491756813 0.2131421231076806 0.12972154039142242 0.12153135175028161 0.009746521807957466 0.016545805828053088 0.1260633542354731 0.15997174918060986 0.25654577408787066 0.3091382912348405 0.3816496968090187 0.37050773941972626 0.37418531851199865 0.36007193839837515 0.44464179875355864 0.4136185824037603 0.34127536944542897 0.35778347987512577 0.3178699627610326 0.2730946746897838 0.21777918296490445 0.15333280424772397 0.10312212479852578 0.06734119934464955 0.05648513954057541 0.03717452683644066 0.09562022326227351 0.17083370636679407 0.13267383497664248 0.21031332787593765 0.2857570837034792 0.2926402916638144 0.23163261891596335 0.24992471750221118 0.23223421064925742 0.21251995782295888 0.20500669560942275 0.1941223017346643 0.12391935517673983 0.15099759903151094 0.13902882233420524 0.17658706335006238 0.1256874898692901 0.13405768347356464 0.15099598921249627 0.14026187808080065 0.20638400062514217 0.14772966671679816 0.10950556098864705 0.1581599221581254 0.10762867125294007 0.15061817348628753 0.11248547962140393 0.1166689774053103 0.10018259702640644 0.029029175336336595 0.05771125817025375 0.06566341862435417 0.12065560748510433 0.12888182881226815 0.1559286907674665 0.21275850984647032 0.18678906595526354 0.2322604744298084 0.31002276809043294 0.23390274336988115 0.2860971753060587 0.36197267467309446 0.31029127834745723 0.30905557620138396 0.2659199626255683 0.25808264294312 0.2683077477161496 0.1928932926867964 0.1813259228550878 0.19296585587784976 0.12777051763989905 0.09522086936748966 0.004146985345604225 -0.012039769936742691 0.06403351824982367 0.08215188275808293 0.1352554061151757 0.13334278549042697 0.1493895776134714 0.23889067857228238 0.3030891720780806 0.2540234897051743 0.30797538170174055 0.278666400615149 0.3275833611789301 0.3196954884166928 0.319065557926257 0.3241640306297481 0.38112374729184056 0.34121156758464155 0.30407153569015744 0.3116294907357605 0.2941397295803475 0.27142060336411755 0.23285927205156834 0.17979048763622285 0.20208740008814585 0.15427706442566905 0.14252939213081334 0.11494281159357109 0.07048297073740253 0.07900852242248685 0.05513829777757459 0.07598101990751463 0.11458104344013641 0.13161957571271218 0.12751680146663863 0.16899911712312055 0.18772063146522097 0.18684378986834374 0.2672849543064639 0.22020946663848504 0.24893881341453203 0.23904913748804987 0.25241736509520885 0.25756511163034274 0.28617589029769497 0.27416575226667966 0.3104918801171582
0.33142482334460893 0.3563501197361552 0.30416605314453654 0.3382808199411762 0.2663985837413819 0.3251528183116389 0.25846746748192506 0.26868687122657436 0.2534136505304855 0.2576535701293792 0.1646574611263591 0.19010901220092244 0.1376583074967639 0.11802856141335136 0.1363456296573434 0.12727603277040792 0.07342446290599038 0.12128801342605407 0.13848258773650704 0.12532864438651292 0.16186834516692214 0.1631420701391879 0.16445154531431505 0.21036666841969576 0.2629001740203785 0.2905847311198876 0.29705697299727774 0.31040199473507735 0.33077172916942316 0.3037816974141639 0.28503967551517284 0.3044743811929558 0.30117846174714313 0.28235599495541125 0.19984258158076704 0.1829738227362869 0.14998472930244972 0.07707163500716821 0.05016307935761607 0.030282612264168215 0.08067594316161317 0.11704493955893129 0.1666645153379372 0.22751508210926785 0.23199433976434894 0.2591329855089917 0.2685730150745584 0.31272594883749744 0.3148038043892527 0.3089986868169017 0.3169224136904737 0.27874223717477487 0.2564859147010981 0.221283736296766 0.2102858665734009 0.19042981537656464 0.10556327063464588 0.10188473616716624 0.055706482983359874 0.05407530436812062 0.03649297527972506 0.061800053990332 0.06436772074679903 0.1361192709651397 0.1703337243947679 0.14973575779621293 0.14717351282030733 0.14571896815447402 0.15960905522041857 0.11966298341862544 0.09912977384423578 0.0631589238532962 0.1312284124687023 0.11087036828002414 0.07462056150985506 0.06666539680807128 0.06511848269778615 0.10818391074459396 0.08364471908303776 0.09252530599410859 0.0946693471065593 0.13581545804985062 0.1325815010309584 0.11067760693562759 0.11108012172789453 0.08179203750634118 0.08966618171268595 0.05186303358117898 0.07752777161189588 0.040970374698567125 0.050277851442031535 0.03105560136074453 0.027167853342300652 0.03567364428728899 0.14471901131539341 0.10079795032327712 0.14356908551971023 0.12262848032591836 0.17609199812641546 0.20818891427497813 0.2675603723753904 0.25853276959292143 0.24695602224906943 0.23626251015331556 0.21133840439915358 0.17774993839051953 0.19224415269023376 0.18283749161849722 0.14436688916599294 0.08978596152426796 0.09504621275664142 0.05602040698279616 0.07295253784632798 0.042467850807539675 0.07537768640462114 0.1469830914703039 0.1515831220011228 0.19811134041813305 0.16607297761959755 0.23665219065605814 0.2540120255405029 0.26352707999061353 0.31397506562953886 0.28691035657564784 0.28946929329732607 0.3024387103267516 0.2648934257639303 0.2851939830533664 0.2616285209667204 0.2540594799326908 0.17853596760902113 0.18360347984524722 0.10986843500796431 0.11155385661650884 0.11442943350336685 0.10798798287877656 0.07327912745810553 0.11497275622269786 0.09754983656403159 0.16585186774612293 0.14173007608325627 0.1700903122462109 0.16337737529587962 0.23401787223860532 0.2863787680733101 0.3078391651794055 0.2891961301364411 0.2778104972621506 0.31632398786282406 0.2710962769856578 0.2934917732503042 0.317735895714522 0.27438030337984065 0.2623602691604369 0.25539885339451984 0.2416015055652155 0.24334410946280735 0.2268167394552128 0.1843004114691502 0.1733867503733788 0.14807773850453157
0.11304538451093143 0.10208748994198101 0.12675514034904875 0.19785211092193244 0.2164167877053065 0.2716223476385615 0.3404356443381636 0.35897707820602565 0.34759967874769604 0.4291287901238184 0.41911531466062146 0.3644047180009157 0.3506931641244347 0.25231086969334343 0.21794983547628205 0.09874828353915645 0.06091738567675553 0.015678091321268663 0.08969700959127626 0.19592489583206021 0.2157121248327595 0.2535526298493838 0.2578992964061111 0.2573795479354652 0.2870295088608821 0.21514871150312403 0.1784406884489727 0.08039082927926859 0.013882875456676326 0.08797438814242894 0.1303519251955481 0.22493020166099878 0.28361208046829633 0.3334814040789265 0.37090578036063554 0.36016353549148533 0.2677099405289573 0.25209732880781144 0.1370321861329493 0.04335942758198025 0.10652667217932339 0.1924283735221364 0.24982782618549373 0.34772361733693913 0.3805408947520806 0.38226456622878724 0.37122187886227803 0.3582140001023147 0.3521727560079302 0.25200146527017175 0.1653169356185688 0.10922950202560101 0.08189307872414056 0.19092684072382057 0.24765044501376657 0.34676752648872533 0.3981345571735356 0.362702044616677 0.37620692496125036 0.3343355575573508 0.2985629787996929 0.2201006095073668 0.11962570274276563 0.07405304825952697 0.049464470489061 0.10764709145314007 0.19595693825708152 0.19011285467957167 0.25684739391213063 0.30473352092991546 0.24914669287144003 0.2894666673873188 0.20409078661089253 0.15547741715459973 0.18807760666960882 0.07926754479449588 0.09029993981384878 0.09664453749237983 0.11584086111061938 0.06644348801873037 0.07871230807311334 0.13722906079785976 0.12095552929191275 0.12344287303065693 0.11046614559854928 0.08236177925609135 0.12698480131629974 0.07356624228243921 0.1361211750123707 0.05154468526631483 0.11399341117133117 0.11603081947241266 0.13033048581462026 0.19625025671695204 0.19000736250632577 0.1405807572829573 0.19113251704020998 0.19672306091541114 0.16087266266339129 0.21585370060932554 0.2305466375958092 0.18286596085806722 0.1710004888231308 0.13675025494935789 0.14853277738197238 0.14533877738337156 0.11649914521869272 0.09365396089782535 0.08246375749820528 0.04693076834942947 0.016254978857408037 0.04132677930806003 0.046285315939880826 0.039710848085712916 0.07234509798458863 0.07781239966449333 0.14320050539433515 0.1391306799403475 0.16157869037574737 0.14592158502910232 0.16339035709489722 0.2080585155484463 0.16832654998413873 0.20539923447629752 0.22839452042300362 0.18262018508261219 0.2090048046920367 0.20386259497320838 0.2177080113243971 0.1541975160675782 0.1677473272527229 0.17031553078039405 0.17607789486732472 0.16960779787627214 0.17654834258137975 0.16067860686703025 0.15416501167142144 0.15257975126606146 0.15084349182860646 0.17066130980168162 0.18054145099403102 0.1302032141315157 0.1826155411381021 0.20851031267521875 0.186077259447173 0.17720336023936495 0.2125709154254088 0.2005090874592539 0.20717627153543272 0.2165847605596279 0.22197832434528486 0.2027822778250118 0.25946641108999174 0.22235593578619073 0.23253802040984475 0.22848562021439017 0.23304220519381882 0.2257729464649492 0.2500008267543401 0.25691739915722306 0.2336903077362917
0.24577292528798803 0.2238215993293512 0.20294190306834378 0.17416200902669077 0.12405659184422539 0.10381473945406461 0.12782744066474952 0.16298242980540553 0.2138172443979486 0.24725758881767854 0.33285633568985806 0.36004930701046306 0.3914807677763279 0.4052784066774146 0.4013895724825188 0.3787827446618113 0.33001955669194616 0.3316290062704722 0.30317017457367484 0.21425226343946238 0.1758646985755033 0.16340581722192946 0.08737528010695993 0.07807965279769759 0.1326132523906865 0.13054427850699749 0.21088945943348555 0.2680650848736443 0.28440186182843297 0.2937131598010034 0.2350747871915967 0.21070048407889194 0.217535276465968 0.10962854172495641 0.08715012637248401 0.024647950478397955 0.062145109826629005 0.12144535225532546 0.1321032426004383 0.21166490282989778 0.23581182068919282 0.27566484721145695 0.2924142797683518 0.3152098959734375 0.22917925322552912 0.20079400668908312 0.08554071309325859 0.0691737044423214 0.048034694236523484 0.07135117016337583 0.1959380128451036 0.22377292433189952 0.2685811278904632 0.2992499991640625 0.34442960964145775 0.3174352808242624 0.29127331969585113 0.24625941577555896 0.1803051016658638 0.14412792328740462 0.0143782711443164 0.08648277694531838 0.1337002281141753 0.19029549159301667 0.22725294264895834 0.23292941305525056 0.26704111620713816 0.24972484000660672 0.25685757686507504 0.22851292998261527 0.1523946607738426 0.12377974122671181 0.03083336834502371 0.0943822509164989 0.07521786970673351 0.07018827746190186 0.10777925720902541 0.17875229379495902 0.1735978018212826 0.14524303420658374 0.1589249751821719 0.13646981619538448 0.1750090469709628 0.08579933367849954 0.06905970406807603 0.046149692594067336 0.05733198394130683 0.07230528740222558 0.06625454073217336 0.07002297367631159 0.12645247601840767 0.1137051799920133 0.10872076248613877 0.13992627942410374 0.12649852655738517 0.1921795975876916 0.16551835722283423 0.17060900772779614 0.15669314362343612 0.114947366869328 0.09427421636439712 0.14186736539956707 0.1080926773553281 0.11997798885636128 0.05492222306067086 0.06423717530716606 0.03145295562740588 0.05792145106629759 0.06787373330179686 0.060041852033690654 0.0890520948030345 0.11077516687570266 0.17106452140241418 0.1894494592457944 0.2581118241529653 0.22521428960862094 0.2767793508962174 0.24002800282891995 0.22160728425517828 0.23802320415155864 0.2979061894760073 0.2748522723677263 0.2373622820779258 0.22507470229989215 0.20089001613724838 0.1643439596480196 0.11356930356367209 0.10545928389427514 0.09032574046214285 0.07934514954401177 0.03686940789561195 0.04771150288186691 0.07308580120603012 0.11581392769706302 0.07034913389971215 0.12182307147002817 0.17272154389523714 0.14423278911804627 0.19621553792252122 0.18702744416417622 0.2090982770907163 0.22097605322801053 0.20826607971699435 0.2551202382630747 0.2815575615883747 0.22873430099597114 0.23294485110588115 0.23065944965398502 0.22192586186686816 0.20600605428531085 0.2374448032091824 0.21979411552698405 0.23389775560370973 0.19055545179144417 0.19031466949923598 0.16367985602298343 0.196038154647321 0.1053557346640438 0.12251251264317471 0.1372697054103835 0.14678897757379392
0.23186154652648 0.25603642654468933 0.2742822764959365 0.25900929104067305 0.3429356990356452 0.3528211744318376 0.4055582736563422 0.3398065570780184 0.3651099295827511 0.38272531557019707 0.359016187115157 0.3304093353602695 0.3257234165993557 0.3130244636792338 0.29267516657473974 0.20161153010018593 0.14744879345174483 0.08838990166079555 0.13933602422182684 0.04576381240279172 0.1020928478807905 0.1518196691695093 0.21305029098320902 0.22341440760094836 0.2877820403489074 0.302257540746131 0.3290823132599405 0.35428243621626376 0.32750229260641917 0.3092563667853507 0.27609134085530074 0.13829099054429075 0.13763062761707792 0.10304627711383366 -0.015973277935581114 0.09870180158017734 0.1464961157367605 0.19280781251141907 0.23277005612313356 0.27922931116751165 0.2932167255857626 0.382282027923469 0.3401596042868108 0.28204080524610436 0.22107292240270354 0.17348101457754606 0.12699741132709264 0.051109493616196974 0.012328089070015327 0.11042282740824828 0.15638572416132102 0.24901166074412492 0.30457733429927547 0.345251546333311 0.3307853878823423 0.3280056437896681 0.27407994066433106 0.2414924807446288 0.18078659744777206 0.10728486055449629 0.09884437824216097 0.04394968174843508 0.1044257410105936 0.1564661914497531 0.1823801207440066 0.24654635080570916 0.24709335099967467 0.21696912463528775 0.2525465499154672 0.19629686811269087 0.1988558319601519 0.11561065049736358 0.06259452147717547 0.0728199461730031 0.09563565889236654 0.11363941561855458 0.16574893318809647 0.1505225701604556 0.19614506759119765 0.2021692803995643 0.21717299797714448 0.16058639913788073 0.12854949320269043 0.1321516241477935 0.051300116019283006 0.04437458304397357 0.022813493673397432 0.03330311695543881 0.09204798699401313 0.10174486235608488 0.10977825594660505 0.11039987839405534 0.17356994812868734 0.20029388968913003 0.22275597745970277 0.22570754984724356 0.21934382926746837 0.2674442059038356 0.22071056398094208 0.19119258811203357 0.15082140793536544 0.14589214856361482 0.12141474629840081 0.05825905746135949 0.06714003073926322 0.03805357409680063 0.05547137636966598 0.04821922080936711 0.12102755955959144 0.1694184152239843 0.18864292455383452 0.2367059203899166 0.27323222628431293 0.2501383806634338 0.28230399421629015 0.29764049116555863 0.26185251560017586 0.30409273291967887 0.27554851816651793 0.27419486221882955 0.22755751052341716 0.215772732992644 0.16808742505527297 0.09742052559381255 0.0756869951721015 0.017394841419910632 0.02261716358232769 0.03302248886469008 0.1530725021531684 0.17225150724195326 0.21708115588516497 0.20135604155308479 0.25494946536122487 0.24270563695655228 0.3527528140535094 0.28646704675989804 0.3126305297912504 0.29533360187207464 0.34057679342660263 0.30548512434333175 0.3207789531416476 0.27356462013582067 0.26309146188130544 0.27181432389060456 0.22854464334945537 0.21029198212501093 0.19180128090334594 0.14326956502566804 0.15463422886427672 0.18006607041296155 0.14239548952872708 0.10146028354236984 0.12692772772468633 0.09218913876191392 0.15693460457389422 0.14585463201508508 0.14618618364474173 0.1382589899532411 0.19954624672856242 0.17101223455348116 0.16872197264862343
0.4070741355560476 0.3691967950800213 0.3753320987341981 0.3890250755330738 0.36229274418861446 0.3245146801536421 0.280748263748278 0.3118406927262416 0.2729775146981703 0.23105844674266557 0.19395021003216817 0.12088182983346818 0.09004452173751881 0.07738035647055022 0.08055978107246912 0.06627097141426029 0.10847766316293614 0.1624115832607201 0.20811732021404838 0.23211659290106573 0.26188193172442886 0.26580881334232725 0.27091684224625867 0.3224837231479568 0.34397302576380917 0.30085898071889294 0.2795370248407519 0.27459144006898456 0.197027140030291 0.1671188315220856 0.05773904008923385 0.010983815642227307 0.04276187376704761 0.13763804162977972 0.20036017474472884 0.23509049294100356 0.28744404572284327 0.3368280122457524 0.37715120281317105 0.3959028204370156 0.37275375001115013 0.35470028397234044 0.32774648078951424 0.2532071740969433 0.1968437115225815 0.16861134144325268 0.05512664045964538 0.12790312357639383 0.1458122599230907 0.22168415496745283 0.2744229731522726 0.3069204009626408 0.38877869606104437 0.3927244364588917 0.41009770121833816 0.34843474884770875 0.3344823737299974 0.3019876495442456 0.24922965077543197 0.13157694237223916 0.08374028193476812 -0.006880277747974957 0.09147724968754109 0.09252149181538054 0.17581819865475667 0.2283769778750172 0.2231602024571952 0.24847324685451203 0.2699853590654143 0.24424871302600143 0.19216660087896875 0.16637414777074863 0.16775929587290989 0.12627645396379575 0.1242373335647385 0.12469058267302627 0.11753032782402026 0.10176413155569136 0.1289718558229198 0.13226927503658903 0.14395243621040482 0.09552713998338419 0.14534012860881926 0.13384730697044747 0.030046490260003215 0.04029976408090804 0.1071341452183227 0.143854993091355 0.14198020191786767 0.13167795666941126 0.15104657101120644 0.16531583584057466 0.216718654027269 0.22123476674622156 0.15785973219652297 0.15507764475202415 0.13348909748795912 0.1345306875403019 0.08484860403930025 0.07129996019181967 0.04858276392942204 0.002400235789745273 0.08190509114697193 0.04703732532931219 0.1283324550402192 0.2079524972356686 0.1555137050050465 0.20038434074381256 0.23435533233580416 0.20650810838160538 0.24952014373490475 0.2951923827389641 0.21507758729982604 0.24757556839589456 0.22163550263282006 0.23071240826346903 0.16146154379559752 0.1137855344190988 0.09375123512513513 0.07266040167679165 0.01832230255794305 0.04000382116312147 0.07627005019751455 0.16274930297980816 0.17479542727426886 0.2056622386990477 0.27841937240389286 0.30349196761288344 0.26640963128436324 0.3069288658821338 0.33468483909486163 0.328615362096352 0.29254022430679527 0.26082829089099474 0.28631602723299426 0.23921809508913586 0.23048705869650235 0.2066175284564564 0.1956808038219203 0.1782334713701129 0.1235583457065366 0.07048800727567893 0.05823277234244128 0.025813772703564553 0.0854999307888631 0.13711712558585598 0.1515282384465775 0.19455141878018573 0.2305985476436206 0.25792867170528877 0.28257598206340223 0.27170661224303266 0.27515076419516205 0.34353005790596586 0.271734662824176 0.33877063696175824 0.2690987532262088 0.2602361604846374 0.2986821936809899 0.2694853670795003 0.2518843471804942
0.2065194226904828 0.18763321301475822 0.17165667548136918 0.1615156551096332 0.15036111558359166 0.16681320004296235 0.09242015140600218 0.12388616198688208 0.09505489766384116 0.14870585752114196 0.2107311655504142 0.18005917146180728 0.20158601697189735 0.2135845073671099 0.2439448870913458 0.22425812805825868 0.2670481897271625 0.3400389632388104 0.3503487547546728 0.3426662852278561 0.37578811625855063 0.3499326621250902 0.3005132879280388 0.33664468664734803 0.2731007241901215 0.27106416066529565 0.20691170375737783 0.14506468208244588 0.10038339075733142 0.04473397740357731 -0.0015352177981610218 0.08543361348704427 0.14084662879873178 0.2112850175180287 0.27496997465770495 0.28591951039510005 0.32076163963215293 0.2981025318467233 0.34295583148608266 0.2808334867974257 0.2991362233509687 0.316308542749775 0.18062817829318942 0.14045781508732685 0.07647622084502832 0.07411926408289085 0.050446924262795664 0.10857145829745847 0.16984654878155697 0.17447247747276554 0.29061760666764097 0.2594388821976375 0.3152781072550943 0.29169070579691747 0.3084168710890178 0.28690415655292856 0.2678001953688181 0.18960644027966436 0.13241093693739614 0.06884286159529784 0.03880273898884931 0.028107953368452475 0.0705313936309314 0.12913662800474246 0.15698212942652573 0.18827437255385107 0.19073036396545243 0.19852685630611572 0.1854487067268794 0.1917689173421136 0.1855858634055152 0.17774183582203223 0.08786151309707715 0.09171494707098751 0.07867451590931188 0.12045255784038575 0.14308835002947787 0.09497863336220277 0.17152127346548818 0.15606399458409279 0.1438408775872749 0.12165599238259237 0.06425341189898451 0.06915055512660236 0.036150549024132776 0.04276303804213611 0.06254717305380933 0.08688441868878603 0.12252514152514804 0.12432945064463881 0.16369996259134525 0.22014030974892343 0.17573335336081308 0.19334932591939644 0.18510185193372639 0.20162685497143104 0.1809203572403315 0.10871029776097696 0.1226250955728426 0.06169908271386976 0.04389019225238389 0.055760213797300826 0.07566896867835138 0.10216558776006214 0.09971931378463453 0.11007852188169141 0.1616958715801574 0.23551939295549953 0.22149544151805534 0.23199541268204918 0.2609453007301929 0.2482928837770454 0.22267095402070491 0.23687746353149924 0.19177004934116515 0.16559892648580796 0.17110720859877415 0.13102663552258173 0.09424328102655673 0.005088524693468245 0.09220788040156869 0.0923389205636988 0.1500304587936219 0.12136647204758391 0.24277339468304648 0.23501397617940686 0.314142468140129 0.2989790216703208 0.283590151539036 0.2822529070199893 0.3176285343400972 0.2655021074212223 0.2628160636551509 0.2365532332754938 0.24456012621736756 0.2042570062300571 0.1885088702946127 0.08928544537065436 0.09816527422268803 0.06774280302359179 0.08154177839936382 0.12956284233722415 0.11208486168787113 0.21693457089811335 0.2284119334456575 0.2805669041690157 0.2885543871857293 0.29748541302573256 0.30905182607498166 0.31914628338835566 0.35627424811710556 0.333663760817849 0.32174724820349193 0.31939542087163 0.24336191852856162 0.24357442659844952 0.26577674101580967 0.1862568071026158 0.1729635699192716 0.16451203214158627 0.15841422650280118
0.3884115748416559 0.40932154382692076 0.42308356172138983 0.37537475555792676 0.3987895190631948 0.3505299362717879 0.3091585671181364 0.29266529319746637 0.209309861652647 0.10368468251542504 0.10597772929858765 0.10764486731350097 0.1283609042401401 0.24257011165836675 0.2482876881865863 0.3015122700441629 0.3131984522370473 0.368753755038381 0.2830627199266553 0.25852800924557073 0.16935789343147004 0.055954434893252525 0.029894746619281168 0.06359100435477408 0.12398358101070896 0.21443596663191203 0.3094299007108935 0.2797120776627727 0.24445041886128202 0.22619592649847758 0.15900287681828748 0.07725651087070325 0.022922602953650034 0.14611981705538546 0.22656626435755117 0.3020591255208075 0.35651659344913184 0.3589216813747176 0.3148259048463338 0.24183099089187646 0.21170361960691964 0.09854632349788137 0.13271993189344142 0.24655138163337564 0.3027705705152822 0.3558360684054498 0.40593933895886064 0.3456039704145249 0.33108769950715716 0.2404000852212447 0.14733439608308355 0.11399414078207167 0.1604780687628406 0.2811693205044639 0.3429601570103634 0.35312063580580305 0.3691672362013561 0.34365258921461145 0.2494968791040193 0.12444983411835239 0.030320934583649897 0.057459155406671306 0.1458324908591284 0.24644634068638974 0.29236885286642406 0.32818907874274783 0.3311558009752988 0.2932053754469627 0.1605606413292341 0.12444727564773664 0.06353499271269802 0.11494362577013212 0.14606365833434823 0.19893219730634293 0.23613394032343055 0.2634922014737909 0.20365409358892939 0.19333488702087415 0.2339729622105461 0.17561307236632195 0.1888292722387942 0.19392794581141343 0.16560392472407842 0.1281051100707398 0.1796754890214343 0.19350586398448727 0.2207267240098945 0.17164779283389156 0.17130458563213752 0.20242476395494288 0.2132568275774241 0.2343732092114659 0.23387414596466968 0.21230012150799552 0.18760673436121653 0.17361797234964732 0.1273194376261251 0.10210467830887152 0.05125415424326772 0.1032808628009879 0.11325098781861605 0.20058779883195782 0.14438714282440354 0.21084119593061 0.20447019319508 0.16166390152192067 0.22640025303909145 0.18097350060877326 0.2156490681863322 0.16048168153496825 0.13982907816326862 0.11865105107465614 0.09180600308024331 0.049798731538674285 0.04947513406489368 0.04100563317391009 0.03852728408649911 0.055315790442529794 0.05837658139450061 0.13633937216856915 0.15740442996093157 0.22446459065465926 0.21404738881307062 0.27768059585442195 0.2504571405792356 0.29443370469735075 0.27998886582252325 0.30498191577782685 0.25643753909956524 0.30377436182817863 0.26435255810575076 0.2904338058255313 0.2065867541066201 0.20608849602883778 0.1569338200807243 0.17828982012195171 0.11319074800188349 0.11003247132485013 0.06077052853230567 0.025105442391886525 0.02264956411294487 0.07476763830887001 0.0588423678794036 0.061459661654748594 0.06254148851707117 0.15412503870862732 0.15399877772429782 0.15513259600650797 0.18036344660069614 0.18182427686419303 0.19568247883402867 0.18113846325274355 0.15304704035584968 0.1767343050624174 0.2374229434655036 0.20157423504225858 0.1706672825592961 0.16221091573442892 0.19472036298877185 0.1835793758408123 0.18266030975016637
0.3507539996273014 0.3709660685833762 0.3475775682773172 0.35096330589415137 0.414983952812932 0.3851552042632435 0.3715328459848048 0.3492294284244244 0.2914091693472326 0.2593460353228855 0.23543860551294818 0.1692217301684606 0.1632405752526341 0.16689935544978543 0.1875248172784339 0.23265513088358214 0.25749124558541775 0.3007262458084269 0.2996946848577494 0.29886792692678515 0.30885243999064593 0.28914254105384357 0.23094133213986934 0.1733775888786656 0.14011729544818644 0.07540592804605582 0.04394180713778611 0.11421415756899758 0.17182695830460037 0.20817017988912262 0.20071122076917447 0.19493060438108975 0.19339563944698493 0.16677346713931407 0.1457688082721623 0.06834672625339726 0.08783123506211013 0.11084960552475741 0.13562324573144277 0.2614193958574018 0.26388447979821034 0.302267506349341 0.2747378143163778 0.2641129453667739 0.16487901943585836 0.13498024669130868 0.10578098541342083 0.11203246855403853 0.13736961810153436 0.2286313113902155 0.27896706516051495 0.31407911895076296 0.2708171834425758 0.2684978192758323 0.24730522052515036 0.20824312766434877 0.12421724389659175 0.08903721100122629 0.10727564353116416 0.1750435951540574 0.21232424149637982 0.2346485544347447 0.29509071770334727 0.23908093905466749 0.22551338122952372 0.19720907772173096 0.1361190966462902 0.05309290657686714 0.04050965096012704 0.16062679642496278 0.17886246539067732 0.22340317382033806 0.2170582549803098 0.189882898149986 0.20977797909572496 0.14127100409411658 0.07549726615334248 0.08206779274266132 0.11791069787492892 0.08720473115882035 0.1369367431348578 0.17445658149761553 0.14890166385010106 0.18060534147332927 0.15923696461473055 0.11642138438067352 0.09650043594789702 0.03982745642002561 0.07435603954120412 0.13646811938344952 0.18403314605822418 0.17805046214286108 0.17472653159578336 0.14551941339818647 0.1454791375434967 0.08301380591202515 0.07685530347289808 -0.011872957424903945 0.07992736878664236 0.0734363188483549 0.11943241910853991 0.10569229375909214 0.1376018860998539 0.1504349834619856 0.17748695894182487 0.14142806061424854 0.14164325332583835 0.15380689221167204 0.13130482860801726 0.10108316135597607 0.09694267578883267 0.10426766751360336 0.09976076518639759 0.07755813530090873 0.029839672106501607 0.05297646275167814 0.0698902654913314 0.10555856551637771 0.1640409719868698 0.16380534232985192 0.19064760258719868 0.19717370614651122 0.24604695610084296 0.2424152012634166 0.22690973891033614 0.277305839630537 0.24038947568368485 0.1431704083861826 0.16040884785355472 0.15106298089146147 0.108242084203425 0.10208874499465019 0.03489356025466364 0.048009589400749855 0.09389471995649339 0.07523704038517127 0.1093880093063406 0.1921337223396149 0.1720235699811539 0.19240980258754858 0.23929336780753735 0.260338673228266 0.2895866199869875 0.2993484379687861 0.32164976645232346 0.2844600373662045 0.27849548004902813 0.24660552654801648 0.23181697105096297 0.2256806478586294 0.19778798464239453 0.17304271704380328 0.1683100082139475 0.12923954571705737 0.09792238962072607 0.0981257335047403 0.12053788543936428 0.11037124048534255 0.12652246302055825 0.14192234027753617 0.15410048415222435
0.16878932831085208 0.13920892845511731 0.17327497397331348 0.08652979971477888 0.068184632624477 0.16380901669194126 0.1922888427658438 0.21785327849794897 0.2571212032882721 0.3146715182790062 0.2673344815664179 0.37867022010975726 0.38623365443521773 0.32570961570267704 0.4102820781533995 0.38521639679918057 0.2958596037211345 0.33223797137540695 0.20625749960377868 0.1477178005636983 0.09572407341206801 0.02005681740398202 0.0531999116239997 0.08202216072935092 0.1874290062571977 0.2750048172958179 0.27718041208167954 0.256132176008663 0.25866924393252444 0.23210639264497118 0.1716189539663013 0.12331714824517756 0.0769691626795108 0.04827448511696848 0.045319883322337044 0.14008198826654722 0.2476778478141781 0.2590688606625719 0.324368881364942 0.3347324390097526 0.33304314967085974 0.264443716896902 0.20261961671577192 0.12282342756042355 0.04407524562729095 0.12267899585898129 0.16522578538172888 0.2745272668024159 0.30867058500410577 0.3782632919517421 0.3922096933246532 0.44389185421392613 0.36782108979222305 0.28692533181530183 0.1912494755608522 0.07937476954829904 0.024518986413737738 0.12802900645952453 0.23561757374643158 0.3374688275937966 0.375973689911648 0.36801161377661024 0.36233251990534737 0.30786540050813743 0.2660348792579065 0.18334000290255234 0.07642277986119086 0.05024329805892596 0.14885946925605353 0.15339899882649444 0.26908998117685284 0.2899681938954428 0.31382729134180964 0.29187894088810423 0.30079895279983854 0.20946919295317287 0.1706942576369423 0.110555780971793 0.16074163747360382 0.14641236153311488 0.16147219438053864 0.18850122876954617 0.1897142504905756 0.2058530018243619 0.20948156456377418 0.2134593323232686 0.16885461725828377 0.1792677449541226 0.16797763630542586 0.20419833576882596 0.20246948034386508 0.2056988839572242 0.17100732395822 0.2090450189394016 0.20393130666044615 0.1714374195153961 0.13806665004905697 0.12437766399996725 0.11675899345010243 0.06752625007152255 0.10170849932562807 0.16987263975895645 0.17335810896602583 0.19943918637310543 0.22167424079381265 0.19490467722590765 0.21398238231962036 0.21882882249074087 0.1791615471197397 0.15045852134225893 0.09099989499834858 0.10403828667123649 0.0480278382552594 0.03944847697653722 0.09755845420052116 0.1083401701553753 0.15633087785211883 0.16893315132241318 0.23067431994637522 0.27182816235616075 0.2907375867816178 0.2392697801924963 0.27256290503014396 0.2526658240852268 0.2523001703828446 0.2268282748380003 0.22425674425437114 0.1540225435197147 0.094665269788739 0.07788023206160326 0.03416562426832251 0.04912701516240345 0.11764172627246197 0.13376902025344387 0.18070300967466724 0.21530526714326423 0.2696279919909607 0.31998426399670366 0.3366629577932674 0.3229008117431656 0.3891159359779955 0.32159988685567764 0.3053684099005852 0.33411701797017895 0.27027257873500493 0.25440261513719425 0.21204335398562196 0.2003176496758559 0.10252108650271985 0.1191370640855948 0.04954282507243147 0.024475324007955997 0.04607734084167711 0.10570930065189311 0.1565626263833289 0.15173754213725527 0.21431025783331992 0.2827249286331798 0.2446713863694385 0.28331748645863025 0.3052666821931865
0.3416513296547775 0.32114150717870404 0.3258511553340196 0.38401715360362143 0.3492287594306429 0.37293479448113936 0.30565501403458517 0.31566743058164576 0.29323407709371807 0.22801073448706377 0.24936744799574176 0.21185485341303045 0.19347926352433803 0.16746428308544864 0.1312197439780025 0.1096988234076221 0.09049718692892347 0.18716341345272716 0.21581660414760578 0.264260769454594 0.26078359359379444 0.3162789752209364 0.2960823395713917 0.27743253224506814 0.2513607006084204 0.2602863466664703 0.2594919324329864 0.1464058791291542 0.13944239285100368 0.0638456487289524 0.002834655241923339 0.06323940155065276 0.13353190769536746 0.20260389148590688 0.21185693907198883 0.25341543257977817 0.2666762200348882 0.3078729435590018 0.25146733101729624 0.21725739575004618 0.10861021823063291 0.01990773993596879 0.04418616413979911 0.11710331937025817 0.21051026885487387 0.25195060406209857 0.25811353068009124 0.3403476764626561 0.3061642108435002 0.3115007092475631 0.2885939006072641 0.2565958068723566 0.1287090280629561 0.10097789289132104 0.06063222879884732 0.08639940174302727 0.1565168930002942 0.22963667740685942 0.3166372958454198 0.2990313984860351 0.3408608544258778 0.3024068996148115 0.2710795212403133 0.21020277870398466 0.16936655738110087 0.04937353891843025 0.03232563372475261 0.09003633816133136 0.1818972855470175 0.2723622507632171 0.23545230149103052 0.24187770583151919 0.2028965220817538 0.26434765049470677 0.20376449057118357 0.13464341789196613 0.11658695248473755 0.12051725298391795 0.14705065710986837 0.17420647887596338 0.15658137269828892 0.17976020652489816 0.1824758765630841 0.19146291621433753 0.15046609124758398 0.1512666921863543 0.12338081486819001 0.12322165857130854 0.1324214342409574 0.13066812836768776 0.1686001967341629 0.17190077777070095 0.1876202353569817 0.17655265438433027 0.20886863136619546 0.17674050473895725 0.09918402119290215 0.04806880208177011 0.013913139082837308 0.04160889702704419 0.0828904140928076 0.1566211574085256 0.16735832274684537 0.16823102055468803 0.1980737944032207 0.20490156144544533 0.1963550420591726 0.1928866569610746 0.15434333498704267 0.10618396212361514 0.07214266059711433 0.03140868986958647 0.03855038050416688 0.03399263382370001 0.11280322238978147 0.10727270625431921 0.17156698195688497 0.18030919138142348 0.2095504947958508 0.21619957104655602 0.2222926431178871 0.24955292907418788 0.17717966445928593 0.20831061960139938 0.18041034218432972 0.15557888575445591 0.1587634623355387 0.09117295871112965 0.012326721110690525 0.02704314767759956 0.07716568178609554 0.12388129241516119 0.1452548583524594 0.21294512325524298 0.21412362294201 0.2714914123937427 0.27850024111224375 0.24984287357764184 0.3370420433997682 0.27665980141710733 0.2855272906820005 0.24161392302223023 0.21234353161322345 0.20877480611099408 0.13376377737921397 0.13521579019879645 0.06957638004208835 0.03425275647842529 0.04798592167980191 0.07870835237728374 0.15340773487496107 0.2125749715467678 0.23954466968260307 0.2704768635172747 0.2814663421382051 0.3413490990332416 0.35496918435545755 0.3267214591185446 0.31258744888540824 0.3212434020613868 0.27037760777575814
0.25421408260028244 0.16474840432691537 0.21317662447597854 0.17379211518576915 0.1641204689237612 0.13010678906781692 0.14240656503657073 0.08030131357333109 0.060728610498219045 0.10909963374992926 0.1893171233446697 0.1634517048137585 0.21417426903555115 0.21205079217413456 0.27107521071867563 0.29119382602154 0.2849888009564435 0.3247830587087746 0.3370052364056854 0.31638536279203716 0.3256603994818198 0.24752374783247635 0.2794042157587242 0.19319251018281997 0.12517481379113343 0.06340507904440716 0.0467193298215947 0.06444640725698013 0.062459910696957895 0.15129307132999104 0.21351883277700676 0.2758761947364703 0.2917505043151149 0.31907812277832753 0.3121049760670163 0.27563335100177017 0.2671282501169794 0.2577445771126248 0.18942771031563102 0.10297220625046065 0.07091109933691953 0.11499140398998092 0.15843686201019883 0.2747731792407625 0.2744800342032701 0.3518727270211208 0.3724469624670852 0.3471385152490948 0.37770695133207216 0.32591015812294205 0.21888601472464206 0.17395147989879595 0.09775115227803946 0.0441185274183331 0.10479191034226995 0.15353901303202674 0.18667734659670082 0.27745494291416595 0.2909028616022935 0.2935828611002944 0.2878166348256045 0.26895462893378913 0.23716124848305548 0.1617936249028723 0.09312694411590805 0.09001557378983084 0.08463247435007844 0.11231505881190508 0.15981655162620537 0.1782747481199267 0.1984270970091027 0.2507582041364978 0.20165220718839294 0.20003234488746213 0.14210959786225666 0.14239560558950984 0.13591329733261548 0.17489207420325265 0.17821840093351127 0.1808814571606242 0.19660276624699552 0.1381995684511649 0.11024145186371548 0.13164893738068217 0.07990172144423263 0.1012118515057353 0.09621203081937049 0.12428946160276712 0.15517002316446699 0.19495014087636778 0.21738579810508907 0.24496123850578222 0.16500017275915685 0.1478590253649283 0.1322045573033102 0.09032138634999454 0.06837060620948977 0.02658186958320008 0.04370180008719274 0.10034721751391311 0.19068124259704164 0.2247620279025202 0.21597176753825245 0.26094582899522684 0.21305855653296552 0.2501341246124677 0.2230873712850417 0.19020817681286198 0.12769300028825206 0.12352597368316268 0.066644245733887 0.12547390445484413 0.06998045635245966 0.08951806375369843 0.1749720656341858 0.20110966020543272 0.2472597649529628 0.24798193131693527 0.2703364446847313 0.2890972304184101 0.2450492922288592 0.2415263375103667 0.23637766775581331 0.20128534852962418 0.14299999104847697 0.12691239163529688 0.11238867797764243 0.09567143930814775 0.1332558798058649 0.1573951677460121 0.1176266518604926 0.22953297301656564 0.26469013538557806 0.275198764964565 0.2935561377823075 0.35204211039119737 0.2925276479351155 0.302580230975592 0.2702704260475755 0.25349878318940894 0.20811377266223408 0.20792237619240983 0.1230374554974276 0.10352319579475007 0.07065996669004532 0.14408815579605633 0.11891678909681831 0.16137833342569063 0.2402229207663473 0.27823676173436684 0.330931881013938 0.3280014563451343 0.3569389381291754 0.3512532161675324 0.33048520187642233 0.35037507254752925 0.26998181286358125 0.32504015421122057 0.2805852729882908 0.1578842658604246 0.17267847590236796
0.36284674801846045 0.3477434994890681 0.2757685783710057 0.2665642689636206 0.19832282866304177 0.12205456433287216 0.04617072764417573 0.10403430534415042 0.16899996772101555 0.22484766094636874 0.29359561063386186 0.3403710160443146 0.34787525209352704 0.3708762249665004 0.314272020691146 0.24562115075169821 0.2037200245955499 0.12071783316473186 0.0250181405480238 0.03426748826327251 0.16346709110838134 0.23173557454279298 0.2833058381885945 0.29122658878291513 0.3151899012046043 0.24370359416882018 0.15887908357605954 0.03892672965710383 0.06750551117193895 0.12704642293634597 0.23673556650628755 0.29763827490360373 0.3248224407064449 0.29262149864881476 0.29250390503690765 0.18244473712127265 0.06787320391537234 0.09821569537068023 0.18659612071725565 0.3147843146110473 0.3504265646782966 0.3945431356138532 0.32014889959778353 0.32529144688518125 0.19489897324471356 0.058183173905483644 0.10056748277997143 0.26502873730280163 0.34133665520557593 0.38235739289908605 0.3715378780678193 0.3590329781975057 0.19664180863782196 0.0998502026443091 0.0346074734481899 0.2030680592034711 0.27200802646957883 0.35638202255914164 0.34845425890716886 0.3281055792774269 0.23931733719840192 0.07891585146150457 0.025302621176529417 0.10570486269745943 0.23018028529164522 0.30845900307220625 0.2829460445263497 0.2661462960420018 0.12501713952743734 0.099683431239196 0.07315646235941611 0.05930861614484847 0.19939449047001234 0.22570475059786244 0.2387138554835169 0.19487581376852392 0.17045201249011224 0.1407625625862525 0.13599259189323012 0.16415033715933558 0.15916560120688103 0.18219570455252798 0.15459958380827082 0.15155103556282842 0.21165988013918124 0.21142605335193457 0.18742307558799956 0.16794663106575788 0.2054794157990399 0.14849193418562837 0.09667265933358726 0.13564708895933972 0.1290734621922769 0.2280886121068262 0.2088536075612088 0.24455918216527409 0.2333846570126566 0.21053096947635713 0.16394424304440067 0.14789964050425497 0.09309947965733104 0.10717803511080706 0.1510248098363301 0.2605205509252667 0.22615030471125389 0.25953053780114926 0.29056247965675186 0.2327899251247955 0.2302242576016681 0.1359327009694375 0.09581670090205993 0.10286829648722741 0.13987403170974916 0.17489539323731346 0.23936461650447557 0.24204374731215997 0.3065418439854094 0.23725766486120495 0.22563818662757165 0.1830733941037843 0.1989422150914639 0.12270496396711708 0.036193770213536786 0.013533959411326037 0.10039614837102044 0.09999165159669714 0.1387983682407103 0.19117977365191 0.2072186402214166 0.24520460000475827 0.20425408062757108 0.24723138971298894 0.26862541835536863 0.22678330183702392 0.22228815952748845 0.25318896391607604 0.2240177876571239 0.20342344540285595 0.12204031105847336 0.13514571880403603 0.05531299138158705 0.033685683949550446 0.03949415684135415 0.09312797070090881 0.11368918235312117 0.19069208584772446 0.20913706637625007 0.2593082923723583 0.2687592088175685 0.2646413847517112 0.2989105372432532 0.33098858149136795 0.2954293051436131 0.27106904900055284 0.28313562576126744 0.2635346308390192 0.2929595762532202 0.2837716210222411 0.24743104390990872 0.25341384662614097 0.18057316222402736
0.3175426889742397 0.28716301483187984 0.23355502164107939 0.19599498549903924 0.20098406708338035 0.10830564270176643 0.16022959208792878 0.21480090861723944 0.21681851779749264 0.2572118393651615 0.33866233085766617 0.33733663549218107 0.3551539850198115 0.39323757448837315 0.30570351075870783 0.29188502586485854 0.266698690430886 0.2099495497742715 0.17844500656998144 0.13325821476174854 0.10626306519144983 0.1236531325126998 0.15216936380181104 0.20264534619168675 0.25621614845617 0.3074303840946386 0.2200728998509651 0.17451345487151806 0.10220364476194649 0.054989805889806224 0.020674845016918506 0.11624235568801075 0.1889059130040646 0.23614297276828194 0.21781057006047128 0.22299211235378374 0.19062448697657353 0.150234473932077 0.11854064083922833 0.0714571119640024 0.12629687328105435 0.21227103576163903 0.29030501283029264 0.31717122316768276 0.260435001079038 0.2941918225637436 0.2594579187498584 0.150862557703599 0.09457557938514552 0.16334422323856965 0.20183821192871057 0.26426139586609065 0.3254374133098318 0.3088556438862525 0.2909355826788893 0.25854483938904754 0.18834275120897445 0.10133942397331536 0.13532716686255858 0.17493961011710418 0.22825791736879047 0.2626977228879677 0.2755333322307525 0.27780155310194277 0.15292714251101724 0.12292223368273589 0.06561944094052793 0.04956334485714476 0.15809693599011318 0.17333244621751437 0.17973250065778354 0.18933981153818005 0.17983370698258802 0.1399613972825457 0.0794292818047685 0.024058050836489504 0.0482746059755928 0.12621053464830317 0.16620117483332947 0.14943810324140097 0.17459920219997205 0.134499211631232 0.10647753759556623 0.0841388938418046 0.11901792450489937 0.14397345153587446 0.111175864411531 0.15898532248792674 0.08926965699301989 0.09503641005753247 0.10434690376958668 0.08273715389337027 0.10421962188647084 0.18174845182691898 0.23727116576037593 0.23850583355828647 0.2265872068743183 0.18832545990807545 0.15413675583651312 0.0956114895240993 0.07522050499073016 0.0956558798404397 0.14367135175891446 0.19719059366906772 0.1969890434033545 0.2633786237835564 0.2038405298607951 0.17754146481533198 0.13176300215750608 0.048311950115296765 -0.00860442527736301 0.09833658214298494 0.10279641374433965 0.14343281461320284 0.21531017068137528 0.1892317412530731 0.16915554135891364 0.22200795566435114 0.18257793847370618 0.10615836222830849 0.14576605651916266 0.09878539332283033 0.06715846821420914 0.09174345798143346 0.0785283243133942 0.09832256560243786 0.1374627511760579 0.1558260718431365 0.15386790210026854 0.20599865198501052 0.2064133711519455 0.23519596138587603 0.2593762176009772 0.21388790550408515 0.1598143539802992 0.15606153122406147 0.17647450682770738 0.08363727677646904 0.048726681294454365 0.06406151697472205 0.07510274415437206 0.11183762432484383 0.17596512520317034 0.17662383518266392 0.2516726596000898 0.27202910792515134 0.26565989788009464 0.27955936387507724 0.28222580277025067 0.30678219765999615 0.26382546454073125 0.26115093104364084 0.21442118706893787 0.18653325812093247 0.15634096305248144 0.1276691087815524 0.07630207035165522 0.02870644327022228 0.03257132606774099 0.07621525893272185 0.09796218194116149
0.3840870926865468 0.4251637059443955 0.45011103086658727 0.4137869260588713 0.38403149622946087 0.3737300153414491 0.3084021203233313 0.2870167204371083 0.18949957245267438 0.13578841677017095 0.09661668053148152 0.028467053628919464 0.08666016967967 0.14963746007123074 0.2136573936474497 0.27719437296058086 0.33202919467819114 0.3948426479257573 0.36962004412227095 0.32915934456381096 0.27635673483612677 0.2193783455036777 0.17655315758448648 0.04412680112917744 0.033897934000202246 0.10693889458960801 0.21948026581759691 0.2540285747828902 0.3186932750678553 0.3620106655605912 0.32923182314189164 0.31940334191586583 0.22443455826065917 0.13074702965597554 0.045125242784670117 0.07987365899672003 0.15003636861646197 0.2718006714112247 0.373293693608144 0.40109347297139253 0.40271598689578664 0.37529207315472707 0.33152710131342367 0.22797521856069433 0.08525391559715319 0.030274765003959394 0.16723921186954996 0.28212413753435506 0.3585325021543391 0.4445349829765778 0.4043351053324585 0.43315281789751986 0.3433315054123306 0.24437009940236362 0.14022025652786282 0.04749569127712437 0.1484784121188105 0.27237176010114117 0.370943897411705 0.39293937864909256 0.3734710005302757 0.33259616746146903 0.28088066446723065 0.17336637308395006 0.09468216473067925 0.06915621002446193 0.15157886389943503 0.22977462568943133 0.2987254977895277 0.36663075141997326 0.30990107621914437 0.26871723664247227 0.2785956101439795 0.17208180677025536 0.14149429223028942 0.18660233435448662 0.22298415065172153 0.22749970535435074 0.21638982773803425 0.24484235930261847 0.23355646076752548 0.22889177118313248 0.2624201231632398 0.2052490268417355 0.22529811934379582 0.20386959878533886 0.22451863317524057 0.2213441246792662 0.19695108665577674 0.23514424571461073 0.22477564023832175 0.29046296133640676 0.26581123414176916 0.3092267507506302 0.30168834323200155 0.2828263742982479 0.2579253016316855 0.16603245570248057 0.14774807140678495 0.16091259005474998 0.2308077410233688 0.2578127686895327 0.2813994004653891 0.33964902369663663 0.3678649741922619 0.3199490643262112 0.3002589688120211 0.25116002399175974 0.1643566556431586 0.11374063802105219 0.08603588212013871 0.17542276808025514 0.24496018715676016 0.31439365959956017 0.3506821241965547 0.3531999317292261 0.3446283043603668 0.3191906698399265 0.27744311029669416 0.24409024626478767 0.15358506832017285 0.09148920781393372 0.04104332263558708 0.14449068627002584 0.1350065474526477 0.24703059705849958 0.26667719873312545 0.296552765492371 0.2948379982979249 0.30240822933780864 0.2971515301842974 0.30373021834438096 0.2454965028603831 0.17386510563872987 0.12545832583378247 0.11660044907626733 -0.011690468457002683 0.08368563971000993 0.12137693899248897 0.16219392850913722 0.20074676563767296 0.2291016155217791 0.2933618654051349 0.3686437352897151 0.3360653171417317 0.3969887306168454 0.3498835871690778 0.2788452900663701 0.32053626691814785 0.24905027136040214 0.1990381715762282 0.1422207149631354 0.07331266880194474 -0.013441689438153815 0.06006316290707209 0.1406033385789713 0.16789722407181182 0.2572363497355534 0.32117170575105003 0.29881525298874845 0.39041857472933683
0.1429768201837711 0.13453674302183732 0.1956991611609173 0.24915457161610027 0.26898410007349494 0.34539867585027095 0.3248084158310846 0.364550304126619 0.40968505424238044 0.3887024427143736 0.39835605347890085 0.31554904788693583 0.35576531373843084 0.3037731863828627 0.21483848480299783 0.1428957124155832 0.14124688230652344 0.04590428659640268 0.061331524027877796 0.1179952297200594 0.20866651170426362 0.20755400886900824 0.27828679115808364 0.2755873831470623 0.32990414891058073 0.2938418254321732 0.23753037242570443 0.16541904904113844 0.08501630040097793 0.07047300029748647 0.0319308988025738 0.16388961443913952 0.15337136165610565 0.3107707213375679 0.28759434013512747 0.3351712693623001 0.3355488602318189 0.3006301242008922 0.28230995348630733 0.20497323854920466 0.11399058408549913 0.07976536211436056 0.1814128663541856 0.290919074208016 0.3304315211108778 0.3702796875484276 0.399206710778756 0.3694745096419749 0.3691584185821118 0.31610103164464465 0.2048918410483164 0.13225755605336909 0.0323123051257433 0.1420901718499777 0.23116356603575836 0.3500958442055068 0.3670885337341237 0.35369078069163046 0.37993752327979974 0.30797924228433904 0.23487024370422815 0.15362492469420366 0.013174597548784424 0.06308960518606549 0.1219045327938142 0.25568970255497403 0.2740361848752217 0.32746740954974063 0.2922385870980537 0.24934312548511495 0.20022004175755748 0.20620001500204446 0.1712077718105398 0.13818851609290136 0.13024960847925204 0.1888274441621769 0.20660484198176052 0.2263257465616171 0.19793814833319873 0.1820049353459449 0.2451801381705276 0.21288676431214484 0.24474247781350003 0.20085315927302008 0.19339212694356234 0.1736602905470799 0.1772969597824082 0.12960648969664626 0.15415429231808928 0.1825522120568007 0.22750183553072098 0.2488521687761272 0.2896449212960276 0.2474105247521847 0.2464103775671177 0.18887970270846968 0.1713688666973603 0.13920596419882098 0.07579139971182136 0.14390421000939863 0.1880670879761904 0.2450791736307913 0.2725246519365772 0.3026034735654871 0.29600296111553637 0.2515267365352968 0.23617849962367626 0.1869328479866765 0.07178467872567587 0.04452668943148938 0.05985483211881695 0.1517645622723131 0.23787196572743335 0.28563144868700646 0.3005085872034153 0.3394417692809112 0.286806650068346 0.2864015408706512 0.21029027532412595 0.19203342147590752 0.09408434676118592 0.015139371303070777 0.0674139143825765 0.15110170206528217 0.1983662235470195 0.24338000347668529 0.27468577543304196 0.3108421621806074 0.29380996137175697 0.32302203331238244 0.2587081417163898 0.20559610595505898 0.25312087436058867 0.1362801674774189 0.09600647673366121 0.03301035078178075 0.08412352013708975 0.14000213535531703 0.1435247224671386 0.20101761497712015 0.27912773978311095 0.3094480760439991 0.3149782640063173 0.30368062429056003 0.27599161257389215 0.3419861480632992 0.26928138487187786 0.24626497065099592 0.18272981838368882 0.1348303795677022 0.11526637767949624 0.06148875205256607 0.0459773053051934 0.08633964059660555 0.21218856565257227 0.24521268155834783 0.26169941158417753 0.3066644571857625 0.3296474779479123 0.3668523801562795 0.3277599241049165
0.3873871146729616 0.3636483906524847 0.39143739841844377 0.34451516422077966 0.289094179476261 0.26246073887818466 0.24368884140745564 0.20613383640054747 0.1745209086151439 0.12306458266171857 0.04285826322676983 0.08937010721354605 0.13411220528551882 0.14951614716132933 0.2062850680525905 0.25375330212933467 0.26829144053334936 0.2739828578216265 0.2950493023494622 0.2916743544247986 0.3484955311394228 0.28760724032993634 0.22858187604090785 0.21472101258500897 0.1606484720576258 0.0798337659177719 0.016087074234298154 0.026858294842672794 0.14827918811673835 0.14878509740220025 0.2544037887048327 0.2368999578409112 0.28140395285061504 0.24624192756110602 0.23945232060443256 0.20420251289509042 0.12836760367866729 0.02866808419512678 -0.0005631405786903423 0.10650953348516087 0.22798578981399328 0.2826976765863174 0.3356480454652889 0.32616097555727913 0.33014614461816766 0.3390519397373116 0.3130642387065073 0.21891138751200795 0.1317699252521368 0.08147817661640876 0.10520756183243397 0.1247462966560065 0.24815788271909497 0.3234564102533367 0.3516596868054509 0.34527655231512616 0.3358078877456903 0.2955909989936048 0.17044790211006414 0.1663347743851822 0.07391417304851434 0.07806710524860767 0.10950253804355359 0.18874693024741968 0.24730316343572253 0.2599063829953047 0.26682182893798045 0.26332247819556925 0.22430970467713307 0.19327491036267955 0.08256237777638542 0.08877734917029832 0.11307570198935903 0.1681775821007902 0.1648090582322749 0.2072026829830564 0.25064111369968545 0.17523174862466487 0.19621988101239757 0.1716450039871512 0.15976574757229503 0.16558358488070826 0.11638273582895538 0.17416361616585205 0.177563315327916 0.1939703979787771 0.17145503099726006 0.14295517135868338 0.17199976948132967 0.16488600751674176 0.10994134615173959 0.21580694200484501 0.1949253994997616 0.2013570324381349 0.23156885172714264 0.21346758598280563 0.1760219312540199 0.13001544800162068 0.08636814146056901 0.06722692113932083 0.15337040280442107 0.16770875451274433 0.23019157138449844 0.2533388640247067 0.2500395002123862 0.2480289994901095 0.17229388814493393 0.18080075054719266 0.1363265684276745 0.09025930671830887 0.07323660210861349 0.14373930544710564 0.11861661738059295 0.22494438125987812 0.25511695302309706 0.2533303323649262 0.23505599588336112 0.22907795044710738 0.21499226907668945 0.17350184619537193 0.1425389398768104 0.08298098563307096 0.0017759730540811468 0.07095588930820876 0.12451943136259654 0.17493700108091487 0.2362590132869391 0.23424213110761613 0.25797576631147917 0.23765266350859632 0.2067215820403074 0.22996901637302328 0.20901827608886833 0.15951644278297414 0.09935208160315759 0.04727754657900191 0.05999015290844582 0.09119500594097404 0.09232901274637623 0.19083256817345218 0.18954891444291622 0.21623653634632525 0.26101394845511594 0.23946281417766493 0.2757397697331719 0.26184559793758067 0.23236508341079407 0.18762043780615711 0.13583211139088955 0.07973853096579846 0.04925894536178588 0.03630556081774793 0.12226716179188916 0.10683102574127912 0.16174970346044915 0.20247792023160058 0.27507281652423915 0.2588927134282413 0.2913261329177439 0.30194797066067997 0.3320412233845994
0.25872195289031863 0.19935644626331836 0.14037876644433858 0.088713501879265 0.10115825238399895 0.18820233403893044 0.27437884235136606 0.28151733214195973 0.36837573549815916 0.3401305195266952 0.36479920358687407 0.3260087825082068 0.2821082489905164 0.21990038859498906 0.16243879794500907 0.07376863962541694 0.021384800085737968 0.16203924074224688 0.21310768958911191 0.21287043942620884 0.3100321414655983 0.3408187193937222 0.2812574467814814 0.18771373047027615 0.06098290133039747 0.03697235155722898 0.08540009319738015 0.15955442932052671 0.24953889069120969 0.29244764193429906 0.2992279518438999 0.26227967634680593 0.19706922705426894 0.06455223389433479 0.011081793823120342 0.1411737745798855 0.25526288911284806 0.3319242809780286 0.3886418545340677 0.33326859554299537 0.2797288266864455 0.1389399234659759 0.08460386988231967 0.19262971782651506 0.29674076035350705 0.32699909538185984 0.40369183534593633 0.3961517953898688 0.31652735400003656 0.16745995266112865 0.060810787262539745 0.17760418468663225 0.27268204897097587 0.4139043579202519 0.3890511312570761 0.33290442288252814 0.2225090021210186 0.13578514049363397 0.048351670474871475 0.17808830791058566 0.2570378050051489 0.29891104450675027 0.33232228403534037 0.22356285510126858 0.14517927875548095 -0.03536640703198994 0.12243308980344386 0.22089460875185296 0.2461749235130005 0.29571111790874127 0.22420157086090717 0.1737918534635267 0.13587273147038995 0.14621997368120168 0.13778750364865477 0.19124495339645867 0.23062674818723458 0.23786330073972686 0.18472954039836828 0.11259416947123731 0.20442498495273653 0.1349274435446798 0.15746277631971153 0.15196047792936118 0.186237960217288 0.22313309860856526 0.19665353655464 0.20142972973520784 0.1998716785847373 0.15673598882235323 0.15577019446110382 0.1295352503151115 0.14605169689550151 0.1595677914699776 0.1939419460772416 0.23806156943271067 0.19549755676627975 0.17857070430084812 0.09770893749501015 0.11556987113795861 0.1271519768959724 0.2299324006569923 0.2727520714213053 0.2298392223573316 0.19079613904841808 0.13660835544721323 0.08359970450895722 0.1123932734594192 0.19384518768069098 0.26051590402359126 0.265172813490704 0.30469113053659025 0.19351296359937276 0.18894661729483353 0.08006295976789016 0.07348013595052023 0.1879812557142309 0.2253011217000358 0.2795715685169437 0.32485946590376447 0.2672998803433676 0.24332750917223075 0.20416467688289647 0.10428536409154299 0.07601206992764996 0.11388350298044578 0.250307267472784 0.27398566304453964 0.33419632744532185 0.2941449077236919 0.340986444483672 0.2511357713919413 0.1832927625616245 0.06084029763845947 0.000829237013860961 0.08537205943696023 0.1927766264973162 0.2638154101756756 0.21882175145680455 0.3164497895091116 0.3000491506241412 0.28681966689282334 0.28884942616209774 0.1921608786578852 0.1582674173735715 0.08585421131194727 0.08599342105459475 0.041273520582497794 0.05748569162605881 0.07434758435868691 0.132444860492776 0.21669034484339597 0.24443111836469933 0.2417823846518378 0.3109068058534536 0.2691513544060935 0.30146457833598184 0.3028913089737549 0.31342653876243604 0.2661727955655475 0.2710963190934911
0.087559841054834 0.17758933233359644 0.17212793175682575 0.23754901033342707 0.2484739931681205 0.3242608135168938 0.35469937833826815 0.35840133619122466 0.34843428174232466 0.30014908250856387 0.34982377456429875 0.27711443668979874 0.21534475772935915 0.19717134506443038 0.11386328644174923 0.07943201382786227 0.11871988996303999 0.15574523198237927 0.2089694555275993 0.2972429109365707 0.30256034322051706 0.33326823186328935 0.2726325700259219 0.1800974422101223 0.1344595396399809 0.023758212382679795 0.032403185599044156 0.08556456107127662 0.19569490919413807 0.24559851943590855 0.1945693630779877 0.23651440614330835 0.1712751057423061 0.12130470408918406 0.07008654580220434 0.07364509313100538 0.13605266863968432 0.20773537378985518 0.3070169136391501 0.28267434066656266 0.2738404749742912 0.20458637364611532 0.18862848965928308 0.10485330555663518 0.11267513123124429 0.22811541961784731 0.3175235863102281 0.36712955718661244 0.36185579438002036 0.24475542035181358 0.22991654206560053 0.10439604100799388 0.12819782420550405 0.17940346577688926 0.2634234754325964 0.31874056319552707 0.30490948104234855 0.2713480301639095 0.19970005614841835 0.14204517243367262 0.07946869152894356 0.17264627203166558 0.20853697182626346 0.24789064954969453 0.2503115005504376 0.23902866980361048 0.14916489267645894 0.04686252114155717 0.020136458502959257 0.0940385467092572 0.18482406634335294 0.20401936027696124 0.16949937551138078 0.14351958571040704 0.11240044253930176 0.07771529577949249 0.07829131751283414 0.11858950568788225 0.1382116510222236 0.14934841201003293 0.14727042342284044 0.12408842141144458 0.07649722211178202 0.11798770282683099 0.09906344518194866 0.12092758350043252 0.17554798850498915 0.0655210456109846 0.08466404601160138 0.06899216813526948 0.09595035645290191 0.16102618198725652 0.1540854459460545 0.18810706966070526 0.14473118795770626 0.13800272360385327 0.08218800359728659 0.035579009930214234 0.10275928757513349 0.16132148974561888 0.16384531657599305 0.22536463981349203 0.23681922290385554 0.11768296694635762 0.03726304392424333 0.004135855332168387 0.11964454396394855 0.1591769185061952 0.1939153485905284 0.26123755888597616 0.27728488638055315 0.20646313349822173 0.13739340132330569 0.050237733035218994 0.022894066231783212 0.10719659988845316 0.20464280291462394 0.2706785521768735 0.26870043959410206 0.24133888497918138 0.2440493703157067 0.19884902667025367 0.11054663378334834 0.037970740902510215 0.09515321443714178 0.10928932217656923 0.24018133987777426 0.28941448787764257 0.2800742694525726 0.2649339670160404 0.23960980001891397 0.16524340524110764 0.11256723095687093 0.03213278270987563 0.09179924199608176 0.16768962865243292 0.18833297210910158 0.1986002661290732 0.23887964374707396 0.2779605631886084 0.22365802235287316 0.22214808298055125 0.251593511101567 0.1777349880685308 0.12995313927542212 0.11433061131046818 0.06664378955350234 0.07446138096089164 0.09765429466220715 0.09290460069080575 0.18355538611047528 0.2249979201436671 0.27930118856378333 0.26378889910704056 0.25944485575807347 0.2504500842733674 0.24923795783149974 0.17445722646399248 0.24707370752027472 0.2133473128451321 0.19613741336386115
0.18107326919744 0.12008641084746437 0.008318500767733113 0.038564267983842604 0.13561947703255703 0.21089387451266048 0.2642408885505337 0.30278846342525806 0.38477779597403483 0.37095701645371626 0.41827381627181576 0.37604940512305507 0.35604692141000754 0.3235642860409516 0.25052746173019885 0.16799240614728975 0.032992318073117755 0.04202426872977078 0.09608071461336795 0.22455843777591522 0.27812059726586136 0.32716908731705335 0.38438998532259644 0.3974717804278768 0.355429383282605 0.25236526254598757 0.17967895643046813 0.025241333436079025 0.004654651161623995 0.14132647763443923 0.27305317980909716 0.3169960982963588 0.38398454247016406 0.4400226370960143 0.3624964801175105 0.2935387000054622 0.2517512293137239 0.06460351029980446 0.03442541296038775 0.13894363400167534 0.2757060775134174 0.36190166071211133 0.41473826254102114 0.41872125951375677 0.34580637929402286 0.2614539518731002 0.13543946936477091 -0.02261726933944698 0.1221162930230548 0.24465522197158465 0.36528879012754295 0.4287228607199671 0.38477992498669156 0.3270612542036528 0.2531769030966005 0.13615530760070577 0.03112108179582114 0.12794956939847207 0.2026654492487491 0.32408001496636524 0.3244729947340138 0.3141457992468443 0.2659318550208222 0.16606249896519834 0.09429191674582194 0.15384668412324043 0.18126549124807698 0.2469289722094383 0.2531865061573747 0.2548325691919661 0.2373265281095838 0.21421361345088008 0.2301706251849624 0.19159675926716446 0.15467165136394337 0.22895120785347156 0.1923551063067749 0.2029466107858069 0.1863421567655335 0.2267254392561137 0.3023388956976979 0.30032624777475425 0.3099168834981779 0.23360452081764813 0.19127172301959386 0.1292344356074185 0.14061840698485217 0.18954717708884092 0.2433923917599474 0.31478836914149294 0.2961250746330982 0.27490694221391515 0.25524468950541035 0.19386672332217417 0.10040960989676856 0.10554269699049183 0.18340536146930173 0.32916600144454267 0.33491359712829577 0.3592969547536696 0.340542107049358 0.2514008419205493 0.1705353904239484 0.07579975594444645 0.1201087639466358 0.2209042677226194 0.3207042714025123 0.35845509326864117 0.4126350225929528 0.34597302209346426 0.3114783542581867 0.21957852776891765 0.09097140340308632 0.11030053051760438 0.2401691808097717 0.31425893417930173 0.339992169406937 0.44752065658541196 0.38494277205986327 0.398221328415036 0.23873977666017845 0.1587431163864359 0.0835503225057094 0.0917059739555334 0.22605981458674007 0.3055684008048395 0.39625034974385065 0.425089951002954 0.3930534242924486 0.38760109428851847 0.33503714206926566 0.2550562342022262 0.15165289090655643 0.04184557339579098 0.1252200741003349 0.19738540519143496 0.3110168744032687 0.33206697580988825 0.35811793136732306 0.43344577111137156 0.38169224067036583 0.32054697600385135 0.25548452531881066 0.19164587128555913 0.11970111629484195 0.08084594905420883 0.11338479125504129 0.18455895596527347 0.27119538508174246 0.3324885780074835 0.3460898253905145 0.4033208990273316 0.36380603392048183 0.3544273947203625 0.34887043060551143 0.302624220533874 0.22194841081024466 0.20089806826111153 0.15521151361279503 0.08811906430387643 0.11283200314255865
0.3436041798523283 0.28662137720959735 0.2884910889440469 0.22054645136174256 0.17241720022958554 0.13714837102705063 0.12203076676916319 0.07173382776389613 0.19510564157407856 0.16846482408771848 0.24607902276217616 0.3242600063144569 0.3305947945582644 0.3866873152615394 0.40608248064562474 0.3674976790651951 0.3429709460139239 0.30488436757134363 0.2530302893243279 0.15682085473697413 0.12391703302535376 0.0777063678088151 0.09364421307220357 0.15112194272756824 0.24725626542058815 0.30899554869852236 0.30998517623496114 0.32555882467538194 0.3292378657671709 0.2448426946244706 0.25963287071241176 0.14294026058574913 0.016866740633818753 0.05747375506862619 0.15378503455731218 0.2565942052631932 0.28080832618749124 0.3085708209556262 0.3131748493324227 0.29253953694451035 0.21284703566113636 0.14675175690879616 0.07111389657460418 0.12993191158659814 0.1754950347165616 0.27774220263814514 0.30312736982016214 0.30138992437467915 0.2778613147327572 0.2850090927885928 0.14884352933791672 0.0849325233358868 0.021231248366782803 0.12603259672613665 0.17599319018432047 0.24470658354627384 0.2851999518050572 0.25494843748106405 0.21440150741030925 0.15171178925420462 0.05102665009334061 0.07082398702681997 0.09585276455603739 0.1824557481462855 0.1788322668200068 0.2156624872985369 0.16656893136970086 0.18925266731844717 0.09682618745239804 0.08663044039473361 0.05602796754969265 0.13463926022685158 0.20537036071512124 0.19268007508086352 0.1529508743743618 0.14053212730327996 0.11831605757030147 0.13830454354105687 0.12435415345846369 0.14494042270555374 0.21886467170289972 0.17408904579839904 0.1487853394338476 0.13515971159353102 0.0968328357528567 0.07073670786999156 0.13753027334820128 0.1645643327533743 0.2535199341033931 0.21406870529773153 0.20475736248153767 0.16559459031176826 0.15439134872648141 0.04134940610675773 0.07944264963721145 0.1241832534116514 0.22325670302190126 0.2518941438013476 0.26288460583867623 0.24693795171365196 0.21336264903501298 0.175502223185978 0.02389873326937768 0.00986413145266916 0.09066799585039619 0.23621024581363376 0.2921814246821603 0.2832628538499987 0.30338992696727424 0.269936272402921 0.18514911657052222 0.1349874056136933 0.046409936090423265 0.11567376895682449 0.17278374144579584 0.26710369855381566 0.30887942730242934 0.3074625084962147 0.3243317745239279 0.25138160019332356 0.20989081699524864 0.12150755935560778 0.04064888880002396 0.06656904057159531 0.1721681892469295 0.24101516318330807 0.31781131210619995 0.34535912182258505 0.3416269363592473 0.3185446067021795 0.2455514369400741 0.15960789667442987 0.09467058233747316 0.04165043510217739 0.10005244318812152 0.12897642697017186 0.21653724204300986 0.21903093276581206 0.3023118539899759 0.2810086071886706 0.35290728686819944 0.2784382589413864 0.18819681750971395 0.11768710847225305 0.11256568265539703 0.10777860297846927 0.09323702883219823 0.17100690841514102 0.23639064057003556 0.279841749190417 0.3002980725459931 0.27289988879898486 0.3038491736289378 0.287305223346117 0.244552841946878 0.2498889762738583 0.15220384044747692 0.17438284532605042 0.10946682170543295 0.1423381069284674 0.1694547213196471
0.26301258440635417 0.3242011505295878 0.3112553016871303 0.3719066627931466 0.3649424143986117 0.3919045378740408 0.37101989002305114 0.3409914903703246 0.3274625505431679 0.31480493901474027 0.21054789919952077 0.17872678851563367 0.18838064169176877 0.03678822272092515 0.09526487307424751 0.08872844584907477 0.14336935106076676 0.2342017695296357 0.28142925818830056 0.29136225462875687 0.3150394401828409 0.3360099306447803 0.32482647028661193 0.3093375462220647 0.24506127117648738 0.15207526442891608 0.14541661384132853 0.07848954177214032 0.08012095457163873 0.1463986307541424 0.23941025377998454 0.2719171024100485 0.31129378077239067 0.3329694525565603 0.31778070073676695 0.3444379131246378 0.16741586906954667 0.12532049685015006 0.06312328570549589 0.09929753005403565 0.2023819756597936 0.272324802286349 0.33165736574983484 0.3336504535612327 0.3492771043620316 0.2841339351310916 0.2712170142440531 0.1762165154889405 0.12093036618980618 0.09127179941432381 0.14984707524210555 0.18202024769618466 0.2508347078700786 0.3180630817077986 0.27588602224906644 0.281878613999705 0.2509938453541726 0.1398115789512217 0.06156664835725591 0.028675625719339598 0.10283093758063391 0.13863070455244209 0.179149002273678 0.18660824977151183 0.2522722002463941 0.23175748189486514 0.1621435162374477 0.0956438180023159 0.05726206045257556 0.08092225691391225 0.12273135190018475 0.15838446500623132 0.1212625645044032 0.13982811530394282 0.13735167753275468 0.17692346744574688 0.12311339156963255 0.1371471013942478 0.19660002323658596 0.1128812187451299 0.1472153897449784 0.15175689313598736 0.09988846330584537 0.09399893526386695 0.09565692728485345 0.11419297177210669 0.11235048040520623 0.2584548029829864 0.2357269532638895 0.2311687037645508 0.21751326733886378 0.14054968006339155 0.0756480452498567 0.05121162179566075 0.19835196133102703 0.20380359157385394 0.2214771588832748 0.2769566945964489 0.24968563396076165 0.19988319714207803 0.1564729399871451 0.09387974246804792 0.018481273717654165 0.08880669177952312 0.17649254163483938 0.25802587385249276 0.29091581775427994 0.30681407484128015 0.2993552569678277 0.26694468877547917 0.13630849505807552 0.11739043470891733 0.036688629919345614 0.10465950027513626 0.1756056241402495 0.25096880282188466 0.3134549665699929 0.2754391932559141 0.29000498898967425 0.24233803608739213 0.18713374783426603 0.1557199788004528 0.03153143240805195 0.09765801152689604 0.1562152598418326 0.2269527912948411 0.30525766246545505 0.3552275838922413 0.30447314612400783 0.2979962986429936 0.26913032990831565 0.22167709884324638 0.1159809634003442 0.07241896212166639 0.09033823273785532 0.192735929139057 0.23844346656065912 0.27805753393720295 0.3513193017743699 0.30472402070680976 0.290871721122213 0.24660300380378597 0.22603568788682035 0.14947946548199406 0.08733375113604058 0.08339810526271439 0.16665118494730569 0.1303355074128511 0.2572294372414124 0.2701729690222691 0.3126993141934191 0.2949959609630691 0.3051412915434322 0.25953311244509936 0.28202760041695235 0.206998114750181 0.20520394216419358 0.14296425244952374 0.0982572360293608 0.15867698254870882 0.1686543281994697
0.3417163713034842 0.3391976657085746 0.36477738023715767 0.334351744186429 0.3519893526105273 0.327944802111652 0.3268674056978131 0.3146779796725043 0.3187894613605639 0.24032800632530726 0.2966513096378552 0.29518504040333027 0.31185975089180434 0.2930254142218182 0.2564442824322426 0.2881916127805648 0.2663842513562521 0.21299878066557312 0.19023724469125394 0.2345473215712343 0.21932610065232921 0.17663227652937133 0.16676202037902155 0.17025919624051566 0.17376896226291433 0.19248110761385884 0.17583612627651773 0.1632715678315065 0.13813367901393842 0.14530137031691553 0.19578119229149493 0.1844639959836903 0.16787632949456693 0.1806105375142792 0.18569286950268346 0.17635160890690096 0.15409072350498632 0.1911070416606617 0.20964213702884982 0.18152590148081857 0.16253992392622693 0.18115043847283027 0.2434527382611773 0.2553185463090601 0.22564775893977873 0.22382256781112286 0.2647261240730946 0.2280615806999134 0.26576706851629694 0.26129692898810203 0.23781740524175865 0.24170465210172778 0.2944846227328022 0.267849116422685 0.2510014138910428 0.243522278926125 0.24699323565050826 0.2759563446563316 0.26370826193879865 0.24733705315031523 0.25426438107270805 0.18993398586448787 0.2448675390495744 0.18923240921890996 0.21198515250169497 0.22958802924037117 0.21913358450776563 0.16005487744663377 0.15756242326151737 0.1781570495444656 0.14495703935655302 0.15386726980485843 0.16035074811058683 0.10481715037825153 0.11443914966261498 0.10780774139927399 0.1133613248036364 0.08675506974482397 0.07950899395847218 0.06943732658393252 0.048143952810555384 0.05321791199803737 0.04297656293713088 0.00826331264326826 -0.03309876518493039 0.01733147508369249 -0.03439727407025091 0.006424927312876288 0.04405976846045269 -0.007940674730611826 0.05707468393828302 0.09503919328221014 -0.01569503967405969 0.018126322225492705 0.020915782382822264 0.03519896973958192 0.08045269040611609 0.06186425543155905 0.06280589479228615 0.0978083815898567 0.06112964359998319 0.0825994326919823 0.06417994898128117 0.0735739292327536 0.038700001619829644 0.056379952956665036 0.08137749950282311 0.05468581580679801 0.024528615045849016 0.07802985648130364 0.060872493434810035 0.09420094276964458 0.05467264655932976 0.039954248327422726 0.070924525594123 0.07334656056573073 0.05366925020046837 0.015021641308294406 0.02796164810609083 0.08365573464456841 0.021786301324013338 0.09580154587611431 0.09846447651345754 0.07595077297471639 0.050949790417321235 0.08990054972602149 0.07717226994738004 0.07807978378842854 0.11585669832937101 0.07525880994371459 0.0857790960963819 0.03749688805477613 0.07097885037208673 0.12292657114764838 0.08494908651451327 0.11193895227257486 0.11840443532031877 0.12060437100098188 0.09297656300336515 0.13588795986109933 0.16532200721760318 0.12785504822400703 0.126019903020093 0.14214880619306722 0.16554203733146255 0.16529898901795698 0.17914845091225964 0.15169658924441368 0.15074428587302102 0.11585377008310208 0.19896713199720922 0.17785212520239957 0.18522820833198797 0.17462848842719245 0.2041412956452717 0.21131302274593447 0.1923517254041335 0.20291011543182563 0.17749737024635082 0.22746445605406646 0.19080023315473565
0.25491630388127146 0.3388562737316756 0.2514300694256404 0.2875371219803717 0.3149557237451044 0.3055612354987992 0.2749506875439879 0.24358150338570522 0.28811519916096445 0.23130038189218532 0.2641549828142109 0.2177533840163147 0.21215751369322028 0.22492703006766487 0.21120307541879882 0.2131061541225278 0.17362409787683733 0.16400004233653842 0.20891498882625056 0.18360429128109268 0.16094407777338332 0.1705290510047111 0.13260098895875377 0.17041357752750436 0.10690638806665026 0.1541526635922716 0.1637137911157285 0.14030855074930737 0.16006614687192908 0.13651163227669713 0.09672681161494466 0.1767640702031115 0.18363069051441144 0.19008086678839073 0.1200251519891146 0.19618699984400148 0.20890866544945003 0.1746930356460029 0.20159777270032708 0.17439461826340313 0.25953314311267456 0.23425695606761934 0.2344868466151986 0.24725160132562513 0.21014876327853158 0.2286011070192556 0.22199857356551175 0.267840778968515 0.2588138256668616 0.27987481748566445 0.2595486972262916 0.24048639149601928 0.25432872518335287 0.19847431312322555 0.2358263065671886 0.23831298253596947 0.19788744262743793 0.1947898729231296 0.16218759817366038 0.19397420309646424 0.19628355696999586 0.19104552032585898 0.15207824944442108 0.10806521847279164 0.11409889653930541 0.08859101078420872 0.08400175692576417 0.0541456899429453 0.05881390676725781 0.04453111461942481 -0.018107903358732753 -0.008621672965800544 -0.03595436695661507 0.027839807464436213 0.06858096374656858 0.04052061922350618 0.07161386932931814 0.04433851544459315 0.05461023650822436 0.07314560943851808 0.10155928694833831 0.11269776899695527 0.08492217938835575 0.10541900867789439 0.1323897031954394 0.14980459877869104 0.14276776588352627 0.12350533436881467 0.15175802540687966 0.17581304744046594 0.15401986594600633 0.15173984036500088 0.14720316956748397 0.18395188578184676 0.15384491731503053 0.19635721163746542 0.12094837877622769 0.177644528213718 0.13381092312100742 0.13721315322842698 0.07390878164821615 0.12123022851185669 0.1288314281029908 0.09115664621995564 0.11121754545571991 0.10096026940591066 0.053608493372987606 0.05715249160974334 0.056654995481898465 0.06853627351504739 0.07657507291313048 0.012132930871454839 0.024792692543747812 0.0219780175345166 0.002457179431377141 0.07254494049454034 0.012845019298166449 -0.011197475310893441 0.02549569091283043 0.04659423171522485 0.030644356161371997 0.03662545740463498 0.06294824252111819 0.04116468601995198 -0.0018498644960049937 0.0297530222874417 0.034037177813094274 0.022412492129326896 0.05208479147789079 0.061770602724276015 0.09043609229044716 0.08920040489295251 0.06519558415692589 0.09852117816237678 0.07083366344402588 0.10982718328899592 0.07595630255925502 0.06009104603192318 0.03568137571144215 0.07435640679508204 0.08472975806687488 0.08950003718592196 0.10980710748491762 0.07885961929120476 0.13273133511317226 0.10590905900490005 0.088822360902202 0.06745499143479745 0.06383240456264842 0.05595554116773935 0.0699036551052449 0.0847065927753186 0.07357391765325993 0.11838598142872662 0.10365807190411093 0.07735097630307243 0.13350222144990925 0.07039868410706851 0.11513275797708557 0.08955122937291723 0.13946755921807713
0.30172271369915565 0.3148290219732555 0.30889269337140296 0.22326499041945397 0.31050665769320923 0.24795164042981788 0.24066243092160755 0.2673926088005574 0.24183095217091144 0.2447609804099753 0.23855666745749504 0.25081502378249243 0.2359641001752644 0.2172840491492412 0.23706947438921366 0.2089768841804007 0.2101747074161 0.1595598480353197 0.20263868209150648 0.18203901755865376 0.19467642132541468 0.19706040508305428 0.2107410478674323 0.1641285322226479 0.20354308784154948 0.20252670930209735 0.19949509557093656 0.2068494237925207 0.1573618271053262 0.1998845305785819 0.19060132342067976 0.19749293292214884 0.1950273797366393 0.17323886567004337 0.21013434560626426 0.1720355528009435 0.1952503650568236 0.2269871567048737 0.13243362435981637 0.20244376334202058 0.2338016152952506 0.22445389420774273 0.19064865422217767 0.19853693953541773 0.24443814508952663 0.2224206418908052 0.21060520157320045 0.22798255472878098 0.17826707887618506 0.2370698124879484 0.19938461399261623 0.15457422054694342 0.15573953527120787 0.1384405695847131 0.1846622890538408 0.15087637906950785 0.08007810292874329 0.11494033730880754 0.103325375585968 0.09787703329609766 0.09449295645518406 0.03770981776454834 0.048800173623251994 0.07305628899160635 0.06295257153228745 -0.00135562761446692 0.04749000073486691 0.06833029270505583 0.06878434013362805 0.06581355601383117 0.0667949393276085 0.13442182347684078 0.13219912839906756 0.09666559297210572 0.16265108390091543 0.14484926890966998 0.17837470363437233 0.15070277011292124 0.18633309008099128 0.18527379225421653 0.21607079816576397 0.2147090788019198 0.19594102851555975 0.21951800461916182 0.20922391594411047 0.2530552504833203 0.173649530506429 0.15824467959930205 0.21767389022639166 0.213728044874149 0.20052833267473252 0.18274945432706735 0.171468880474424 0.13630333698234942 0.14520808411153321 0.13794726782265923 0.12367973180057777 0.11647882625794583 0.10221177369934917 0.14119457473966907 0.1240407920449637 0.09690204417552542 0.10255194469022617 0.13091504345331745 0.1394490466326612 0.11435316999424126 0.1141236625945924 0.11111568769555956 0.07668714108926522 0.11124516196431408 0.15123796728439348 0.13270701795376674 0.17383227938742926 0.16831237313738667 0.1752306083470547 0.15744412079080655 0.1752826510601898 0.11653259702208649 0.1256280361763069 0.16710157804621048 0.17672547240934214 0.16962957232751447 0.12884607859586894 0.1770941964873874 0.15979533709147506 0.14252297455712218 0.18750753732331937 0.17675228498584977 0.1355438718097829 0.12071124426885836 0.16354136380802897 0.13439711038247895 0.1293790946678683 0.08660828763989378 0.14819701594320958 0.08802947071691068 0.11590890894377524 0.13307768144651727 0.09489473465616728 0.09255012595219142 0.1242284274376394 0.11119969563621859 0.11706566400415357 0.05992880477040699 0.09087008476203015 0.1710854668697147 0.0714006077732291 0.11332175771940423 0.1540708424490528 0.12922776803716726 0.09321198998455665 0.07199929209356051 0.13007011790596537 0.0725809652816875 0.10352054544735541 0.09275596304827885 0.1031202274021355 0.058065081666426585 0.13190194481908865 0.07567312512990473 0.09910318713026403
[truncated: 36,643,892 more chars]
